# Supplementary material for: The Primary Effect on the Proteome of ARID1A-mutated Ovarian Clear Cell Carcinoma is Downregulation of the Mevalonate Pathway at the Post-transcriptional Level
Source: Mol Cell Proteomics. 2016 Sep 21;15(11):3348–60. doi: 10.1074/mcp.M116.062539 (PMC5098034; doi:10.1074/mcp.M116.062539)
Supplement: Supplemental Data [file 10.1074_M116.062539_mcp.M116.062539-1.xlsx]

## Sheet: Sheet1
Supplemental Table S1: Peptide identifications in biological triplicate analyses of OVCA429 with and without ARID1A CRISPR knockout.
Protein IDs	Protein Names	Gene Names	Sequence	Length	Modifications	Acetyl (Protein N-term)	Oxidation (M)	Missed cleavages	Mass	Charges	PEP	Score	Unique (Groups)	Unique (Proteins)	Intensity	Intensity ARID1A Knockout 1	Intensity ARID1A Knockout 2	Intensity ARID1A Knockout 3	Intensity Control 1	Intensity Control 2	Intensity Control 3
Q9NRG9;Q53HS1;F8VZ44;H3BU82	Aladin	AAAS	FAVALLDDSVR	11	Unmodified	0	0	0	1204.65	2	8.2256e-05	85.813	yes	no	264690000	58680000	50822000	55265000	22213000	41889000	35819000
Q9NRG9;Q53HS1;F8VZ44;Q9NRG9-2;B4DDU7	Aladin	AAAS	GALLSVGWSTGR	12	Unmodified	0	0	0	1202.64	2	0.0093464	40.516	yes	no	50301000	12802000	13341000	12497000	0	11661000	0
Q9NRG9;Q53HS1;Q9NRG9-2;B4DDU7;F8VUB6	Aladin	AAAS	GQVTLYEHNNELVTGSSYESPPPDFR	26	Unmodified	0	0	0	2935.36	3	1.6335e-07	58.272	yes	no	21810000	8890000	7683500	0	0	5236700	0
Q9NRG9;Q53HS1;Q9NRG9-2;B4DDU7;F8VUB6	Aladin	AAAS	GQWINLPVLQLTK	13	Unmodified	0	0	0	1508.87	2;3	2.2159e-06	83.877	yes	no	117690000	27419000	22909000	23073000	9223900	17281000	17782000
Q9NRG9;Q53HS1;F8VZ44;Q9NRG9-2;B4DDU7	Aladin	AAAS	IAHIPLYFVNAQFPR	15	Unmodified	0	0	0	1784.97	3	6.3851e-17	116.24	yes	no	110420000	38740000	16960000	25035000	7613300	11101000	10971000
Q9NRG9;Q53HS1;F8VZ44;Q9NRG9-2;B4DDU7;H3BU82	Aladin	AAAS	ILATTPSAVFR	11	Unmodified	0	0	0	1174.67	2	3.2264e-05	92.866	yes	no	353750000	83140000	73630000	80046000	25301000	47530000	44104000
Q9NRG9;Q53HS1;F8VZ44;Q9NRG9-2;B4DDU7;H3BU82	Aladin	AAAS	LLFTVLGEPLIYSLSFPER	19	Unmodified	0	0	0	2193.21	3	4.3633e-28	122.01	yes	no	21612000	7045700	4293800	6059400	1762500	0	2451100
Q9NRG9;Q53HS1;F8VZ44;Q9NRG9-2;B4DDU7;H3BU82;F8VUB6	Aladin	AAAS	LLSASPVDAAIR	12	Unmodified	0	0	0	1211.69	2	0.0013309	73.435	yes	no	267400000	113670000	93303000	0	0	0	60422000
Q9NRG9;Q53HS1;F8VZ44;Q9NRG9-2;B4DDU7	Aladin	AAAS	NSPVFELLPCGIIQGEPGAQPQLITFHPSFNK	32	Unmodified	0	0	0	3534.8	3;4	4.8479e-15	78.662	yes	no	95109000	29740000	22931000	25468000	5768400	11203000	0
Q9NRG9;Q53HS1;F8VZ44;Q9NRG9-2;B4DDU7;H3BU82;F8VUB6;D9DBT2	Aladin	AAAS	PSSGCAQVLSHPGHTPVTSLAWAPSGGR	28	Unmodified	0	0	0	2813.37	4	2.7242e-07	58.168	yes	no	49801000	49801000	0	0	0	0	0
Q9NRG9;Q53HS1;F8VZ44;Q9NRG9-2;B4DDU7;H3BU82;D9DBT3	Aladin	AAAS	PVILLFR	7	Unmodified	0	0	0	856.553	2	0.0058424	92.692	yes	no	35917000	8055000	6858600	7618000	3017800	5343300	5024500
Q9NRG9;Q53HS1;F8VZ44;Q9NRG9-2;B4DDU7;H3BU82	Aladin	AAAS	SATIVADLSETTIQTPDGEER	21	Unmodified	0	0	0	2232.08	2	1.8415e-49	141.31	yes	no	18050000	0	7728700	10322000	0	0	0
Q9NRG9;Q53HS1;F8VZ44	Aladin	AAAS	SEDLIAEFAQVTNWSSCCLR	20	Unmodified	0	0	0	2385.07	2;3	2.722e-07	81.807	yes	no	23486000	5729500	5246400	7080500	0	3640600	1788700
Q9NRG9;Q53HS1;F8VZ44;Q9NRG9-2;B4DDU7;H3BU82;D9DBT3	Aladin	AAAS	VQDGKPVILLFR	12	Unmodified	0	0	1	1383.82	3	0.00025952	64.64	yes	no	392390000	104270000	74990000	84980000	24379000	57933000	45839000
Q9NRG9;Q53HS1;F8VZ44;H3BU82	Aladin	AAAS	VYNASSTIVPSLK	13	Unmodified	0	0	0	1377.75	2	9.9229e-06	82.651	yes	no	173310000	46171000	27181000	36391000	15526000	23101000	24938000
Q9NRG9;Q9NRG9-2;B4DDU7;F8VUB6	Aladin	AAAS	WASSLHGSLFPHLSLR	16	Unmodified	0	0	0	1806.95	3	0.05914	23.635	yes	no	10653000	5397200	0	5255900	0	0	0
Q86V21;Q9H7A6;Q86V21-3;F5H8J5;F5GYW2	Acetoacetyl-CoA synthetase	AACS	AVEQGGAFSNPETLDLYR	18	Unmodified	0	0	0	1965.94	2;3	1.3703e-05	66.152	yes	no	56133000	0	4659700	0	11752000	16248000	23472000
Q86V21;Q86V21-2;F5H790;E7EW25;B4E296	Acetoacetyl-CoA synthetase	AACS	EEILECQVMWEPDSK	15	Unmodified	0	0	0	1891.83	2	0.00056426	56.514	yes	no	0	0	0	0	0	0	0
Q86V21;Q86V21-2;F5H790;E7EW25;B4E296	Acetoacetyl-CoA synthetase	AACS	GIADVPEWFK	10	Unmodified	0	0	0	1160.59	2	0.00028759	82.261	yes	no	67048000	0	8448900	11525000	10596000	16470000	20008000
Q86V21;Q86V21-2;F5GWW7;F8W8B5	Acetoacetyl-CoA synthetase	AACS	IGITVLVTGAK	11	Unmodified	0	0	0	1070.67	2	0.029501	33.589	yes	no	37162000	8108500	4510700	4788500	5243300	6182100	8329400
Q86V21;Q86V21-2;F5H790;E7EW25;B4E296	Acetoacetyl-CoA synthetase	AACS	LNYAENLLR	9	Unmodified	0	0	0	1104.59	2	0.00045166	91.867	yes	no	54572000	7002900	5505100	5588800	9638400	11387000	15450000
Q86V21;Q9H7A6;Q86V21-3;F5GYN1;F5H3E3	Acetoacetyl-CoA synthetase	AACS	MASGHAFQPDLVK	13	Unmodified	0	0	0	1399.69	3	0.013952	31.881	yes	no	67397000	0	10575000	12080000	0	17542000	27200000
Q86V21;Q86V21-2;F5GWW7;Q9H7A6;Q86V21-3;F5GYN1;Q49AJ4	Acetoacetyl-CoA synthetase	AACS	NLGMAVEAWNEEGK	14	Unmodified	0	0	0	1546.71	2	0.0028936	44.252	yes	no	3867200	0	0	0	3867200	0	0
Q86V21;Q86V21-2	Acetoacetyl-CoA synthetase	AACS	VALYIAR	7	Unmodified	0	0	0	804.486	2	0.025373	50.966	yes	no	67095000	14020000	6305800	9503400	7189900	12282000	17794000
Q86V21;Q86V21-2;F5H790;E7EW25;B4E296	Acetoacetyl-CoA synthetase	AACS	VYDEVVDTSK	10	Unmodified	0	0	0	1153.55	2	0.00043652	77.358	yes	no	77956000	12808000	8432900	7771100	12350000	18351000	18242000
Q86V21;Q86V21-2;F5GWW7;F8W8B5	Acetoacetyl-CoA synthetase	AACS	WLSVLEEK	8	Unmodified	0	0	0	1002.54	2	0.077844	48.794	yes	no	75617000	10001000	8949200	10433000	0	19961000	26274000
Q7RTV5	Thioredoxin-like protein AAED1	AAED1	QVSGAAALVPAPSGPDSGQPLAAAVAELPVLDAR	34	Unmodified	0	0	0	3194.69	3	1.687e-11	68.041	yes	yes	52834000	11365000	11157000	15640000	2924300	7048000	4699000
Q7RTV5	Thioredoxin-like protein AAED1	AAED1	VPFGALFR	8	Unmodified	0	0	0	905.512	2	0.0033603	71.342	yes	yes	79750000	18268000	16486000	17700000	7522500	8751700	11022000
Q7RTV5;B7ZKK1;H0Y5J5	Thioredoxin-like protein AAED1	AAED1;C9orf21	AVTGPLFDFQGDPAQQGGTLILGPGNNIHFIHR	33	Unmodified	0	0	0	3486.78	4	1.9439e-124	190.48	yes	no	210470000	54453000	40417000	54939000	15073000	22665000	22926000
Q7RTV5;B7ZKK1;H0Y5J5;H0Y7F1	Thioredoxin-like protein AAED1	AAED1;C9orf21	LTGYSHEIYVDPER	14	Unmodified	0	0	0	1677.8	2	0.0006573	52.5	yes	no	3327800	0	0	3327800	0	0	0
Q7RTV5;B7ZKK1;H0Y5J5	Thioredoxin-like protein AAED1	AAED1;C9orf21	SNLLSGSLQSLWR	13	Unmodified	0	0	0	1459.78	3	0.054973	20.733	yes	no	4647900	2252200	2395700	0	0	0	0
H0YL49;Q6PD74-2;Q6PD74	Alpha- and gamma-adaptin-binding protein p34	AAGAB	HGFELVELSPEELPEEDDDFPESTGVK	27	Unmodified	0	0	0	3043.38	3	1.6192e-12	82.639	yes	no	97085000	25650000	12012000	14578000	10606000	13935000	20304000
C9JG97;Q13685;C9JEH3;C9JTS3;Q59EM1	Angio-associated migratory cell protein	AAMP	APVLLAGTADGNTWMWK	17	Unmodified	0	0	0	1829.91	2	1.2628e-17	114.01	yes	no	62305000	18455000	6452900	0	5678800	13358000	18360000
C9JG97;Q13685;C9JEH3;C9JTS3	Angio-associated migratory cell protein	AAMP	AVVGYEDGTIR	11	Unmodified	0	0	0	1178.59	2	0.0062563	52.391	yes	no	180780000	47715000	0	28462000	28589000	34611000	41404000
C9JG97;Q13685;C9JEH3;H7C0R2	Angio-associated migratory cell protein	AAMP	DASLVVTTSGDHK	13	Unmodified	0	0	0	1328.66	2	6.3474e-08	102.73	yes	no	26914000	0	0	10459000	16454000	0	0
C9JG97;Q13685;C9JEH3;H7C0R2	Angio-associated migratory cell protein	AAMP	GHTAEILDFALSK	13	Unmodified	0	0	0	1400.73	3	0.00016457	61.167	yes	no	0	0	0	0	0	0	0
C9JG97;Q13685;C9JEH3;C9JTS3;Q59EM1	Angio-associated migratory cell protein	AAMP	LSDGELLFECAGHK	14	Unmodified	0	0	0	1574.74	3	7.3692e-05	58.595	yes	no	52757000	0	0	0	16115000	16969000	19673000
C9JG97;Q13685;C9JEH3;C9JTS3;Q59EM1	Angio-associated migratory cell protein	AAMP	TFQGPNCPATCGR	13	Unmodified	0	0	0	1464.62	2	1.2988e-09	96.464	yes	no	48446000	9347400	7534200	5654300	6408300	9104800	10397000
C9JG97;Q13685;C9JEH3;C9JTS3;Q59EM1	Angio-associated migratory cell protein	AAMP	TNTLAVTGGEDDK	13	Unmodified	0	0	0	1319.62	2	3.1053e-05	79.885	yes	no	145770000	33434000	16030000	22372000	20312000	24373000	29249000
Q9Y312;A2A2Q9	Protein AAR2 homolog	AAR2	ANLQELDQFLGPYPYATLK	19	Unmodified	0	0	0	2180.12	3	3.1605e-06	69.361	yes	no	48313000	10379000	5960000	9066300	5370700	8946600	8589900
Q9Y312;A2A2Q9	Protein AAR2 homolog	AAR2	EEVDLSPAPESEVEAMR	17	Unmodified	0	0	0	1886.86	2	0.00014724	60.489	yes	no	16200000	0	0	8246900	3030200	0	4923400
Q9Y312;A2A2Q9	Protein AAR2 homolog	AAR2	GTEFGIDYNSWEVGPK	16	Unmodified	0	0	0	1797.82	2	9.1058e-17	108.63	yes	no	34027000	0	5694400	9963800	0	9052100	9316800
Q9Y312;A2A2Q9	Protein AAR2 homolog	AAR2	HSMDLSYALETVLNK	15	Unmodified	0	0	0	1719.85	3	2.576e-08	93.478	yes	no	39350000	19070000	8109500	12171000	0	0	0
Q9Y312;A2A2Q9	Protein AAR2 homolog	AAR2	MGFFLSLHQR	10	Unmodified	0	0	0	1234.63	3	0.098703	15.372	yes	no	5090800	3494300	0	0	0	0	1596400
P49588;B4DR45;H3BPK7	Alanine--tRNA ligase, cytoplasmic	AARS	AEEIANEMIEAAK	13	Unmodified	0	0	0	1417.68	2	0.00074914	56.139	yes	no	44883000	11436000	4660200	0	7251700	8152900	13383000
P49588;B4DR45	Alanine--tRNA ligase, cytoplasmic	AARS	ASEWVQQVSGLMDGK	15	Unmodified	0	0	0	1633.78	2	5.5143e-06	80.719	yes	no	124390000	40623000	0	36220000	0	0	47550000
P49588;B4DR45	Alanine--tRNA ligase, cytoplasmic	AARS	ASEWVQQVSGLMDGK	15	Oxidation (M)	0	1	0	1649.77	2	7.0598e-06	78.69	yes	no	199370000	46548000	33810000	31684000	5724600	8619500	72982000
P49588;B4DR45;H3BPK7	Alanine--tRNA ligase, cytoplasmic	AARS	AVFDETYPDPVR	12	Unmodified	0	0	0	1407.67	2	2.6021e-10	116.74	yes	no	260460000	55226000	20327000	32630000	36353000	49974000	65955000
P49588;B4DR45;H3BPK7	Alanine--tRNA ligase, cytoplasmic	AARS	AVYTQDCPLAAAK	13	Unmodified	0	0	0	1406.69	2	2.4674e-30	151.98	yes	no	165500000	31727000	16787000	21800000	20669000	31378000	43138000
P49588;B4DR45;H3BPK7	Alanine--tRNA ligase, cytoplasmic	AARS	CLSVMEAK	8	Unmodified	0	0	0	936.441	2	0.0018018	78.192	yes	no	9401700	0	0	0	9401700	0	0
P49588;B4DR45	Alanine--tRNA ligase, cytoplasmic	AARS	DIINEEEVQFLK	12	Unmodified	0	0	0	1475.75	2	1.093e-07	97.779	yes	no	217270000	30238000	28083000	0	35649000	52815000	70482000
P49588;B4DR45	Alanine--tRNA ligase, cytoplasmic	AARS	DNFWEMGDTGPCGPCSEIHYDR	22	Unmodified	0	0	0	2642.03	3	1.6558e-15	97.059	yes	no	63964000	13958000	6752700	0	11979000	15982000	15291000
P49588;B4DR45	Alanine--tRNA ligase, cytoplasmic	AARS	EIADLGEALATAVIPQWQK	19	Unmodified	0	0	0	2052.09	2;3	2.7091e-37	139.08	yes	no	203800000	45559000	19375000	26858000	27220000	41283000	43505000
P49588;B4DR45	Alanine--tRNA ligase, cytoplasmic	AARS	GAGGEDLIMLDIYAIEELR	19	Unmodified	0	0	0	2077.04	3	0.0054986	30.489	yes	no	6504300	0	0	0	0	4252400	2251900
P49588;B4DR45;H3BPK7	Alanine--tRNA ligase, cytoplasmic	AARS	GAMSTQQIK	9	Unmodified	0	0	0	962.486	2	0.005777	52.591	yes	no	330360000	82247000	20755000	28835000	29334000	73604000	95587000
P49588;B4DR45;H3BPK7	Alanine--tRNA ligase, cytoplasmic	AARS	GGYVLHIGTIYGDLK	15	Unmodified	0	0	0	1604.86	2;3	1.7921e-16	108.36	yes	no	196950000	39930000	23077000	21497000	25661000	39270000	47519000
P49588;B4DR45	Alanine--tRNA ligase, cytoplasmic	AARS	GLEVTDDSPK	10	Unmodified	0	0	0	1059.51	2	0.00013595	92.538	yes	no	278690000	0	0	0	68815000	97492000	112380000
P49588;B4DR45	Alanine--tRNA ligase, cytoplasmic	AARS	GLVVDMDGFEEER	13	Unmodified	0	0	0	1494.67	2	7.0293e-11	107.65	yes	no	67907000	15096000	5864600	11400000	8935600	11194000	15417000
P49588;B4DR45;H3BPK7	Alanine--tRNA ligase, cytoplasmic	AARS	GSLVAPDR	8	Unmodified	0	0	0	813.434	2	0.012193	49.715	yes	no	210700000	0	0	0	40812000	79094000	90796000
P49588;B4DR45	Alanine--tRNA ligase, cytoplasmic	AARS	HNDLDDVGK	9	Unmodified	0	0	0	1011.46	2	0.0010073	69.721	yes	no	348520000	14117000	0	0	76604000	117030000	140770000
P49588;B4DR45;H3BPK7	Alanine--tRNA ligase, cytoplasmic	AARS	IVAVTGAEAQK	11	Unmodified	0	0	0	1085.61	2	3.2264e-05	92.866	yes	no	575690000	97987000	52194000	65595000	79886000	120230000	159800000
P49588;B4DR45;H3BPK7	Alanine--tRNA ligase, cytoplasmic	AARS	KAEEIANEMIEAAK	14	Unmodified	0	0	1	1545.77	2;3	2.5124e-46	175.26	yes	no	320400000	61013000	26076000	48142000	42358000	61839000	80969000
P49588;B4DR45	Alanine--tRNA ligase, cytoplasmic	AARS	LVSVLQNK	8	Unmodified	0	0	0	899.544	2	0.0016731	84.568	yes	no	505230000	110350000	46834000	76819000	61427000	102590000	107210000
P49588;B4DR45	Alanine--tRNA ligase, cytoplasmic	AARS	MALELLTQEFGIPIER	16	Oxidation (M)	0	1	0	1874.98	2;3	2.827e-17	115.8	yes	no	25900000	3844400	5247600	2326200	2693900	3290000	8498100
P49588;B4DR45	Alanine--tRNA ligase, cytoplasmic	AARS	MALELLTQEFGIPIER	16	Unmodified	0	0	0	1858.99	3	4.6644e-08	84.508	yes	no	73913000	17518000	7907900	11673000	8530900	12028000	16255000
P49588;B4DR45	Alanine--tRNA ligase, cytoplasmic	AARS	MHSPQTSAMLFTVDNEAGK	19	Unmodified	0	0	0	2062.95	3	1.1417e-05	62.95	yes	no	188940000	36040000	18911000	32753000	22297000	35999000	42939000
P49588;B4DR45	Alanine--tRNA ligase, cytoplasmic	AARS	MHSPQTSAMLFTVDNEAGK	19	Oxidation (M)	0	1	0	2078.94	3	1.4792e-05	61.276	yes	no	47669000	22032000	0	5759500	0	9940000	9937800
P49588;B4DR45	Alanine--tRNA ligase, cytoplasmic	AARS	MSNYDTDLFVPYFEAIQK	18	Oxidation (M)	0	1	0	2196.01	2	2.9327e-11	92.474	yes	no	5160800	5160800	0	0	0	0	0
P49588;B4DR45	Alanine--tRNA ligase, cytoplasmic	AARS	MSNYDTDLFVPYFEAIQK	18	Unmodified	0	0	0	2180.01	2;3	6.9135e-13	100.46	yes	no	120440000	21400000	11545000	13019000	17707000	28330000	28445000
P49588;B4DR45	Alanine--tRNA ligase, cytoplasmic	AARS	NEHTYVHSSATIPLDDPTLLFANAGMNQFK	30	Unmodified	0	0	0	3330.6	4	2.7202e-09	61.436	yes	no	168900000	40682000	20364000	21613000	18411000	29863000	37969000
P49588;B4DR45	Alanine--tRNA ligase, cytoplasmic	AARS	NEHTYVHSSATIPLDDPTLLFANAGMNQFK	30	Oxidation (M)	0	1	0	3346.59	4	1.2156e-15	83.467	yes	no	70074000	18473000	0	0	15537000	17222000	18843000
P49588;B4DR45	Alanine--tRNA ligase, cytoplasmic	AARS	NVGCLQEALQLATSFAQLR	19	Unmodified	0	0	0	2118.09	2;3	3.7309e-28	123.59	yes	no	112490000	28863000	10500000	12515000	15870000	21576000	23167000
P49588;B4DR45	Alanine--tRNA ligase, cytoplasmic	AARS	PIFLNTIDPSHPMAK	15	Unmodified	0	0	0	1679.87	3	0.00021661	51.073	yes	no	153170000	26980000	13638000	23909000	17746000	33172000	37729000
P49588;B4DR45	Alanine--tRNA ligase, cytoplasmic	AARS	PIFLNTIDPSHPMAK	15	Oxidation (M)	0	1	0	1695.87	3	0.00078152	44.925	yes	no	38336000	0	9271000	0	13539000	0	15526000
P49588;B4DR45	Alanine--tRNA ligase, cytoplasmic	AARS	QFIDSNPNQPLVILEMESGASAK	23	Unmodified	0	0	0	2487.23	3	9.6755e-12	85.913	yes	no	64283000	14760000	7680200	0	10730000	13341000	17772000
P49588	Alanine--tRNA ligase, cytoplasmic	AARS	QIWQNLGLDDTK	12	Unmodified	0	0	0	1429.72	2	1.0283e-07	98.406	yes	yes	221880000	44695000	18889000	30470000	25391000	48516000	53915000
P49588;B4DR45	Alanine--tRNA ligase, cytoplasmic	AARS	SIDTGMGLER	10	Unmodified	0	0	0	1077.51	2	0.028023	46.352	yes	no	206170000	38517000	19681000	34712000	19102000	38455000	55698000
P49588;B4DR45	Alanine--tRNA ligase, cytoplasmic	AARS	TITVALADGGRPDNTGR	17	Unmodified	0	0	1	1712.88	2	0.0013421	60.489	yes	no	58445000	14345000	5223900	10426000	4772700	9401400	14276000
P49588;B4DR45	Alanine--tRNA ligase, cytoplasmic	AARS	VDDSSEDKTEFTVK	14	Unmodified	0	0	1	1598.73	3	0.0001281	72.615	yes	no	0	0	0	0	0	0	0
P49588;B4DR45	Alanine--tRNA ligase, cytoplasmic	AARS	VGAEDADGIDMAYR	14	Unmodified	0	0	0	1481.65	2	1.4578e-30	145.52	yes	no	115920000	19854000	12519000	17131000	15549000	25361000	25505000
P49588;B4DR45	Alanine--tRNA ligase, cytoplasmic	AARS	VGAEDADGIDMAYR	14	Oxidation (M)	0	1	0	1497.64	2	9.2814e-05	61.409	yes	no	23481000	0	0	0	0	7567300	15914000
P49588;B4DR45;H3BPK7	Alanine--tRNA ligase, cytoplasmic	AARS	VGDQVWLFIDEPR	13	Unmodified	0	0	0	1572.79	2;3	3.1444e-18	127.32	yes	no	142230000	26108000	16655000	18017000	23529000	26968000	30950000
P49588;B4DR45;H3BPK7	Alanine--tRNA ligase, cytoplasmic	AARS	VVSIGVPVSELLDDPSGPAGSLTSVEFCGGTHLR	34	Unmodified	0	0	0	3451.73	3;4	8.8283e-23	89.145	yes	no	208140000	36530000	21173000	31873000	26486000	47268000	44807000
P49588;B4DR45	Alanine--tRNA ligase, cytoplasmic	AARS	YNYHLDSSGSYVFENTVATVMALR	24	Unmodified	0	0	0	2736.29	3	7.3166e-07	63.979	yes	no	17225000	7514400	0	0	0	4140500	5570100
Q5JTZ9	Alanine--tRNA ligase, mitochondrial	AARS2	AAFLNFFR	8	Unmodified	0	0	0	984.518	2	0.0018839	91.906	yes	yes	37495000	8126600	7255100	7818500	3227900	5908900	5157600
Q5JTZ9	Alanine--tRNA ligase, mitochondrial	AARS2	APPGFLGSLVPVVVETLGDAYPELQR	26	Unmodified	0	0	0	2723.45	3	2.3311e-06	47.806	yes	yes	11384000	0	7317000	0	1814100	2253000	0
Q5JTZ9	Alanine--tRNA ligase, mitochondrial	AARS2	AVENTVQEAVGQDEAVYMEEVPLALTAQVPGLR	33	Unmodified	0	0	0	3525.77	3	0.0006869	24.803	yes	yes	9828300	0	2453400	7374900	0	0	0
Q5JTZ9	Alanine--tRNA ligase, mitochondrial	AARS2	EADGSLQPLPQR	12	Unmodified	0	0	0	1309.66	2	1.3017e-05	86.114	yes	yes	66944000	14401000	13619000	12303000	5358800	10604000	10658000
Q5JTZ9	Alanine--tRNA ligase, mitochondrial	AARS2	HSTYDTDLFSPLLNAIQQGCR	21	Unmodified	0	0	0	2435.15	3	2.7865e-10	86.8	yes	yes	22259000	9255800	5443200	0	0	4628500	2931400
Q5JTZ9	Alanine--tRNA ligase, mitochondrial	AARS2	HTATHLLNWALR	12	Unmodified	0	0	0	1431.77	3	0.00062583	58.274	yes	yes	24206000	5331300	6744200	6727400	2485400	0	2917400
Q5JTZ9	Alanine--tRNA ligase, mitochondrial	AARS2	LDVTTQTPLTPEQLR	15	Unmodified	0	0	0	1710.92	2	3.0574e-24	131.96	yes	yes	51609000	12462000	9185300	9991300	4521100	8837200	6611600
Q5JTZ9	Alanine--tRNA ligase, mitochondrial	AARS2	LLAVTGEQAQQAR	13	Unmodified	0	0	0	1383.75	2	1.6857e-06	86.772	yes	yes	73782000	18247000	14747000	15029000	6469300	11046000	8243100
Q5JTZ9	Alanine--tRNA ligase, mitochondrial	AARS2	LWISYFDGDPK	11	Unmodified	0	0	0	1339.64	2	0.038254	36.417	yes	yes	38416000	0	5850700	10918000	7357100	6015800	8275200
Q5JTZ9	Alanine--tRNA ligase, mitochondrial	AARS2	NSAQIANLVSEDEAAFLASLER	22	Unmodified	0	0	0	2347.17	2;3	3.1174e-22	108.96	yes	yes	47823000	10195000	8537400	11349000	4027800	6552900	7160100
Q5JTZ9	Alanine--tRNA ligase, mitochondrial	AARS2	QTLGPGTEQQGSHLNPEQLR	20	Unmodified	0	0	0	2189.08	3	1.8184e-10	91.64	yes	yes	103410000	24399000	19809000	18627000	11506000	14972000	14094000
Q5JTZ9	Alanine--tRNA ligase, mitochondrial	AARS2	TGAVGDLVIIGDR	13	Unmodified	0	0	0	1284.7	2	0.00021214	61.409	yes	yes	127400000	24639000	15591000	18735000	18024000	22224000	28183000
Q5JTZ9	Alanine--tRNA ligase, mitochondrial	AARS2	TNFYAEQGGQASDR	14	Unmodified	0	0	0	1542.67	2	0.021266	32.702	yes	yes	7228200	0	4211300	0	0	3016900	0
Q9BTE6;C9J5N1;Q9BTE6-2;B3KSP9;Q9BTE6-3;L7N2F4	Alanyl-tRNA editing protein Aarsd1	AARSD1;PTGES3L-AARSD1	ELSLDDPEVEQVSGR	15	Unmodified	0	0	0	1671.8	2	0.022163	37.477	yes	no	19692000	0	0	0	0	8119600	11573000
Q9BTE6;C9J5N1;Q9BTE6-2;B3KSP9;Q9BTE6-3	Alanyl-tRNA editing protein Aarsd1	AARSD1;PTGES3L-AARSD1	GEQADHFTQTPLDPGSQVLVR	21	Unmodified	0	0	0	2294.13	3	0.0038613	30.928	yes	no	22631000	0	0	0	0	8543200	14088000
Q9BTE6;C9J5N1;Q9BTE6-2;B3KSP9;Q9BTE6-3	Alanyl-tRNA editing protein Aarsd1	AARSD1;PTGES3L-AARSD1	GGGLFLLAGPPASVETLGPR	20	Unmodified	0	0	0	1908.05	2;3	9.3442e-06	66.606	yes	no	56663000	9415300	2523500	6677900	8471400	13967000	15608000
Q9BTE6;C9J5N1;Q9BTE6-2;B3KSP9;Q9BTE6-3;K7EQ85	Alanyl-tRNA editing protein Aarsd1	AARSD1;PTGES3L-AARSD1	NNLNLLR	7	Unmodified	0	0	0	855.493	2	0.02193	53.554	yes	no	30567000	6051300	0	0	5089400	8881500	10544000
Q9BTE6;C9J5N1;Q9BTE6-2;B3KSP9;Q9BTE6-3;K7EQ85	Alanyl-tRNA editing protein Aarsd1	AARSD1;PTGES3L-AARSD1	NSPDWGGVVILHR	13	Unmodified	0	0	0	1448.75	3	9.2509e-05	61.11	yes	no	33199000	0	3347000	0	6855600	8672400	14324000
Q9BTE6;C9J5N1;Q9BTE6-2;B3KSP9;Q9BTE6-3	Alanyl-tRNA editing protein Aarsd1	AARSD1;PTGES3L-AARSD1	RGEQADHFTQTPLDPGSQVLVR	22	Unmodified	0	0	1	2450.23	4	3.3863e-05	45.737	yes	no	36332000	0	0	0	8367100	12409000	15556000
Q9BTE6;C9J5N1;Q9BTE6-2;B3KSP9;Q9BTE6-3;K7EQ85;L7N2F4	Alanyl-tRNA editing protein Aarsd1	AARSD1;PTGES3L-AARSD1	TNLIFLSGNR	10	Unmodified	0	0	0	1133.62	2	0.013871	51.979	yes	no	26004000	4280000	0	3577500	3834500	6639300	7672700
Q9NRN7;B4DDW7	L-aminoadipate-semialdehyde dehydrogenase-phosphopantetheinyl transferase	AASDHPPT	AEWLLAVR	8	Unmodified	0	0	0	956.544	2	0.0016916	85.212	yes	no	73732000	14448000	8661500	9219600	10993000	13699000	16710000
Q9NRN7;E9PLW6;E9PNF3	L-aminoadipate-semialdehyde dehydrogenase-phosphopantetheinyl transferase	AASDHPPT	DEWTQLDMFYR	11	Unmodified	0	0	0	1502.65	2	0.074504	36.32	yes	no	4397300	0	0	0	2270800	0	2126500
Q9NRN7;E9PLW6;E9PNF3	L-aminoadipate-semialdehyde dehydrogenase-phosphopantetheinyl transferase	AASDHPPT	GSIPEFFHIMK	11	Unmodified	0	0	0	1304.66	3	0.091557	16.093	yes	no	54255000	11242000	6698800	6125400	7264900	9538800	13386000
Q9NRN7	L-aminoadipate-semialdehyde dehydrogenase-phosphopantetheinyl transferase	AASDHPPT	HQDVPSQDDSKPTQR	15	Unmodified	0	0	1	1736.81	3;4	1.4494e-16	115.58	yes	yes	424680000	85366000	40964000	62555000	52848000	81647000	101310000
Q9NRN7;E9PLW6	L-aminoadipate-semialdehyde dehydrogenase-phosphopantetheinyl transferase	AASDHPPT	IDEHHFVAVALR	12	Unmodified	0	0	0	1405.75	3	0.02089	30.729	yes	no	858800000	195770000	53533000	126290000	73243000	216130000	193830000
Q9NRN7;E9PLW6;E9PNF3	L-aminoadipate-semialdehyde dehydrogenase-phosphopantetheinyl transferase	AASDHPPT	LEFDLSPLNLDIGQVYK	17	Unmodified	0	0	0	1963.03	2;3	2.5257e-06	79.393	yes	no	65160000	16904000	7520300	10733000	7284400	9570500	13147000
Q9NRN7;E9PLW6	L-aminoadipate-semialdehyde dehydrogenase-phosphopantetheinyl transferase	AASDHPPT	LFLDGEEEK	9	Unmodified	0	0	0	1078.52	2	0.006997	50.297	yes	no	44914000	0	0	24696000	10018000	0	10199000
Q9NRN7;E9PLW6;E9PNF3	L-aminoadipate-semialdehyde dehydrogenase-phosphopantetheinyl transferase	AASDHPPT	SFKDEWTQLDMFYR	14	Unmodified	0	0	1	1864.85	3	0.050504	33.304	yes	no	6569300	0	0	0	0	2853000	3716300
Q9UDR5;B4DFY7	Alpha-aminoadipic semialdehyde synthase, mitochondrial;Lysine ketoglutarate reductase;Saccharopine dehydrogenase	AASS	EALPAFRPEANPLTWK	16	Unmodified	0	0	1	1838.97	3	0.00018442	54.859	yes	no	34222000	0	0	0	7292800	14432000	12497000
Q9UDR5;B4DFY7	Alpha-aminoadipic semialdehyde synthase, mitochondrial;Lysine ketoglutarate reductase;Saccharopine dehydrogenase	AASS	QLLCDLVGISPSSEHDVLK	19	Unmodified	0	0	0	2109.08	3	3.4299e-07	76.761	yes	no	27448000	0	0	0	6599800	12748000	8099900
Q9UDR5;F8WE53;F8WAH1	Alpha-aminoadipic semialdehyde synthase, mitochondrial;Lysine ketoglutarate reductase;Saccharopine dehydrogenase	AASS	VLVLGSGYISEPVLEYLSR	19	Unmodified	0	0	0	2093.14	2;3	0.0013579	40.432	yes	no	8290100	0	0	0	4613600	3676500	0
Q9NY61;K7ENE9	Protein AATF	AATF	AGPQPLALQLEQLLNPR	17	Acetyl (Protein N-term)	1	0	0	1899.06	3	7.1984e-05	55.011	yes	no	4087500	0	0	2715200	0	0	1372300
Q9NY61	Protein AATF	AATF	ALLTTNQLPQPDVFPLFK	18	Unmodified	0	0	0	2041.12	2;3	1.4482e-06	74.141	yes	yes	49454000	6035600	16259000	7337300	0	14682000	5140900
Q9NY61;K7ERC2;K7EK88	Protein AATF	AATF	DLDEEIFDDDDFYHQLLR	18	Unmodified	0	0	0	2297.01	3	3.679e-13	98.573	yes	no	113240000	30546000	30763000	35921000	16011000	0	0
Q9NY61	Protein AATF	AATF	FADFTVYR	8	Unmodified	0	0	0	1017.49	2	0.00072221	116.37	yes	yes	92266000	22122000	13672000	27600000	6736800	9904500	12231000
Q9NY61	Protein AATF	AATF	LASASLLDTDKR	12	Unmodified	0	0	1	1288.7	3	0.067387	28.283	yes	yes	103530000	21401000	24059000	25752000	14017000	18303000	0
Q9NY61	Protein AATF	AATF	NQIALWDQLLEGR	13	Unmodified	0	0	0	1554.82	2	1.318e-06	88.78	yes	yes	78243000	38022000	0	40220000	0	0	0
Q9NY61;K7ENE9	Protein AATF	AATF	PSEADPEADPEEATAAR	17	Unmodified	0	0	0	1754.76	2	4.8584e-06	75.376	yes	no	75178000	16999000	11850000	16791000	6872800	10190000	12477000
Q9NY61;K7ERC2	Protein AATF	AATF	SILTQIDHILMDK	13	Unmodified	0	0	0	1525.82	2;3	4.8435e-05	69.92	yes	no	114560000	29810000	19559000	32207000	6644200	11890000	14445000
Q9NY61;K7ERC2	Protein AATF	AATF	SILTQIDHILMDK	13	Oxidation (M)	0	1	0	1541.81	3	0.0034907	40.278	yes	no	28824000	9409700	7078100	0	3729100	3800800	4806800
Q9NY61	Protein AATF	AATF	TPGFSVQSISDFEK	14	Unmodified	0	0	0	1540.74	2	1.0256e-18	126.25	yes	yes	104470000	25326000	16078000	24224000	8615100	14391000	15833000
Q9NY61;K7ERC2;K7EK88	Protein AATF	AATF	TSSLDPNDQVAMGR	14	Oxidation (M)	0	1	0	1505.68	2	0.00015308	58.268	yes	no	32931000	0	6025200	9626900	3932900	7884800	5461200
Q9NY61;K7ERC2	Protein AATF	AATF	VLGKPEPAAQPVPESLPGEPEILPQAPANAHLK	33	Unmodified	0	0	1	3393.83	4	1.432e-06	44.178	yes	no	205950000	40047000	34171000	51060000	21350000	26254000	33065000
Q9NRK6	ATP-binding cassette sub-family B member 10, mitochondrial	ABCB10	IIDVIYTNPTVDYSDNLTR	19	Unmodified	0	0	0	2211.11	2	3.9406e-14	96.143	yes	yes	28461000	7891300	6566000	7078000	2160500	4764900	0
Q9NRK6;Q6ZMF8	ATP-binding cassette sub-family B member 10, mitochondrial	ABCB10	ILLLDEATSALDAENEYLVQEALDR	25	Unmodified	0	0	0	2803.41	3;4	3.4358e-70	160.2	yes	no	84449000	22263000	16260000	22290000	5336900	11350000	6948700
Q9NRK6	ATP-binding cassette sub-family B member 10, mitochondrial	ABCB10	LLGLAYPER	9	Unmodified	0	0	0	1030.58	2	0.039943	34.803	yes	yes	20003000	3100600	5694000	0	1999000	4940400	4268800
Q9NRK6	ATP-binding cassette sub-family B member 10, mitochondrial	ABCB10	LSSDTALLGR	10	Unmodified	0	0	0	1031.56	2	0.0056261	64.82	yes	yes	19357000	0	0	0	4542900	8601800	6212500
Q9NRK6;Q6ZMF8	ATP-binding cassette sub-family B member 10, mitochondrial	ABCB10	LWELLER	7	Unmodified	0	0	0	957.528	2	0.032273	46.426	yes	no	18020000	6201900	6226800	0	0	5591100	0
Q9NRK6;Q6ZMF8	ATP-binding cassette sub-family B member 10, mitochondrial	ABCB10	LYDPASGTISLDGHDIR	17	Unmodified	0	0	0	1828.9	3	4.2229e-06	70.783	yes	no	146440000	30124000	32983000	30621000	11702000	16815000	24197000
Q9NRK6;Q6ZMF8	ATP-binding cassette sub-family B member 10, mitochondrial	ABCB10	NVHFAYPARPEVPIFQDFSLSIPSGSVTALVGPSGSGK	38	Unmodified	0	0	1	3928.02	4	1.1301e-10	48.65	yes	no	90991000	26060000	13832000	25335000	5261100	9209100	11293000
Q9NRK6;Q6ZMF8	ATP-binding cassette sub-family B member 10, mitochondrial	ABCB10	STVLSLLLR	9	Unmodified	0	0	0	1000.63	2	0.00029306	83.948	yes	no	68069000	16507000	14489000	14548000	4794900	11545000	6186200
Q9NRK6	ATP-binding cassette sub-family B member 10, mitochondrial	ABCB10	SVTENLSDGLR	11	Unmodified	0	0	0	1189.59	2	0.003223	47.712	yes	yes	75506000	0	34778000	40728000	0	0	0
Q9NRK6;Q6ZMF8	ATP-binding cassette sub-family B member 10, mitochondrial	ABCB10	VTQDSLAQATQLAEER	16	Unmodified	0	0	0	1758.87	3	0.062831	16.615	yes	no	35436000	9768500	5021600	15650000	0	4995500	0
Q9NRK6	ATP-binding cassette sub-family B member 10, mitochondrial	ABCB10	VYLMQTSGQR	10	Unmodified	0	0	0	1181.59	2	0.013379	42.802	yes	yes	11799000	4683700	7115400	0	0	0	0
H7BXK9;Q9NP58-4;Q9NP58;A0A024R436	ATP-binding cassette sub-family B member 6, mitochondrial	ABCB6	AIQASLAK	8	Unmodified	0	0	0	800.476	2	0.012966	48.561	yes	no	211630000	119860000	63391000	0	28378000	0	0
H7BXK9;Q9NP58-4;Q9NP58;A0A024R436	ATP-binding cassette sub-family B member 6, mitochondrial	ABCB6	AVDSLLNFETVK	12	Unmodified	0	0	0	1334.71	2	0.0010275	69.03	yes	no	43927000	0	11771000	0	6540700	13458000	12157000
H7BXK9;Q9NP58-4;Q9NP58;A0A024R436	ATP-binding cassette sub-family B member 6, mitochondrial	ABCB6	ETLQDVSFTVMPGQTLALVGPSGAGK	26	Unmodified	0	0	0	2602.33	3	0.030462	18.107	yes	no	11927000	0	0	0	0	11927000	0
H7BXK9;Q9NP58-4;Q9NP58;A0A024R436	ATP-binding cassette sub-family B member 6, mitochondrial	ABCB6	IDGQDISQVTQASLR	15	Unmodified	0	0	0	1629.83	2	9.1198e-06	78.69	yes	no	36776000	5364100	6529700	8178900	4551600	6472300	5679500
H7BXK9;Q9NP58-4;Q9NP58;A0A024R436	ATP-binding cassette sub-family B member 6, mitochondrial	ABCB6	IEFENVHFSYADGR	14	Unmodified	0	0	0	1682.77	3	5.6826e-05	59.709	yes	no	70618000	12878000	11947000	16616000	6171300	11451000	11555000
H7BXK9;Q9NP58-4;Q9NP58	ATP-binding cassette sub-family B member 6, mitochondrial	ABCB6	NIVNLLTEK	9	Unmodified	0	0	0	1042.6	2	0.0054938	53.124	yes	no	62069000	14433000	9554700	15736000	0	12902000	9444200
H7BXK9;Q9NP58-4;Q9NP58;A0A024R436	ATP-binding cassette sub-family B member 6, mitochondrial	ABCB6	YYNAESYEVER	11	Unmodified	0	0	0	1421.61	2	0.00059784	63.473	yes	no	47144000	7138500	6825200	14896000	2525500	8128100	7630900
O75027;O75027-2;B4DGL8;O75027-3;B3KM98	ATP-binding cassette sub-family B member 7, mitochondrial	ABCB7	ADNDAGNAAIDSLLNYETVK	20	Unmodified	0	0	0	2092.99	2;3	6.5328e-15	104.18	yes	no	94865000	23808000	19503000	26019000	4496000	15670000	5368600
O75027;O75027-2;B4DGL8;O75027-3;B3KM98	ATP-binding cassette sub-family B member 7, mitochondrial	ABCB7	AVGVVPQDAVLFHNTIYYNLLYGNISASPEEVYAVAK	37	Unmodified	0	0	0	4024.06	4	0.004146	21.243	yes	no	64525000	15847000	22457000	13768000	0	12454000	0
O75027;O75027-2;B4DGL8;O75027-3;B3KM98	ATP-binding cassette sub-family B member 7, mitochondrial	ABCB7	GSIYLAGQNIQDVSLESLR	19	Unmodified	0	0	0	2062.07	2	0.0002814	52.19	yes	no	0	0	0	0	0	0	0
O75027;O75027-2;O75027-3	ATP-binding cassette sub-family B member 7, mitochondrial	ABCB7	LQEEIVNSVK	10	Unmodified	0	0	0	1157.63	2	6.38e-05	100.69	yes	no	105630000	23158000	20998000	25698000	7009500	13506000	15256000
O75027;O75027-2;B4DGL8;O75027-3;B3KM98	ATP-binding cassette sub-family B member 7, mitochondrial	ABCB7	NVFLHLHNLDLGFHLSR	17	Unmodified	0	0	0	2031.08	4	0.023471	22.196	yes	no	6944900	0	5193600	0	1751400	0	0
O75027;O75027-2;B4DGL8;O75027-3;B3KM98	ATP-binding cassette sub-family B member 7, mitochondrial	ABCB7	QALIDMNTLFTLLK	14	Unmodified	0	0	0	1619.9	2	8.3375e-07	84.759	yes	no	35456000	8717500	5699500	10533000	2644000	3781900	4079900
O75027;O75027-2;B4DGL8;O75027-3;B3KM98	ATP-binding cassette sub-family B member 7, mitochondrial	ABCB7	TYETASLK	8	Unmodified	0	0	0	911.46	2	0.015433	47.869	yes	no	27564000	0	0	0	10970000	16594000	0
O75027;O75027-2;B4DGL8;B3KM98;E9PNQ5;E9PJR8	ATP-binding cassette sub-family B member 7, mitochondrial	ABCB7	VAISLGFLGGAK	12	Unmodified	0	0	0	1131.67	2	0.077976	34.05	yes	no	45697000	11990000	13188000	10624000	0	0	9894900
O75027;O75027-2;B4DGL8;O75027-3;B3KM98	ATP-binding cassette sub-family B member 7, mitochondrial	ABCB7	VLSGISFEVPAGK	13	Unmodified	0	0	0	1302.72	2	0.011043	36.292	yes	no	140090000	38131000	24791000	35421000	12222000	14338000	15183000
O75027;O75027-2;B4DGL8;O75027-3	ATP-binding cassette sub-family B member 7, mitochondrial	ABCB7	VMASPLQITPQTATVAFDNVHFEYIEGQK	29	Unmodified	0	0	0	3233.61	3	6.6658e-14	75.103	yes	no	10094000	0	0	10094000	0	0	0
B3KSN3;B3KND2;G3XAP3;B4DG02;Q8N1X3;Q9NUT2-2;Q9NUT2;Q9NUT2-3;C9JYI3;C9JTY4;Q6ZRM3;E7ENE8	ATP-binding cassette sub-family B member 8, mitochondrial	ABCB8	ALFSSLLR	8	Unmodified	0	0	0	905.533	2	0.0030935	73.26	yes	no	57702000	14330000	11033000	11633000	3807000	8956600	7943200
B3KSN3;B3KND2;G3XAP3;B4DG02;Q8N1X3;Q9NUT2-2;Q9NUT2;Q9NUT2-3;C9JYI3;C9JTY4;Q6ZRM3;E7ENE8;H7C5K9	ATP-binding cassette sub-family B member 8, mitochondrial	ABCB8	AMGVADEALGNVR	13	Unmodified	0	0	0	1301.64	2	0.00054784	56.414	yes	no	63367000	15825000	0	17910000	6379300	12215000	11038000
B3KSN3;B3KND2;G3XAP3;B4DG02;Q8N1X3;Q9NUT2-2;Q9NUT2;Q9NUT2-3	ATP-binding cassette sub-family B member 8, mitochondrial	ABCB8	IVALVGQSGGGK	12	Unmodified	0	0	0	1084.62	2	2.7984e-06	93.928	yes	no	111830000	25456000	22236000	24100000	8438300	14631000	16965000
B3KSN3;B3KND2;G3XAP3;B4DG02;Q8N1X3;Q9NUT2-2;Q9NUT2;Q9NUT2-3	ATP-binding cassette sub-family B member 8, mitochondrial	ABCB8	QPTVLILDEATSALDAESER	20	Unmodified	0	0	0	2157.08	3	0.005047	30.869	yes	no	24517000	0	8946800	8512900	0	7057500	0
B3KSN3;B3KND2;G3XAP3;B4DG02;Q8N1X3;Q9NUT2-2;Q9NUT2;Q9NUT2-3	ATP-binding cassette sub-family B member 8, mitochondrial	ABCB8	SMANLSVLFGQVVR	14	Unmodified	0	0	0	1519.82	2	8.342e-07	84.753	yes	no	17620000	5463300	0	6665300	0	5491700	0
P33527;I3L4X2;P33527-9;P33527-4;P33527-3;P33527-7	Multidrug resistance-associated protein 1	ABCC1	GSVAYVPQQAWIQNDSLR	18	Unmodified	0	0	0	2031.02	2	4.885e-05	61.87	yes	no	0	0	0	0	0	0	0
P33527;I3L4X2;P33527-2;P33527-9;P33527-4;P33527-6;Q68CP7	Multidrug resistance-associated protein 1	ABCC1;DKFZp781G125	AVYSNADIYLFDDPLSAVDAHVGK	24	Unmodified	0	0	0	2579.25	3	1.8262e-08	73.574	yes	no	119980000	28282000	19224000	27632000	11156000	19947000	13739000
P33527;I3L4X2;P33527-2;P33527-9;P33527-4;P33527-6;Q68CP7	Multidrug resistance-associated protein 1	ABCC1;DKFZp781G125	HIFENVIGPK	10	Unmodified	0	0	0	1152.63	2	0.02395	47.971	yes	no	68764000	0	27591000	41173000	0	0	0
P33527;I3L4X2;P33527-2;P33527-9;P33527-4;P33527-3;Q9UQ98;P33527-6;P33527-5;P33527-7;P33527-8	Multidrug resistance-associated protein 1	ABCC1;MRP	ELDTVDSMIPEVIK	14	Oxidation (M)	0	1	0	1603.8	2	0.00030482	61.409	yes	no	0	0	0	0	0	0	0
P33527;I3L4X2;P33527-2;P33527-9;P33527-4;P33527-3;Q9UQ98;P33527-6;P33527-5;P33527-7;P33527-8	Multidrug resistance-associated protein 1	ABCC1;MRP	QPLEGSDLWSLNK	13	Unmodified	0	0	0	1485.75	2	0.0015381	50.108	yes	no	10400000	10400000	0	0	0	0	0
P33527;I3L4X2;P33527-2;P33527-9;P33527-4;P33527-3;Q9UQ98;P33527-6;P33527-5;P33527-7;P33527-8	Multidrug resistance-associated protein 1	ABCC1;MRP	SPLFSETIHDPNPCPESSASFLSR	24	Unmodified	0	0	0	2674.23	3	3.7668e-12	89.622	yes	no	86679000	20273000	15852000	21803000	7608300	11506000	9636900
P33527;P33527-2;P33527-4;P33527-3;Q9UQ98;P33527-6;P33527-5;P33527-7;P33527-8	Multidrug resistance-associated protein 1	ABCC1;MRP	TYASTEQEQDAEENGVTGVSGPGK	24	Unmodified	0	0	0	2453.08	3	0.00013477	39.645	yes	no	12078000	0	4313600	0	0	7764400	0
P33527;I3L4X2;P33527-2;P33527-9;P33527-4;P33527-3;Q9UQ98;P33527-6;P33527-5;P33527-7;P33527-8	Multidrug resistance-associated protein 1	ABCC1;MRP	VDANEEVEALIVK	13	Unmodified	0	0	0	1427.75	2;3	0.0025939	59.294	yes	no	88066000	21508000	19843000	18431000	0	17700000	10584000
P33527;I3L4X2;P33527-2;P33527-9;P33527-4;P33527-3;Q9UQ98;P33527-6;P33527-5;P33527-7;P33527-8;Q68CP7;G0ZCM6;G0ZCM5	Multidrug resistance-associated protein 1	ABCC1;MRP;DKFZp781G125	AYYPSIVANR	10	Unmodified	0	0	0	1152.59	2	0.0073736	50.353	yes	no	0	0	0	0	0	0	0
P33527;I3L4X2;P33527-2;P33527-9;P33527-4;P33527-3;Q9UQ98;P33527-6;P33527-5;P33527-7;P33527-8;Q68CP7	Multidrug resistance-associated protein 1	ABCC1;MRP;DKFZp781G125	CLHVDLLHSILR	12	Unmodified	0	0	0	1474.81	3	0.00015601	61.194	yes	no	10584000	5989700	4594500	0	0	0	0
P33527;I3L4X2;P33527-2;P33527-9;P33527-4;P33527-3;Q9UQ98;P33527-6;P33527-5;P33527-7;P33527-8;Q68CP7	Multidrug resistance-associated protein 1	ABCC1;MRP;DKFZp781G125	DGAFAEFLR	9	Unmodified	0	0	0	1024.5	2	0.000965	70.056	yes	no	56822000	15250000	8835300	13550000	4722600	8176300	6288300
P33527;I3L4X2;P33527-2;P33527-9;P33527-4;P33527-3;Q9UQ98;P33527-6;P33527-5;P33527-7;P33527-8;Q68CP7;Q9BV39	Multidrug resistance-associated protein 1	ABCC1;MRP;DKFZp781G125	GEIQEYGAPSDLLQQR	16	Unmodified	0	0	0	1802.88	2	9.3419e-05	59.579	yes	no	68332000	14630000	11580000	14641000	7269500	10957000	9253100
P33527;I3L4X2;P33527-2;P33527-9;P33527-4;P33527-3;Q9UQ98;P33527-6;P33527-5;P33527-7;P33527-8;Q68CP7;G0ZCM3	Multidrug resistance-associated protein 1	ABCC1;MRP;DKFZp781G125	IFLSHEELEPDSIER	15	Unmodified	0	0	0	1812.89	3	9.6463e-24	125.88	yes	no	187710000	42498000	29164000	49608000	15815000	25552000	25071000
P33527;I3L4X2;P33527-2;P33527-9;P33527-3;Q9UQ98;P33527-5;Q68CP7;Q9BV39	Multidrug resistance-associated protein 1	ABCC1;MRP;DKFZp781G125	ILVLDEATAAVDLETDDLIQSTIR	24	Unmodified	0	0	0	2613.37	3	3.591e-05	42.384	yes	no	2778200	0	0	0	0	0	2778200
P33527;I3L4X2;P33527-2;P33527-9;P33527-4;P33527-3;Q9UQ98;P33527-6;P33527-5;P33527-7;P33527-8;Q68CP7	Multidrug resistance-associated protein 1	ABCC1;MRP;DKFZp781G125	ISEMGSYQELLAR	13	Unmodified	0	0	0	1495.73	2	2.0805e-14	115.34	yes	no	41364000	15576000	7932600	17855000	0	0	0
P33527;I3L4X2;P33527-2;P33527-9;P33527-4;P33527-3;Q9UQ98;P33527-6;P33527-5;P33527-7;P33527-8;Q68CP7;Q9BV39	Multidrug resistance-associated protein 1	ABCC1;MRP;DKFZp781G125	ITIIPQDPVLFSGSLR	16	Unmodified	0	0	0	1754.99	2;3	4.3785e-08	91.355	yes	no	103960000	30867000	17617000	25906000	5578100	12525000	11466000
P33527;I3L4X2;P33527-2;P33527-9;P33527-4;P33527-3;Q9UQ98;P33527-6;P33527-5;P33527-7;P33527-8;Q68CP7;G0ZCM3;G0ZCM4	Multidrug resistance-associated protein 1	ABCC1;MRP;DKFZp781G125	LMNEILNGIK	10	Unmodified	0	0	0	1143.63	2	0.010823	55.314	yes	no	20263000	7936900	3945100	5140600	0	0	3240800
P33527;I3L4X2;P33527-2;P33527-9;P33527-4;P33527-3;Q9UQ98;P33527-6;P33527-5;P33527-7;P33527-8;Q68CP7;G0ZCM3;G0ZCM4	Multidrug resistance-associated protein 1	ABCC1;MRP;DKFZp781G125	LYAWELAFK	9	Unmodified	0	0	0	1139.6	2	0.0063863	51.445	yes	no	55818000	11504000	10927000	14312000	5204400	7583300	6287600
P33527;I3L4X2;P33527-2;P33527-9;P33527-4;P33527-3;Q9UQ98;P33527-6;P33527-5;P33527-7;P33527-8;Q68CP7;Q9BV39	Multidrug resistance-associated protein 1	ABCC1;MRP;DKFZp781G125	MNLDPFSQYSDEEVWTSLELAHLK	24	Unmodified	0	0	0	2851.34	3	9.0374e-07	62.193	yes	no	36315000	9596900	7987600	8535000	3380000	6815100	0
P33527;I3L4X2;P33527-2;P33527-9;P33527-4;P33527-3;Q9UQ98;P33527-6;P33527-5;P33527-7;P33527-8;Q68CP7	Multidrug resistance-associated protein 1	ABCC1;MRP;DKFZp781G125	QLSSSSSYSGDISR	14	Unmodified	0	0	0	1472.67	2	0.00146	46.68	yes	no	0	0	0	0	0	0	0
P33527;I3L4X2;P33527-2;P33527-9;P33527-4;P33527-3;Q9UQ98;P33527-6;P33527-5;P33527-7;P33527-8;Q68CP7;G0ZCM6;G0ZCM5	Multidrug resistance-associated protein 1	ABCC1;MRP;DKFZp781G125	SPVYSHFNETLLGVSVIR	18	Unmodified	0	0	0	2017.06	3	1.6414e-27	132.62	yes	no	136130000	31768000	25865000	32758000	9457100	18816000	17468000
P33527;I3L4X2;P33527-2;P33527-9;P33527-4;P33527-3;Q9UQ98;P33527-6;P33527-5;P33527-7;P33527-8;Q68CP7	Multidrug resistance-associated protein 1	ABCC1;MRP;DKFZp781G125	SSLLSALLAEMDK	13	Unmodified	0	0	0	1376.72	2	0.0026179	54.09	yes	no	15262000	2703200	2463900	5257500	0	2594700	2242200
P33527;I3L4X2;P33527-2;P33527-9;P33527-4;P33527-3;Q9UQ98;P33527-6;P33527-5;P33527-7;P33527-8;Q68CP7	Multidrug resistance-associated protein 1	ABCC1;MRP;DKFZp781G125	SSLLSALLAEMDKVEGHVAIK	21	Unmodified	0	0	1	2210.2	4	0.047582	19.255	yes	no	28630000	8304600	5114000	7900700	1235400	2921900	3153300
P33527;I3L4X2;P33527-2;P33527-9;P33527-4;P33527-3;Q9UQ98;P33527-6;P33527-5;P33527-7;P33527-8;Q68CP7;Q9BV39	Multidrug resistance-associated protein 1	ABCC1;MRP;DKFZp781G125	SSLTLGLFR	9	Unmodified	0	0	0	992.565	2	0.004462	55.064	yes	no	51253000	12814000	8638900	13923000	5261600	10616000	0
P33527;I3L4X2;P33527-2;P33527-9;P33527-3;Q9UQ98;P33527-5;Q68CP7;Q9BV39;Q96QA9;O15438;Q59H05;O15438-4	Multidrug resistance-associated protein 1;Canalicular multispecific organic anion transporter 2	ABCC1;MRP;DKFZp781G125;MRP3;ABCC3	LNTIMDYTR	9	Unmodified	0	0	0	1125.55	2	0.0013082	67.334	yes	no	15808000	0	7426800	8381100	0	0	0
O15439;O15439-2;O15439-3;A8K2Q2;B7Z3Q7;Q59GY6;B7Z5H4	Multidrug resistance-associated protein 4	ABCC4	MVHVQDFTAFWDK	13	Unmodified	0	0	0	1622.76	3	0.0024176	42.317	yes	no	42306000	16299000	0	12334000	0	6822400	6851000
O15439;O15439-2	Multidrug resistance-associated protein 4	ABCC4	NLDPFNEHTDEELWNALQEVQLK	23	Unmodified	0	0	0	2781.32	3	0.099679	8.345	yes	no	75175000	17550000	10472000	19414000	8214900	8740000	10785000
O15439;O15439-2;O15439-3;A8K2Q2;B7Z3Q7;B7Z5H4	Multidrug resistance-associated protein 4	ABCC4	RLEEDDMYSVLPEDR	15	Unmodified	0	0	1	1865.85	3	0.00090153	44.734	yes	no	35469000	7508300	5694300	8296200	5675600	8294400	0
O15439;O15439-2;O15439-3;A8K2Q2;B7Z3Q7;Q59GY6;B7Z5H4	Multidrug resistance-associated protein 4	ABCC4	SFSNLITNLR	10	Unmodified	0	0	0	1163.63	2	0.00021859	85.821	yes	no	82172000	18186000	11585000	23225000	8611400	9154500	11411000
O15439;O15439-2;O15439-3;A8K2Q2;B7Z3Q7;B7Z5H4	Multidrug resistance-associated protein 4	ABCC4	SQHLGEELQGFWDK	14	Unmodified	0	0	0	1672.78	3	0.00069072	55.755	yes	no	71935000	14912000	12644000	21887000	9320500	0	13171000
O15439;O15439-2;O15439-3;A8K2Q2;Q59GY6;B7Z5H4	Multidrug resistance-associated protein 4	ABCC4	VIQPIFLGK	9	Unmodified	0	0	0	1013.63	2	0.0020211	61.679	yes	no	60032000	13576000	12508000	12663000	4430800	8491500	8362200
O15439;O15439-2;O15439-3;A8K2Q2;B7Z3Q7;Q59GY6;B7Z5H4	Multidrug resistance-associated protein 4	ABCC4	VSEAIVSIR	9	Unmodified	0	0	0	972.56	2	0.047613	45.307	yes	no	46534000	13794000	12452000	0	4545700	7547500	8195400
O15439;O15439-2;O75555;O15439-3;A8K2Q2;B7Z3Q7;Q59GY6	Multidrug resistance-associated protein 4	ABCC4;MOAT-B	APVLFFDR	8	Unmodified	0	0	0	963.518	2	0.0050303	63.419	yes	no	32063000	0	8697200	0	6073700	10526000	6766500
O15439;O15439-2;O75555;O15439-3;A8K2Q2;B7Z3Q7;Q59GY6;B7Z5H4	Multidrug resistance-associated protein 4	ABCC4;MOAT-B	ASETPTLQGLSFTVRPGELLAVVGPVGAGK	30	Unmodified	0	0	1	2950.61	3	6.3502e-05	39.795	yes	no	10229000	5775800	0	4453400	0	0	0
O15439;O15439-2;O75555;O15439-3;A8K2Q2;B7Z3Q7;Q59GY6	Multidrug resistance-associated protein 4	ABCC4;MOAT-B	AVYQDADIYLLDDPLSAVDAEVSR	24	Unmodified	0	0	0	2637.28	3	4.9872e-07	52.465	yes	no	0	0	0	0	0	0	0
O15439;O75555;O15439-3;A8K2Q2;B7Z3Q7;Q59GY6	Multidrug resistance-associated protein 4	ABCC4;MOAT-B	DGALESQDTENVPVTLSEENR	21	Unmodified	0	0	0	2302.06	3	0.00017067	40.197	yes	no	36502000	8720800	7713500	9191900	2989900	7885500	0
O15439;O15439-2;O75555;O15439-3;A8K2Q2;B7Z3Q7;Q59GY6	Multidrug resistance-associated protein 4	ABCC4;MOAT-B	DNEESEQPPVPGTPTLR	17	Unmodified	0	0	0	1864.88	2	7.9312e-12	96.208	yes	no	15700000	7732800	3938400	0	0	0	4029300
O15439;O15439-2;O75555	Multidrug resistance-associated protein 4	ABCC4;MOAT-B	EAPWEYQK	8	Unmodified	0	0	0	1049.48	2	0.013318	48.036	yes	no	20657000	0	6653500	8591400	0	5412400	0
O15439;O15439-2;O75555	Multidrug resistance-associated protein 4	ABCC4;MOAT-B	LKEYDEPYVLLQNK	14	Unmodified	0	0	1	1750.91	3	0.00011119	59.864	yes	no	43860000	7073500	7705600	10913000	5073200	7389300	5705300
O15439;O15439-2;O75555	Multidrug resistance-associated protein 4	ABCC4;MOAT-B	LNTIIDSDK	9	Unmodified	0	0	0	1017.53	2	0.081464	34.231	yes	no	0	0	0	0	0	0	0
O15439;O15439-2;O75555	Multidrug resistance-associated protein 4	ABCC4;MOAT-B	MDTELAESGSNFSVGQR	17	Unmodified	0	0	0	1826.81	2	6.3157e-05	58.246	yes	no	0	0	0	0	0	0	0
O15439;O15439-2;O75555	Multidrug resistance-associated protein 4	ABCC4;MOAT-B	MSIIPQEPVLFTGTMR	16	Unmodified	0	0	0	1818.94	2	0.03233	28.549	yes	no	22015000	0	0	5491000	0	7744600	8779600
O15439;O15439-2;O75555;O15439-3;A8K2Q2;B7Z3Q7;Q59GY6;B7Z5H4	Multidrug resistance-associated protein 4	ABCC4;MOAT-B	PGELLAVVGPVGAGK	15	Unmodified	0	0	0	1362.79	2	0.0084347	40.278	yes	no	22809000	3549900	5563900	3938700	2775500	4498700	2481800
O15439;O15439-2;O75555;O15439-3;A8K2Q2;B7Z3Q7;Q59GY6	Multidrug resistance-associated protein 4	ABCC4;MOAT-B	SGIDFGSLLK	10	Unmodified	0	0	0	1035.56	2	0.0016412	58.132	yes	no	46519000	12123000	7752500	11859000	5004500	7064700	2715100
O15439;O15439-2;O75555	Multidrug resistance-associated protein 4	ABCC4;MOAT-B	SPVFSHLSSSLQGLWTIR	18	Unmodified	0	0	0	2014.06	3	5.6669e-05	47.916	yes	no	28023000	6908600	7390700	9031700	0	0	4692500
O15439;O15439-2;O75555	Multidrug resistance-associated protein 4	ABCC4;MOAT-B	SSLISALFR	9	Unmodified	0	0	0	992.565	2	0.00052158	95.358	yes	no	36318000	8894600	6426100	7433900	2996200	5395400	5172200
O15439;O15439-2;O75555;O15439-3;A8K2Q2;B7Z3Q7;Q59GY6;B7Z5H4	Multidrug resistance-associated protein 4	ABCC4;MOAT-B	SSLLSAVLGELAPSHGLVSVHGR	23	Unmodified	0	0	0	2285.25	4	1.8534e-06	60.133	yes	no	60184000	16211000	13229000	14174000	4629700	5756500	6183400
P33897	ATP-binding cassette sub-family D member 1	ABCD1	GLQAPAGEPTQEASGVAAAK	20	Unmodified	0	0	0	1851.93	2	0.000263	44.238	yes	yes	4427200	0	4427200	0	0	0	0
P33897;H0Y7L9;Q6TGM1;Q6TGM0	ATP-binding cassette sub-family D member 1	ABCD1;ALD	NLLTAAADAIER	12	Unmodified	0	0	0	1256.67	2	0.012652	37.613	yes	no	31309000	10499000	5539400	8025900	1945400	5298700	0
P28288;E7EUE1;F5GYC1;B4DL07;P28288-2	ATP-binding cassette sub-family D member 3	ABCD3	DQVIYPDGR	9	Unmodified	0	0	0	1061.51	2	0.055908	33.057	yes	no	42740000	0	0	0	11309000	14803000	16629000
P28288;E7EUE1;F5GYC1;B4DL07;B4DZ22;P28288-2	ATP-binding cassette sub-family D member 3	ABCD3	EGGWDSVQDWMDVLSGGEK	19	Unmodified	0	0	0	2093.9	2;3	2.7763e-10	93.371	yes	no	72844000	19026000	11051000	19077000	5145700	10401000	8144300
P28288;E7EUE1;F5GYC1;B4DL07;B4DZ22;P28288-2	ATP-binding cassette sub-family D member 3	ABCD3	FDHVPLATPNGDVLIR	16	Unmodified	0	0	0	1762.94	3	0.0001215	52.599	yes	no	345690000	77929000	66979000	78832000	26108000	49812000	46028000
P28288;E7EUE1;F5GYC1;B4DL07;B4DZ22	ATP-binding cassette sub-family D member 3	ABCD3	FSMGFIDSIIAK	12	Oxidation (M)	0	1	0	1343.68	2	0.0017522	47.712	yes	no	0	0	0	0	0	0	0
P28288;E7EUE1;F5GYC1;B4DZ22;P28288-2	ATP-binding cassette sub-family D member 3	ABCD3	GIEGVQVIPLIPGAGEIIIADNIIK	25	Unmodified	0	0	0	2541.48	3	0.00013212	36.442	yes	no	0	0	0	0	0	0	0
P28288;E7EUE1;F5GYC1;B4DL07;B4DZ22;P28288-2	ATP-binding cassette sub-family D member 3	ABCD3	GISDLVLK	8	Unmodified	0	0	0	843.507	2	0.017286	45.68	yes	no	174290000	39964000	28722000	44725000	14453000	23672000	22754000
P28288;E7EUE1;F5GYC1;B4DL07;B4DZ22;P28288-2;P28288-3	ATP-binding cassette sub-family D member 3	ABCD3	IANPDQLLTQDVEK	14	Unmodified	0	0	0	1582.82	2;3	2.0995e-10	102.64	yes	no	305330000	69218000	53165000	78314000	22148000	45785000	36702000
P28288;E7EUE1;F5GYC1;B4DL07;B4DZ22;P28288-2	ATP-binding cassette sub-family D member 3	ABCD3	ITELMQVLK	9	Unmodified	0	0	0	1073.62	2	0.00017124	107.57	yes	no	233770000	47629000	42262000	62634000	15456000	36910000	28882000
P28288;E7EUE1;F5GYC1;B4DL07;B4DZ22;P28288-2	ATP-binding cassette sub-family D member 3	ABCD3	LFYVPQR	7	Unmodified	0	0	0	921.507	2	0.029165	48.115	yes	no	88510000	21419000	15918000	24556000	5527500	11206000	9883200
P28288;E7EUE1;F5GYC1;B4DL07;B4DZ22	ATP-binding cassette sub-family D member 3	ABCD3	LITNSEEIAFYNGNK	15	Unmodified	0	0	0	1711.84	2	1.851e-07	88.282	yes	no	71274000	15397000	14295000	17006000	5809800	10406000	8359800
P28288;E7EUE1;F5GYC1;B4DL07;B4DZ22	ATP-binding cassette sub-family D member 3	ABCD3	LVEHLHNFILFR	12	Unmodified	0	0	0	1536.86	3	3.9099e-08	99.539	yes	no	123940000	28920000	29147000	30072000	8494200	13583000	13722000
P28288;E7EUE1;B4DL07;P28288-2;P28288-3	ATP-binding cassette sub-family D member 3	ABCD3	NSSLAGAAFLLLCLLHK	17	Unmodified	0	0	0	1827.01	3	6.9078e-06	66.022	yes	no	34752000	0	12439000	15377000	0	3081200	3854000
P28288;E7EUE1;F5GYC1;B4DL07;B4DZ22;P28288-2	ATP-binding cassette sub-family D member 3	ABCD3	PYMTLGTLR	9	Unmodified	0	0	0	1050.55	2	0.090547	38.567	yes	no	9853300	0	0	0	0	9853300	0
P28288;E7EUE1;F5GYC1;B4DL07;B4DZ22;P28288-2	ATP-binding cassette sub-family D member 3	ABCD3	QITEDTVEFGS	11	Unmodified	0	0	0	1224.55	2	0.016433	37.968	yes	no	47734000	12307000	8122300	10976000	0	7464300	8865200
P28288;E7EUE1;F5GYC1;B4DL07;B4DZ22	ATP-binding cassette sub-family D member 3	ABCD3	STHSELLEDYYQSGR	15	Unmodified	0	0	0	1783.8	2	1.9847e-30	136.81	yes	no	44074000	8577700	6919900	12020000	3654500	7311600	5591000
P28288;E7EUE1;F5GYC1;B4DL07;B4DZ22;P28288-2	ATP-binding cassette sub-family D member 3	ABCD3	VLGELWPLFGGR	12	Unmodified	0	0	0	1342.74	2	6.503e-10	110.93	yes	no	196340000	78105000	58493000	59740000	0	0	0
P28288;E7EUE1;F5GYC1;B4DL07;B4DZ22;P28288-2;P28288-3	ATP-binding cassette sub-family D member 3	ABCD3	YLYEEYLQAFTYYK	14	Unmodified	0	0	0	1892.89	2	1.402e-07	94.09	yes	no	19739000	6489400	4553400	5074100	0	3622600	0
P61221;D6R9I9	ATP-binding cassette sub-family E member 1	ABCE1	ADIFMFDEPSSYLDVK	16	Oxidation (M)	0	1	0	1891.86	2	6.8479e-05	60.307	yes	no	74683000	14131000	10338000	12177000	9573300	14499000	13965000
P61221;D6R9I9;D6RGF4;H0Y990	ATP-binding cassette sub-family E member 1	ABCE1	AIIKPQYVDQIPK	13	Unmodified	0	0	1	1511.87	2;3	4.5646e-05	85.081	yes	no	768330000	135240000	81052000	126680000	89501000	142460000	193400000
P61221;D6R9I9;D6RGF4	ATP-binding cassette sub-family E member 1	ABCE1	CPFGALSIVNLPSNLEK	17	Unmodified	0	0	0	1857.97	2	1.2566e-44	148.41	yes	no	147660000	31139000	17570000	26937000	15053000	25506000	31453000
P61221	ATP-binding cassette sub-family E member 1	ABCE1	DAYTHPQFVTDVMK	14	Unmodified	0	0	0	1650.77	3	0.00029564	53.377	yes	yes	0	0	0	0	0	0	0
P61221	ATP-binding cassette sub-family E member 1	ABCE1	DAYTHPQFVTDVMKPLQIENIIDQEVQTLSGGELQR	36	Unmodified	0	0	1	4112.05	4	1.5089e-243	250.59	yes	yes	430650000	69692000	46382000	105090000	56024000	78343000	75121000
P61221	ATP-binding cassette sub-family E member 1	ABCE1	DAYTHPQFVTDVMKPLQIENIIDQEVQTLSGGELQR	36	Oxidation (M)	0	1	1	4128.05	4	8.2553e-32	100.37	yes	yes	128060000	35705000	0	37382000	30392000	24580000	0
P61221;D6R9I9	ATP-binding cassette sub-family E member 1	ABCE1	EGINIFLDGYVPTENLR	17	Unmodified	0	0	0	1948.99	2;3	1.4444e-57	169.64	yes	no	305000000	59473000	30805000	45884000	44595000	63068000	61177000
P61221;D6R9I9	ATP-binding cassette sub-family E member 1	ABCE1	FACAVVCIQK	10	Unmodified	0	0	0	1194.59	2	4.152e-05	104.2	yes	no	202770000	0	23782000	47279000	26439000	47781000	57491000
P61221	ATP-binding cassette sub-family E member 1	ABCE1	FLSQLEITFR	10	Unmodified	0	0	0	1252.68	2	0.00032539	81.017	yes	yes	139840000	27872000	0	29510000	17585000	31024000	33847000
P61221;D6R9I9;D6RGF4;H0Y990	ATP-binding cassette sub-family E member 1	ABCE1	GSELQNYFTK	10	Unmodified	0	0	0	1185.57	2	0.00021215	86.344	yes	no	80220000	0	0	0	33053000	47166000	0
P61221;D6R9I9;D6RGF4;H0Y990	ATP-binding cassette sub-family E member 1	ABCE1	GTVGSILDR	9	Unmodified	0	0	0	916.498	2	0.0069669	50.353	yes	no	241970000	60634000	36666000	50494000	33573000	0	60608000
P61221;D6R9I9;D6RGF4;H0Y990	ATP-binding cassette sub-family E member 1	ABCE1	ILEDDLK	7	Unmodified	0	0	0	844.454	2	0.038142	45.081	yes	no	352560000	66300000	35587000	51143000	46638000	70083000	82805000
P61221;D6R9I9	ATP-binding cassette sub-family E member 1	ABCE1	LKPDEGGEVPVLNVSYKPQK	20	Unmodified	0	0	2	2196.18	3;4	2.3622e-05	70.555	yes	no	925910000	173580000	92653000	149650000	113390000	168470000	228160000
P61221	ATP-binding cassette sub-family E member 1	ABCE1	NTVANSPQTLLAGMNK	16	Unmodified	0	0	0	1657.85	2;3	2.5586e-92	214.65	yes	yes	287140000	61239000	28980000	46021000	34708000	58699000	57491000
P61221	ATP-binding cassette sub-family E member 1	ABCE1	NTVANSPQTLLAGMNK	16	Oxidation (M)	0	1	0	1673.84	2	1.8706e-08	93.424	yes	yes	48486000	10914000	3807900	11856000	4217400	7381300	10308000
P61221;D6R9I9	ATP-binding cassette sub-family E member 1	ABCE1	NVEDLSGGELQR	12	Unmodified	0	0	0	1315.64	2	0.00011031	77.185	yes	no	338370000	78826000	0	87384000	0	72341000	99817000
P61221	ATP-binding cassette sub-family E member 1	ABCE1	PADVYLIDEPSAYLDSEQR	19	Unmodified	0	0	0	2180.03	2;3	1.5868e-48	153.21	yes	yes	297050000	81480000	15410000	68326000	20940000	78413000	32483000
P61221;D6R9I9;D6RGF4;H0Y990	ATP-binding cassette sub-family E member 1	ABCE1	PGEVLGLVGTNGIGK	15	Unmodified	0	0	0	1409.79	2	1.1316e-37	148.66	yes	no	175430000	29707000	16312000	33840000	22355000	37543000	35671000
P61221	ATP-binding cassette sub-family E member 1	ABCE1	PLQIENIIDQEVQTLSGGELQR	22	Unmodified	0	0	0	2479.29	3	2.5665e-53	152.13	yes	yes	87705000	15435000	8742500	13516000	14978000	15270000	19764000
P61221	ATP-binding cassette sub-family E member 1	ABCE1	SGNYFFLDD	9	Unmodified	0	0	0	1076.45	2	0.071356	39.848	yes	yes	13780000	0	0	5128500	683550	0	7968500
P61221	ATP-binding cassette sub-family E member 1	ABCE1	TAFVVEHDFIMATYLADR	18	Unmodified	0	0	0	2098.02	3	0.028934	25.586	yes	yes	0	0	0	0	0	0	0
P61221;D6R9I9;D6RGF4	ATP-binding cassette sub-family E member 1	ABCE1	TQAIVCQQLDLTHLK	15	Unmodified	0	0	0	1766.93	3	9.3934e-07	82.59	yes	no	549250000	121780000	53500000	80334000	65636000	116270000	111730000
P61221;D6R9I9	ATP-binding cassette sub-family E member 1	ABCE1	VAETANEEEVK	11	Unmodified	0	0	0	1217.58	2	6.9952e-18	145.28	yes	no	350720000	54781000	24324000	40750000	25994000	94812000	110060000
P61221;D6R9I9	ATP-binding cassette sub-family E member 1	ABCE1	VAETANEEEVKK	12	Unmodified	0	0	1	1345.67	2;3	5.918e-30	167.84	yes	no	1489600000	331890000	138470000	247760000	171450000	255250000	344780000
P61221	ATP-binding cassette sub-family E member 1	ABCE1	VALALCLGK	9	Unmodified	0	0	0	943.552	2	0.0011961	68.224	yes	yes	206370000	51323000	31032000	45538000	0	38262000	40215000
P61221;D6R9I9;D6RGF4;H0Y990	ATP-binding cassette sub-family E member 1	ABCE1	YDDPPDWQEILTYFR	15	Unmodified	0	0	0	1956.89	2;3	3.498e-16	110.35	yes	no	107800000	19511000	10724000	19025000	16844000	19587000	22106000
Q8NE71-2;Q8NE71;Q59F96;H0YGW7;B4DNU2;Q5STZ8	ATP-binding cassette sub-family F member 1	ABCF1	AANAAENDFSVSQAEMSSR	19	Unmodified	0	0	0	1983.86	2	1.2519e-09	84.249	yes	no	18419000	8644000	0	0	0	6135400	3639400
Q8NE71-2;Q8NE71;Q59F96;H0YGW7;B4DNU2	ATP-binding cassette sub-family F member 1	ABCF1	ALSIPPNIDVLLCEQEVVADETPAVQAVLR	30	Unmodified	0	0	0	3258.72	3	4.2241e-05	37.424	yes	no	21998000	11604000	3307600	7086400	0	0	0
Q8NE71-2;Q8NE71;Q59F96;H0YGW7;Q5STZ7	ATP-binding cassette sub-family F member 1	ABCF1	EPDVLILDEPTNNLDIESIDALGEAINEYK	30	Unmodified	0	0	0	3341.64	3	1.6061e-66	148.84	yes	no	128830000	30207000	17992000	27842000	14285000	19844000	18665000
Q8NE71-2;Q8NE71;Q59F96;H0YGW7;B4DNU2;Q5STZ7	ATP-binding cassette sub-family F member 1	ABCF1	EVLEALGEVMVSR	13	Unmodified	0	0	0	1430.74	2;3	9.5013e-05	71.513	yes	no	73893000	19061000	14888000	14879000	5916400	7253700	11894000
Q8NE71-2;Q8NE71;B4DNU2;Q5STZ8	ATP-binding cassette sub-family F member 1	ABCF1	FAALDNEEEDKEEEIIK	17	Unmodified	0	0	1	2020.95	2	0.034332	35.473	yes	no	0	0	0	0	0	0	0
Q8NE71-2;Q8NE71;Q59F96;H0YGW7;Q5STZ7	ATP-binding cassette sub-family F member 1	ABCF1	FGLESHAHTIQICK	14	Unmodified	0	0	0	1639.81	3	0.00037882	49.216	yes	no	0	0	0	0	0	0	0
Q8NE71-2;Q8NE71;Q59F96;H0YGW7	ATP-binding cassette sub-family F member 1	ABCF1	FTFPDPPPLSPPVLGLHGVTFGYQGQK	27	Unmodified	0	0	0	2895.5	3	1.6625e-10	71.06	yes	no	224250000	65317000	30544000	53131000	16472000	26179000	32611000
Q8NE71-2;Q8NE71;Q59F96;H0YGW7;B4DNU2;Q5STZ7	ATP-binding cassette sub-family F member 1	ABCF1	GAVIVVSHDAR	11	Unmodified	0	0	0	1122.61	2	0.0020027	53.237	yes	no	145400000	31663000	17134000	29575000	9070500	21615000	36345000
Q8NE71-2;Q8NE71;Q59F96;H0YGW7;Q5STZ7	ATP-binding cassette sub-family F member 1	ABCF1	GFNLPYQDAR	10	Unmodified	0	0	0	1179.57	2	0.0032279	53.567	yes	no	139120000	28157000	18400000	31252000	15738000	23618000	21955000
Q8NE71-2;Q8NE71;Q59F96;H0YGW7	ATP-binding cassette sub-family F member 1	ABCF1	ICIVGPNGVGK	11	Unmodified	0	0	0	1112.6	2	0.0019233	53.597	yes	no	85268000	19775000	14868000	22626000	15756000	12242000	0
Q8NE71-2;Q8NE71;Q59F96;H0YGW7	ATP-binding cassette sub-family F member 1	ABCF1	IGFFNQQYAEQLR	13	Unmodified	0	0	0	1612.8	2	1.1237e-46	174.05	yes	no	258330000	63926000	38271000	54610000	22274000	37518000	41735000
Q8NE71-2;Q8NE71;Q59F96;H0YGW7;B4DNU2	ATP-binding cassette sub-family F member 1	ABCF1	ILAGLGFDPEMQNRPTQK	18	Unmodified	0	0	1	2014.03	3	8.3668e-13	97.095	yes	no	402010000	107440000	53208000	106520000	25739000	53792000	55304000
Q8NE71-2;Q8NE71;Q59F96;H0YGW7;B4DNU2;Q5STZ7	ATP-binding cassette sub-family F member 1	ABCF1	LITETNCQLWVVEEQSVSQIDGDFEDYKR	29	Unmodified	0	0	1	3500.64	3	5.2578e-20	90.397	yes	no	32755000	11468000	7750500	9456800	4079000	0	0
Q8NE71-2;Q8NE71;Q59F96;H0YGW7	ATP-binding cassette sub-family F member 1	ABCF1	LQGQLEQGDDTAAER	15	Unmodified	0	0	0	1629.76	2	1.2753e-16	116.86	yes	no	165100000	30666000	26908000	35641000	16658000	24678000	30546000
Q8NE71-2;Q8NE71;Q59F96;H0YGW7	ATP-binding cassette sub-family F member 1	ABCF1	NLDFGIDMDSR	11	Unmodified	0	0	0	1281.57	2	0.0053014	54.65	yes	no	32650000	12480000	7236800	1878300	4494000	6560600	0
Q8NE71-2;Q8NE71;Q59F96;H0YGW7	ATP-binding cassette sub-family F member 1	ABCF1	NQDEESQEAPELLK	14	Unmodified	0	0	0	1628.75	2	1.6252e-47	177.88	yes	no	132660000	27014000	21011000	29038000	13805000	19543000	22251000
Q8NE71-2;Q8NE71;Q59F96;H0YGW7;B4DNU2;Q5STZ8	ATP-binding cassette sub-family F member 1	ABCF1	QAMLENASDIK	11	Oxidation (M)	0	1	0	1234.59	2	0.0030374	46.159	yes	no	29193000	13883000	0	0	0	0	15310000
Q8NE71-2;Q8NE71;Q59F96;H0YGW7	ATP-binding cassette sub-family F member 1	ABCF1	STLLLLLTGK	10	Unmodified	0	0	0	1057.67	2	0.00017737	89.171	yes	no	216030000	56378000	29553000	50143000	19128000	29488000	31338000
Q8NE71-2;Q8NE71;Q59F96;H0YGW7	ATP-binding cassette sub-family F member 1	ABCF1	TLLIVSHDQGFLDDVCTDIIHLDAQR	26	Unmodified	0	0	0	2993.49	3;4	4.6713e-28	115.55	yes	no	325900000	96680000	48236000	76489000	28844000	33918000	41732000
Q8NE71-2;Q8NE71;Q59F96;H0YGW7;Q5STZ7	ATP-binding cassette sub-family F member 1	ABCF1	VVFAELACR	9	Unmodified	0	0	0	1063.55	2	0.0016461	64.654	yes	no	207690000	60744000	27348000	50280000	0	33695000	35625000
Q9UG63;Q9UG63-2;C9JHK9;C9JZV3	ATP-binding cassette sub-family F member 2	ABCF2	EVPIPEHIDIYHLTR	15	Unmodified	0	0	0	1830.96	4	1.2032e-07	84.759	yes	no	345920000	80273000	37848000	61469000	38642000	61933000	65754000
Q9UG63;Q9UG63-2;C9JHK9;C9JZV3	ATP-binding cassette sub-family F member 2	ABCF2	ILHGLGFTPAMQR	13	Unmodified	0	0	0	1439.77	3	5.411e-05	68.786	yes	no	168350000	33847000	22887000	35764000	18903000	27403000	29549000
Q9UG63;Q9UG63-2	ATP-binding cassette sub-family F member 2	ABCF2	IPPPVIMVQNVSFK	14	Unmodified	0	0	0	1567.88	2;3	4.5828e-05	63.181	yes	no	148680000	34123000	6934500	17805000	17429000	30484000	41907000
Q9UG63;Q9UG63-2	ATP-binding cassette sub-family F member 2	ABCF2	LIQQVAQEIWVCEK	14	Unmodified	0	0	0	1742.9	2;3	4.7217e-07	89.624	yes	no	70455000	10110000	0	19981000	7869700	9265300	23228000
Q9UG63;Q9UG63-2	ATP-binding cassette sub-family F member 2	ABCF2	LLTGELLPTDGMIR	14	Oxidation (M)	0	1	0	1543.83	2	0.00045949	53.3	yes	no	29588000	7192100	4623300	6461300	5091100	6220000	0
Q9UG63;Q9UG63-2;C9JHK9;C9JZV3	ATP-binding cassette sub-family F member 2	ABCF2	LMELYER	7	Unmodified	0	0	0	952.469	2	0.0059921	91.9	yes	no	54747000	28846000	0	25901000	0	0	0
Q9UG63;Q9UG63-2	ATP-binding cassette sub-family F member 2	ABCF2	LVDEEPQLTK	10	Unmodified	0	0	0	1170.61	2	0.00028285	82.417	yes	no	208340000	60215000	27629000	0	28160000	39517000	52819000
Q9UG63;Q9UG63-2;C9JHK9;C9JZV3	ATP-binding cassette sub-family F member 2	ABCF2	SMLLSAIGK	9	Unmodified	0	0	0	918.521	2	0.0051601	53.751	yes	no	108120000	20954000	15162000	22410000	11828000	17698000	20069000
Q9UG63;Q9UG63-2;C9JHK9;C9JZV3	ATP-binding cassette sub-family F member 2	ABCF2	SMLLSAIGK	9	Oxidation (M)	0	1	0	934.516	2	0.017037	43.308	yes	no	0	0	0	0	0	0	0
Q9UG63;Q9UG63-2;C9JHK9;C9JZV3	ATP-binding cassette sub-family F member 2	ABCF2	TPLHCVMEVDTER	13	Unmodified	0	0	0	1585.72	2;3	0.005635	42.317	yes	no	129190000	31888000	15685000	29250000	15619000	16791000	19954000
Q9UG63;Q9UG63-2	ATP-binding cassette sub-family F member 2	ABCF2	WPGDILAYK	9	Unmodified	0	0	0	1061.55	2	0.017772	43.308	yes	no	105760000	22643000	12341000	18179000	14807000	16915000	20879000
Q9UG63;Q9UG63-2;C9JHK9;C9JZV3	ATP-binding cassette sub-family F member 2	ABCF2	YGLIGLNGIGK	11	Unmodified	0	0	0	1103.63	2	0.055058	37.968	yes	no	75611000	17416000	8798100	11845000	7549000	14278000	15724000
Q9UG63;Q9UG63-2	ATP-binding cassette sub-family F member 2	ABCF2	YYTGNYDQYVK	11	Unmodified	0	0	0	1412.62	2	1.2256e-07	118.28	yes	no	20152000	0	0	0	0	20152000	0
B4DRU9;Q9NUQ8-2;Q9NUQ8	ATP-binding cassette sub-family F member 3	ABCF3	AEGSEAAELAEIYAK	15	Unmodified	0	0	0	1550.75	2	8.454e-24	130.27	yes	no	45912000	17096000	0	0	10495000	0	18321000
B4DRU9;Q9NUQ8-2;Q9NUQ8	ATP-binding cassette sub-family F member 3	ABCF3	ALFARPDLLLLDEPTNMLDVR	21	Unmodified	0	0	1	2411.29	3	5.6454e-10	86.557	yes	no	95111000	30615000	9642600	17368000	7613200	11939000	17933000
B4DRU9;Q9NUQ8-2;Q9NUQ8	ATP-binding cassette sub-family F member 3	ABCF3	ALLQEQFR	8	Unmodified	0	0	0	1003.55	2	0.0011507	111.01	yes	no	169910000	31665000	15564000	27076000	18896000	38208000	38495000
B4DRU9;Q9NUQ8-2;Q9NUQ8	ATP-binding cassette sub-family F member 3	ABCF3	ASVILAGLGFTPK	13	Unmodified	0	0	0	1272.74	2	0.00074648	54.729	yes	no	119140000	26118000	12873000	20560000	13028000	20254000	26310000
B4DRU9;Q9NUQ8-2;Q9NUQ8;F8WCU6;B4DRH5	ATP-binding cassette sub-family F member 3	ABCF3	ATCAEILR	8	Unmodified	0	0	0	932.475	2	0.041073	37.727	yes	no	67331000	20212000	12855000	15556000	0	0	18708000
B4DRU9;Q9NUQ8-2;Q9NUQ8	ATP-binding cassette sub-family F member 3	ABCF3	EYEAQQQYR	9	Unmodified	0	0	0	1213.54	2	1.2227e-09	152.63	yes	no	55285000	11067000	5333600	10010000	4087000	10239000	14548000
B4DRU9;Q9NUQ8-2;Q9NUQ8	ATP-binding cassette sub-family F member 3	ABCF3	FSPPILQLDEVDFYYDPK	18	Unmodified	0	0	0	2185.06	2	6.3849e-07	79.489	yes	no	35625000	10372000	0	6180900	4785300	5976200	8310400
B4DRU9;Q9NUQ8-2;Q9NUQ8	ATP-binding cassette sub-family F member 3	ABCF3	GGVILVSHDER	11	Unmodified	0	0	0	1180.62	2	0.0022215	52.247	yes	no	91311000	21056000	13434000	18577000	7655600	13540000	17049000
B4DRU9;Q9NUQ8-2;Q9NUQ8	ATP-binding cassette sub-family F member 3	ABCF3	IENFDVSFGDR	11	Unmodified	0	0	0	1297.59	2	0.0023637	66.267	yes	no	37069000	0	9109400	0	10853000	0	17107000
B4DRU9;Q9NUQ8-2;Q9NUQ8	ATP-binding cassette sub-family F member 3	ABCF3	LEEIEADKAPAR	12	Unmodified	0	0	1	1340.69	3	0.0012587	65.179	yes	no	185320000	51254000	0	30274000	19861000	39607000	44324000
B4DRU9;Q9NUQ8-2;Q9NUQ8	ATP-binding cassette sub-family F member 3	ABCF3	LLLGDLAPVR	10	Unmodified	0	0	0	1065.65	2	0.00069517	70.028	yes	no	166670000	40373000	15909000	28402000	19220000	27136000	35628000
B4DRU9;Q9NUQ8-2;Q9NUQ8	ATP-binding cassette sub-family F member 3	ABCF3	NFLNAIATDIIHLHSQR	17	Unmodified	0	0	0	1962.04	3;4	1.8348e-06	76.378	yes	no	157280000	40383000	16496000	22962000	18382000	24503000	34549000
B4DRU9;Q9NUQ8-2;Q9NUQ8	ATP-binding cassette sub-family F member 3	ABCF3	PDLLLLDEPTNMLDVR	16	Unmodified	0	0	0	1852.96	2	1.0872e-07	84.508	yes	no	25708000	5194500	2478300	3661100	3308800	4808400	6256700
B4DRU9;Q9NUQ8-2;Q9NUQ8	ATP-binding cassette sub-family F member 3	ABCF3	TSNPLVLEEASASQAGSR	18	Unmodified	0	0	0	1815.9	2	1.1942e-25	123.55	yes	no	46959000	10583000	7024800	6798800	5565200	7702000	9285700
B4DRU9;Q9NUQ8-2;Q9NUQ8	ATP-binding cassette sub-family F member 3	ABCF3	VEGGFDQYR	9	Unmodified	0	0	0	1069.48	2	0.0064762	51.276	yes	no	51646000	0	0	0	12281000	14781000	24583000
B4DRU9;Q9NUQ8-2;Q9NUQ8	ATP-binding cassette sub-family F member 3	ABCF3	VLLAGADVNLAWGR	14	Unmodified	0	0	0	1453.8	2	0.0099836	41.227	yes	no	4702300	0	0	2108200	2594100	0	0
B4DRU9;Q9NUQ8-2;Q9NUQ8	ATP-binding cassette sub-family F member 3	ABCF3	VPAHISLLHVEQEVAGDDTPALQSVLESDSVR	32	Unmodified	0	0	0	3410.73	3;4	3.3094e-67	146.94	yes	no	315170000	70575000	36528000	56800000	34372000	51268000	65628000
Q9NUJ1;B7Z6A8	Mycophenolic acid acyl-glucuronide esterase, mitochondrial	ABHD10	ADIQLLVYTIDDLIDK	16	Unmodified	0	0	0	1846.99	2;3	5.6926e-39	149.97	yes	no	81389000	19169000	7911600	30661000	14458000	5480400	3709900
Q9NUJ1;C9IZX5	Mycophenolic acid acyl-glucuronide esterase, mitochondrial	ABHD10	ALAIEEFCK	9	Unmodified	0	0	0	1079.53	2	0.00051942	78.113	yes	no	636300000	158730000	113820000	168120000	1885900	103740000	89994000
Q9NUJ1;B7Z6A8	Mycophenolic acid acyl-glucuronide esterase, mitochondrial	ABHD10	DDIVPWHTSMQVADR	15	Unmodified	0	0	0	1768.82	3	1.0821e-07	85.493	yes	no	455100000	96890000	87840000	113430000	35683000	67654000	53605000
Q9NUJ1;B7Z6A8	Mycophenolic acid acyl-glucuronide esterase, mitochondrial	ABHD10	DDIVPWHTSMQVADR	15	Oxidation (M)	0	1	0	1784.82	2;3	1.6173e-05	69.331	yes	no	180310000	8361700	49425000	58255000	21021000	38758000	4488500
Q9NUJ1;B7Z6A8	Mycophenolic acid acyl-glucuronide esterase, mitochondrial	ABHD10	EAEHHCLLHSPIPVNCPIR	19	Unmodified	0	0	0	2278.11	3;4;5	2.0174e-28	128.06	yes	no	1075100000	243900000	198380000	232830000	98229000	162320000	139430000
Q9NUJ1;B7Z6A8	Mycophenolic acid acyl-glucuronide esterase, mitochondrial	ABHD10	EKADIQLLVYTIDDLIDK	18	Unmodified	0	0	1	2104.13	3	2.795e-05	58.693	yes	no	45022000	14926000	5677400	12422000	2359000	5416200	4221400
Q9NUJ1;C9IZX5	Mycophenolic acid acyl-glucuronide esterase, mitochondrial	ABHD10	FDYSGVGSSDGNSEESTLGK	20	Unmodified	0	0	0	2034.87	2;3	1.4539e-152	235.24	yes	no	551010000	118960000	96936000	131720000	53014000	76659000	73716000
Q9NUJ1;B7Z6A8	Mycophenolic acid acyl-glucuronide esterase, mitochondrial	ABHD10	FNQLPVELK	9	Unmodified	0	0	0	1086.61	2	0.00034332	102.07	yes	no	1468700000	343560000	276380000	323930000	109390000	238140000	177320000
Q9NUJ1;B7Z6A8	Mycophenolic acid acyl-glucuronide esterase, mitochondrial	ABHD10	GVWSMPSK	8	Unmodified	0	0	0	890.432	2	0.0088453	54.712	yes	no	242030000	83894000	68801000	89338000	0	0	0
Q9NUJ1;C9IZX5	Mycophenolic acid acyl-glucuronide esterase, mitochondrial	ABHD10	TSLSFLNRPDLPNLAYK	17	Unmodified	0	0	1	1948.04	2;3	7.1405e-55	165.16	yes	no	2024700000	503720000	421300000	472870000	134440000	261780000	230590000
Q9NUJ1;B7Z6A8	Mycophenolic acid acyl-glucuronide esterase, mitochondrial	ABHD10	VLSTDVDVILR	11	Unmodified	0	0	0	1228.7	2	8.2256e-05	85.813	yes	no	371360000	0	88615000	109970000	41746000	69175000	61846000
Q9NUJ1;B7Z6A8;C9IZX5	Mycophenolic acid acyl-glucuronide esterase, mitochondrial	ABHD10	VVALIGVATAADTLVTK	17	Unmodified	0	0	0	1640.97	2;3	3.9358e-18	118.55	yes	no	568360000	154420000	115630000	109810000	38671000	85058000	64772000
Q9NUJ1;B7Z6A8	Mycophenolic acid acyl-glucuronide esterase, mitochondrial	ABHD10	YSEEGVYNVQYSFIK	15	Unmodified	0	0	0	1824.86	2	5.3054e-57	174.47	yes	no	133820000	34755000	25659000	28470000	10631000	16510000	17792000
Q8NFV4-4;Q8NFV4;D3DXF2	Alpha/beta hydrolase domain-containing protein 11	ABHD11	AINIADELPR	10	Unmodified	0	0	0	1110.6	2	0.0026207	55.314	yes	no	111320000	23511000	19605000	28395000	11411000	15650000	12745000
Q8NFV4-4;Q8NFV4;D3DXF2;Q8NFV4-6	Alpha/beta hydrolase domain-containing protein 11	ABHD11	AQMQTVPNAGHWIHADRPQDFIAAIR	26	Unmodified	0	0	1	2942.47	4	1.9034e-05	44.683	yes	no	65649000	17778000	9437800	16623000	4620000	8118500	9072400
Q8NFV4-4;Q8NFV4;D3DXF2;Q8NFV4-6	Alpha/beta hydrolase domain-containing protein 11	ABHD11	AQMQTVPNAGHWIHADRPQDFIAAIR	26	Oxidation (M)	0	1	1	2958.47	5	4.5811e-09	66.017	yes	no	59425000	18813000	0	19935000	9527400	0	11151000
Q8NFV4-4;Q8NFV4;Q8NFV4-6;H0YC52;Q8NFV4-3;Q8NFV4-2;H7C396;Q8NFV4-5;C9J7Q4;H7BZ58	Alpha/beta hydrolase domain-containing protein 11	ABHD11	ILAQQTGR	8	Unmodified	0	0	0	885.503	2	0.0019277	93.429	yes	no	373650000	83872000	63154000	80940000	35666000	53141000	56874000
Q8NFV4-4;Q8NFV4;D3DXF2	Alpha/beta hydrolase domain-containing protein 11	ABHD11	LADEQLSSVIQDMAVR	16	Oxidation (M)	0	1	0	1789.89	2	6.2949e-05	58.246	yes	no	3741100	0	3741100	0	0	0	0
Q8NFV4-4;Q8NFV4;D3DXF2	Alpha/beta hydrolase domain-containing protein 11	ABHD11	LIAVDISPVESTGVSHFATYVAAMR	25	Unmodified	0	0	0	2633.35	3	4.0404e-56	147.26	yes	no	143090000	35317000	29521000	34300000	9647500	18427000	15879000
Q8NFV4-4;Q8NFV4;D3DXF2;Q8NFV4-6	Alpha/beta hydrolase domain-containing protein 11	ABHD11	QHLLTNLVEVDGR	13	Unmodified	0	0	0	1492.8	3	8.926e-15	115.34	yes	no	205430000	44697000	34708000	41431000	18909000	36088000	29601000
Q8NFV4-4;Q8NFV4;D3DXF2	Alpha/beta hydrolase domain-containing protein 11	ABHD11	TAMLLALQRPELVER	15	Unmodified	0	0	1	1738.98	3	1.7229e-07	87.519	yes	no	70092000	20256000	11974000	17909000	4134000	9487300	6332600
Q8NFV4-4;Q8NFV4;Q8NFV4-6;H0YC52;Q8NFV4-3;Q8NFV4-2;H7C396;Q8NFV4-5;C9J7Q4;H7BZ58	Alpha/beta hydrolase domain-containing protein 11	ABHD11	TNFNSIAK	8	Unmodified	0	0	0	893.461	2	0.0088025	47.96	yes	no	100790000	44659000	0	37795000	1681600	0	16655000
Q8NFV4-4;Q8NFV4;D3DXF2;Q8NFV4-6	Alpha/beta hydrolase domain-containing protein 11	ABHD11	VNLDALTQHLDK	12	Unmodified	0	0	0	1365.73	3	3.1656e-05	79.697	yes	no	395070000	93285000	74115000	85175000	33246000	58339000	50911000
Q8N2K0;Q8N2K0-2;Q8N2K0-3;I3L294;I3L1V0	Monoacylglycerol lipase ABHD12	ABHD12	ETPPDALILESPFTNIR	17	Unmodified	0	0	0	1911.99	2;3	3.1754e-09	95.197	yes	no	98352000	30140000	19832000	28103000	6009400	14267000	0
Q8N2K0;Q8N2K0-2;Q8N2K0-3;Q5T712;I3L294;I3L440	Monoacylglycerol lipase ABHD12	ABHD12	GWGDSVGTPSER	12	Unmodified	0	0	0	1246.56	2	7.1328e-06	90.614	yes	no	72358000	19948000	13948000	20574000	6293300	0	11595000
Q8N2K0;Q8N2K0-2;Q8N2K0-3;I3L1V0	Monoacylglycerol lipase ABHD12	ABHD12	HISCPLLILHAEDDPVVPFQLGR	23	Unmodified	0	0	0	2625.37	4	2.2043e-06	56.017	yes	no	36540000	0	0	19315000	6731600	10493000	0
Q8N2K0;Q8N2K0-2;Q8N2K0-3;Q5T712	Monoacylglycerol lipase ABHD12	ABHD12	LIFLNFVR	8	Unmodified	0	0	0	1020.61	2	0.0017278	86.472	yes	no	98378000	26997000	16621000	24343000	6528300	11473000	12415000
Q8N2K0;Q8N2K0-2;I3L380	Monoacylglycerol lipase ABHD12	ABHD12	LTGPAAAEPR	10	Unmodified	0	0	0	981.524	2	0.021428	38.754	yes	no	88919000	0	21954000	27424000	8126800	18007000	13407000
Q8N2K0;Q8N2K0-2;I3L380	Monoacylglycerol lipase ABHD12	ABHD12	TEPVALEHER	10	Unmodified	0	0	0	1179.59	2	0.02299	37.968	yes	no	4240700	0	0	0	0	4240700	0
Q8N2K0;Q8N2K0-2;Q8N2K0-3;Q5T712;I3L294;I3L440	Monoacylglycerol lipase ABHD12	ABHD12	VLSSLGYHVVTFDYR	15	Unmodified	0	0	0	1754.9	3	5.3384e-06	76.82	yes	no	102640000	27156000	22398000	25374000	6363000	10860000	10489000
Q8N2K0;Q8N2K0-2;Q8N2K0-3;Q5T712	Monoacylglycerol lipase ABHD12	ABHD12	VPYFIDLK	8	Unmodified	0	0	0	993.554	2	0.034101	40.058	yes	no	55942000	20234000	0	24101000	0	0	11607000
B4DNR3;Q96IU4;B4DQI4	Alpha/beta hydrolase domain-containing protein 14B	ABHD14B	AVAIDLPGLGHSK	13	Unmodified	0	0	0	1276.71	3	0.00024892	56.139	yes	no	75915000	17957000	7924300	13923000	9589600	11774000	14748000
B4DNR3;Q96IU4;B4DQI4;F8W9U3	Alpha/beta hydrolase domain-containing protein 14B	ABHD14B	FSSETWQNLGTLHR	14	Unmodified	0	0	0	1674.81	3	4.548e-05	63.29	yes	no	146470000	29292000	17447000	25672000	17703000	27566000	28791000
B4DNR3;Q96IU4;B4DQI4;F8W9U3;B4DKK0;Q96IU4-2	Alpha/beta hydrolase domain-containing protein 14B	ABHD14B	INAANYASVK	10	Unmodified	0	0	0	1049.55	2	0.026507	46.955	yes	no	37108000	0	0	0	10393000	11049000	15666000
B4DNR3;Q96IU4;B4DQI4;F8W9U3	Alpha/beta hydrolase domain-containing protein 14B	ABHD14B	MAASVEQR	8	Unmodified	0	0	0	890.428	2	0.0047482	57.047	yes	no	99700000	0	0	0	33130000	66570000	0
B4DNR3;Q96IU4;F8W9U3;B4DKK0;Q96IU4-2	Alpha/beta hydrolase domain-containing protein 14B	ABHD14B	TPALIVYGDQDPMGQTSFEHLK	22	Oxidation (M)	0	1	0	2462.18	3	6.2216e-11	92.034	yes	no	143890000	33412000	25185000	0	21189000	32066000	32039000
B4DNR3;Q96IU4;F8W9U3;B4DKK0;Q96IU4-2	Alpha/beta hydrolase domain-containing protein 14B	ABHD14B	TPALIVYGDQDPMGQTSFEHLK	22	Unmodified	0	0	0	2446.18	3	1.1147e-05	53.603	yes	no	62205000	27937000	13054000	21213000	0	0	0
O95870;A8K0A4;F2Z3H2	Abhydrolase domain-containing protein 16A	ABHD16A	APASVPETPTAVTAPHSSSWDTYYQPR	27	Unmodified	0	0	0	2915.37	3	1.6141e-07	52.465	yes	no	18435000	0	0	18435000	0	0	0
O95870;O95870-2;A8K0A4;B3KNX9	Abhydrolase domain-containing protein 16A	ABHD16A	MLYPGSVYLLQK	12	Unmodified	0	0	0	1410.76	2	0.00083276	56.205	yes	no	27238000	7078600	6632300	5944200	1501200	2223400	3858000
O95870;O95870-2;A8K0A4	Abhydrolase domain-containing protein 16A	ABHD16A	SWPVDFHWEEPSSR	14	Unmodified	0	0	0	1757.78	3	0.00028108	52.527	yes	no	32683000	8070400	8211800	7820600	0	4719300	3860600
O95870;O95870-2;B3KNX9	Abhydrolase domain-containing protein 16A	ABHD16A	TKDEIITTTVPEDIMSNR	18	Unmodified	0	0	1	2062.03	3	0.0011522	37.993	yes	no	65833000	21033000	18024000	17301000	0	9475300	0
O95870;O95870-2;A8K0A4;B3KNX9	Abhydrolase domain-containing protein 16A	ABHD16A	YQGPVLLIR	9	Unmodified	0	0	0	1057.63	2	0.0012222	68.016	yes	no	45309000	11155000	9688500	13628000	1891100	4807300	4138900
Q5VST6;Q5VST6-2	Alpha/beta hydrolase domain-containing protein 17B	ABHD17B	ITSPVLIIHGTEDEVIDFSHGLALFER	27	Unmodified	0	0	0	3007.57	4	5.6756e-09	60.95	yes	no	29577000	8458100	5000500	7000700	2218800	3357500	3541600
Q8IZP0-10;B6VEX5;Q8IZP0-8;B6VEX4;F5H1G9;Q8IZP0-7;F8WA55;Q8IZP0-2;Q8IZP0-4;Q8IZP0-3;Q8IZP0-5;Q8IZP0-6;Q8IZP0-9;F8WA56;Q8IZP0-12;Q8IZP0;A6NFN2;Q59G41;Q8IZP0-11	Abl interactor 1	ABI1	AELQMLLEEEIPSGK	15	Acetyl (Protein N-term)	1	0	0	1727.87	2	5.9503e-11	99.344	yes	no	30108000	13226000	2105100	4358400	2989100	7429600	0
Q8IZP0-10;B6VEX5;Q8IZP0-8;B6VEX4;F5H1G9;Q8IZP0-7;F8WA55;Q8IZP0-2;Q8IZP0-4;Q8IZP0-3;Q8IZP0-5;Q8IZP0-6;Q8IZP0-9;F8WA56;Q8IZP0-12;Q8IZP0;A6NFN2;Q59G41;Q8IZP0-11	Abl interactor 1	ABI1	ALIESYQNLTR	11	Unmodified	0	0	0	1306.69	2	0.00030034	74.611	yes	no	144630000	31725000	19799000	26517000	17170000	24445000	24974000
Q8IZP0-10;B6VEX5;Q8IZP0-8;B6VEX4;F5H1G9;Q8IZP0-7;F8WA55;Q8IZP0-2;Q8IZP0-4;Q8IZP0-3;Q8IZP0-5;Q8IZP0-6;Q8IZP0-9;F8WA56;Q8IZP0-12;Q8IZP0;A6NFN2;Q59G41;Q8IZP0-11;B4DKX2;B7Z9E9	Abl interactor 1	ABI1	DKDDELSFMEGAIIYVIK	18	Unmodified	0	0	1	2085.03	3	8.916e-05	50.831	yes	no	37336000	8292300	6018800	7603500	4006000	5060500	6354600
Q8IZP0-10;B6VEX5;Q8IZP0-8;B6VEX4;F5H1G9;Q8IZP0-7;F8WA55;Q8IZP0-2;Q8IZP0-4;Q8IZP0-3;Q8IZP0-5;Q8IZP0-6;Q8IZP0-9;F8WA56;Q8IZP0-12;Q8IZP0;A6NFN2;Q59G41	Abl interactor 1	ABI1	IIAPANMER	9	Unmodified	0	0	0	1013.53	2	0.0088845	65.224	yes	no	142620000	35420000	14948000	31811000	10907000	22769000	26761000
Q8IZP0-10;B6VEX5;Q8IZP0-8;B6VEX4;F5H1G9;Q8IZP0-7;F8WA55;Q8IZP0-2;Q8IZP0-4;Q8IZP0-3;Q8IZP0-5;Q8IZP0-6;Q8IZP0-9;F8WA56;Q8IZP0-12;Q8IZP0;A6NFN2;Q59G41;B4DKX2	Abl interactor 1	ABI1	KPIDYTVLDDVGHGVK	16	Unmodified	0	0	1	1754.92	3;4	3.7649e-05	62.759	yes	no	296880000	74731000	44376000	60738000	34712000	64402000	17921000
Q8IZP0-10;B6VEX5;Q8IZP0-8;B6VEX4;F5H1G9;Q8IZP0-7;F8WA55;Q8IZP0-2;Q8IZP0-4;Q8IZP0-3;Q8IZP0-5;Q8IZP0-6;Q8IZP0-9;F8WA56;Q8IZP0-12;Q8IZP0;A6NFN2;Q59G41;Q8IZP0-11;B4DKX2;B7Z9E9	Abl interactor 1	ABI1	NDDGWYEGVCNR	12	Unmodified	0	0	0	1483.58	2	0.064086	28.986	yes	no	5900700	5900700	0	0	0	0	0
Q8IZP0-10;B6VEX5;Q8IZP0-8;B6VEX4;F5H1G9;Q8IZP0-7;F8WA55;Q8IZP0-2;Q8IZP0-4;Q8IZP0-3;Q8IZP0-5;Q8IZP0-6;Q8IZP0-9;F8WA56;Q8IZP0-12;Q8IZP0;A6NFN2;Q59G41;Q8IZP0-11;B4DKX2	Abl interactor 1	ABI1	VTGLFPGNYVESIMHYTD	18	Unmodified	0	0	0	2041.95	2	2.5161e-05	61.127	yes	no	25545000	5101200	3844700	5691000	2283500	4151100	4473800
Q8IZP0-10;B6VEX5;Q8IZP0-8;B6VEX4;F5H1G9;Q8IZP0-7;F8WA55;Q8IZP0-2;Q8IZP0-4;Q8IZP0-3;Q8IZP0-5;Q8IZP0-6;Q8IZP0-9;F8WA56;Q8IZP0-12;Q8IZP0;A6NFN2;Q59G41;Q9NYB9-2;E7EW77;E7EP65;Q9NYB9-4;Q9NYB9;J3KNB2;Q53RS4;E9PEZ7	Abl interactor 1;Abl interactor 2	ABI1;ABI2;ABI-2	MESSINHISQTVDIHK	16	Unmodified	0	0	0	1837.9	4	0.00065926	43.592	no	no	255880000	59938000	33385000	47207000	25164000	38116000	52066000
Q9NYB9-2;E7EW77;E7EP65;Q9NYB9-4;Q9NYB9;J3KNB2;Q53RS4;E9PEZ7;F8WBL5;F8WAQ3;F8WEB9;E7EUA1;B7Z9N5;F8WAU3;F8WCD7;F8WAZ8	Abl interactor 2	ABI2;ABI-2	ALFDSYTNLER	11	Unmodified	0	0	0	1327.64	2	0.019961	35.594	yes	no	48964000	12553000	7134600	8238900	4984100	9458800	6594700
Q9NYB9-2;E7EW77;E7EP65;Q9NYB9-4;Q9NYB9;J3KNB2;Q53RS4;E9PEZ7;B7Z836;Q9NYB9-3	Abl interactor 2	ABI2;ABI-2	IIAPANLER	9	Unmodified	0	0	0	995.576	2	0.0016225	64.841	yes	no	70419000	16934000	7945400	12667000	7835600	11498000	13538000
Q9NYB9-2;E7EW77;E7EP65;Q9NYB9-4;Q9NYB9;J3KNB2;Q53RS4;E9PEZ7;B7Z836;Q9NYB9-3;H7C3Q7	Abl interactor 2	ABI2;ABI-2	KPIDYTILDDIGHGVK	16	Unmodified	0	0	1	1782.95	3;4	1.1486e-06	81.656	yes	no	148100000	33830000	18688000	26638000	16411000	23533000	29003000
Q9NYB9-2;E7EW77;E7EP65;Q9NYB9-4;Q9NYB9;J3KNB2;B7Z836;Q9NYB9-3;H7C3Q7;H0Y6B5;Q53SH3;B7Z612	Abl interactor 2	ABI2;ABI-2	TLEPVRPPVVPNDYVPSPTR	20	Unmodified	0	0	1	2232.19	3	3.9828e-05	60.621	yes	no	86366000	18840000	9516600	13337000	10619000	14021000	20033000
Q9NYB9-2;E7EW77;E7EP65;Q9NYB9-4;Q9NYB9;J3KNB2;Q53RS4;E9PEZ7;F8WBL5;F8WAQ3;F8WEB9	Abl interactor 2	ABI2;ABI-2	VADYCENNYIQSADK	15	Unmodified	0	0	0	1788.76	2	1.5281e-07	89.624	yes	no	3845900	0	0	0	0	0	3845900
H0Y7N6;F6XFR5;B4DQA3;O14639-4;O14639-3;O14639-5;J3QSX6;Q5JVV3;B3KSG3;H0Y3K7;B7Z4H1;Q5T6N2;O14639-2;F8W8M4;B3KVH2;O14639;Q5T6N4	Actin-binding LIM protein 1	ABLIM1	TLSPTPSAEGYQDVR	15	Unmodified	0	0	0	1619.78	2	1.6052e-05	74.789	yes	no	3945700	0	0	0	0	3945700	0
B7Z2X0;Q12979-4;B7Z7Z1;Q12979-2;Q12979;Q6ZT60;I3L2P5;I3L4Y1;I3L3W0	Active breakpoint cluster region-related protein	ABR	ATATTSQPVLTIQQIETIFYK	21	Unmodified	0	0	0	2352.26	3	1.857e-10	89.859	yes	no	24625000	5505200	2748200	3290200	2783500	5232400	5065300
B7Z2X0;Q12979-4;B7Z7Z1;Q12979-2;Q12979;B7Z683;I3L379	Active breakpoint cluster region-related protein	ABR	GQIQLDPQTVETK	13	Unmodified	0	0	0	1455.76	2	1.9122e-06	85.536	yes	no	12134000	0	0	0	4209800	7924500	0
B7Z2X0;Q12979-4;B7Z7Z1;Q12979-2;Q12979;Q6ZT60;B7Z683;I3NI05;Q12979-3	Active breakpoint cluster region-related protein	ABR	ISGVATDIQALK	12	Unmodified	0	0	0	1214.69	2	0.00039747	59.155	yes	no	37620000	8295800	3671200	6273400	5864000	4902000	8613700
B7Z2X0;Q12979-4;B7Z7Z1;Q12979-2;Q12979;Q6ZT60;B7Z683;I3L2P5;B0ZRR0;A9YD18;I3L1U8;Q6QME9;H0Y554;E7E8T7;A0A024R1B9;B4E065;Q12844;Q12843;P11274-2;P11274	Active breakpoint cluster region-related protein;Breakpoint cluster region protein	ABR;BCR/ABL fusion;BCR;BCR-ABL1	STLVLHDLLK	10	Unmodified	0	0	0	1137.68	2	0.047777	32.677	yes	no	26729000	5467400	0	0	5020200	7553800	8687800
Q9P1F3	Costars family protein ABRACL	ABRACL	CANLFEALVGTLK	13	Unmodified	0	0	0	1434.75	3	0.00051414	50.897	yes	yes	6006900	0	1249600	1500200	1534200	0	1723000
Q9P1F3;Q5SZC9	Costars family protein ABRACL	ABRACL	MNVDHEVNLLVEEIHR	16	Acetyl (Protein N-term);Oxidation (M)	1	1	0	2003.97	3	3.5412e-08	87.429	yes	no	111250000	28426000	0	23774000	21793000	0	37258000
Q9P1F3;Q5SZC9	Costars family protein ABRACL	ABRACL	MNVDHEVNLLVEEIHR	16	Acetyl (Protein N-term)	1	0	0	1987.98	3	2.2085e-06	79.837	yes	no	134190000	40134000	18189000	0	14774000	29928000	31168000
Q9ULW3	Activator of basal transcription 1	ABT1	DYTEGWVEFR	10	Unmodified	0	0	0	1300.57	2	0.026906	46.796	yes	yes	20638000	8774400	3791800	4147300	0	0	3924900
Q9ULW3	Activator of basal transcription 1	ABT1	ETDFYLQSVER	11	Unmodified	0	0	0	1385.65	2	0.00057937	64.121	yes	yes	18843000	0	0	18843000	0	0	0
Q9ULW3	Activator of basal transcription 1	ABT1	FLAADGDPARPDGSWTFAQR	20	Unmodified	0	0	1	2177.03	3	0.00045905	40.432	yes	yes	37375000	9898100	6824300	9680200	5256700	5716000	0
Q9ULW3	Activator of basal transcription 1	ABT1	FTWSHLSEHLAFER	14	Unmodified	0	0	0	1758.85	4	1.8189e-05	72.898	yes	yes	97568000	21916000	19531000	28049000	7309100	9060100	11702000
Q9ULW3	Activator of basal transcription 1	ABT1	NLLSAYGEVGR	11	Unmodified	0	0	0	1177.61	2	0.011569	41.242	yes	yes	29496000	0	0	12032000	6542000	10922000	0
Q9ULW3	Activator of basal transcription 1	ABT1	VFFQAEDR	8	Unmodified	0	0	0	1010.48	2	0.035405	39.622	yes	yes	104330000	22799000	15667000	30231000	10333000	11577000	13720000
Q9ULW3	Activator of basal transcription 1	ABT1	VVPGIVYLGHIPPR	14	Unmodified	0	0	0	1515.89	3	0.0156	33.317	yes	yes	5817300	3527600	0	0	0	1387100	902660
Q9ULW3	Activator of basal transcription 1	ABT1	YDLWNLK	7	Unmodified	0	0	0	950.486	2	0.012438	65.803	yes	yes	50258000	10328000	8310800	13011000	4008500	4965900	9633600
B4DEN6;P09110;Q8NCW8;C9JDE9;H7C131	3-ketoacyl-CoA thiolase, peroxisomal	ACAA1	AEELGLPILGVLR	13	Unmodified	0	0	0	1378.82	2	6.9358e-07	92.19	yes	no	150210000	31315000	26586000	33598000	14069000	20895000	23743000
B4DEN6;P09110;Q8NCW8;C9JDE9;H0Y4D4;B4E072	3-ketoacyl-CoA thiolase, peroxisomal	ACAA1	DCLIPMGITSENVAER	16	Unmodified	0	0	0	1803.85	2	9.8481e-05	58.98	yes	no	45949000	0	8350800	11417000	6266300	10427000	9487900
B4DEN6;P09110;Q8NCW8;C9JDE9;H7C131	3-ketoacyl-CoA thiolase, peroxisomal	ACAA1	DGSTTAGNSSQVSDGAAAILLAR	23	Unmodified	0	0	0	2161.06	2;3	1.8899e-08	77.221	yes	no	49496000	0	18514000	0	9935100	13762000	7285000
B4DEN6;P09110;C9JDE9;P09110-2;O43203;B4DVF4	3-ketoacyl-CoA thiolase, peroxisomal	ACAA1	DVNLRPEQLGDICVGNVLQPGAGAIMAR	28	Unmodified	0	0	1	2962.51	3	3.2298e-15	83.755	yes	no	128600000	40595000	28138000	0	11471000	24299000	24097000
B4DEN6;P09110;Q8NCW8;C9JDE9;H7C131;P09110-2;H0Y4D4;B4E072	3-ketoacyl-CoA thiolase, peroxisomal	ACAA1	EKQDTFALASQQK	13	Unmodified	0	0	1	1492.75	2	0.0035624	66.246	yes	no	12730000	5759000	0	6971100	0	0	0
B4DEN6;P09110;Q8NCW8;C9JDE9;H7C131;P09110-2;H0Y4D4;B4E072	3-ketoacyl-CoA thiolase, peroxisomal	ACAA1	GCFQAEIVPVTTTVHDDK	18	Unmodified	0	0	0	2015.96	3	4.9286e-07	76.118	yes	no	123490000	0	36253000	0	19154000	40063000	28022000
B4DEN6;P09110;Q8NCW8;H7C131;P09110-2;O43203;B4DVF4	3-ketoacyl-CoA thiolase, peroxisomal	ACAA1	IAQFLSDIPETVPLSTVNR	19	Unmodified	0	0	0	2099.13	3	9.8875e-11	93.812	yes	no	248080000	85817000	0	60748000	25379000	44370000	31768000
B4DEN6;P09110;Q8NCW8;C9JDE9;H7C131;P09110-2;H0Y4D4	3-ketoacyl-CoA thiolase, peroxisomal	ACAA1	QVITLLNELK	10	Unmodified	0	0	0	1169.7	2	7.515e-05	98.898	yes	no	227400000	51525000	38061000	45284000	16265000	40888000	35378000
B4DEN6;P09110;Q8NCW8;C9JDE9;H7C131;P09110-2;H0Y4D4;B4E072	3-ketoacyl-CoA thiolase, peroxisomal	ACAA1	SITVTQDEGIRPSTTMEGLAK	21	Oxidation (M)	0	1	1	2249.12	3	3.5128e-16	107.72	yes	no	115430000	18966000	15853000	42401000	9613100	20282000	8316700
B4DEN6;P09110;Q8NCW8;C9JDE9;H7C131;P09110-2;H0Y4D4;B4E072	3-ketoacyl-CoA thiolase, peroxisomal	ACAA1	SITVTQDEGIRPSTTMEGLAK	21	Unmodified	0	0	1	2233.13	3	3.131e-16	107.78	yes	no	264290000	75880000	40827000	48005000	24252000	40705000	34620000
B4DEN6;P09110;Q8NCW8;C9JDE9;H7C131	3-ketoacyl-CoA thiolase, peroxisomal	ACAA1	SKAEELGLPILGVLR	15	Unmodified	0	0	1	1593.95	3	0.035295	28.283	yes	no	36629000	13317000	8123400	0	3156900	4490100	7541800
B4DEN6;P09110;Q8NCW8;C9JDE9;H7C131	3-ketoacyl-CoA thiolase, peroxisomal	ACAA1	SYAVVGVPPDIMGIGPAYAIPVALQK	26	Unmodified	0	0	0	2625.42	3	1.2764e-06	52.898	yes	no	23579000	7303200	4023200	5843700	0	6409000	0
B4DEN6;P09110;Q8NCW8;C9JDE9;H7C131;P09110-2;H0Y4D4	3-ketoacyl-CoA thiolase, peroxisomal	ACAA1	VNPLGGAVALGHPLGCTGAR	20	Unmodified	0	0	0	1916.01	3	0.0034084	34.148	yes	no	165420000	31405000	28523000	46979000	10983000	23601000	23931000
P42765;B2RB23;B3KNP8;K7EME0	3-ketoacyl-CoA thiolase, mitochondrial	ACAA2	AANDAGYFNDEMAPIEVK	18	Unmodified	0	0	0	1953.88	2	7.3863e-19	117.65	yes	no	100490000	27810000	17933000	22319000	6201000	15426000	10797000
P42765;B2RB23;B3KNP8	3-ketoacyl-CoA thiolase, mitochondrial	ACAA2	DFTATDLSEFAAK	13	Unmodified	0	0	0	1414.66	2	8.6021e-07	91.28	yes	no	178200000	45124000	25991000	46126000	13465000	24037000	23458000
P42765;B2RB23;B3KNP8;K7EME0	3-ketoacyl-CoA thiolase, mitochondrial	ACAA2	DGTVTAGNASGVADGAGAVIIASEDAVK	28	Unmodified	0	0	0	2515.24	3	3.2204e-29	119.35	yes	no	112130000	23582000	27302000	24445000	9457200	13931000	13415000
P42765;B2RB23;K7EME0	3-ketoacyl-CoA thiolase, mitochondrial	ACAA2	DMDLVEVNEAFAPQYLAVER	20	Unmodified	0	0	0	2308.1	2;3	1.7136e-10	91.889	yes	no	88009000	31470000	14213000	22338000	6757600	13230000	0
P42765;B2RB23;B3KNP8;K7EME0;K7ER88;K7EJB1;K7EJ68	3-ketoacyl-CoA thiolase, mitochondrial	ACAA2	ETPALTINR	9	Unmodified	0	0	0	1013.55	2	0.021714	41.796	yes	no	318420000	128510000	46419000	46919000	23540000	39019000	34010000
P42765;B2RB23;B3KNP8;K7EME0	3-ketoacyl-CoA thiolase, mitochondrial	ACAA2	QTMQVDEHARPQTTLEQLQK	20	Unmodified	0	0	1	2380.18	3	8.8437e-05	50.404	yes	no	0	0	0	0	0	0	0
P42765;B2RB23;B3KNP8;K7EME0	3-ketoacyl-CoA thiolase, mitochondrial	ACAA2	SLDLDISK	8	Unmodified	0	0	0	889.476	2	0.013281	48.091	yes	no	151100000	33974000	27345000	28953000	17632000	22832000	20364000
P42765;B2RB23;B3KNP8;K7EME0	3-ketoacyl-CoA thiolase, mitochondrial	ACAA2	TNVNGGAIALGHPLGGSGSR	20	Unmodified	0	0	0	1833.94	3	9.3158e-05	44.863	yes	no	227830000	48335000	48067000	45625000	19388000	30898000	35520000
P42765;B2RB23;B3KNP8	3-ketoacyl-CoA thiolase, mitochondrial	ACAA2	VSPETVDSVIMGNVLQSSSDAIYLAR	26	Unmodified	0	0	0	2750.38	3	0.000155	33.596	yes	no	0	0	0	0	0	0	0
Q13085;Q13085-4;Q13085-3;Q13085-2;A2NX49	Acetyl-CoA carboxylase 1;Biotin carboxylase	ACACA	AYIAYELNSVQHR	13	Unmodified	0	0	0	1562.78	3	2.1927e-05	77.26	yes	no	73675000	14368000	9493300	10544000	8259900	14515000	16496000
Q13085;Q13085-4;Q13085-3;Q13085-2;Q59FY4;Q7Z5W8;B4DWK9;K4DID9;B4DIG6;B4DIW1;B4DIR2;B4DK31	Acetyl-CoA carboxylase 1;Biotin carboxylase	ACACA	AYVWDNNK	8	Unmodified	0	0	0	1008.47	2	0.029396	41.631	yes	no	23149000	7036100	5227200	0	3919100	0	6966800
Q13085;Q13085-4;Q13085-3;Q13085-2;A2NX49	Acetyl-CoA carboxylase 1;Biotin carboxylase	ACACA	DEPIHILNVAIK	12	Unmodified	0	0	0	1360.77	3	0.00017022	59.198	yes	no	124260000	20084000	10968000	17389000	15430000	36362000	24022000
Q13085;Q13085-4;Q13085-3;Q13085-2;Q59FY4;Q7Z5W8;B4DWK9;K4DID9;B4DIG6;B4DIW1;B4DK31	Acetyl-CoA carboxylase 1;Biotin carboxylase	ACACA	DLAEWLEK	8	Unmodified	0	0	0	1002.5	2	0.0057469	60.019	yes	no	42979000	6986500	4640100	6108800	6132300	9732600	9378900
Q13085;Q13085-4;Q13085-3;Q13085-2;A2NX49	Acetyl-CoA carboxylase 1;Biotin carboxylase	ACACA	DPSLPLLELQDIMTSVSGR	19	Unmodified	0	0	0	2070.07	3	1.896e-48	145.48	yes	no	27062000	2114700	5537500	3677900	6043000	5671400	4018000
Q13085;Q13085-4;Q13085-3;Q13085-2;A2NX49	Acetyl-CoA carboxylase 1;Biotin carboxylase	ACACA	DVDDGLQAAEEVGYPVMIK	19	Unmodified	0	0	0	2047.98	2	0.00044809	43.326	yes	no	15743000	0	0	8222600	0	7520500	0
Q13085;Q13085-4;Q13085-3;Q13085-2;Q59FY4;Q7Z5W8;B4DWK9;K4DID9;B4DIG6;B4DIW1;B4DIR2;B4DK31	Acetyl-CoA carboxylase 1;Biotin carboxylase	ACACA	EEFLIPIYHQVAVQFADLHDTPGR	24	Unmodified	0	0	0	2794.41	4	3.7527e-33	126.97	yes	no	100770000	29301000	14096000	0	15302000	17014000	25053000
Q13085;Q13085-4;Q13085-3;Q13085-2;A2NX49	Acetyl-CoA carboxylase 1;Biotin carboxylase	ACACA	EVFFMNTQSIVQLVQR	16	Unmodified	0	0	0	1938	3	0.0017014	36.029	yes	no	24824000	5227900	2737700	3375300	2780600	4853000	5849400
Q13085;Q13085-4;A2NX49;D3YTK0;K7EJ22;X6RCE4	Acetyl-CoA carboxylase 1;Biotin carboxylase	ACACA	FIIGSVSEDNSEDEISNLVK	20	Unmodified	0	0	0	2194.06	2	7.6283e-10	88.176	yes	no	16333000	6398600	0	0	3201400	0	6733200
Q13085;Q13085-4;Q13085-3;Q13085-2;A2NX49	Acetyl-CoA carboxylase 1;Biotin carboxylase	ACACA	GQVLPAHTLLNTVDVELIYEGVK	23	Unmodified	0	0	0	2507.36	3	1.9873e-08	76.889	yes	no	106700000	23161000	12407000	16083000	13247000	18609000	23192000
Q13085;Q13085-4;Q13085-3;Q13085-2;Q59FY4;Q7Z5W8;B4DWK9;K4DID9;B4DIG6;B4DIW1;B4DIR2;B4DK31	Acetyl-CoA carboxylase 1;Biotin carboxylase	ACACA	GVISDILDWK	10	Unmodified	0	0	0	1144.61	2	0.0011322	62.466	yes	no	78206000	17729000	7495200	9672100	11258000	14805000	17246000
Q13085;Q13085-4;Q13085-3;Q13085-2;A2NX49	Acetyl-CoA carboxylase 1;Biotin carboxylase	ACACA	HLEVQILADQYGNAISLFGR	20	Unmodified	0	0	0	2243.17	3	1.8572e-05	61.508	yes	no	8407100	4408800	3998300	0	0	0	0
Q13085;Q13085-4;Q13085-3;Q13085-2;A2NX49	Acetyl-CoA carboxylase 1;Biotin carboxylase	ACACA	HNQVESIFLSAIDMYGHQFCIENLQK	26	Unmodified	0	0	0	3120.48	4	2.0934e-15	91.618	yes	no	27650000	10436000	0	0	0	8431900	8782500
Q13085;Q13085-4;Q13085-3;Q13085-2;Q59FY4;Q7Z5W8;K7EK64	Acetyl-CoA carboxylase 1;Biotin carboxylase	ACACA	IGSFGPQEDLLFLR	14	Unmodified	0	0	0	1590.84	2	4.9406e-15	116.19	yes	no	135910000	27445000	11889000	20192000	17671000	24220000	34495000
Q13085;Q13085-4;Q13085-3;Q13085-2;Q59FY4;Q7Z5W8;B4DWK9;K4DID9;B4DIG6;B4DIW1;B4DIR2;B4DK31	Acetyl-CoA carboxylase 1;Biotin carboxylase	ACACA	IHNANPELTDGQIQAMLR	18	Oxidation (M)	0	1	0	2036.01	3	4.6201e-05	51.535	yes	no	44609000	6529600	4567100	7833400	7469300	9671300	8538500
Q13085;Q13085-4;Q13085-3;Q13085-2;A2NX49	Acetyl-CoA carboxylase 1;Biotin carboxylase	ACACA	IIEEAPATIATPAVFEHMEQCAVK	24	Unmodified	0	0	0	2654.31	3	1.5207e-06	56.131	yes	no	104040000	29525000	0	17282000	12666000	24353000	20216000
Q13085;Q13085-4;Q13085-3;Q13085-2;Q59FY4;Q7Z5W8;B4DWK9;K4DID9;B4DIR2	Acetyl-CoA carboxylase 1;Biotin carboxylase	ACACA	IIEFVPTK	8	Unmodified	0	0	0	945.554	2	0.0055591	60.91	yes	no	107360000	19679000	8280500	18631000	14615000	19290000	26860000
Q13085;Q13085-4;Q13085-3;Q13085-2;Q59FY4;Q7Z5W8;B4DWK9;K4DID9;B4DIG6;B4DIW1;B4DIR2	Acetyl-CoA carboxylase 1;Biotin carboxylase	ACACA	IIQQAGQVWFPDSAFK	16	Unmodified	0	0	0	1833.94	2;3	8.6629e-58	173.03	yes	no	113260000	21672000	12784000	19998000	13266000	24535000	21007000
Q13085;Q13085-4;Q13085-3;Q13085-2;A2NX49	Acetyl-CoA carboxylase 1;Biotin carboxylase	ACACA	ILNVPQELYEK	11	Unmodified	0	0	0	1344.73	2	0.0013734	56.087	yes	no	113690000	23660000	18320000	18862000	20372000	32475000	0
Q13085;Q13085-4;Q13085-3;Q13085-2;Q59FY4;Q7Z5W8;B4DWK9;K4DID9;B4DIG6;B4DIW1;B4DIR2	Acetyl-CoA carboxylase 1;Biotin carboxylase	ACACA	LGGIPVGVVAVETR	14	Unmodified	0	0	0	1365.8	2	0.0071652	38.337	yes	no	146630000	28258000	13537000	22708000	17954000	32970000	31207000
Q13085;Q13085-4;Q13085-3;Q13085-2;Q59FY4;Q7Z5W8;B4DWK9;K4DID9;B4DIG6;B4DIW1;B4DIR2;B4DK31	Acetyl-CoA carboxylase 1;Biotin carboxylase	ACACA	LGTPELSTAER	11	Unmodified	0	0	0	1172.6	2	0.044019	34.768	yes	no	0	0	0	0	0	0	0
Q13085;Q13085-4;Q13085-3;Q13085-2;A2NX49	Acetyl-CoA carboxylase 1;Biotin carboxylase	ACACA	LLETESFQMNR	11	Oxidation (M)	0	1	0	1382.65	2	0.0045916	60.255	yes	no	6358200	0	1328700	0	0	5029500	0
Q13085;Q13085-4;Q13085-3;Q13085-2;Q59FY4;Q7Z5W8;B4DWK9;K4DID9;B4DIG6;B4DIW1;B4DIR2;B4DK31	Acetyl-CoA carboxylase 1;Biotin carboxylase	ACACA	LLLEDLVK	8	Unmodified	0	0	0	941.58	2	0.005888	59.35	yes	no	101050000	16417000	9701800	14567000	13894000	21632000	24835000
Q13085;Q13085-4;Q13085-3;Q13085-2;A2NX49	Acetyl-CoA carboxylase 1;Biotin carboxylase	ACACA	LPELLLK	7	Unmodified	0	0	0	824.537	2	0.014111	60.682	yes	no	86914000	15980000	7206400	17115000	12366000	15665000	18581000
Q13085;Q13085-4;Q13085-3;Q13085-2;K7EK64	Acetyl-CoA carboxylase 1;Biotin carboxylase	ACACA	LPGGNEIGMVAWK	13	Unmodified	0	0	0	1370.7	2	0.00021806	60.901	yes	no	75445000	15519000	0	16138000	10108000	15493000	18186000
Q13085;Q13085-4;Q13085-3;Q13085-2;A2NX49	Acetyl-CoA carboxylase 1;Biotin carboxylase	ACACA	MAALEVYVR	9	Unmodified	0	0	0	1050.55	2	0.0069034	50.473	yes	no	55459000	14911000	9538400	17402000	5617400	0	7989400
Q13085;Q13085-4;Q13085-3;Q13085-2;A2NX49	Acetyl-CoA carboxylase 1;Biotin carboxylase	ACACA	MADHYVPVPGGPNNNNYANVELILDIAK	28	Unmodified	0	0	0	3037.5	3	2.0059e-09	66.925	yes	no	39170000	10910000	0	0	5906600	10189000	12166000
Q13085;Q13085-4;Q13085-3;Q13085-2;A2NX49	Acetyl-CoA carboxylase 1;Biotin carboxylase	ACACA	NLLVTMLIDQLCGR	14	Unmodified	0	0	0	1644.87	2;3	7.483e-07	85.909	yes	no	22561000	4397000	1644900	4001200	2323700	4494900	5698900
Q13085;Q13085-4;Q13085-3;Q13085-2;A2NX49	Acetyl-CoA carboxylase 1;Biotin carboxylase	ACACA	NSVSNFLHSLER	12	Unmodified	0	0	0	1401.7	3	4.4701e-06	88.101	yes	no	90198000	17943000	9227800	12348000	13776000	18081000	18821000
Q13085;Q13085-4;Q13085-3;Q13085-2;Q59FY4;K7EK64	Acetyl-CoA carboxylase 1;Biotin carboxylase	ACACA	QGPLHGMLINTPYVTK	16	Unmodified	0	0	0	1767.93	3	0.00063941	43.557	yes	no	35601000	11276000	0	0	4661100	7706100	11958000
Q13085;Q13085-4;Q13085-3;Q13085-2;A2NX49	Acetyl-CoA carboxylase 1;Biotin carboxylase	ACACA	QVLIASHLPSYELR	14	Unmodified	0	0	0	1624.89	3	1.6192e-05	73.722	yes	no	161080000	58611000	16464000	0	15868000	34314000	35827000
Q13085;Q13085-4;Q13085-3;Q13085-2;A2NX49	Acetyl-CoA carboxylase 1;Biotin carboxylase	ACACA	QVQAEVPGSPIFVMR	15	Unmodified	0	0	0	1656.87	2	1.3262e-23	128.76	yes	no	51877000	8802800	4884000	8443500	5973400	12782000	10991000
Q13085;Q13085-4;Q13085-3;Q13085-2;Q59FY4;Q7Z5W8;B4DWK9;K4DID9;B4DIG6;B4DIW1;B4DIR2;B4DK31	Acetyl-CoA carboxylase 1;Biotin carboxylase	ACACA	RVDPVYIHLAER	12	Unmodified	0	0	1	1466.8	3	0.035752	28.283	yes	no	11962000	10906000	0	0	1055700	0	0
Q13085;Q13085-4;Q13085-3;Q13085-2;A2NX49	Acetyl-CoA carboxylase 1;Biotin carboxylase	ACACA	SDMNTVLNYIFSHAQVTK	18	Unmodified	0	0	0	2067.01	3	1.0825e-05	61.096	yes	no	72799000	16192000	4535700	13000000	8396000	14721000	15954000
Q13085;Q13085-4;Q13085-3;Q13085-2;Q59FY4;Q7Z5W8;B4DWK9;K4DID9;B4DIG6;B4DIW1;B4DIR2;B4DK31;K7EMF7	Acetyl-CoA carboxylase 1;Biotin carboxylase	ACACA	SLVQANPEVAMDSIIHMTQHISPTQR	26	Unmodified	0	0	0	2902.44	4	0.046399	15.987	yes	no	4080900	0	0	0	0	4080900	0
Q13085;Q13085-4;Q13085-3;Q13085-2;A2NX49;Q59FY4	Acetyl-CoA carboxylase 1;Biotin carboxylase	ACACA	TDCNHIFLNFVPTVIMDPSK	20	Unmodified	0	0	0	2347.13	3	0.0002196	44.848	yes	no	23279000	0	0	0	4638800	9480300	9160000
Q13085;Q13085-4;Q13085-3;Q13085-2;A2NX49	Acetyl-CoA carboxylase 1;Biotin carboxylase	ACACA	TFEDFVR	7	Unmodified	0	0	0	912.434	2	0.032273	46.426	yes	no	38977000	0	0	0	8940400	16542000	13494000
Q13085;Q13085-4;Q13085-3;Q13085-2;Q59FY4;Q7Z5W8	Acetyl-CoA carboxylase 1;Biotin carboxylase	ACACA	TIQVENSHLILTGAGALNK	19	Unmodified	0	0	0	1978.08	3	4.8366e-07	73.928	yes	no	121470000	27670000	16233000	0	15895000	25129000	36542000
Q13085;Q13085-4;Q13085-3;Q13085-2;A2NX49	Acetyl-CoA carboxylase 1;Biotin carboxylase	ACACA	TLRDPSLPLLELQDIMTSVSGR	22	Unmodified	0	0	1	2440.3	3	2.9682e-09	83.602	yes	no	26672000	7429900	3206600	5431300	2416000	4103800	4084600
Q13085;Q13085-4;Q13085-3;Q13085-2;Q59FY4;Q7Z5W8;B4DWK9;K4DID9;B4DIG6;B4DIW1;B4DIR2	Acetyl-CoA carboxylase 1;Biotin carboxylase	ACACA	TVELSIPADPANLDSEAK	18	Unmodified	0	0	0	1868.94	2	7.2787e-13	100.04	yes	no	95965000	24154000	8108200	14011000	12713000	16259000	20720000
Q13085;Q13085-4;Q13085-3;Q13085-2;A2NX49	Acetyl-CoA carboxylase 1;Biotin carboxylase	ACACA	VDWQENDFSK	10	Unmodified	0	0	0	1266.55	2	0.0041946	50.786	yes	no	50081000	11662000	0	9053800	6567900	11146000	11651000
Q13085;Q13085-4;Q13085-3;Q13085-2;A2NX49;Q59FY4	Acetyl-CoA carboxylase 1;Biotin carboxylase	ACACA	VEVGTEVTDYR	11	Unmodified	0	0	0	1266.61	2	6.3902e-06	100.93	yes	no	99528000	18045000	10647000	12281000	15106000	20632000	22816000
Q13085;Q13085-4;Q13085-3;Q13085-2;Q59FY4	Acetyl-CoA carboxylase 1;Biotin carboxylase	ACACA	VLQAELK	7	Unmodified	0	0	0	799.48	2	0.012036	67.032	yes	no	62900000	21448000	13048000	814860	0	27589000	0
Q13085;Q13085-4;Q13085-3;Q13085-2;A2NX49	Acetyl-CoA carboxylase 1;Biotin carboxylase	ACACA	VNNADDFPNLFR	12	Unmodified	0	0	0	1420.67	2	0.00036896	77.279	yes	no	72142000	17287000	0	10616000	11496000	14491000	18251000
Q13085;Q13085-4;Q13085-3;Q13085-2;A2NX49	Acetyl-CoA carboxylase 1;Biotin carboxylase	ACACA	VQAERPDTMLGVVCGALHVADVSLR	25	Unmodified	0	0	1	2692.38	4	1.2628e-12	92.463	yes	no	87396000	22464000	15125000	17828000	0	13471000	18507000
Q13085;Q13085-4;Q13085-3;Q13085-2;A2NX49	Acetyl-CoA carboxylase 1;Biotin carboxylase	ACACA	VQQAELHTGSLPR	13	Unmodified	0	0	0	1434.76	2	0.00019143	63.185	yes	no	10905000	0	0	0	2466400	4081700	4356400
Q13085;Q13085-4;Q13085-3;Q13085-2;Q59FY4;Q7Z5W8;K7EPF1	Acetyl-CoA carboxylase 1;Biotin carboxylase	ACACA	VSALNSVHCEHVEDEGESR	19	Unmodified	0	0	0	2152.94	3;4	1.5937e-14	97.271	yes	no	204610000	40730000	14053000	32770000	29306000	45170000	42585000
Q13085;Q13085-4;Q13085-3;Q13085-2;Q59FY4;Q7Z5W8;K7EPF1	Acetyl-CoA carboxylase 1;Biotin carboxylase	ACACA	YLYLTPQDYK	10	Unmodified	0	0	0	1302.65	2	0.00185	57.532	yes	no	33153000	0	0	8958800	9125100	0	15069000
Q13085;Q13085-4;Q13085-3;Q13085-2;A2NX49;Q59FY4;Q7Z5W8;O00763-2;F8W8T8;O00763;Q59GJ9;B4DYJ7;Q4G170;F6QQI9;H0YGH5;E9PEW7	Acetyl-CoA carboxylase 1;Biotin carboxylase;Acetyl-CoA carboxylase 2;Biotin carboxylase	ACACA;ACACB	AIGIGAYLVR	10	Unmodified	0	0	0	1031.61	2	0.027747	46.462	yes	no	62253000	12175000	7895800	9609200	6574900	12615000	13383000
Q13085;Q13085-4;Q13085-3;Q13085-2;A2NX49;Q59FY4;O00763-2;F8W8T8;O00763;Q59GJ9;B4DYJ7;Q4G170;F6QQI9;H0YGH5;B4DYM0	Acetyl-CoA carboxylase 1;Biotin carboxylase;Acetyl-CoA carboxylase 2;Biotin carboxylase	ACACA;ACACB	EASFEYLQNEGER	13	Unmodified	0	0	0	1570.69	2	6.1024e-10	102.73	yes	no	65763000	13846000	5840600	9347400	9037800	14800000	12891000
Q13085;Q13085-4;Q13085-3;Q13085-2;A2NX49;Q59FY4;Q7Z5W8;B4DWK9;K4DID9;B4DIG6;B4DIW1;B4DIR2;B4DK31;O00763-2;F8W8T8;O00763;Q59GJ9;B4DYM0	Acetyl-CoA carboxylase 1;Biotin carboxylase;Acetyl-CoA carboxylase 2;Biotin carboxylase	ACACA;ACACB	FGAYIVDGLR	10	Unmodified	0	0	0	1109.59	2	0.0023674	56.043	yes	no	30528000	9099200	0	0	4119100	8312500	8997000
Q13085;Q13085-4;Q13085-3;Q13085-2;A2NX49;O00763-2;F8W8T8;O00763	Acetyl-CoA carboxylase 1;Biotin carboxylase;Acetyl-CoA carboxylase 2;Biotin carboxylase	ACACA;ACACB	IPVQAVWAGWGHASENPK	18	Unmodified	0	0	0	1945.98	3	0.0071779	31.883	yes	no	55595000	0	9817800	0	11648000	13317000	20813000
Q13085;Q13085-4;Q13085-3;Q13085-2;A2NX49;O00763-2;F8W8T8;O00763	Acetyl-CoA carboxylase 1;Biotin carboxylase;Acetyl-CoA carboxylase 2;Biotin carboxylase	ACACA;ACACB	ITSENPDEGFKPSSGTVQELNFR	23	Unmodified	0	0	1	2551.22	3	4.4596e-17	104.23	yes	no	241760000	41257000	23437000	34276000	32871000	54439000	55484000
Q13085;Q13085-4;Q13085-3;Q13085-2;A2NX49;O00763-2;F8W8T8;O00763;K7EII5;S4R3S7	Acetyl-CoA carboxylase 1;Biotin carboxylase;Acetyl-CoA carboxylase 2;Biotin carboxylase	ACACA;ACACB	VLIANNGIAAVK	12	Unmodified	0	0	0	1181.71	2	0.0019216	60.255	yes	no	60504000	12200000	5422600	9144300	7396800	13029000	13311000
F8W1I9;Q6JQN1-2;Q6JQN1;Q6JQN1-5;F8W0Q4;F8W179	Acyl-CoA dehydrogenase family member 10	ACAD10	IHSVDLQAVGLEDYGK	16	Unmodified	0	0	0	1742.88	3	0.0013356	40.693	yes	no	17748000	9714400	8033400	0	0	0	0
F8W1I9;Q6JQN1-2;Q6JQN1;Q6JQN1-5;Q6JQN1-3	Acyl-CoA dehydrogenase family member 10	ACAD10	SLTGQASSTYAEQTGK	16	Unmodified	0	0	0	1627.77	2	0.0038928	40.616	yes	no	0	0	0	0	0	0	0
F8W1I9;Q6JQN1-2;Q6JQN1;Q6JQN1-5;Q6JQN1-4	Acyl-CoA dehydrogenase family member 10	ACAD10	TSVPVDSFFSLLTSER	16	Unmodified	0	0	0	1783.9	3	0.10208	10.615	yes	no	2943000	0	1869000	1074000	0	0	0
Q709F0;F8WEV0;D6RDI8;Q709F0-2	Acyl-CoA dehydrogenase family member 11	ACAD11	ALFSIGFPVPK	11	Unmodified	0	0	0	1174.67	2	0.00062178	62.633	yes	no	35374000	8289700	7676200	9040600	2790500	7576900	0
Q709F0;F8WEV0;D6RDI8;Q709F0-3;Q709F0-2	Acyl-CoA dehydrogenase family member 11	ACAD11	NLPDNDNEENLIHGDFR	17	Unmodified	0	0	0	2010.9	3	0.00082847	39.338	yes	no	16647000	0	0	0	0	7902600	8744400
Q709F0;Q709F0-3;Q08AE9	Acyl-CoA dehydrogenase family member 11	ACAD11	VPATNLILGEGR	12	Unmodified	0	0	0	1238.7	2	0.0028655	52.576	yes	no	71662000	12691000	13086000	20840000	6004300	9300600	9739500
Q9UKU7;B7Z5W4;Q59FC2;Q6ZWP6;B7Z7F1	Isobutyryl-CoA dehydrogenase, mitochondrial	ACAD8	AVIFEDCAVPVANR	14	Unmodified	0	0	0	1559.78	2	0.082539	23.489	yes	no	52621000	0	9255600	14013000	0	14495000	14857000
Q9UKU7;B7Z5W4;Q59FC2;B7Z7F1;Q6ZUS0;B7Z9L5;B7Z767	Isobutyryl-CoA dehydrogenase, mitochondrial	ACAD8	FASYCLTEPGSGSDAASLLTSAK	23	Unmodified	0	0	0	2332.09	3	0.069484	13.446	yes	no	6487700	0	0	0	0	6487700	0
Q9UKU7;B7Z5W4;Q6ZWP6	Isobutyryl-CoA dehydrogenase, mitochondrial	ACAD8	NAAVALQEER	10	Unmodified	0	0	0	1099.56	2	0.006259	53.08	yes	no	0	0	0	0	0	0	0
Q9UKU7;B7Z5W4;Q6ZWP6	Isobutyryl-CoA dehydrogenase, mitochondrial	ACAD8	QFGEPLASNQYLQFTLADMATR	22	Unmodified	0	0	0	2500.21	3	0.072485	15.8	yes	no	0	0	0	0	0	0	0
Q9UKU7;Q59FC2;E9PLS3;B7Z644	Isobutyryl-CoA dehydrogenase, mitochondrial	ACAD8	VAFDFAAR	8	Unmodified	0	0	0	895.455	2	0.013627	47.574	yes	no	26518000	0	8834400	11487000	0	6196500	0
Q9H845;Q9H9W4;H0Y8Z9;Q9BUX5	Acyl-CoA dehydrogenase family member 9, mitochondrial	ACAD9	AYICAHPLDR	10	Unmodified	0	0	0	1214.59	3	0.0066765	41.704	yes	no	551280000	116170000	95046000	118210000	49686000	98912000	73255000
Q9H845;Q9H9W4;H0Y8Z9;Q59FN3	Acyl-CoA dehydrogenase family member 9, mitochondrial	ACAD9	DFGGVTNGKPEDK	13	Unmodified	0	0	1	1362.64	2;3	0.000144	91.812	yes	no	160680000	51235000	16615000	76502000	4508600	0	11823000
Q9H845;Q59FN3;B4DGH4;D6RCD8	Acyl-CoA dehydrogenase family member 9, mitochondrial	ACAD9	EVFPFPEVSQDELNEINQFLGPVEK	25	Unmodified	0	0	0	2903.42	3	2.2348e-86	178.11	yes	no	359850000	89642000	58143000	90800000	30533000	48382000	42347000
Q9H845;Q9H9W4;H0Y8Z9;Q9BUX5	Acyl-CoA dehydrogenase family member 9, mitochondrial	ACAD9	FALMAQK	7	Unmodified	0	0	0	807.431	2	0.014238	60.294	yes	no	285170000	59958000	51128000	69094000	23225000	46016000	35744000
Q9H845;Q9H9W4;H0Y8Z9;Q9BUX5	Acyl-CoA dehydrogenase family member 9, mitochondrial	ACAD9	FEENTYCFGR	10	Unmodified	0	0	0	1321.54	2	1.7066e-07	125.97	yes	no	145420000	29495000	25972000	31605000	13335000	25653000	19362000
Q9H845;Q59FN3;B4DGH4	Acyl-CoA dehydrogenase family member 9, mitochondrial	ACAD9	FFTEEVDSR	9	Unmodified	0	0	0	1128.51	2	0.0001378	109.29	yes	no	378840000	72077000	67233000	77372000	39355000	70610000	52191000
Q9H845;Q9H9W4;H0Y8Z9;Q9BUX5;Q59FN3	Acyl-CoA dehydrogenase family member 9, mitochondrial	ACAD9	FSMGSVVAGLLK	12	Oxidation (M)	0	1	0	1223.66	2	0.00088316	54.199	yes	no	58560000	37534000	1622200	0	19404000	0	0
Q9H845;Q9H9W4;H0Y8Z9;Q9BUX5;Q59FN3	Acyl-CoA dehydrogenase family member 9, mitochondrial	ACAD9	FSMGSVVAGLLK	12	Unmodified	0	0	0	1207.66	2;3	6.1586e-08	102.4	yes	no	327880000	82147000	58603000	65882000	27532000	50806000	42911000
Q9H845;Q9H9W4;Q59FN3	Acyl-CoA dehydrogenase family member 9, mitochondrial	ACAD9	GIILAGTEEQK	11	Unmodified	0	0	0	1157.63	2	1.0914e-09	121.61	yes	no	1182100000	241910000	217830000	235050000	118960000	199140000	169210000
Q9H845;Q9H9W4;H0Y8Z9;Q59FN3	Acyl-CoA dehydrogenase family member 9, mitochondrial	ACAD9	GSNTCEVHFENTK	13	Unmodified	0	0	0	1521.65	2	3.8143e-67	204.82	yes	no	91448000	24371000	13825000	21365000	5220700	14575000	12091000
Q9H845;Q9H9W4;H0Y8Z9;Q9BUX5	Acyl-CoA dehydrogenase family member 9, mitochondrial	ACAD9	ILLIFEGTNEILR	13	Unmodified	0	0	0	1529.88	2;3	5.6751e-19	130.56	yes	no	352760000	84438000	65909000	73766000	27607000	50086000	50956000
Q9H845;Q59FN3;B4DGH4;D6RCD8	Acyl-CoA dehydrogenase family member 9, mitochondrial	ACAD9	IPDETLEK	8	Unmodified	0	0	0	943.486	2	0.006085	67.507	yes	no	28369000	0	0	0	28369000	0	0
Q9H845;Q9H9W4;H0Y8Z9;Q9BUX5;Q59FN3	Acyl-CoA dehydrogenase family member 9, mitochondrial	ACAD9	IPVENILGEVGDGFK	15	Unmodified	0	0	0	1585.84	2;3	5.2251e-57	174.59	yes	no	657210000	147860000	128890000	149860000	48999000	93009000	88591000
Q9H845;Q59FN3;B4DGH4;D6RCD8	Acyl-CoA dehydrogenase family member 9, mitochondrial	ACAD9	KEVFPFPEVSQDELNEINQFLGPVEK	26	Unmodified	0	0	1	3031.52	3	0.00047109	33.317	yes	no	31935000	12886000	6397900	12651000	0	0	0
Q9H845;Q9H9W4;Q59FN3	Acyl-CoA dehydrogenase family member 9, mitochondrial	ACAD9	LASGEHIAAFCLTEPASGSDAASIR	25	Unmodified	0	0	0	2530.21	3	1.3461e-24	111.11	yes	no	193210000	54767000	38451000	46432000	10959000	23616000	18989000
Q9H845;Q9H9W4;H0Y8Z9;Q9BUX5	Acyl-CoA dehydrogenase family member 9, mitochondrial	ACAD9	LIEMTAEYACTR	12	Oxidation (M)	0	1	0	1472.66	2	8.5397e-05	77.185	yes	no	57405000	15049000	11446000	14106000	6853500	0	9951800
Q9H845;Q9H9W4;H0Y8Z9;Q9BUX5	Acyl-CoA dehydrogenase family member 9, mitochondrial	ACAD9	LIEMTAEYACTR	12	Unmodified	0	0	0	1456.67	2	0.00012648	76.073	yes	no	42977000	15147000	16354000	11476000	0	0	0
Q9H845;Q9H9W4;H0Y8Z9;Q9BUX5	Acyl-CoA dehydrogenase family member 9, mitochondrial	ACAD9	LSEFGLIQEK	10	Unmodified	0	0	0	1162.62	2	7.497e-10	134.57	yes	no	277760000	98881000	78675000	97251000	0	0	2949400
Q9H845;Q9H9W4;H0Y8Z9;Q9BUX5	Acyl-CoA dehydrogenase family member 9, mitochondrial	ACAD9	MYIALTGLQHAGR	13	Oxidation (M)	0	1	0	1445.74	3	1.5925e-05	79.492	yes	no	78887000	17233000	26102000	15156000	20396000	0	0
Q9H845;Q9H9W4;H0Y8Z9;Q9BUX5	Acyl-CoA dehydrogenase family member 9, mitochondrial	ACAD9	MYIALTGLQHAGR	13	Unmodified	0	0	0	1429.75	3	4.2154e-05	71.176	yes	no	292650000	64832000	54109000	56392000	31995000	47288000	38034000
Q9H845;Q9H9W4;Q59FN3	Acyl-CoA dehydrogenase family member 9, mitochondrial	ACAD9	TEVVDSDGSVK	11	Unmodified	0	0	0	1134.54	2	0.0011355	57.164	yes	no	990190000	178790000	166490000	198350000	81703000	141570000	223290000
Q9H845;Q9H9W4;H0Y8Z9;Q9BUX5	Acyl-CoA dehydrogenase family member 9, mitochondrial	ACAD9	TIMEEQLVLK	10	Unmodified	0	0	0	1202.66	2	0.00185	57.532	yes	no	1675800000	257230000	289560000	288200000	264800000	284460000	291580000
Q9H845;Q9H9W4;H0Y8Z9;Q9BUX5	Acyl-CoA dehydrogenase family member 9, mitochondrial	ACAD9	TIMEEQLVLK	10	Oxidation (M)	0	1	0	1218.65	2	0.0018964	55.806	yes	no	37576000	0	17939000	19636000	0	0	0
Q9H845;Q9H9W4;H0Y8Z9;Q9BUX5	Acyl-CoA dehydrogenase family member 9, mitochondrial	ACAD9	TVDLGLTGNHGVVHPSLADSANK	23	Unmodified	0	0	0	2301.17	3;4	8.3979e-44	142.45	yes	no	1183600000	237800000	205810000	243280000	107660000	207010000	182080000
Q9H845;Q9H9W4;H0Y8Z9;Q9BUX5	Acyl-CoA dehydrogenase family member 9, mitochondrial	ACAD9	TVDLGLTGNHGVVHPSLADSANKFEENTYCFGR	33	Unmodified	0	0	1	3604.7	4	0.0011751	23.464	yes	no	20904000	20904000	0	0	0	0	0
Q9H845;Q9H9W4;H0Y8Z9;Q9BUX5;Q59FN3	Acyl-CoA dehydrogenase family member 9, mitochondrial	ACAD9	VAMNILNSGR	10	Unmodified	0	0	0	1073.57	2	0.00064239	70.942	yes	no	371440000	89283000	65139000	86479000	24129000	55136000	51274000
Q9H845;Q9H9W4;H0Y8Z9;Q9BUX5;Q59FN3	Acyl-CoA dehydrogenase family member 9, mitochondrial	ACAD9	VAMNILNSGR	10	Oxidation (M)	0	1	0	1089.56	2	0.0037853	48.785	yes	no	86416000	16850000	18575000	19393000	7347500	11601000	12651000
Q9H845;Q9H9W4;H0Y8Z9;Q9BUX5	Acyl-CoA dehydrogenase family member 9, mitochondrial	ACAD9	VANILINLYGMTAVLSR	17	Unmodified	0	0	0	1847.03	2;3	3.1132e-12	97.235	yes	no	33316000	8588100	5868100	8506100	2026900	3338800	4988200
Q9H845;Q9H9W4;H0Y8Z9;Q9BUX5	Acyl-CoA dehydrogenase family member 9, mitochondrial	ACAD9	VSQQILEK	8	Unmodified	0	0	0	943.534	2	0.0010757	111.95	yes	no	654420000	158860000	111680000	151430000	52083000	87657000	92719000
Q9H845;Q9H9W4;H0Y8Z9;Q9BUX5	Acyl-CoA dehydrogenase family member 9, mitochondrial	ACAD9	VSTVMDTVGR	10	Unmodified	0	0	0	1063.53	2	0.0011226	62.633	yes	no	521510000	116310000	95689000	114390000	38745000	72896000	83491000
Q9H845;Q9H9W4;H0Y8Z9;Q9BUX5	Acyl-CoA dehydrogenase family member 9, mitochondrial	ACAD9	YAPENLDEQIKK	12	Unmodified	0	0	1	1446.74	3	0.013541	33.227	yes	no	109680000	48643000	28375000	32666000	0	0	0
B7Z9I1;B4DWX6;P11310;P11310-2;Q5T4U5;Q5HYG7;B4DVB1;B4DJE7;B4DVE0	Medium-chain specific acyl-CoA dehydrogenase, mitochondrial	ACADM;DKFZp686M24262	AFTGFIVEADTPGIQIGR	18	Unmodified	0	0	0	1890.98	2	9.9408e-57	158.17	yes	no	93089000	24788000	19108000	19568000	5218600	13104000	11303000
B7Z9I1;B4DWX6;P11310;P11310-2;Q5T4U5;Q5HYG7;B4DVB1;B4DJE7;B4DVE0	Medium-chain specific acyl-CoA dehydrogenase, mitochondrial	ACADM;DKFZp686M24262	ANWYFLLAR	9	Unmodified	0	0	0	1152.61	2	0.0052971	53.493	yes	no	25202000	9170200	5976300	6305300	0	0	3750100
B7Z9I1;B4DWX6;P11310;P11310-2;Q5T4U5;Q5HYG7;E9PJM9;E9PRX4	Medium-chain specific acyl-CoA dehydrogenase, mitochondrial	ACADM;DKFZp686M24262	EEIIPVAAEYDK	12	Unmodified	0	0	0	1375.69	2	2.545e-06	94.122	yes	no	284760000	58081000	46822000	59334000	30431000	44381000	45710000
B7Z9I1;B4DWX6;P11310;P11310-2;Q5T4U5;Q5HYG7;E9PJM9;E9PRX4	Medium-chain specific acyl-CoA dehydrogenase, mitochondrial	ACADM;DKFZp686M24262	EFQATAR	7	Unmodified	0	0	0	821.403	2	0.02428	51.787	yes	no	122480000	0	43888000	78596000	0	0	0
B7Z9I1;B4DWX6;P11310;P11310-2;Q5T4U5;Q5HYG7;B4DVB1;B4DJE7;B4DVE0	Medium-chain specific acyl-CoA dehydrogenase, mitochondrial	ACADM;DKFZp686M24262	ENVLIGDGAGFK	12	Unmodified	0	0	0	1218.62	2	0.00014881	74.537	yes	no	230320000	60570000	41673000	58198000	26763000	43121000	0
B7Z9I1;B4DWX6;P11310;P11310-2;Q5T4U5;Q5HYG7;B4DVB1;B4DJE7;B4DVE0	Medium-chain specific acyl-CoA dehydrogenase, mitochondrial	ACADM;DKFZp686M24262	GIVFEDVK	8	Unmodified	0	0	0	905.486	2	0.011975	50.04	yes	no	220650000	49390000	42546000	50434000	17430000	33531000	27315000
B7Z9I1;B4DWX6;P11310;P11310-2;Q5T4U5;Q5HYG7;B4DVB1;B4DJE7	Medium-chain specific acyl-CoA dehydrogenase, mitochondrial	ACADM;DKFZp686M24262	IYQIYEGTSQIQR	13	Unmodified	0	0	0	1597.81	2;3	3.4843e-14	111.79	yes	no	188880000	45291000	34995000	43008000	15070000	26074000	24445000
B7Z9I1;B4DWX6;P11310;P11310-2;Q5T4U5;Q5HYG7;B4DVB1;B4DVE0	Medium-chain specific acyl-CoA dehydrogenase, mitochondrial	ACADM;DKFZp686M24262	KGDEYIINGQK	11	Unmodified	0	0	1	1263.65	2	0.0052108	65.408	yes	no	72201000	17384000	13724000	16804000	4846700	9785800	9657100
B7Z9I1;B4DWX6;P11310;P11310-2;Q5T4U5;Q5HYG7;B4DVB1;B4DJE7;B4DVE0	Medium-chain specific acyl-CoA dehydrogenase, mitochondrial	ACADM;DKFZp686M24262	NTYYASIAK	9	Unmodified	0	0	0	1029.51	2	0.073734	35.652	yes	no	0	0	0	0	0	0	0
B7Z9I1;B4DWX6;P11310;P11310-2;Q5T4U5;Q5HYG7;E9PJM9	Medium-chain specific acyl-CoA dehydrogenase, mitochondrial	ACADM;DKFZp686M24262	TGEYPVPLIR	10	Unmodified	0	0	0	1143.63	2	0.00016533	90.15	yes	no	64307000	0	31466000	0	12341000	0	20500000
B7Z9I1;B4DWX6;P11310;P11310-2;Q5T4U5;Q5HYG7;B4DVB1;B4DJE7;B4DVE0;H0YDT5	Medium-chain specific acyl-CoA dehydrogenase, mitochondrial	ACADM;DKFZp686M24262	TRPVVAAGAVGLAQR	15	Unmodified	0	0	1	1464.85	3	2.3331e-05	70.47	yes	no	562990000	113650000	109480000	134360000	46573000	85283000	73647000
E9PE82;P16219;E5KSE7;D4QEZ8;B4DUH1	Short-chain specific acyl-CoA dehydrogenase, mitochondrial	ACADS	ITEIYEGTSEIQR	13	Unmodified	0	0	0	1537.76	2	2.1389e-06	84.297	yes	no	23536000	7199300	6093500	6022600	0	0	4220200
E9PE82;P16219;E5KSE7;D4QEZ8	Short-chain specific acyl-CoA dehydrogenase, mitochondrial	ACADS	LAASEAATAISHQAIQILGGMGYVTEMPAER	31	Unmodified	0	0	0	3185.58	4	0.026959	17.84	yes	no	3467200	0	3467200	0	0	0	0
E9PE82;P16219;E5KSE7;D4QEZ8;B4DUH1	Short-chain specific acyl-CoA dehydrogenase, mitochondrial	ACADS	LQVIQFK	7	Unmodified	0	0	0	874.528	2	0.043672	43.814	yes	no	16100000	6856100	4048800	5195500	0	0	0
P45954;B4DQ51	Short/branched chain specific acyl-CoA dehydrogenase, mitochondrial	ACADSB	ASSTCPLTFENVK	13	Unmodified	0	0	0	1452.69	2	0.087306	30.567	yes	no	7362100	0	0	0	7362100	0	0
P45954;B4DQ51	Short/branched chain specific acyl-CoA dehydrogenase, mitochondrial	ACADSB	ATYLPQLTTEK	11	Unmodified	0	0	0	1263.67	2	0.0011331	57.175	yes	no	22918000	0	7077200	0	0	15841000	0
P45954;H0Y6T4	Short/branched chain specific acyl-CoA dehydrogenase, mitochondrial	ACADSB	FAQEQIAPLVSTMDENSK	18	Unmodified	0	0	0	2006.96	3	0.0083503	29.276	yes	no	78909000	23538000	12007000	12452000	7294700	14422000	9195100
P45954;B4DQ51	Short/branched chain specific acyl-CoA dehydrogenase, mitochondrial	ACADSB	LFDFQGLQHQVAHVATQLEAAR	22	Unmodified	0	0	0	2478.28	4	7.5107e-06	62.589	yes	no	63266000	14560000	13109000	12222000	4920000	9240600	9213700
P45954;B4DQ51	Short/branched chain specific acyl-CoA dehydrogenase, mitochondrial	ACADSB	VPEANILGQIGHGYK	15	Unmodified	0	0	0	1594.85	3	4.5208e-05	58.885	yes	no	118030000	24209000	17750000	27607000	12379000	20931000	15156000
P45954;B4DQ51	Short/branched chain specific acyl-CoA dehydrogenase, mitochondrial	ACADSB	YAIGSLNEGR	10	Unmodified	0	0	0	1078.54	2	0.0056261	64.82	yes	no	90039000	17921000	15772000	4574100	9047600	14604000	28121000
P45954;B4DQ51	Short/branched chain specific acyl-CoA dehydrogenase, mitochondrial	ACADSB	YYASEIAGQTTSK	13	Unmodified	0	0	0	1417.67	2	4.5165e-10	104.17	yes	no	85635000	15958000	12697000	16993000	7515100	17423000	15048000
P49748;P49748-3;P49748-2;Q53HR2;B3KPA6;B4DEA8;B3KPX1;G3V1M7	Very long-chain specific acyl-CoA dehydrogenase, mitochondrial	ACADVL	AGLGSGLSLSGLVHPELSR	19	Unmodified	0	0	0	1849.01	2;3	2.8785e-07	77.871	yes	no	1520800000	322310000	295350000	309170000	124470000	229370000	240110000
P49748;P49748-3;P49748-2;Q53HR2;B3KPA6;B4DEA8;B3KPX1;G3V1M7;J3QRJ8;K7EMF8	Very long-chain specific acyl-CoA dehydrogenase, mitochondrial	ACADVL	ALEQFATVVEAK	12	Unmodified	0	0	0	1304.7	2;3	8.5064e-07	95.417	yes	no	748040000	187740000	135570000	174790000	55270000	106540000	88118000
P49748;P49748-3;P49748-2;Q53HR2;B3KPA6;B4DEA8;B3KPX1	Very long-chain specific acyl-CoA dehydrogenase, mitochondrial	ACADVL	ASNTAEVFFDGVR	13	Unmodified	0	0	0	1411.67	2;3	7.3631e-24	143.98	yes	no	410870000	139810000	9556200	9947700	60400000	101190000	89968000
P49748;P49748-3;P49748-2;Q53HR2;B3KPA6;B4DEA8;B3KPX1;G3V1M7	Very long-chain specific acyl-CoA dehydrogenase, mitochondrial	ACADVL	EGMAALQSDPWQQELYR	17	Oxidation (M)	0	1	0	2036.93	2;3	8.8645e-18	114.63	yes	no	94463000	21298000	20619000	12956000	8654600	19213000	11721000
P49748;P49748-3;P49748-2;Q53HR2;B3KPA6;B4DEA8;B3KPX1;G3V1M7	Very long-chain specific acyl-CoA dehydrogenase, mitochondrial	ACADVL	EGMAALQSDPWQQELYR	17	Unmodified	0	0	0	2020.93	2;3	3.3675e-45	155.1	yes	no	332980000	83000000	54717000	74203000	24253000	50065000	46747000
P49748;P49748-3;P49748-2;Q53HR2;B3KPA6;B4DEA8;B4DYY0;K7EQP4;J3QKU9	Very long-chain specific acyl-CoA dehydrogenase, mitochondrial	ACADVL	ELGAFGLQVPSELGGVGLCNTQYAR	25	Unmodified	0	0	0	2635.31	3	6.7125e-25	115.87	yes	no	218120000	58745000	36097000	42271000	16867000	39184000	24954000
P49748;P49748-3;P49748-2;Q53HR2;B3KPA6;B4DEA8;B3KPX1;G3V1M7	Very long-chain specific acyl-CoA dehydrogenase, mitochondrial	ACADVL	ELSGLGSALK	10	Unmodified	0	0	0	973.544	2	0.0014684	58.63	yes	no	663810000	145890000	109690000	169960000	59075000	96118000	83074000
P49748;P49748-3;P49748-2;Q53HR2;B3KPA6;B4DEA8;B4DYY0;K7EQP4;K7EJW8;J3KS89	Very long-chain specific acyl-CoA dehydrogenase, mitochondrial	ACADVL	ELVEPVSR	8	Unmodified	0	0	0	927.503	2	0.0093441	53.968	yes	no	741350000	143100000	146210000	155750000	71599000	129250000	95438000
P49748;P49748-3;P49748-2;Q53HR2;B3KPA6;B4DEA8;B4DYY0;K7EQP4;J3KS89	Very long-chain specific acyl-CoA dehydrogenase, mitochondrial	ACADVL	FFEEVNDPAK	10	Unmodified	0	0	0	1194.56	2	1.0528e-05	112.36	yes	no	504810000	98615000	93475000	96875000	53515000	90343000	71985000
P49748;P49748-3;P49748-2;Q53HR2;B3KPA6;B4DEA8;B4DYY0;K7EQP4;J3KS89	Very long-chain specific acyl-CoA dehydrogenase, mitochondrial	ACADVL	FFEEVNDPAKNDALEMVEETTWQGLK	26	Unmodified	0	0	1	3039.42	3	3.6444e-11	76.237	yes	no	28157000	0	0	0	5918500	12733000	9505900
P49748;P49748-3;P49748-2;Q53HR2;B3KPA6;B4DEA8;B3KPX1;J3KSR4	Very long-chain specific acyl-CoA dehydrogenase, mitochondrial	ACADVL	FGMAAALAGTMR	12	Unmodified	0	0	0	1195.58	2	0.0012563	53.448	yes	no	17145000	0	0	0	10605000	6539600	0
P49748;P49748-3;P49748-2;Q53HR2;B3KPA6;B4DEA8	Very long-chain specific acyl-CoA dehydrogenase, mitochondrial	ACADVL	GFGGITHGPPEK	12	Unmodified	0	0	0	1195.6	2	7.2951e-08	101.3	yes	no	130180000	46346000	30827000	0	12654000	20754000	19599000
P49748;P49748-3;P49748-2;Q53HR2;B3KPA6;B4DEA8;B3KPX1;G3V1M7	Very long-chain specific acyl-CoA dehydrogenase, mitochondrial	ACADVL	GGVVTSNPLGF	11	Unmodified	0	0	0	1046.54	1;2	8.2277e-05	117.89	yes	no	47423000	8704700	5132800	6035800	14919000	5815200	6815500
P49748;P49748-3;P49748-2;Q53HR2;B3KPA6;B4DEA8;B4DYY0;K7EQP4;J3QKU9	Very long-chain specific acyl-CoA dehydrogenase, mitochondrial	ACADVL	GILLFGTK	8	Unmodified	0	0	0	847.517	2	0.0016711	84.498	yes	no	533460000	118490000	91261000	117330000	41809000	92079000	72492000
P49748;P49748-3;P49748-2;Q53HR2;B3KPA6;B4DEA8;B3KPX1;J3QRJ8	Very long-chain specific acyl-CoA dehydrogenase, mitochondrial	ACADVL	GIVNEQFLLQR	11	Unmodified	0	0	0	1315.72	2;3	2.2311e-14	143.96	yes	no	671510000	152260000	130050000	151980000	56203000	97343000	83677000
P49748;P49748-3;P49748-2;Q53HR2;B3KPA6;B4DEA8;K7EQP4;K7EJW8	Very long-chain specific acyl-CoA dehydrogenase, mitochondrial	ACADVL	GQLTTDQVFPYPSVLNEEQTQFLK	24	Unmodified	0	0	0	2781.39	2;3	1.7115e-122	196.11	yes	no	629950000	182030000	122110000	150450000	0	97821000	77538000
P49748;P49748-3;P49748-2;Q53HR2;B3KPA6;B4DEA8;B3KPX1;G3V1M7;J3QRJ8;J3KSR4	Very long-chain specific acyl-CoA dehydrogenase, mitochondrial	ACADVL	IFEGTNDILR	10	Unmodified	0	0	0	1176.61	2	0.0056044	46.73	yes	no	474340000	0	139870000	132500000	56446000	78429000	67102000
P49748;P49748-3;P49748-2;Q53HR2;B3KPA6;B4DEA8;B3KPX1;G3V1M7;J3QRJ8;J3KSR4	Very long-chain specific acyl-CoA dehydrogenase, mitochondrial	ACADVL	IFGSEAAWK	9	Unmodified	0	0	0	1007.51	2	0.0061184	51.949	yes	no	467490000	108600000	85712000	95070000	38554000	81162000	58384000
P49748;P49748-3;P49748-2;B3KPA6;B4DEA8;B3KPX1;J3KSR4	Very long-chain specific acyl-CoA dehydrogenase, mitochondrial	ACADVL	IHNFGLIQEK	10	Unmodified	0	0	0	1197.65	2;3	0.00018332	77.662	yes	no	943830000	183750000	172080000	173790000	82803000	171380000	160020000
P49748;P49748-3;P49748-2;Q53HR2;B3KPA6;B4DEA8;B3KPX1;J3QRJ8	Very long-chain specific acyl-CoA dehydrogenase, mitochondrial	ACADVL	LADGAIDLYAMVVVLSR	17	Unmodified	0	0	0	1804.98	3	0.10567	9.9127	yes	no	1533800	0	0	0	0	0	1533800
P49748;P49748-3;P49748-2;Q53HR2;B3KPA6;B4DEA8;B4DYY0	Very long-chain specific acyl-CoA dehydrogenase, mitochondrial	ACADVL	LASGETVAAFCLTEPSSGSDAASIR	25	Unmodified	0	0	0	2496.18	3	8.2658e-32	105.51	yes	no	105250000	24404000	19703000	30005000	0	20874000	10261000
P49748;P49748-3;P49748-2;Q53HR2;B3KPA6;B4DEA8	Very long-chain specific acyl-CoA dehydrogenase, mitochondrial	ACADVL	LWISNGGLADIFTVFAK	17	Unmodified	0	0	0	1850.99	3	0.0099782	29.422	yes	no	23651000	6855200	5107800	4095800	3274900	2116500	2200600
P49748;P49748-3;P49748-2;Q53HR2;B3KPA6;B4DEA8;B3KPX1;G3V1M7;J3QRJ8	Very long-chain specific acyl-CoA dehydrogenase, mitochondrial	ACADVL	MLCDTWCIEAAAR	13	Unmodified	0	0	0	1595.69	2	0.0062308	43.761	yes	no	0	0	0	0	0	0	0
P49748;P49748-3;P49748-2;Q53HR2;B3KPA6;B4DEA8;B4DYY0;K7EQP4;K7EJW8;J3KS89;J3QKU9	Very long-chain specific acyl-CoA dehydrogenase, mitochondrial	ACADVL	NDALEMVEETTWQGLK	16	Unmodified	0	0	0	1862.87	2;3	2.7643e-68	188.47	yes	no	361140000	83072000	65721000	77816000	30292000	61903000	42338000
P49748;P49748-3;P49748-2;Q53HR2;B3KPA6;B4DEA8;B4DYY0;K7EQP4;K7EJW8;J3KS89;J3QKU9	Very long-chain specific acyl-CoA dehydrogenase, mitochondrial	ACADVL	NDALEMVEETTWQGLK	16	Oxidation (M)	0	1	0	1878.87	2	0.00010069	54.768	yes	no	0	0	0	0	0	0	0
P49748;P49748-3;P49748-2;Q53HR2;B3KPA6;B4DEA8;G3V1M7	Very long-chain specific acyl-CoA dehydrogenase, mitochondrial	ACADVL	NPFGNAGLLLGEAGK	15	Unmodified	0	0	0	1456.77	2	3.0684e-31	143.93	yes	no	431330000	9661000	118160000	156610000	58569000	0	88331000
P49748;P49748-3;Q53HR2;B4DEA8;B4DYY0;K7EQP4;K7EJW8;J3QKU9	Very long-chain specific acyl-CoA dehydrogenase, mitochondrial	ACADVL	SDSHPSDALTR	11	Unmodified	0	0	0	1184.54	2	1.3758e-05	95.477	yes	no	491650000	115650000	83655000	103400000	32853000	82961000	73133000
P49748;P49748-3;P49748-2;Q53HR2;B4DEA8;B4DYY0;K7EQP4;K7EJW8	Very long-chain specific acyl-CoA dehydrogenase, mitochondrial	ACADVL	SFAVGMFK	8	Oxidation (M)	0	1	0	901.437	2	0.013381	45.68	yes	no	51877000	12952000	12481000	12460000	4403400	9579900	0
P49748;P49748-3;P49748-2;Q53HR2;B3KPA6;B4DEA8	Very long-chain specific acyl-CoA dehydrogenase, mitochondrial	ACADVL	TPVTDPATGAVK	12	Unmodified	0	0	0	1155.61	2	6.5694e-31	167.71	yes	no	957200000	208760000	172520000	183730000	89509000	161900000	140780000
P49748;P49748-3;P49748-2;Q53HR2;B3KPA6;B4DEA8;B4DYY0	Very long-chain specific acyl-CoA dehydrogenase, mitochondrial	ACADVL	TSAVPSPCGK	10	Unmodified	0	0	0	1002.48	2	0.00034963	65.627	yes	no	220000000	50054000	37546000	44247000	20709000	38479000	28966000
P49748;P49748-3;P49748-2;Q53HR2;B3KPA6;B4DEA8;B3KPX1	Very long-chain specific acyl-CoA dehydrogenase, mitochondrial	ACADVL	VPSENVLGEVGSGFK	15	Unmodified	0	0	0	1517.77	2;3	7.316e-38	151.8	yes	no	1290000000	308720000	223450000	310750000	95647000	183670000	167730000
P49748;P49748-3;P49748-2;Q53HR2;B3KPA6;B4DYY0	Very long-chain specific acyl-CoA dehydrogenase, mitochondrial	ACADVL	YYTLNGSK	8	Unmodified	0	0	0	944.46	2	0.079569	48.423	yes	no	89188000	30505000	19400000	23726000	0	15558000	0
Q15057;H7C3Q8	Arf-GAP with coiled-coil, ANK repeat and PH domain-containing protein 2	ACAP2	FCFEVVSPTK	10	Unmodified	0	0	0	1212.58	2	0.10235	27.378	yes	no	99393000	0	0	0	0	0	99393000
Q15057	Arf-GAP with coiled-coil, ANK repeat and PH domain-containing protein 2	ACAP2	GANQHATDEEGKDPLSIAVEAANADIVTLLR	31	Unmodified	0	0	1	3217.62	4	4.2238e-20	87.155	yes	yes	48163000	10395000	4170600	8900200	5183900	8052600	11461000
Q15057;H7C3K3	Arf-GAP with coiled-coil, ANK repeat and PH domain-containing protein 2	ACAP2	HLNPGLQLYR	10	Unmodified	0	0	0	1209.66	2	0.00088799	66.692	yes	no	43709000	12343000	0	0	5008500	11946000	14411000
Q15057	Arf-GAP with coiled-coil, ANK repeat and PH domain-containing protein 2	ACAP2	LCIAMIDTGK	10	Unmodified	0	0	0	1120.56	2	0.012962	44.847	yes	yes	0	0	0	0	0	0	0
Q15057;H7C3K3	Arf-GAP with coiled-coil, ANK repeat and PH domain-containing protein 2	ACAP2	LMCELGNDVINR	12	Unmodified	0	0	0	1432.68	2	0.078775	33.968	yes	no	25976000	7868000	5793000	0	4551700	7762900	0
Q15057;H7C3Q8;H7C1E0	Arf-GAP with coiled-coil, ANK repeat and PH domain-containing protein 2	ACAP2	QHEVEEATNILTATR	15	Unmodified	0	0	0	1710.85	3	0.0006015	53.449	yes	no	48103000	14836000	9891700	12967000	0	0	10409000
Q15057;H7C3K3	Arf-GAP with coiled-coil, ANK repeat and PH domain-containing protein 2	ACAP2	SLTLDTWEPELLK	13	Unmodified	0	0	0	1543.81	2	0.00052949	56.569	yes	no	91226000	0	19750000	18785000	9970500	20240000	22480000
Q15057;H7C3K3	Arf-GAP with coiled-coil, ANK repeat and PH domain-containing protein 2	ACAP2	SNDSGIQQSSDDGR	14	Unmodified	0	0	0	1464.61	2	2.254e-24	142.95	yes	no	45792000	9231300	4501100	8257400	5020900	8733400	10048000
P24752;H0YEL7	Acetyl-CoA acetyltransferase, mitochondrial	ACAT1	DGLTDVYNK	9	Unmodified	0	0	0	1023.49	1;2	0.00011138	135.83	yes	no	533510000	138460000	107390000	106890000	38168000	73822000	68782000
P24752;H0YEL7;Q96FG8;G3XAB4;E9PRQ6	Acetyl-CoA acetyltransferase, mitochondrial	ACAT1	EAYMGNVLQGGEGQAPTR	18	Oxidation (M)	0	1	0	1892.87	2;3	9.2077e-26	123.59	yes	no	123540000	31691000	27473000	20974000	0	22325000	21073000
P24752;H0YEL7;Q96FG8;G3XAB4;E9PRQ6	Acetyl-CoA acetyltransferase, mitochondrial	ACAT1	EAYMGNVLQGGEGQAPTR	18	Unmodified	0	0	0	1876.87	2;3	1.471e-106	217.91	yes	no	356330000	86396000	61141000	89191000	20098000	49653000	49851000
P24752	Acetyl-CoA acetyltransferase, mitochondrial	ACAT1	ENGTVTAANASTLNDGAAALVLMTADAAK	29	Unmodified	0	0	0	2760.36	3	1.9492e-53	133.56	yes	yes	161980000	42365000	25651000	40390000	12595000	19815000	21166000
P24752;Q96FG8;G3XAB4;E9PRQ6	Acetyl-CoA acetyltransferase, mitochondrial	ACAT1	EVVIVSATR	9	Unmodified	0	0	0	972.56	2	9.3468e-05	97.965	yes	no	1249500000	270280000	256010000	222730000	105420000	203300000	191730000
P24752	Acetyl-CoA acetyltransferase, mitochondrial	ACAT1	FGNEVIPVTVTVK	13	Unmodified	0	0	0	1401.79	2	6.4085e-10	102.45	yes	yes	1163300000	303530000	173820000	271850000	82032000	182230000	149880000
P24752	Acetyl-CoA acetyltransferase, mitochondrial	ACAT1	GQPDVVVK	8	Unmodified	0	0	0	840.471	2	0.072929	32.32	yes	yes	449270000	106580000	64603000	96750000	37641000	71856000	71848000
P24752	Acetyl-CoA acetyltransferase, mitochondrial	ACAT1	GQPDVVVKEDEEYKR	15	Unmodified	0	0	2	1789.88	3	0.014089	42.314	yes	yes	55699000	15302000	11297000	14487000	4418300	10194000	0
P24752	Acetyl-CoA acetyltransferase, mitochondrial	ACAT1	IVAFADAAVEPIDFPIAPVYAASMVLK	27	Oxidation (M)	0	1	0	2833.5	3	3.3758e-06	46.862	yes	yes	32491000	12546000	9455500	10490000	0	0	0
P24752;H0YEL7	Acetyl-CoA acetyltransferase, mitochondrial	ACAT1	LEDLIVK	7	Unmodified	0	0	0	828.496	2	0.0055025	107.32	yes	no	1078100000	259380000	165600000	245980000	83251000	163400000	160480000
P24752;H0YEL7;Q96FG8;G3XAB4;E9PRQ6	Acetyl-CoA acetyltransferase, mitochondrial	ACAT1	LGSIAIQGAIEK	12	Unmodified	0	0	0	1198.69	2	0.00021027	70.438	yes	no	637620000	147980000	115040000	144950000	53718000	94891000	81037000
P24752	Acetyl-CoA acetyltransferase, mitochondrial	ACAT1	LNVTPLAR	8	Unmodified	0	0	0	882.529	2	0.005888	59.35	yes	yes	278600000	115010000	0	95864000	0	67723000	0
P24752	Acetyl-CoA acetyltransferase, mitochondrial	ACAT1	MLEIDPQK	8	Unmodified	0	0	0	972.495	2	0.0091853	47.574	yes	yes	453890000	106990000	85076000	100940000	0	87153000	73745000
P24752	Acetyl-CoA acetyltransferase, mitochondrial	ACAT1	NEQDAYAINSYTR	13	Unmodified	0	0	0	1543.69	2	1.5496e-56	193.11	yes	yes	223370000	53943000	42029000	47164000	17336000	31873000	31026000
P24752;H0YEL7;Q96FG8;G3XAB4;E9PKF3	Acetyl-CoA acetyltransferase, mitochondrial	ACAT1	QAVLGAGLPISTPCTTINK	19	Unmodified	0	0	0	1940.04	2;3	5.7825e-21	118.96	yes	no	478250000	121690000	91237000	95093000	33475000	72887000	63867000
P24752;Q96FG8;G3XAB4;E9PRQ6	Acetyl-CoA acetyltransferase, mitochondrial	ACAT1	TPIGSFLGSLSLLPATK	17	Unmodified	0	0	0	1700.97	2;3	5.4799e-120	226.67	yes	no	744710000	195200000	137450000	169540000	61787000	95702000	85030000
P24752	Acetyl-CoA acetyltransferase, mitochondrial	ACAT1	VNINGGAVSLGHPIGMSGAR	20	Unmodified	0	0	0	1905.98	3	6.9806e-07	72.568	yes	yes	235400000	62378000	36935000	58872000	11212000	34266000	31741000
Q9BWD1;A8K4W5;Q59GW6;B7Z233	Acetyl-CoA acetyltransferase, cytosolic	ACAT2	ATVAPEDVSEVIFGHVLAAGCGQNPVR	27	Unmodified	0	0	0	2792.39	3	1.0179e-29	120.42	yes	no	319060000	50764000	26108000	40040000	44696000	75168000	82280000
Q9BWD1;A8K4W5;Q59GW6;B7Z233	Acetyl-CoA acetyltransferase, cytosolic	ACAT2	EIVPVLVSTR	10	Unmodified	0	0	0	1111.66	2	0.00057356	72.848	yes	no	338220000	56685000	16329000	36532000	55027000	81414000	92229000
Q9BWD1;A8K4W5;Q59GW6;B7Z233	Acetyl-CoA acetyltransferase, cytosolic	ACAT2	IGEMPLTDSILCDGLTDAFHNCHMGITAENVAK	33	Unmodified	0	0	0	3629.66	4	2.2499e-34	108.28	yes	no	152260000	20023000	10908000	13413000	26232000	44511000	37176000
Q9BWD1;A8K4W5;Q59GW6;B7Z233	Acetyl-CoA acetyltransferase, cytosolic	ACAT2	ILVTLLHTLER	11	Unmodified	0	0	0	1306.8	2;3	2.2492e-06	102.4	yes	no	465320000	77123000	31032000	48380000	63388000	104070000	141330000
Q9BWD1;A8K4W5;Q59GW6;B7Z233	Acetyl-CoA acetyltransferase, cytosolic	ACAT2	IVSWSQVGVEPSIMGIGPIPAIK	23	Oxidation (M)	0	1	0	2393.3	3	2.8651e-08	74.703	yes	no	76413000	10926000	0	8135700	14562000	21993000	20796000
Q9BWD1;A8K4W5;Q59GW6;B7Z233	Acetyl-CoA acetyltransferase, cytosolic	ACAT2	IVSWSQVGVEPSIMGIGPIPAIK	23	Unmodified	0	0	0	2377.31	2;3	3.4998e-24	114.46	yes	no	159640000	29287000	9841100	22043000	19076000	35235000	44159000
Q9BWD1;A8K4W5;Q59GW6;B7Z233	Acetyl-CoA acetyltransferase, cytosolic	ACAT2	LKPYFLTDGTGTVTPANASGINDGAAAVVLMK	32	Unmodified	0	0	1	3191.65	3	2.8866e-10	68.434	yes	no	54159000	9557800	0	7837600	9550400	11441000	15771000
Q9BWD1;A8K4W5;Q59GW6	Acetyl-CoA acetyltransferase, cytosolic	ACAT2	TIIGSFNGALAAVPVQDLGSTVIK	24	Unmodified	0	0	0	2370.32	2;3	2.8634e-17	99.957	yes	no	210010000	6278500	5146200	4597700	45710000	69638000	78637000
Q9BWD1;A8K4W5;Q59GW6;B7Z233	Acetyl-CoA acetyltransferase, cytosolic	ACAT2	VNIEGGAIALGHPLGASGCR	20	Unmodified	0	0	0	1947.99	2;3	1.9772e-29	132.14	yes	no	520870000	78291000	41212000	69045000	86550000	111000000	134770000
Q9H3P7	Golgi resident protein GCP60	ACBD3	DCHEEVYAGSHQYPGR	16	Unmodified	0	0	0	1903.79	3;4	3.7629e-17	109.07	yes	yes	176600000	45649000	24031000	33098000	18159000	27258000	28403000
Q9H3P7	Golgi resident protein GCP60	ACBD3	EDAMVEFVK	9	Unmodified	0	0	0	1066.5	2	0.0048049	54.419	yes	yes	82956000	19646000	10992000	17543000	9326600	13190000	12259000
Q9H3P7	Golgi resident protein GCP60	ACBD3	ELEPEAAEEALENGPK	16	Unmodified	0	0	0	1724.81	2;3	0.0001873	55.912	yes	yes	97531000	16727000	12508000	13436000	0	26815000	28046000
Q9H3P7	Golgi resident protein GCP60	ACBD3	ESLPVIAAPSMWTR	14	Unmodified	0	0	0	1556.8	2	0.0007761	51.009	yes	yes	98571000	30324000	0	22435000	9344000	16202000	20266000
Q9H3P7	Golgi resident protein GCP60	ACBD3	FDNSYSLWR	9	Unmodified	0	0	0	1186.54	2	0.057779	42.338	yes	yes	81997000	20609000	13512000	17395000	8686300	11704000	10090000
Q9H3P7	Golgi resident protein GCP60	ACBD3	GPGASGEQPEPGEAAAGGAAEEAR	24	Unmodified	0	0	0	2164.96	2;3	6.3496e-24	112.85	yes	yes	224610000	46021000	35314000	47163000	20054000	37712000	38348000
Q9H3P7	Golgi resident protein GCP60	ACBD3	NANKPLLDEIVPVYR	15	Unmodified	0	0	1	1739.96	3	5.5498e-31	142.45	yes	yes	235590000	53893000	36064000	53991000	19889000	36009000	35748000
Q9H3P7	Golgi resident protein GCP60	ACBD3	QLQEQHYQQYMQQLYQVQLAQQQAALQK	28	Unmodified	0	0	0	3461.72	4	2.8025e-37	122.34	yes	yes	12075000	0	0	0	0	0	12075000
B7Z2A7;Q5T8D3-4;Q8NCM9;Q5T8D3-2;B7Z2R7;Q5T8D3-3;Q5T8D3;B7Z9D0	Acyl-CoA-binding domain-containing protein 5	ACBD5;KIAA1996	GGETDEFSNVR	11	Unmodified	0	0	0	1209.53	2	0.018349	36.679	yes	no	64297000	12802000	10006000	15552000	6505500	9258500	10172000
B7Z2A7;Q5T8D3-4;Q8NCM9;Q5T8D3-2;B7Z2R7;Q5T8D3-3;Q5T8D3;B7Z9D0;X6RDD7;Q5T8E0	Acyl-CoA-binding domain-containing protein 5	ACBD5;KIAA1996	IIETMPMTEK	10	Oxidation (M)	0	1	0	1207.58	2	0.0095791	43.308	yes	no	8954200	6111000	0	0	2843200	0	0
B7Z2A7;Q5T8D3-4;Q8NCM9;Q5T8D3-2;B7Z2R7;Q5T8D3-3;Q5T8D3;B7Z9D0	Acyl-CoA-binding domain-containing protein 5	ACBD5;KIAA1996	LETLTALQAK	10	Unmodified	0	0	0	1086.63	2	0.00010945	94.692	yes	no	69407000	14254000	11977000	16826000	6251000	10354000	9744400
B7Z2A7;Q5T8D3-4;Q8NCM9;Q5T8D3-2;B7Z2R7;Q5T8D3-3;Q5T8D3;B7Z9D0	Acyl-CoA-binding domain-containing protein 5	ACBD5;KIAA1996	LQEDMQNVLQR	11	Unmodified	0	0	0	1372.68	2	0.00017918	80.014	yes	no	39775000	11867000	7460800	9356300	4397600	0	6692700
B7Z2A7;Q5T8D3-4;Q8NCM9;Q5T8D3-2;B7Z2R7;Q5T8D3-3;Q5T8D3	Acyl-CoA-binding domain-containing protein 5	ACBD5;KIAA1996	SSTSTLQTAPQPTSQR	16	Unmodified	0	0	0	1688.83	2	8.1936e-05	61.265	yes	no	26725000	5788100	5704600	4968300	2398800	4672400	3192900
B7Z2A7;Q5T8D3-4;Q8NCM9;Q5T8D3-2;B7Z2R7;Q5T8D3-3;Q5T8D3;B7Z9D0;X6RDD7;Q5T8E0	Acyl-CoA-binding domain-containing protein 5	ACBD5;KIAA1996	VIGPFYEIVEDK	12	Unmodified	0	0	0	1407.73	2	0.10081	31.708	yes	no	24569000	0	8559400	12598000	3412000	0	0
Q9BR61;B2RAA8	Acyl-CoA-binding domain-containing protein 6	ACBD6	ALGDSSPSQAMQEYIAVVK	19	Unmodified	0	0	0	1992.98	2	0.0011903	41.513	yes	no	3387800	0	0	0	0	3387800	0
Q9BR61;B2RAA8	Acyl-CoA-binding domain-containing protein 6	ACBD6	DQDGCLPEEVTGCK	14	Unmodified	0	0	0	1606.66	2	0.00011513	62.055	yes	no	8682900	0	0	0	3849300	0	4833700
Q9BR61;B2RAA8	Acyl-CoA-binding domain-containing protein 6	ACBD6	ELVTVLLQHR	10	Unmodified	0	0	0	1206.71	3	0.00051811	61.161	yes	no	108340000	20187000	12024000	28809000	12072000	17188000	18056000
Q9BR61;B2RAA8	Acyl-CoA-binding domain-containing protein 6	ACBD6	PSFFDFEGK	9	Unmodified	0	0	0	1072.49	2	0.019829	45.565	yes	no	10121000	0	1085100	0	0	5257200	3779000
Q9BR61;B2RAA8	Acyl-CoA-binding domain-containing protein 6	ACBD6	TVSLVLQR	8	Unmodified	0	0	0	914.555	2	0.0050303	63.419	yes	no	75296000	13483000	6964900	10652000	8861000	11731000	23603000
S4R3H4;B4DQZ7;E7EQT4;Q9UKV3-5;Q9UKV3	Apoptotic chromatin condensation inducer in the nucleus	ACIN1	AELEEVTLDGKPLQALR	17	Acetyl (Protein N-term)	1	0	1	1923.03	2	0.00043024	56.121	yes	no	58229000	13717000	9537700	20717000	0	6729200	7528400
S4R3H4;B4DQZ7;E7EQT4;Q9UKV3-5;Q9UKV3	Apoptotic chromatin condensation inducer in the nucleus	ACIN1	ASLVALPEQTASEEETPPPLLTK	23	Unmodified	0	0	0	2420.27	3	3.787e-12	92.034	yes	no	83426000	19547000	11468000	18684000	6864200	13006000	13858000
S4R3H4;B4DQZ7;E7EQT4;Q9UKV3-5;Q9UKV3	Apoptotic chromatin condensation inducer in the nucleus	ACIN1	LSEGSQPAEEEEDQETPSR	19	Unmodified	0	0	0	2116.9	2	4.5985e-05	58.024	yes	no	9344800	6831400	2513400	0	0	0	0
S4R3H4;B4DQZ7;E7EQT4;Q9UKV3-5;Q9UKV3	Apoptotic chromatin condensation inducer in the nucleus	ACIN1	SQEQEVLER	9	Unmodified	0	0	0	1116.54	2	0.0069146	50.452	yes	no	84346000	0	18606000	24297000	8126900	14810000	18506000
S4R3H4;B4DQZ7;E7EQT4;Q9UKV3-5;Q9UKV3	Apoptotic chromatin condensation inducer in the nucleus	ACIN1	TTSPLEEEER	10	Unmodified	0	0	0	1189.55	2	0.0033425	53.237	yes	no	16554000	0	16554000	0	0	0	0
S4R3H4;B4DQZ7;E7EQT4;Q9UKV3-5;Q9UKV3	Apoptotic chromatin condensation inducer in the nucleus	ACIN1	VKPEEMMDERPK	12	2 Oxidation (M)	0	2	2	1519.7	3	0.0024674	63.401	yes	no	35478000	9278600	6528100	7801100	3371900	4565800	3932900
S4R3H4;B4DQZ7;E7EQT4;Q9UKV3-5;Q9UKV3	Apoptotic chromatin condensation inducer in the nucleus	ACIN1	VPEESVLPLVQK	12	Unmodified	0	0	0	1336.76	2	2.8913e-13	126.71	yes	no	67163000	19293000	0	24689000	8841300	0	14340000
S4R3H4;B4DQZ7;E7EQT4;Q9UKV3-5;Q9UKV3;Q69YJ6;G3V3B0;Q9UKV3-3;Q9UKV3-2	Apoptotic chromatin condensation inducer in the nucleus	ACIN1;DKFZp667N107	EEEEEEKEPEAEPPVPPQVSVEVALPPPAEHEVK	34	Unmodified	0	0	1	3772.82	4	0.095711	9.3118	yes	no	34581000	0	0	23966000	0	0	10615000
S4R3H4;B4DQZ7;E7EQT4;Q9UKV3-5;Q9UKV3;Q69YJ6;G3V3B0;Q9UKV3-3;Q9UKV3-2	Apoptotic chromatin condensation inducer in the nucleus	ACIN1;DKFZp667N107	FLCADYAEQDELDYHR	16	Unmodified	0	0	0	2043.86	3	0.067319	22.826	yes	no	22168000	8018200	4454400	9695300	0	0	0
S4R3H4;B4DQZ7;E7EQT4;Q9UKV3-5;Q9UKV3;Q69YJ6;G3V3B0;Q9UKV3-3;Q9UKV3-2;G3V3T3	Apoptotic chromatin condensation inducer in the nucleus	ACIN1;DKFZp667N107	GVPAGNSDTEGGQPGR	16	Unmodified	0	0	0	1497.68	2	6.0599e-24	122.63	yes	no	97796000	24041000	17792000	24756000	5967500	12474000	12767000
S4R3H4;B4DQZ7;E7EQT4;Q9UKV3-5;Q9UKV3;Q69YJ6;G3V3B0;Q9UKV3-3;Q9UKV3-2	Apoptotic chromatin condensation inducer in the nucleus	ACIN1;DKFZp667N107	ISNIVHISNLVR	12	Unmodified	0	0	0	1363.79	2;3	3.6495e-07	95.417	yes	no	288210000	69104000	52184000	69196000	20547000	37711000	39466000
S4R3H4;B4DQZ7;E7EQT4;Q9UKV3-5;Q9UKV3;Q69YJ6	Apoptotic chromatin condensation inducer in the nucleus	ACIN1;DKFZp667N107	KCEAEEAEPPAATQPQTSETQTSHLPESER	30	Unmodified	0	0	1	3337.5	4	3.7451e-26	103.85	yes	no	83667000	23227000	11508000	16055000	6092600	12038000	14746000
S4R3H4;B4DQZ7;E7EQT4;Q9UKV3-5;Q9UKV3;Q69YJ6;G3V3B0;Q9UKV3-3;Q9UKV3-2;G3V3T3	Apoptotic chromatin condensation inducer in the nucleus	ACIN1;DKFZp667N107	KPSISITTESLK	12	Unmodified	0	0	1	1302.74	3	0.00013842	66.708	yes	no	170650000	38489000	40561000	36673000	12462000	19592000	22873000
S4R3H4;E7EQT4;Q9UKV3-5;Q9UKV3;Q69YJ6;G3V3B0;Q9UKV3-3;Q9UKV3-2	Apoptotic chromatin condensation inducer in the nucleus	ACIN1;DKFZp667N107	LLDDLFR	7	Unmodified	0	0	0	890.486	2	0.0074386	84.244	yes	no	146700000	33511000	28408000	36340000	11243000	18684000	18511000
S4R3H4;B4DQZ7;E7EQT4;Q9UKV3-5;Q9UKV3;Q69YJ6;G3V3B0;Q9UKV3-3;Q9UKV3-2	Apoptotic chromatin condensation inducer in the nucleus	ACIN1;DKFZp667N107	PFTLGQLK	8	Unmodified	0	0	0	902.523	2	0.0016701	102.41	yes	no	105660000	28534000	19284000	27105000	0	15639000	15098000
S4R3H4;B4DQZ7;E7EQT4;Q9UKV3-5;Q9UKV3;Q69YJ6;G3V3B0;Q9UKV3-3;Q9UKV3-2	Apoptotic chromatin condensation inducer in the nucleus	ACIN1;DKFZp667N107	PLHPPPPPPVQPPQHPR	17	Unmodified	0	0	0	1887.03	4	3.3386e-06	71.279	yes	no	81341000	0	5470000	73931000	1940200	0	0
S4R3H4;B4DQZ7;E7EQT4;Q9UKV3-5;Q9UKV3;Q69YJ6;G3V3B0;Q9UKV3-3;Q9UKV3-2	Apoptotic chromatin condensation inducer in the nucleus	ACIN1;DKFZp667N107	SGVSITIDDPVR	12	Unmodified	0	0	0	1257.66	2	0.00039812	59.116	yes	no	95405000	0	27528000	23687000	11284000	16894000	16012000
S4R3H4;B4DQZ7;E7EQT4;Q9UKV3-5;Q9UKV3;Q69YJ6;G3V3B0;Q9UKV3-3;Q9UKV3-2	Apoptotic chromatin condensation inducer in the nucleus	ACIN1;DKFZp667N107	TGTLVEEAFWIDK	13	Unmodified	0	0	0	1507.76	2	2.7324e-14	113.69	yes	no	166590000	36249000	37525000	36400000	11767000	22117000	22527000
S4R3H4;B4DQZ7;E7EQT4;Q9UKV3-5;Q9UKV3;Q69YJ6;G3V3B0;Q9UKV3-3;Q9UKV3-2;G3V3T3	Apoptotic chromatin condensation inducer in the nucleus	ACIN1;DKFZp667N107	TVTQVVPAEGQENGQR	16	Unmodified	0	0	0	1711.85	2	3.179e-31	135.47	yes	no	67736000	17413000	10273000	16856000	4554400	6778000	11861000
S4R3H4;B4DQZ7;E7EQT4;Q9UKV3-5;Q9UKV3;Q69YJ6;G3V3B0;Q9UKV3-3;Q9UKV3-2	Apoptotic chromatin condensation inducer in the nucleus	ACIN1;DKFZp667N107	VTLGDTLTR	9	Unmodified	0	0	0	974.54	2	0.10034	29.071	yes	no	71659000	0	36524000	35135000	0	0	0
S4R3H4;B4DQZ7;E7EQT4;Q9UKV3-5;Q9UKV3;Q69YJ6;G3V3B0;Q9UKV3-3;Q9UKV3-2;G3V3T3	Apoptotic chromatin condensation inducer in the nucleus	ACIN1;DKFZp667N107	WGASTATTQK	10	Unmodified	0	0	0	1049.51	2	0.0011226	62.633	yes	no	192110000	44974000	34722000	40320000	18090000	27700000	26308000
P53396-2;P53396;Q4LE36;B4E3P0;Q8N9C4	ATP-citrate synthase	ACLY;ACLY variant protein	AFDSGIIPMEFVNK	14	Oxidation (M)	0	1	0	1582.77	2	1.8169e-10	101.97	yes	no	184270000	31578000	18547000	27797000	25279000	38655000	42410000
P53396-2;P53396;Q4LE36;B4E3P0;Q8N9C4	ATP-citrate synthase	ACLY;ACLY variant protein	AFDSGIIPMEFVNK	14	Unmodified	0	0	0	1566.78	2;3	0.002382	55.757	yes	no	231270000	49982000	19985000	34898000	22335000	50417000	53657000
P53396-2;P53396;Q4LE36;B4E3P0;Q8N9C4	ATP-citrate synthase	ACLY;ACLY variant protein	AVQGMLDFDYVCSR	14	Unmodified	0	0	0	1659.74	2	3.4723e-10	98.943	yes	no	110900000	19650000	10443000	17682000	11884000	24575000	26669000
P53396-2;P53396;Q4LE36	ATP-citrate synthase	ACLY;ACLY variant protein	DGVYVLDLAAK	11	Unmodified	0	0	0	1162.62	2	0.0011858	56.936	yes	no	431950000	74231000	42253000	59830000	63620000	94899000	97120000
P53396-2;P53396;Q4LE36;B4E3P0;Q8N9C4	ATP-citrate synthase	ACLY;ACLY variant protein	DLVSSLTSGLLTIGDR	16	Unmodified	0	0	0	1645.89	2;3	7.1834e-58	174.59	yes	no	474650000	98861000	53795000	70187000	60742000	93865000	97199000
P53396-2;P53396;Q4LE36;B4E3P0;K7EIE7	ATP-citrate synthase	ACLY;ACLY variant protein	DYQGPLK	7	Unmodified	0	0	0	819.413	2	0.032515	46.37	yes	no	177550000	0	0	0	38480000	60867000	78201000
P53396-2;P53396;Q4LE36;B4E3P0;Q8N9C4	ATP-citrate synthase	ACLY;ACLY variant protein	EAGVFVPR	8	Unmodified	0	0	0	873.471	2	0.043722	36.842	yes	no	303110000	0	0	0	69386000	89690000	144030000
P53396-2;P53396;Q4LE36	ATP-citrate synthase	ACLY;ACLY variant protein	EAYPEEAYIADLDAK	15	Unmodified	0	0	0	1696.78	2;3	3.3638e-05	69.485	yes	no	201050000	78475000	14709000	17067000	11484000	45360000	33957000
P53396-2;P53396;Q4LE36;B4E3P0;Q8N9C4	ATP-citrate synthase	ACLY;ACLY variant protein	EEADEYIDIGALNGIFVLGR	20	Unmodified	0	0	0	2193.1	2;3	6.3635e-10	89.468	yes	no	37318000	14711000	0	0	6192500	7336200	9077800
P53396-2;P53396;Q4LE36;B4E3P0;Q8N9C4	ATP-citrate synthase	ACLY;ACLY variant protein	EEMGIGGVLGLLWFQK	16	Unmodified	0	0	0	1775.93	2;3	1.1907e-08	94.717	yes	no	73000000	47725000	5996200	5090300	1331700	3012600	9844100
P53396-2;P53396;Q4LE36	ATP-citrate synthase	ACLY;ACLY variant protein	EGDYVLFHHEGGVDVGDVDAK	21	Unmodified	0	0	0	2257.03	3;4	0.00019889	39.276	yes	no	338360000	61758000	44334000	49765000	49694000	64838000	67972000
P53396-2;P53396;Q4LE36;B4E3P0;K7EIE7	ATP-citrate synthase	ACLY;ACLY variant protein	EHEVTIFVR	9	Unmodified	0	0	0	1128.59	2	0.0085364	73.233	yes	no	56041000	0	6988000	9751300	10173000	11302000	17827000
P53396-2;P53396;Q4LE36;B4E3P0;Q8N9C4	ATP-citrate synthase	ACLY;ACLY variant protein	EILIPVFK	8	Unmodified	0	0	0	957.59	2	0.0052315	62.464	yes	no	722590000	123610000	60602000	87059000	73847000	243210000	134260000
P53396-2;P53396;Q4LE36;B4E3P0;Q8N9C4	ATP-citrate synthase	ACLY;ACLY variant protein	FGGALDAAAK	10	Unmodified	0	0	0	919.476	2	0.0055751	55.353	yes	no	447950000	105730000	0	72873000	0	132060000	137290000
P53396-2;P53396;Q4LE36;B4E3P0;K7ESG8	ATP-citrate synthase	ACLY;ACLY variant protein	FICTTSAIQNR	11	Unmodified	0	0	0	1309.64	2	8.6468e-10	123.96	yes	no	411980000	78981000	0	73872000	66416000	90644000	102070000
P53396-2;P53396;Q4LE36;B4E3P0;K7EIE7	ATP-citrate synthase	ACLY;ACLY variant protein	GGPNYQEGLR	10	Unmodified	0	0	0	1089.52	2	0.042752	40.496	yes	no	321770000	0	0	74589000	63104000	81922000	102150000
P53396-2;P53396;Q4LE36;B4E3P0;Q8N9C4	ATP-citrate synthase	ACLY;ACLY variant protein	GQELIYAGMPITEVFK	16	Unmodified	0	0	0	1794.92	2;3	1.585e-11	100.04	yes	no	315920000	59145000	28024000	47600000	39025000	75644000	66488000
P53396-2;P53396;Q4LE36;B4E3P0;Q8N9C4	ATP-citrate synthase	ACLY;ACLY variant protein	GQELIYAGMPITEVFK	16	Oxidation (M)	0	1	0	1810.92	2	2.7264e-05	68.123	yes	no	87447000	17285000	8178800	12544000	14755000	14943000	19741000
P53396-2;P53396;Q4LE36;B4E3P0;Q8N9C4	ATP-citrate synthase	ACLY;ACLY variant protein	GVTIIGPATVGGIK	14	Unmodified	0	0	0	1281.77	2	5.1449e-05	70.68	yes	no	166060000	33139000	17751000	21988000	24547000	35908000	32728000
P53396-2;P53396;Q4LE36;B4E3P0;Q8N9C4	ATP-citrate synthase	ACLY;ACLY variant protein	GVTIIGPATVGGIKPGCFK	19	Unmodified	0	0	1	1871.03	3	4.0766e-05	57.173	yes	no	243310000	47376000	21969000	33804000	32723000	58384000	49057000
P53396-2;P53396;Q4LE36;B4E3P0;Q8N9C4	ATP-citrate synthase	ACLY;ACLY variant protein	HPEVDVLINFASLR	14	Unmodified	0	0	0	1608.86	3	0.00037116	64.224	yes	no	73891000	15419000	7252400	8337100	11311000	13033000	18538000
P53396-2;P53396;Q4LE36;B4E3P0;Q8N9C4	ATP-citrate synthase	ACLY;ACLY variant protein	HPWDDISYVLPEHMSM	16	Unmodified	0	0	0	1955.85	3	1.7875e-06	79.875	yes	no	68992000	11946000	8120200	10339000	10574000	12929000	15084000
P53396-2;P53396;Q4LE36;B4E3P0;Q8N9C4	ATP-citrate synthase	ACLY;ACLY variant protein	HPWDDISYVLPEHMSM	16	Oxidation (M)	0	1	0	1971.85	3	5.5681e-05	58.268	yes	no	32234000	0	8402000	4083200	0	14262000	5487000
P53396-2;P53396;Q4LE36;B4E3P0;Q8N9C4	ATP-citrate synthase	ACLY;ACLY variant protein	HPWDDISYVLPEHMSM	16	2 Oxidation (M)	0	2	0	1987.84	3	2.8027e-05	64.104	yes	no	112780000	0	0	22140000	29256000	30549000	30841000
P53396-2;P53396;Q4LE36;B4E3P0;Q8N9C4	ATP-citrate synthase	ACLY;ACLY variant protein	IGNTGGMLDNILASK	15	Oxidation (M)	0	1	0	1518.77	2	5.4045e-11	97.904	yes	no	214980000	23843000	22535000	29896000	35237000	44916000	58556000
P53396-2;P53396;Q4LE36;B4E3P0;Q8N9C4	ATP-citrate synthase	ACLY;ACLY variant protein	IGNTGGMLDNILASK	15	Unmodified	0	0	0	1502.78	2	1.7206e-16	115.56	yes	no	347720000	69749000	30071000	50466000	37507000	75420000	84508000
P53396-2;P53396;Q4LE36;K7EIE7	ATP-citrate synthase	ACLY;ACLY variant protein	ILIIGGSIANFTNVAATFK	19	Unmodified	0	0	0	1949.1	2	6.1415e-05	58.024	yes	no	4512100	2517100	0	0	0	0	1994900
P53396-2;P53396;Q4LE36;B4E3P0;Q8N9C4	ATP-citrate synthase	ACLY;ACLY variant protein	KHPEVDVLINFASLR	15	Unmodified	0	0	1	1736.96	3;4	1.0087e-05	72.662	yes	no	323910000	66988000	34101000	39475000	51210000	60720000	71418000
P53396-2;P53396;Q4LE36;B4E3P0;K7ESG8	ATP-citrate synthase	ACLY;ACLY variant protein	LGLVGVNLTLDGVK	14	Unmodified	0	0	0	1396.83	2	4.3938e-10	96.464	yes	no	688560000	126490000	62827000	75171000	77013000	165310000	181750000
P53396-2;P53396;Q4LE36;K7ESG8	ATP-citrate synthase	ACLY;ACLY variant protein	LGQEATVGK	9	Unmodified	0	0	0	901.487	2	0.000965	70.056	yes	no	1301400000	274840000	150410000	218200000	146190000	258490000	253270000
P53396-2;P53396;Q4LE36;B4E3P0;K7ESG8	ATP-citrate synthase	ACLY;ACLY variant protein	LLQDHPWLLSQNLVVKPDQLIK	22	Unmodified	0	0	1	2596.47	3;4	2.9227e-53	154.42	yes	no	1044900000	225250000	97568000	181400000	125670000	190920000	224110000
P53396-2;P53396;Q4LE36	ATP-citrate synthase	ACLY;ACLY variant protein	LLVGVDEK	8	Unmodified	0	0	0	871.501	2	0.0040863	67.897	yes	no	705330000	107970000	70904000	97512000	102140000	163760000	163050000
P53396-2;P53396;Q4LE36	ATP-citrate synthase	ACLY;ACLY variant protein	LNPEDIK	7	Unmodified	0	0	0	827.439	2	0.065597	38.792	yes	no	68662000	0	0	0	68662000	0	0
P53396-2;P53396;Q4LE36;B4E3P0;Q8N9C4	ATP-citrate synthase	ACLY;ACLY variant protein	LYRPGSVAYVSR	12	Unmodified	0	0	1	1366.74	3	0.00026706	64.104	yes	no	238000000	0	0	51218000	41239000	65783000	79757000
P53396-2;P53396;Q4LE36;B4E3P0;Q8N9C4	ATP-citrate synthase	ACLY;ACLY variant protein	MIVVLGEIGGTEEYK	15	Unmodified	0	0	0	1636.84	2	5.8952e-05	71.98	yes	no	0	0	0	0	0	0	0
P53396-2;P53396;Q4LE36;B4E3P0;Q8N9C4	ATP-citrate synthase	ACLY;ACLY variant protein	NMADAMR	7	Unmodified	0	0	0	807.337	2	0.052063	41.892	yes	no	94535000	27590000	0	21956000	11397000	33592000	0
P53396-2;P53396;Q4LE36;B4E3P0;Q8N9C4;K7EIE7	ATP-citrate synthase	ACLY;ACLY variant protein	PIPNQPPTAAHTANFLLNASGSTSTPAPSR	30	Unmodified	0	0	0	3014.52	3	2.4549e-09	62.052	yes	no	98333000	14525000	11465000	12440000	13897000	20145000	25861000
P53396-2;P53396;Q4LE36;B4E3P0;Q8N9C4	ATP-citrate synthase	ACLY;ACLY variant protein	QHFPATPLLDYALEVEK	17	Unmodified	0	0	0	1970.01	3	1.4448e-45	155.1	yes	no	472450000	85060000	46983000	65595000	68662000	93350000	112790000
P53396-2;P53396;Q4LE36;B4E3P0;Q8N9C4	ATP-citrate synthase	ACLY;ACLY variant protein	SAYDSTMETMNYAQIR	16	Unmodified	0	0	0	1879.81	2	5.6702e-24	123.29	yes	no	61559000	10455000	6972400	10117000	8167500	13495000	12353000
P53396-2;P53396;Q4LE36;B4E3P0;Q8N9C4	ATP-citrate synthase	ACLY;ACLY variant protein	SAYDSTMETMNYAQIR	16	Oxidation (M)	0	1	0	1895.8	2	8.088e-05	56.514	yes	no	0	0	0	0	0	0	0
P53396-2;P53396;Q4LE36;B4E3P0;Q8N9C4	ATP-citrate synthase	ACLY;ACLY variant protein	SGGMSNELNNIISR	14	Oxidation (M)	0	1	0	1506.71	2	3.7539e-05	71.08	yes	no	78116000	27913000	0	0	0	26395000	23809000
P53396-2;P53396;Q4LE36;B4E3P0;Q8N9C4	ATP-citrate synthase	ACLY;ACLY variant protein	SGGMSNELNNIISR	14	Unmodified	0	0	0	1490.71	2	2.421e-05	77.372	yes	no	307860000	62219000	30636000	43647000	34628000	62142000	74585000
P53396-2;P53396;Q4LE36;B4E3P0;Q8N9C4	ATP-citrate synthase	ACLY;ACLY variant protein	SINNPDMR	8	Unmodified	0	0	0	945.434	2	0.0038988	60.118	yes	no	302780000	62491000	28011000	48866000	37229000	55552000	70634000
P53396-2;P53396;Q4LE36;B4E3P0;Q8N9C4	ATP-citrate synthase	ACLY;ACLY variant protein	SINNPDMR	8	Oxidation (M)	0	1	0	961.429	2	0.010109	48.423	yes	no	78675000	19516000	11258000	21833000	26068000	0	0
P53396-2;P53396;Q4LE36;B4E3P0;Q8N9C4	ATP-citrate synthase	ACLY;ACLY variant protein	SMGFIGHYLDQK	12	Unmodified	0	0	0	1394.67	3	0.014411	32.439	yes	no	208740000	40600000	20488000	30502000	26815000	41140000	49192000
P53396-2;P53396;Q4LE36;B4E3P0;Q8N9C4	ATP-citrate synthase	ACLY;ACLY variant protein	STTLFSR	7	Unmodified	0	0	0	810.424	2	0.014178	60.478	yes	no	90575000	31610000	16857000	26284000	15824000	0	0
P53396-2;P53396;Q4LE36;B4E3P0;Q8N9C4	ATP-citrate synthase	ACLY;ACLY variant protein	TIAIIAEGIPEALTR	15	Unmodified	0	0	0	1566.9	2;3	3.491e-23	121.99	yes	no	591160000	109810000	51093000	91315000	82699000	132810000	123440000
P53396-2;P53396;Q4LE36	ATP-citrate synthase	ACLY;ACLY variant protein	TILSLMTR	8	Unmodified	0	0	0	933.532	2	0.0044293	66.27	yes	no	194810000	36090000	17631000	31830000	23847000	36997000	48414000
P53396-2;P53396;Q4LE36	ATP-citrate synthase	ACLY;ACLY variant protein	VDATADYICK	10	Unmodified	0	0	0	1154.53	2	0.00028285	82.417	yes	no	336910000	64167000	31707000	42593000	50117000	72077000	76245000
P53396-2;P53396;Q4LE36;B4E3P0;K7ESG8	ATP-citrate synthase	ACLY;ACLY variant protein	VTPDTDWAR	9	Unmodified	0	0	0	1059.5	2	0.0051573	53.756	yes	no	435350000	79498000	39443000	62666000	55042000	96189000	102510000
P53396-2;P53396;Q4LE36	ATP-citrate synthase	ACLY;ACLY variant protein	WGDIEFPPPFGR	12	Unmodified	0	0	0	1416.68	2	7.8119e-10	108.98	yes	no	157840000	27889000	18046000	20522000	20397000	31785000	39200000
P53396-2;P53396;Q4LE36;B4E3P0;Q8N9C4	ATP-citrate synthase	ACLY;ACLY variant protein	YPGSTFMDHVLR	12	Unmodified	0	0	0	1421.68	3	2.3773e-13	121.02	yes	no	108310000	26441000	13297000	0	15675000	24183000	28711000
P21399;Q59FI0;Q5VZA6	Cytoplasmic aconitate hydratase	ACO1	KQDIENILHWNVTQHK	16	Unmodified	0	0	1	2002.04	4	0.00046666	45.384	yes	no	92731000	17610000	8541400	14139000	12198000	19231000	21012000
P21399;Q59FI0;Q5VZA6	Cytoplasmic aconitate hydratase	ACO1	NCDEFLVK	8	Unmodified	0	0	0	1023.47	2	0.0055591	60.91	yes	no	12818000	0	0	4320300	0	0	8497300
P21399;Q59FI0;Q5VZA6	Cytoplasmic aconitate hydratase	ACO1	QDIENILHWNVTQHK	15	Unmodified	0	0	0	1873.94	4	0.00041536	46.324	yes	no	10771000	0	0	0	0	0	10771000
P21399;Q59FI0;Q5VZA6	Cytoplasmic aconitate hydratase	ACO1	VILQDFTGVPAVVDFAAMR	19	Unmodified	0	0	0	2048.08	2;3	1.2808e-05	61.87	yes	no	57064000	10527000	3632300	7355000	8919300	10810000	15821000
P21399;Q59FI0;Q5VZA6	Cytoplasmic aconitate hydratase	ACO1	VLLEAAIR	8	Unmodified	0	0	0	883.549	2	0.011293	51.059	yes	no	52024000	0	0	0	14651000	16589000	20785000
P21399;Q9HBB2	Cytoplasmic aconitate hydratase	ACO1;IRP1	EFNSYGSR	8	Unmodified	0	0	0	958.414	2	0.029944	41.448	yes	no	46176000	8727300	3723100	5466700	6769200	10276000	11214000
P21399;Q9HBB2;Q59FI0;Q5VZA6	Cytoplasmic aconitate hydratase	ACO1;IRP1	FVEFFGPGVAQLSIADR	17	Unmodified	0	0	0	1851.95	2;3	1.5679e-12	105.9	yes	no	74996000	13163000	3069600	8276000	13648000	21217000	15623000
P21399;Q9HBB2	Cytoplasmic aconitate hydratase	ACO1;IRP1	GPFLLGIK	8	Unmodified	0	0	0	843.522	2	0.011531	50.703	yes	no	66966000	11827000	5684900	8462000	9908500	14887000	16197000
P21399;Q9HBB2;Q59FI0	Cytoplasmic aconitate hydratase	ACO1;IRP1	IDFEKEPLGVNAK	13	Unmodified	0	0	1	1458.77	3	0.00071806	53.869	yes	no	146360000	26826000	13611000	27181000	21454000	27738000	29550000
P21399;Q9HBB2;Q59FI0	Cytoplasmic aconitate hydratase	ACO1;IRP1	IETVNESWNALATPSDK	17	Unmodified	0	0	0	1873.91	2	1.0807e-17	114.96	yes	no	60988000	10733000	5123000	7185500	8402300	13579000	15966000
P21399;Q9HBB2;Q59FI0;Q5VZA6	Cytoplasmic aconitate hydratase	ACO1;IRP1	IIPPGSGIIHQVNLEYLAR	19	Unmodified	0	0	0	2089.17	3	1.1796e-14	99.813	yes	no	215720000	40951000	14287000	32307000	25535000	43456000	59187000
P21399;Q9HBB2;Q59FI0;Q5VZA6	Cytoplasmic aconitate hydratase	ACO1;IRP1	INPVCPADLVIDHSIQVDFNR	21	Unmodified	0	0	0	2421.21	3	2.3943e-10	88.09	yes	no	38129000	18435000	0	0	0	0	19694000
P21399;Q9HBB2;Q59FI0	Cytoplasmic aconitate hydratase	ACO1;IRP1	LFFWNSK	7	Unmodified	0	0	0	940.481	2	0.020523	54.611	yes	no	19282000	2743400	2512500	0	2829500	4578400	6617800
P21399;Q9HBB2;Q59FI0;Q5VZA6	Cytoplasmic aconitate hydratase	ACO1;IRP1	NQDLEFER	8	Unmodified	0	0	0	1049.48	2	0.0029381	74.376	yes	no	44145000	0	0	0	16220000	0	27925000
P21399;Q9HBB2;Q59FI0;Q5VZA6	Cytoplasmic aconitate hydratase	ACO1;IRP1	PHPLVTSTDIVLTITK	16	Unmodified	0	0	0	1733.99	3	1.1289e-05	69.431	yes	no	52023000	9270400	4010000	7525200	8099600	10991000	12127000
P21399;Q9HBB2	Cytoplasmic aconitate hydratase	ACO1;IRP1	QAPQTIHLPSGEILDVFDAAER	22	Unmodified	0	0	0	2406.22	3	7.4435e-08	80.702	yes	no	209600000	39977000	22307000	31470000	23410000	40956000	51477000
P21399;Q9HBB2	Cytoplasmic aconitate hydratase	ACO1;IRP1	SNLVGMGVIPLEYLPGENADALGLTGQER	29	Unmodified	0	0	0	3012.52	3	2.0956e-06	52.556	yes	no	65410000	14856000	3510900	9274400	10557000	13216000	13996000
P21399;Q9HBB2;Q59FI0	Cytoplasmic aconitate hydratase	ACO1;IRP1	SPPFFENLTLDLQPPK	16	Unmodified	0	0	0	1841.96	2;3	2.1094e-05	70.197	yes	no	36037000	7146100	2303800	3627900	6195900	6889000	9874500
P21399;Q9HBB2	Cytoplasmic aconitate hydratase	ACO1;IRP1	YQQAGLPLIVLAGK	14	Unmodified	0	0	0	1469.86	2	6.997e-05	68.171	yes	no	132510000	23422000	11639000	17183000	17229000	26419000	36618000
P21399;Q9HBB2	Cytoplasmic aconitate hydratase	ACO1;IRP1	YTIIIPENLKPQMK	14	Unmodified	0	0	1	1686.94	3	9.2378e-06	80.96	yes	no	133140000	27041000	12185000	16270000	0	33902000	43747000
Q99798;A2A274;B4DZ08;B2RBW5;B4DLY4;B4DJW1;Q71UF1;B4DEC3;B4DW08	Aconitate hydratase, mitochondrial	ACO2	CTTDHISAAGPWLK	14	Unmodified	0	0	0	1555.75	2;3	8.6414e-19	127.3	yes	no	662740000	141690000	122100000	123700000	53464000	102270000	119510000
Q99798;A2A274;B4DZ08;B2RBW5;B4DLY4;B4DJW1	Aconitate hydratase, mitochondrial	ACO2	DINQEVYNFLATAGAK	16	Unmodified	0	0	0	1752.87	2;3	5.4301e-48	162.81	yes	no	292480000	67443000	57064000	59087000	27114000	45603000	36174000
Q99798;A2A274;B4DZ08;B2RBW5;B4DLY4;B4DJW1;Q71UF1;B4DEC3;B4DW08	Aconitate hydratase, mitochondrial	ACO2	DLGGIVLANACGPCIGQWDR	20	Unmodified	0	0	0	2171.03	2;3	1.2743e-14	100.28	yes	no	122610000	34952000	22710000	31423000	7942200	13536000	12047000
Q99798;A2A274;B4DZ08;B2RBW5;B4DLY4;B4DJW1;Q71UF1;B4DEC3;B4DW08	Aconitate hydratase, mitochondrial	ACO2	DSSGQHVDVSPTSQR	15	Unmodified	0	0	0	1598.73	2;3	1.5274e-67	189.91	yes	no	1613600000	384590000	298810000	305120000	125920000	251800000	247390000
Q99798;A2A274;B4DZ08;B2RBW5;B4DLY4;B4DJW1;Q71UF1;B4DEC3	Aconitate hydratase, mitochondrial	ACO2	EDIANLADEFK	11	Unmodified	0	0	0	1263.6	2	6.6308e-18	145.91	yes	no	461810000	97245000	82924000	91645000	41558000	78608000	69831000
Q99798;A2A274;B4DZ08;B2RBW5;B4DLY4;B4DJW1;B4DEC3;B4DW08	Aconitate hydratase, mitochondrial	ACO2	FNPETDYLTGTDGK	14	Unmodified	0	0	0	1556.7	2	2.4045e-19	131.35	yes	no	435350000	97355000	83633000	89864000	37572000	59984000	66943000
Q99798;A2A274;B4DZ08;B2RBW5;B4DLY4;B4DJW1;B4DEC3;B4DW08	Aconitate hydratase, mitochondrial	ACO2	FNPETDYLTGTDGKK	15	Unmodified	0	0	1	1684.79	3	0.0033284	35.711	yes	no	155840000	43540000	19059000	35881000	0	24412000	32950000
Q99798;A2A274;B4DZ08;B2RBW5;B4DLY4;B4DJW1;Q71UF1;B4DEC3;B4DW08	Aconitate hydratase, mitochondrial	ACO2	GEFDPGQDTYQHPPK	15	Unmodified	0	0	0	1714.76	2;3	2.6496e-23	124.62	yes	no	514440000	111100000	89672000	97239000	52049000	89454000	74922000
Q99798;A2A274;B4DZ08;B2RBW5;Q71UF1	Aconitate hydratase, mitochondrial	ACO2	IVYGHLDDPASQEIER	16	Unmodified	0	0	0	1840.9	2;3	1.2102e-31	136.57	yes	no	2173100000	518240000	427380000	440100000	161010000	325490000	300880000
Q99798;A2A274;B4DZ08;B2RBW5;B4DLY4;B4DJW1;Q71UF1;B4DEC3;B4DW08	Aconitate hydratase, mitochondrial	ACO2	LEAPDADELPK	11	Unmodified	0	0	0	1196.59	2	0.00035237	72.29	yes	no	220860000	108050000	0	110230000	2574300	0	0
Q99798;A2A274;B4DZ08;B2RBW5;B4DLY4;B4DJW1;Q71UF1;B4DEC3;B4DW08	Aconitate hydratase, mitochondrial	ACO2	LEAPDADELPKGEFDPGQDTYQHPPK	26	Unmodified	0	0	1	2893.34	4	0.037597	18.919	yes	no	146460000	47384000	25449000	32369000	8055200	15813000	17386000
Q99798;A2A274;B4DZ08;B2RBW5;Q71UF1	Aconitate hydratase, mitochondrial	ACO2	LNRPLTLSEK	10	Unmodified	0	0	1	1169.68	2	0.0025676	94.465	yes	no	150500000	37054000	22609000	37857000	10681000	21869000	20435000
Q99798;A2A274;B4DZ08;B2RBW5;B4DLY4;B4DJW1	Aconitate hydratase, mitochondrial	ACO2	LTGSLSGWSSPK	12	Unmodified	0	0	0	1218.62	2	8.6803e-06	89.43	yes	no	550560000	132440000	104130000	116880000	43259000	80163000	73679000
Q99798;A2A274;B4DZ08;B2RBW5;B4DLY4;B4DJW1;Q71UF1;B4DEC3;B4DW08	Aconitate hydratase, mitochondrial	ACO2	NDANPETHAFVTSPEIVTALAIAGTLK	27	Unmodified	0	0	0	2779.44	3;4	3.3405e-48	141.78	yes	no	592900000	138340000	98189000	138560000	48590000	93625000	75600000
Q99798;A2A274;B4DZ08;B2RBW5;B4DLY4;B4DJW1;Q71UF1;B4DEC3;B4DW08	Aconitate hydratase, mitochondrial	ACO2	QGLLPLTFADPADYNK	16	Unmodified	0	0	0	1761.89	2	0.0029643	39.074	yes	no	238690000	61913000	39188000	46527000	22075000	34771000	34212000
Q99798;A2A274;Q71UF1	Aconitate hydratase, mitochondrial	ACO2	VAMQDATAQMAMLQFISSGLSK	22	Unmodified	0	0	0	2327.13	3	1.1212e-10	88.239	yes	no	77869000	26497000	16369000	18863000	0	8527800	7612600
Q99798;A2A274;B4DZ08;B2RBW5	Aconitate hydratase, mitochondrial	ACO2	VAMSHFEPNEYIHYDLLEK	19	Oxidation (M)	0	1	0	2350.09	4	3.0121e-10	90.453	yes	no	271870000	91898000	0	80181000	42135000	57661000	0
Q99798;A2A274;B4DZ08;B2RBW5	Aconitate hydratase, mitochondrial	ACO2	VAMSHFEPNEYIHYDLLEK	19	Unmodified	0	0	0	2334.1	3;4	9.5349e-21	114.55	yes	no	858080000	208180000	175130000	146010000	67494000	136720000	124550000
Q99798;A2A274;B4DZ08;B2RBW5;B4DLY4;B4DJW1	Aconitate hydratase, mitochondrial	ACO2	VAVPSTIHCDHLIEAQVGGEK	21	Unmodified	0	0	0	2259.13	3;4	3.6666e-07	76.492	yes	no	1391900000	300500000	266070000	283730000	135450000	197200000	208920000
Q99798;A2A274;B4DZ08;B2RBW5;B4DLY4;B4DJW1	Aconitate hydratase, mitochondrial	ACO2	YGVGFWK	7	Unmodified	0	0	0	855.428	2	0.012049	62.714	yes	no	249840000	50989000	46376000	54392000	23130000	38720000	36233000
Q99798;A2A274;B4DZ08;B2RBW5;B4DLY4;B4DJW1;B4DEC3;B4DW08;O75944	Aconitate hydratase, mitochondrial	ACO2;ACON	DGYAQILR	8	Unmodified	0	0	0	934.487	2	0.0052087	62.573	yes	no	184010000	90514000	2278200	88320000	0	0	2896000
Q99798;A2A274;B4DZ08;B2RBW5;B4DLY4;B4DJW1;Q71UF1;B4DEC3;B4DW08;O75944	Aconitate hydratase, mitochondrial	ACO2;ACON	DLEDLQILIK	10	Unmodified	0	0	0	1198.68	2	3.024e-05	105.98	yes	no	630660000	178080000	114060000	136480000	35154000	85342000	81534000
Q99798;A2A274;B4DZ08;B2RBW5;B4DLY4;B4DJW1;Q71UF1;B4DEC3;B4DW08;O75944	Aconitate hydratase, mitochondrial	ACO2;ACON	EGWPLDIR	8	Unmodified	0	0	0	984.503	2	0.010492	52.255	yes	no	356130000	70872000	72313000	94605000	1812200	70019000	46511000
Q99798;A2A274;B4DZ08;B2RBW5;B4DLY4;B4DJW1;Q71UF1;B4DEC3;B4DW08;O75944	Aconitate hydratase, mitochondrial	ACO2;ACON	GHLDNISNNLLIGAINIENGK	21	Unmodified	0	0	0	2218.17	3	5.8855e-22	110.38	yes	no	536650000	142410000	100700000	103370000	40371000	74395000	75406000
Q99798;A2A274;B4DZ08;B2RBW5;B4DLY4;B4DJW1;Q71UF1;B4DEC3;B4DW08;O75944	Aconitate hydratase, mitochondrial	ACO2;ACON	HPNGTQETILLNHTFNETQIEWFR	24	Unmodified	0	0	0	2924.42	3;4	5.7793e-56	151.84	yes	no	522590000	132110000	93417000	115870000	47772000	59934000	73492000
Q99798;A2A274;B4DZ08;B2RBW5;B4DLY4;B4DJW1;Q71UF1;B4DEC3;B4DW08;O75944	Aconitate hydratase, mitochondrial	ACO2;ACON	LQLLEPFDK	9	Unmodified	0	0	0	1101.61	2	0.00013363	109.66	yes	no	473060000	103660000	81337000	104820000	44686000	76689000	61866000
Q99798;A2A274;B4DZ08;B2RBW5;B4DLY4;B4DJW1;Q71UF1;B4DEC3;B4DW08;O75944	Aconitate hydratase, mitochondrial	ACO2;ACON	LQLLEPFDKWDGK	13	Unmodified	0	0	1	1587.83	3	1.1375e-09	96.059	yes	no	243200000	69471000	38504000	52709000	16111000	32800000	33604000
Q99798;A2A274;B4DZ08;B2RBW5;B4DLY4;B4DJW1;Q71UF1;B4DEC3;B4DW08;O75944	Aconitate hydratase, mitochondrial	ACO2;ACON	SQFTITPGSEQIR	13	Unmodified	0	0	0	1462.74	2	4.2446e-23	133.48	yes	no	824300000	188920000	127140000	198810000	73439000	122900000	113080000
Q99798;A2A274;B4DZ08;B2RBW5;B4DLY4;B4DJW1;Q71UF1;O75944	Aconitate hydratase, mitochondrial	ACO2;ACON	VAGILTVK	8	Unmodified	0	0	0	799.517	2	0.025054	43.083	yes	no	724350000	0	187880000	176440000	74316000	150750000	134970000
Q99798;A2A274;B4DZ08;B2RBW5;B4DLY4;B4DJW1;Q71UF1;B4DEC3;B4DW08;O75944	Aconitate hydratase, mitochondrial	ACO2;ACON	VGLIGSCTNSSYEDMGR	17	Oxidation (M)	0	1	0	1860.8	2	2.1542e-06	78.95	yes	no	48148000	8936700	11020000	10093000	4287800	8314500	5497400
Q99798;A2A274;B4DZ08;B2RBW5;B4DLY4;B4DJW1;Q71UF1;B4DEC3;B4DW08;O75944	Aconitate hydratase, mitochondrial	ACO2;ACON	VGLIGSCTNSSYEDMGR	17	Unmodified	0	0	0	1844.8	2	1.1451e-17	114.63	yes	no	150780000	35082000	32989000	29662000	11530000	20459000	21061000
Q99798;A2A274;B4DZ08;B2RBW5;B4DLY4;B4DJW1;Q71UF1;B4DEC3;B4DW08;O75944	Aconitate hydratase, mitochondrial	ACO2;ACON	WDGKDLEDLQILIK	14	Unmodified	0	0	1	1684.9	3	0.012862	33.616	yes	no	6821500	0	5305800	0	1515800	0	0
Q99798;A2A274;B4DZ08;B2RBW5;B4DLY4;B4DJW1;Q71UF1;B4DEC3;B4DW08;O75944	Aconitate hydratase, mitochondrial	ACO2;ACON	WVVIGDENYGEGSSR	15	Unmodified	0	0	0	1666.76	2	9.7365e-47	162.41	yes	no	325180000	78741000	56358000	73211000	25825000	45911000	45132000
Q9NPJ3-2;Q9NPJ3	Acyl-coenzyme A thioesterase 13	ACOT13	ITLVSAAPGK	10	Unmodified	0	0	0	955.57	2	0.011113	54.784	yes	no	118390000	35389000	29886000	37893000	0	5521800	9701900
Q9NPJ3-2;Q9NPJ3	Acyl-coenzyme A thioesterase 13	ACOT13	VEEEHTNAIGTLHGGLTATLVDNISTMALLCTER	34	Unmodified	0	0	0	3665.8	4	1.1395e-06	42.301	yes	no	14179000	7708900	6469800	0	0	0	0
P49753;B3KSA0;P49753-2	Acyl-coenzyme A thioesterase 2, mitochondrial	ACOT2	TMETLHLEYFEEAMNYLLSHPEVK	24	Unmodified	0	0	0	2923.38	4	0.034188	18.27	yes	no	6901500	3842200	3059300	0	0	0	0
P49753;G3V4F2;B7ZMC1;Q86TX2;A1L172;B3KSA0;P49753-2;B4DV16	Acyl-coenzyme A thioesterase 2, mitochondrial;Acyl-coenzyme A thioesterase 1	ACOT2;ACOT1	AESTFLFLVGQDDHNWK	17	Unmodified	0	0	0	2005.95	3	0.0001209	46.892	yes	no	61968000	0	11826000	18391000	7158300	11620000	12973000
P49753;G3V4F2;B7ZMC1;Q86TX2;A1L172;B3KSA0;P49753-2;B4DV16	Acyl-coenzyme A thioesterase 2, mitochondrial;Acyl-coenzyme A thioesterase 1	ACOT2;ACOT1	ASLHALVGSPIIWGGEPR	18	Unmodified	0	0	0	1859.01	3	4.5172e-05	50.831	yes	no	91919000	19131000	19045000	19322000	6683800	16157000	11580000
P49753;G3V4F2;B7ZMC1;Q86TX2;A1L172;B3KSA0;P49753-2;B4DV16	Acyl-coenzyme A thioesterase 2, mitochondrial;Acyl-coenzyme A thioesterase 1	ACOT2;ACOT1	DGYADIVDVLNSPLEGPDQK	20	Unmodified	0	0	0	2144.03	2	0.00016556	49.768	yes	no	0	0	0	0	0	0	0
P49753;G3V4F2;B7ZMC1;Q86TX2;A1L172;B4DV16	Acyl-coenzyme A thioesterase 2, mitochondrial;Acyl-coenzyme A thioesterase 1	ACOT2;ACOT1	GLAPEQPVTLR	11	Unmodified	0	0	0	1179.66	2	0.00067711	60.691	yes	no	110010000	25630000	21158000	21491000	8547900	16637000	16545000
P49753;G3V4F2;B7ZMC1;Q86TX2;A1L172;B3KSA0;P49753-2	Acyl-coenzyme A thioesterase 2, mitochondrial;Acyl-coenzyme A thioesterase 1	ACOT2;ACOT1	SEFYANEACK	10	Unmodified	0	0	0	1217.5	2	0.0054055	47.302	yes	no	30338000	8398100	5236300	4877600	3142500	5626500	3057400
P49753;G3V4F2;B7ZMC1;Q86TX2;A1L172;B4DV16	Acyl-coenzyme A thioesterase 2, mitochondrial;Acyl-coenzyme A thioesterase 1	ACOT2;ACOT1	TPLAVELEVLDGHDPDPGR	19	Unmodified	0	0	0	2029.01	3	6.0583e-21	116.6	yes	no	117560000	32260000	28271000	19626000	8623000	14560000	14219000
O00154-4;O00154-6;O00154-7;O00154;O00154-5;B4DUX0	Cytosolic acyl coenzyme A thioester hydrolase	ACOT7	AASAFFTYVSLSQEGR	16	Unmodified	0	0	0	1732.84	2	1.0098e-05	74.338	yes	no	167780000	44356000	26328000	38421000	12969000	22016000	23691000
O00154-4;O00154-6;O00154-7;O00154;O00154-5;O00154-2;O00154-3;F5GWE2;B7Z957	Cytosolic acyl coenzyme A thioester hydrolase	ACOT7	IMRPDDANVAGNVHGGTILK	20	Unmodified	0	0	1	2077.07	3;4	8.9051e-07	76.492	yes	no	439360000	91947000	44654000	69406000	55114000	81700000	96536000
O00154-4;O00154-6;O00154-7;O00154;O00154-5;B4DUX0;K7EKP8	Cytosolic acyl coenzyme A thioester hydrolase	ACOT7	KGCVITISGR	10	Unmodified	0	0	1	1089.6	2	0.051475	47.429	yes	no	46450000	9816000	6018800	0	6839700	10606000	13169000
O00154-4;O00154-6;O00154-7;O00154;O00154-5;O00154-2;B4DUX0;O00154-3;K7EKP8	Cytosolic acyl coenzyme A thioester hydrolase	ACOT7	LMDEVAGIVAAR	12	Unmodified	0	0	0	1243.66	2	0.00037846	60.301	yes	no	30107000	0	0	30107000	0	0	0
O00154-4;O00154-6;O00154-7;O00154;O00154-5;O00154-2;B4DUX0;O00154-3;K7EKP8	Cytosolic acyl coenzyme A thioester hydrolase	ACOT7	LMDEVAGIVAAR	12	Oxidation (M)	0	1	0	1259.65	2	0.0001276	73.435	yes	no	38648000	0	7243800	10670000	8842400	11892000	0
O00154-4;O00154-6;O00154-7;O00154;O00154-5;O00154-2;O00154-3;K7EKP8;F5GWE2;B7Z957	Cytosolic acyl coenzyme A thioester hydrolase	ACOT7	MIEEAGAIISTR	12	Unmodified	0	0	0	1289.66	2	7.0548e-08	101.53	yes	no	68642000	16178000	0	0	12381000	18665000	21419000
O00154-4;O00154-7;O00154-2;O00154-3	Cytosolic acyl coenzyme A thioester hydrolase	ACOT7	SGPDVETPSAIQICR	15	Acetyl (Protein N-term)	1	0	0	1670.79	2	1.1468e-16	117.2	yes	no	63793000	12026000	7870000	8524800	7759400	12352000	15261000
O00154-4;O00154-6;O00154-7;O00154;O00154-5;B4DUX0	Cytosolic acyl coenzyme A thioester hydrolase	ACOT7	SLPVPQLVPETEDEK	15	Unmodified	0	0	0	1679.86	2	2.4578e-30	134.81	yes	no	223960000	43510000	20067000	32527000	29212000	47200000	51447000
O00154-4;O00154-6;O00154-7;O00154;O00154-5;O00154-2;B4DUX0;O00154-3;K7EKP8	Cytosolic acyl coenzyme A thioester hydrolase	ACOT7	TNIVTASVDAINFHDK	16	Unmodified	0	0	0	1743.88	2;3	3.9624e-06	75.143	yes	no	533310000	106450000	58204000	71754000	72537000	100600000	123770000
O00154-4;O00154-6;O00154-7;O00154;O00154-5;O00154-2;B4DUX0;O00154-3;K7EKP8;F5GWE2;B7Z957	Cytosolic acyl coenzyme A thioester hydrolase	ACOT7	VLEVPPVVYSR	11	Unmodified	0	0	0	1256.71	2	0.00010815	83.182	yes	no	65388000	14033000	7493000	11198000	7813400	11470000	13380000
Q9Y305-2;Q9Y305;Q9Y305-4;Q9Y305-3;H7C5Q2;Q96EA2;C9J7L8	Acyl-coenzyme A thioesterase 9, mitochondrial	ACOT9	DSYIEVLLPLGSEPELR	17	Unmodified	0	0	0	1929.01	2;3	5.1609e-12	100.43	yes	no	164600000	42845000	29386000	33526000	12562000	26253000	20033000
Q9Y305-2;Q9Y305;Q9Y305-4;Q96EA2	Acyl-coenzyme A thioesterase 9, mitochondrial	ACOT9	EIVGASTNWR	10	Unmodified	0	0	0	1131.57	2	0.00023094	84.817	yes	no	215360000	47897000	39969000	46763000	19236000	29306000	32185000
Q9Y305-2;Q9Y305;Q9Y305-4;Q9Y305-3;Q9H2R8	Acyl-coenzyme A thioesterase 9, mitochondrial	ACOT9	EVPLVFPK	8	Unmodified	0	0	0	927.543	2	0.041662	37.53	yes	no	329280000	105100000	80142000	0	27604000	68617000	47814000
Q9Y305-2;Q9Y305;Q9Y305-4;Q9Y305-3;H7C5Q2;Q96EA2;C9J7L8	Acyl-coenzyme A thioesterase 9, mitochondrial	ACOT9	FSGHVSWVGK	10	Unmodified	0	0	0	1102.56	2	0.007077	62.166	yes	no	33704000	9651200	2664100	7242900	5046800	0	9098700
Q9Y305-2;Q9Y305;Q9Y305-4;Q9Y305-3;H7C5Q2	Acyl-coenzyme A thioesterase 9, mitochondrial	ACOT9	GPAFVNPLIPESPEEEELFR	20	Unmodified	0	0	0	2269.13	2;3	4.1755e-29	129.11	yes	no	369250000	93995000	61679000	81324000	28754000	56734000	46762000
Q9Y305-2;Q9Y305;Q9Y305-4;Q9Y305-3;Q9H2R8	Acyl-coenzyme A thioesterase 9, mitochondrial	ACOT9	HFNSMSGPATLR	12	Unmodified	0	0	0	1316.63	2	0.0022651	46.88	yes	no	40345000	8814400	11751000	0	0	10158000	9621300
Q9Y305-2;Q9Y305;Q9Y305-4;Q9Y305-3;H7C5Q2;Q9H2R8	Acyl-coenzyme A thioesterase 9, mitochondrial	ACOT9	IFGGFLMR	8	Unmodified	0	0	0	939.5	2	0.0022785	79.116	yes	no	63933000	16628000	12166000	15338000	2765000	9007900	8028900
Q9Y305-2;Q9Y305;Q9Y305-4;Q9Y305-3;Q96EA2;C9J7L8	Acyl-coenzyme A thioesterase 9, mitochondrial	ACOT9	ILEDLDSLGVLICYMHNK	18	Unmodified	0	0	0	2132.06	3	0.00046887	39.91	yes	no	26101000	0	5673700	9829600	2231400	4489000	3877700
Q9Y305-2;Q9Y305;Q9Y305-4;Q9Y305-3;H7C5Q2;Q9H2R8	Acyl-coenzyme A thioesterase 9, mitochondrial	ACOT9	MAPSAEER	8	Unmodified	0	0	0	889.396	2	0.034101	40.058	yes	no	149530000	37572000	29452000	30549000	17947000	34009000	0
Q9Y305-2;Q9Y305;Q9Y305-4;Q9Y305-3;Q96EA2;C9J7L8	Acyl-coenzyme A thioesterase 9, mitochondrial	ACOT9	MSPLSIVTALVDK	13	Unmodified	0	0	0	1372.76	2;3	1.5634e-05	81.904	yes	no	97598000	23018000	17302000	22337000	7502700	15531000	11907000
Q9Y305-2;Q9Y305;Q9Y305-4;Q9Y305-3;H7C5Q2;Q9H2R8	Acyl-coenzyme A thioesterase 9, mitochondrial	ACOT9	SLEICHPQER	10	Unmodified	0	0	0	1267.6	2;3	4.8592e-05	103.08	yes	no	222520000	0	44069000	75801000	25663000	36210000	40777000
Q9Y305-2;Q9Y305;Q9Y305-4;Q9Y305-3;H7C5Q2;Q96EA2;C9J7L8	Acyl-coenzyme A thioesterase 9, mitochondrial	ACOT9	SLSPEQDIK	9	Unmodified	0	0	0	1015.52	2	0.039124	35.117	yes	no	75573000	0	0	0	28676000	46896000	0
Q9Y305-2;Q9Y305;Q9Y305-4;Q9Y305-3;H7C5Q2;Q9H2R8	Acyl-coenzyme A thioesterase 9, mitochondrial	ACOT9	TTIHEMFLSTLDPK	14	Unmodified	0	0	0	1631.82	3	0.00022766	54.09	yes	no	167870000	39573000	28376000	36241000	15139000	26714000	21824000
Q9Y305-2;Q9Y305;Q9Y305-4;Q9Y305-3;Q9H2R8	Acyl-coenzyme A thioesterase 9, mitochondrial	ACOT9	TYGESMLYLDGQR	13	Oxidation (M)	0	1	0	1547.69	2	0.00040989	56.569	yes	no	10911000	0	3479700	7431100	0	0	0
Q9Y305-2;Q9Y305;Q9Y305-4;Q9Y305-3;Q9H2R8	Acyl-coenzyme A thioesterase 9, mitochondrial	ACOT9	TYGESMLYLDGQR	13	Unmodified	0	0	0	1531.7	2	0.0001196	69.345	yes	no	129430000	0	28738000	41947000	12767000	30390000	15591000
Q9Y305-2;Q9Y305;Q9Y305-4;Q9Y305-3;Q9H2R8	Acyl-coenzyme A thioesterase 9, mitochondrial	ACOT9	VHSEVASLQEK	11	Unmodified	0	0	0	1225.63	2;3	1.6003e-23	167.11	yes	no	788910000	156360000	213390000	138320000	57124000	124360000	99358000
Q9Y305-2;Q9Y305;Q9Y305-4;Q9Y305-3;H7C5Q2;Q9H2R8	Acyl-coenzyme A thioesterase 9, mitochondrial	ACOT9	VLPSNAVWMENSK	13	Oxidation (M)	0	1	0	1489.72	2	0.0032274	56.569	yes	no	31764000	11307000	13966000	0	0	6490500	0
Q9Y305-2;Q9Y305;Q9Y305-4;Q9Y305-3;H7C5Q2;Q96EA2;C9J7L8	Acyl-coenzyme A thioesterase 9, mitochondrial	ACOT9	YLTVQNTVR	9	Unmodified	0	0	0	1092.59	2	7.9583e-05	100.02	yes	no	398710000	98287000	66100000	95725000	27460000	53561000	57574000
Q15067-2;A0A024R8L7;Q15067-3;B4DU07;Q15067;A0A024R8T3	Peroxisomal acyl-coenzyme A oxidase 1;Acyl-coenzyme A oxidase	ACOX1	AFTSWTANTGIEACR	15	Unmodified	0	0	0	1683.77	2	1.9898e-29	132.08	no	no	11634000	0	0	0	0	11634000	0
Q15067-2;A0A024R8L7;K7ELT1;I3L0T4;I3L2U4;Q15067;A0A024R8T3	Peroxisomal acyl-coenzyme A oxidase 1	ACOX1	DSASFNPELLTHILDGSPEK	20	Unmodified	0	0	0	2169.06	3	9.3209e-23	120.4	no	no	362140000	75894000	80031000	75345000	27105000	55624000	48145000
Q15067-2;A0A024R8L7;Q15067-3;K7ELT1;I3L0T4;I3L4S5;Q15067;A0A024R8T3	Peroxisomal acyl-coenzyme A oxidase 1	ACOX1	EFGIADPDEIMWFK	14	Unmodified	0	0	0	1696.78	2	0.05055	33.842	no	no	132110000	34328000	21749000	30271000	10046000	18218000	17500000
Q15067-2;A0A024R8L7;Q15067-3;K7ELT1;I3L0T4;I3L4S5;Q15067;A0A024R8T3	Peroxisomal acyl-coenzyme A oxidase 1	ACOX1	EFGIADPDEIMWFK	14	Oxidation (M)	0	1	0	1712.78	2	0.0036022	42.317	no	no	0	0	0	0	0	0	0
Q15067-2;A0A024R8L7;K7ELT1;I3L0T4;Q15067;A0A024R8T3	Peroxisomal acyl-coenzyme A oxidase 1	ACOX1	EIENMILNDPDFQHEDLNFLTR	22	Oxidation (M)	0	1	0	2718.26	3	1.7424e-10	84.946	no	no	77914000	14295000	19079000	22464000	0	11982000	10094000
Q15067-2;A0A024R8L7;K7ELT1;I3L0T4;Q15067;A0A024R8T3	Peroxisomal acyl-coenzyme A oxidase 1	ACOX1	EIENMILNDPDFQHEDLNFLTR	22	Unmodified	0	0	0	2702.26	3	1.0183e-82	180.63	no	no	331850000	73662000	55490000	73740000	28765000	48372000	51822000
Q15067-2;A0A024R8L7;Q15067-3;B4DU07;Q15067;A0A024R8T3	Peroxisomal acyl-coenzyme A oxidase 1;Acyl-coenzyme A oxidase	ACOX1	EIGTHKPLPGITVGDIGPK	19	Unmodified	0	0	1	1928.07	3;4	0.00038169	41.912	no	no	623570000	127150000	105870000	127320000	55310000	121750000	86162000
Q15067-2;A0A024R8L7;Q15067-3;B4DU07;K7ENF1;K7ESC7;Q15067;A0A024R8T3	Peroxisomal acyl-coenzyme A oxidase 1;Acyl-coenzyme A oxidase	ACOX1	ELLTLIR	7	Unmodified	0	0	0	856.538	2	0.012345	66.087	no	no	98400000	54272000	41191000	0	0	2937000	0
Q15067-2;A0A024R8L7;K7ELT1;I3L0T4;I3L2U4;Q15067;A0A024R8T3	Peroxisomal acyl-coenzyme A oxidase 1	ACOX1	ERDSASFNPELLTHILDGSPEK	22	Unmodified	0	0	1	2454.2	4	1.1603e-05	61.963	no	no	95441000	26417000	17560000	22592000	6827600	12175000	9867800
Q15067-2;A0A024R8L7;Q15067-3;B4DU07;Q15067;A0A024R8T3	Peroxisomal acyl-coenzyme A oxidase 1;Acyl-coenzyme A oxidase	ACOX1	EVAWNLTSVDLVR	13	Unmodified	0	0	0	1500.79	2;3	1.0312e-46	174.72	no	no	224330000	44958000	50982000	43549000	18905000	37406000	28533000
Q15067-2;A0A024R8L7;Q15067-3;B4DU07;Q15067;A0A024R8T3	Peroxisomal acyl-coenzyme A oxidase 1;Acyl-coenzyme A oxidase	ACOX1	FGYDEIDNGYLK	12	Unmodified	0	0	0	1432.65	2	0.025879	39.394	no	no	50825000	10495000	19164000	13402000	0	0	7763500
Q15067-2;A0A024R8L7;Q15067-3;B4DU07;Q15067;A0A024R8T3	Peroxisomal acyl-coenzyme A oxidase 1;Acyl-coenzyme A oxidase	ACOX1	GLETTATYDPETQEFILNSPTVTSIK	26	Unmodified	0	0	0	2854.41	2;3	3.3492e-21	106.12	no	no	300930000	72338000	63809000	77948000	28171000	58669000	0
Q15067;A0A024R8T3	Peroxisomal acyl-coenzyme A oxidase 1	ACOX1	GLQIIGTYAQTEMGHGTHLR	20	Unmodified	0	0	0	2182.1	4	2.6955e-05	56.081	yes	no	36066000	0	0	0	7263900	15362000	13440000
Q15067-2;A0A024R8L7;Q15067-3;B4DU07	Peroxisomal acyl-coenzyme A oxidase 1;Acyl-coenzyme A oxidase	ACOX1	GRPEPLDLHLGMFLPTLLHQATAEQQER	28	Unmodified	0	0	1	3196.65	4;5	1.1228e-11	73.361	yes	no	209570000	58455000	45031000	45710000	14891000	17778000	27703000
Q15067-2;Q15067-3;Q15067	Peroxisomal acyl-coenzyme A oxidase 1	ACOX1	HQSEIKPGEPEPQILDFQTQQYK	23	Unmodified	0	0	1	2739.35	3;4	1.5984e-56	156.87	no	no	532220000	133010000	81633000	153080000	41031000	78518000	44949000
Q15067-2;A0A024R8L7;Q15067-3;B4DU07;Q15067;A0A024R8T3	Peroxisomal acyl-coenzyme A oxidase 1;Acyl-coenzyme A oxidase	ACOX1	INEGIGQGDLSELPELHALTAGLK	24	Unmodified	0	0	0	2474.3	3	1.8184e-44	144.26	no	no	466670000	92139000	95553000	109850000	45687000	65732000	57709000
Q15067-2;A0A024R8L7;Q15067-3;B4DU07;Q15067;A0A024R8T3	Peroxisomal acyl-coenzyme A oxidase 1;Acyl-coenzyme A oxidase	ACOX1	IQPQQVAVWPTMVDINSPESLTEAYK	26	Unmodified	0	0	0	2943.47	3	0.069824	15.754	no	no	3921000	3921000	0	0	0	0	0
Q15067-2;A0A024R8L7;Q15067-3;B4DU07;Q15067;A0A024R8T3	Peroxisomal acyl-coenzyme A oxidase 1;Acyl-coenzyme A oxidase	ACOX1	LVCGMVSYLNDLPSQR	16	Unmodified	0	0	0	1850.9	2	0.05957	22.826	no	no	39070000	12668000	8583700	9932900	0	0	7885400
Q15067-2;A0A024R8L7;Q15067-3;B4DU07;K7ENF1;K7ESC7;Q15067;A0A024R8T3	Peroxisomal acyl-coenzyme A oxidase 1;Acyl-coenzyme A oxidase	ACOX1	SDAVALVDAFDFQDVTLGSVLGR	23	Unmodified	0	0	0	2394.21	2	7.7611e-08	72.316	no	no	17772000	5547000	3158100	3388700	1264600	2636000	1777800
Q15067-2;A0A024R8L7;Q15067-3;B4DU07;Q15067;A0A024R8T3	Peroxisomal acyl-coenzyme A oxidase 1;Acyl-coenzyme A oxidase	ACOX1	TSNHAIVLAQLITK	14	Unmodified	0	0	0	1507.87	3	9.0182e-11	102.63	no	no	352680000	72898000	66702000	74829000	31916000	55813000	50527000
Q15067-2;A0A024R8L7;Q15067-3;B4DU07;Q15067;A0A024R8T3	Peroxisomal acyl-coenzyme A oxidase 1;Acyl-coenzyme A oxidase	ACOX1	WWPGGLGK	8	Unmodified	0	0	0	899.465	2	0.019076	45.081	no	no	64531000	11402000	16964000	13851000	6585200	9216000	6512000
Q15067-2;A0A024R8L7;Q15067-3;B4DU07;Q15067;A0A024R8T3	Peroxisomal acyl-coenzyme A oxidase 1;Acyl-coenzyme A oxidase	ACOX1	YAQVKPDGTYVKPLSNK	17	Unmodified	0	0	2	1907.02	3;4	4.2186e-79	190.46	no	no	867800000	191430000	154470000	187410000	79640000	131880000	122970000
Q15067-2;A0A024R8L7;Q15067-3;B4DU07;K7ENF1;K7ESC7;Q15067;A0A024R8T3	Peroxisomal acyl-coenzyme A oxidase 1;Acyl-coenzyme A oxidase	ACOX1	YDGNVYENLFEWAK	14	Unmodified	0	0	0	1746.79	2	3.1067e-10	99.927	no	no	151400000	32045000	34724000	34884000	11507000	19403000	18836000
O15254;B2R856	Peroxisomal acyl-coenzyme A oxidase 3;Acyl-coenzyme A oxidase	ACOX3	ASWWPEFSVNKPVIGSLK	18	Unmodified	0	0	1	2044.08	3	0.011621	30.945	yes	no	37894000	15518000	0	9629900	0	6358800	6387300
O15254;B2R856	Peroxisomal acyl-coenzyme A oxidase 3;Acyl-coenzyme A oxidase	ACOX3	DDAVALVDVIAPPDFVLDSPIGR	23	Unmodified	0	0	0	2393.25	3	9.9235e-07	65.207	yes	no	23671000	6662100	4216600	6561900	2382800	3847300	0
O15254;B2R856;O15254-2	Peroxisomal acyl-coenzyme A oxidase 3;Acyl-coenzyme A oxidase	ACOX3	ELALFTEGEGMLR	13	Unmodified	0	0	0	1464.73	2	0.0015408	50.088	yes	no	0	0	0	0	0	0	0
O15254;B2R856;O15254-2	Peroxisomal acyl-coenzyme A oxidase 3;Acyl-coenzyme A oxidase	ACOX3	MGDVTPEGTYVSPFK	15	Unmodified	0	0	0	1626.76	2	0.0075542	39.629	yes	no	0	0	0	0	0	0	0
O15254;B2R856;O15254-2	Peroxisomal acyl-coenzyme A oxidase 3;Acyl-coenzyme A oxidase	ACOX3	PLALAFVELTVVQR	14	Unmodified	0	0	0	1554.91	3	0.053834	19.678	yes	no	391290000	59898000	22587000	83267000	21317000	86806000	117410000
O15254;B2R856;O15254-2	Peroxisomal acyl-coenzyme A oxidase 3;Acyl-coenzyme A oxidase	ACOX3	SLFLDLVELQR	11	Unmodified	0	0	0	1331.74	2	4.327e-05	91.313	yes	no	31939000	8487900	4783400	7193200	3100800	4294800	4079100
O15254;B2R856;O15254-2	Peroxisomal acyl-coenzyme A oxidase 3;Acyl-coenzyme A oxidase	ACOX3	TIFSALENDPLFAR	14	Unmodified	0	0	0	1592.82	3	0.09894	12.155	yes	no	12376000	2733500	4068700	3902300	1671000	0	0
O15254;B2R856;O15254-2;D6RJ89	Peroxisomal acyl-coenzyme A oxidase 3;Acyl-coenzyme A oxidase	ACOX3	TTAHYDPATEEFIIHSPDFEAAK	23	Unmodified	0	0	0	2589.2	4	0.0069272	23.515	yes	no	61342000	0	26754000	34588000	0	0	0
O15254;B2R856;O15254-2	Peroxisomal acyl-coenzyme A oxidase 3;Acyl-coenzyme A oxidase	ACOX3	VSIVSLAILNLK	12	Unmodified	0	0	0	1268.81	2	0.030454	36	yes	no	0	0	0	0	0	0	0
P24666;Q59EH3;P24666-3;P24666-2	Low molecular weight phosphotyrosine protein phosphatase	ACP1	EDFATFDYILCMDESNLR	18	Unmodified	0	0	0	2237.96	2	6.9123e-05	54.764	yes	no	1654100	0	0	0	1654100	0	0
P24666;Q59EH3;P24666-3;P24666-2	Low molecular weight phosphotyrosine protein phosphatase	ACP1	IELLGSYDPQK	11	Unmodified	0	0	0	1261.66	2	2.8869e-05	93.345	yes	no	307180000	51253000	39745000	47448000	47787000	53082000	67867000
P24666;Q59EH3;G5E9R5;P24666-4;F2Z2Q9;O75702	Low molecular weight phosphotyrosine protein phosphatase	ACP1	LVTDQNISENWR	12	Unmodified	0	0	0	1473.72	2	6.5694e-31	167.71	yes	no	336640000	59819000	33972000	43265000	53671000	67621000	78290000
P24666;Q59EH3;P24666-3;P24666-2	Low molecular weight phosphotyrosine protein phosphatase	ACP1	QLIIEDPYYGNDSDFETVYQQCVR	24	Unmodified	0	0	0	2951.33	3	6.5275e-33	122.18	yes	no	145240000	26434000	16580000	18728000	22513000	30669000	30311000
P24666;Q59EH3;P24666-3;P24666-2;G5E9R5;P24666-4;F2Z2Q9;O75702;D3YTI2	Low molecular weight phosphotyrosine protein phosphatase	ACP1	SPIAEAVFR	9	Unmodified	0	0	0	988.534	2	0.0010635	69.275	yes	no	437340000	89245000	0	80211000	69696000	85533000	112660000
P24666;Q59EH3;P24666-3;P24666-2;G5E9R5;P24666-4;F2Z2Q9;O75702;D3YTI2	Low molecular weight phosphotyrosine protein phosphatase	ACP1	SVLFVCLGNICR	12	Unmodified	0	0	0	1436.73	2	1.253e-07	96.229	yes	no	53095000	10243000	6895600	9398900	5464500	6859000	14234000
P24666;Q59EH3;G5E9R5;P24666-4	Low molecular weight phosphotyrosine protein phosphatase	ACP1	VDSAATSGYEIGNPPDYR	18	Unmodified	0	0	0	1910.86	2	1.0345e-92	200.58	yes	no	97707000	17161000	12133000	13970000	10225000	18983000	25235000
F5GWV7;B7Z8T9;E9PHY0;B7Z4Z2;B7Z7D2;E9PQY3;B7Z552;B7Z6L8;P11117;E9PP23	Lysosomal acid phosphatase	ACP2	LQGGVLLAQIR	11	Unmodified	0	0	0	1166.71	2	0.0027505	63.624	yes	no	56282000	19682000	11539000	0	6208000	10149000	8703400
F5GWV7;B7Z8T9;E9PHY0;B7Z4Z2;B7Z7D2;E9PQY3;B7Z552;B7Z6L8;P11117	Lysosomal acid phosphatase	ACP2	LTEPVVPK	8	Unmodified	0	0	0	881.522	2	0.029396	41.631	yes	no	67469000	15962000	13390000	15725000	5704300	8140500	8547700
X5D9K6;Q9NPH0-2;X5D289;Q9NPH0	Lysophosphatidic acid phosphatase type 6	ACP6	NYVEDIPFLSPTFNPQEVFIR	21	Unmodified	0	0	0	2524.26	3	4.0342e-07	75.773	yes	no	13932000	0	0	9700100	4231500	0	0
X5D9K6;Q9NPH0-2;X5D289;Q9NPH0	Lysophosphatidic acid phosphatase type 6	ACP6	SPLKPLPLEEQVEWNPQLLEVPPQTQFDYTVTNLAGGPK	39	Unmodified	0	0	1	4372.26	4	6.609e-09	46.028	yes	no	37673000	8832300	6513600	8650600	3769700	5363400	4543400
E9PF16;B4DTB9;B4DHT5;Q96CM8;B4DFQ6;B4DUF5	Acyl-CoA synthetase family member 2, mitochondrial	ACSF2	DLVVAYGTTENSPVTFAHFPEDTVEQK	27	Unmodified	0	0	0	2993.43	3	2.3131e-60	149.04	yes	no	154770000	36942000	25424000	39751000	12724000	21584000	18344000
E9PF16;B4DTB9;B4DHT5;Q96CM8;B4DFQ6;B4DUF5	Acyl-CoA synthetase family member 2, mitochondrial	ACSF2	GATLSHYNIVNNSNILGER	19	Unmodified	0	0	0	2071.04	3	9.9113e-21	114.06	yes	no	415380000	97705000	81768000	95571000	34457000	60147000	45730000
E9PF16;B4DTB9;B4DHT5;Q96CM8;B4DFQ6;B4DUF5	Acyl-CoA synthetase family member 2, mitochondrial	ACSF2	GGENIYPAELEDFFHTHPK	19	Unmodified	0	0	0	2200.02	3;4	3.2844e-06	69.361	yes	no	509570000	133130000	101400000	104430000	39242000	73571000	57798000
E9PF16;B4DTB9;B4DHT5;Q96CM8;B4DFQ6;B4DUF5	Acyl-CoA synthetase family member 2, mitochondrial	ACSF2	LKDGEETTVEEIK	13	Unmodified	0	0	1	1489.75	2;3	5.2776e-29	152.34	yes	no	460030000	98828000	101570000	95340000	39112000	63325000	61854000
E9PF16;B4DTB9;B4DHT5;Q96CM8;B4DFQ6;B4DUF5	Acyl-CoA synthetase family member 2, mitochondrial	ACSF2	LNTPGELCIR	10	Unmodified	0	0	0	1171.6	2	0.00094956	65.627	yes	no	241430000	51603000	47134000	64382000	0	39826000	38484000
E9PF16;B4DTB9;B4DHT5;Q96CM8;B4DFQ6;B4DUF5	Acyl-CoA synthetase family member 2, mitochondrial	ACSF2	LPDLTTVISVDAPLPGTLLLDEVVAAGSTR	30	Unmodified	0	0	0	3032.66	3	4.3596e-05	37.105	yes	no	7931600	0	0	5978400	0	1953200	0
E9PF16;B4DTB9;B4DHT5;Q96CM8;B4DFQ6;D6RF87	Acyl-CoA synthetase family member 2, mitochondrial	ACSF2	LTFAQLK	7	Unmodified	0	0	0	819.485	2	0.011067	69.998	yes	no	238750000	59956000	42322000	54907000	16564000	32943000	32056000
E9PF16;B4DTB9;B4DHT5;Q96CM8;B4DFQ6;D6RF87	Acyl-CoA synthetase family member 2, mitochondrial	ACSF2	MVSTPIGGLSYVQGCTK	17	Unmodified	0	0	0	1796.88	2	2.0238e-17	110.04	yes	no	74292000	20124000	9675500	16111000	4479800	12628000	11273000
E9PF16;B4DTB9;B4DHT5;Q96CM8;B4DFQ6;D6RF87	Acyl-CoA synthetase family member 2, mitochondrial	ACSF2	MVSTPIGGLSYVQGCTK	17	Oxidation (M)	0	1	0	1812.88	2	1.9399e-05	63.46	yes	no	0	0	0	0	0	0	0
E9PF16;B4DTB9;B4DHT5;Q96CM8;B4DFQ6;B4DUF5	Acyl-CoA synthetase family member 2, mitochondrial	ACSF2	QHLDQLQYNQQFLSCHDPINIQFTSGTTGSPK	32	Unmodified	0	0	0	3701.75	4	1.7428e-54	136.34	yes	no	226870000	60451000	44847000	53146000	15269000	28578000	24575000
E9PF16;B4DTB9;B4DHT5;Q96CM8;B4DFQ6;B4DUF5	Acyl-CoA synthetase family member 2, mitochondrial	ACSF2	QICPEVENAQPGALK	15	Unmodified	0	0	0	1652.82	2	2.3698e-16	113.65	yes	no	118750000	33243000	21475000	23511000	7795100	16622000	16107000
E9PF16;B4DTB9;B4DHT5;Q96CM8;B4DFQ6;B4DUF5	Acyl-CoA synthetase family member 2, mitochondrial	ACSF2	TQQYYNVLK	9	Unmodified	0	0	0	1155.59	2	0.094504	38.303	yes	no	266820000	71207000	46462000	65221000	16710000	34977000	32242000
E9PF16;B4DTB9;B4DHT5;Q96CM8;B4DFQ6;D6RF87	Acyl-CoA synthetase family member 2, mitochondrial	ACSF2	TVGQCLETTAQR	12	Unmodified	0	0	0	1362.66	2	3.0799e-10	116.03	yes	no	291880000	103450000	43542000	59334000	18341000	36979000	30239000
E9PF16;B4DTB9;B4DHT5;Q96CM8;B4DFQ6;B4DUF5	Acyl-CoA synthetase family member 2, mitochondrial	ACSF2	VQEVQVVGVK	10	Unmodified	0	0	0	1083.63	2	2.2386e-07	123.79	yes	no	400430000	103770000	87308000	105300000	37150000	66909000	0
E9PF16;B4DTB9;B4DHT5;Q96CM8;B4DFQ6;B4DUF5	Acyl-CoA synthetase family member 2, mitochondrial	ACSF2	YIVFVTNYPLTISGK	15	Unmodified	0	0	0	1713.93	2	2.38e-30	135.14	yes	no	213480000	57746000	36984000	52540000	15203000	28347000	22659000
Q4G176;F5H362;F5H755;F5H5A1;Q6P2C7;H0YGC7;F5H3B2;F5H2G6;H0YH37	Acyl-CoA synthetase family member 3, mitochondrial	ACSF3	HFTQPHAQDFLR	12	Unmodified	0	0	0	1495.73	3	0.0050215	38.445	yes	no	136320000	33475000	22601000	27440000	12692000	22339000	17776000
Q4G176;F5H362;F5H755;F5H5A1;Q6P2C7;H0YGC7	Acyl-CoA synthetase family member 3, mitochondrial	ACSF3	IVSENPQR	8	Unmodified	0	0	0	941.493	2	0.0030935	73.26	yes	no	12423000	0	0	0	12423000	0	0
Q4G176;F5H2G6;F5GX20	Acyl-CoA synthetase family member 3, mitochondrial	ACSF3	LGVPLLPLTPAIYTGAVEEPAEVPVPEQGWR	31	Unmodified	0	0	0	3297.76	3	0.064733	16.353	yes	no	0	0	0	0	0	0	0
Q4G176;F5H362;F5H755;F5H5A1;Q6P2C7;H0YGC7;F5H3B2	Acyl-CoA synthetase family member 3, mitochondrial	ACSF3	LMVSGSAALPLPVLEK	16	Unmodified	0	0	0	1623.93	2	9.3095e-05	61.127	yes	no	28351000	0	8480300	7085200	4251700	8534100	0
Q4G176;F5H362;F5H755;F5H5A1;Q6P2C7;H0YGC7	Acyl-CoA synthetase family member 3, mitochondrial	ACSF3	LPGSVGTPLPGVQVR	15	Unmodified	0	0	0	1475.85	2	2.1044e-05	71.98	yes	no	80371000	17016000	13250000	17961000	8576300	11867000	11701000
Q4G176;F5H362;F5H755;F5H5A1;Q6P2C7	Acyl-CoA synthetase family member 3, mitochondrial	ACSF3	SAFTLDGWFK	10	Unmodified	0	0	0	1170.57	2	0.019378	39.785	yes	no	32287000	5590100	5467000	6659700	3251700	7030000	4288500
P33121-3;P33121-2;P33121;A8K9T3;E7EPM6;B4E0R0;B7Z3Z9;Q108N1;D6RER0	Long-chain-fatty-acid--CoA ligase 1	ACSL1	AELSLVFVDKPEK	13	Unmodified	0	0	1	1473.81	3	0.00061528	54.898	yes	no	133130000	30005000	27178000	24141000	13369000	18266000	20173000
P33121-3;Q108N1	Long-chain-fatty-acid--CoA ligase 1	ACSL1	ALPLSASDTHISYLPLAHIYEQLLK	25	Unmodified	0	0	0	2792.51	4	0.069558	13.022	yes	no	12930000	5469300	4101200	3359500	0	0	0
P33121-3;P33121-2;P33121;A8K9T3;E7EPM6;B4E0R0;B7Z3Z9;H0Y9U7	Long-chain-fatty-acid--CoA ligase 1	ACSL1	DGWLHTGDIGK	11	Unmodified	0	0	0	1197.58	3	0.0098655	34.264	yes	no	88515000	17237000	15043000	19326000	8507000	14158000	14244000
P33121-3;P33121-2;P33121;A8K9T3;E7EPM6;B4E0R0;B7Z3Z9;H0Y9U7	Long-chain-fatty-acid--CoA ligase 1	ACSL1	DSGLKPFEQVK	11	Unmodified	0	0	1	1246.66	2	0.009903	69.261	yes	no	21351000	0	12752000	0	0	0	8598800
P33121-3;P33121-2;P33121;A8K9T3;E7EPM6;B4E0R0;B7Z3Z9;H0Y9U7	Long-chain-fatty-acid--CoA ligase 1	ACSL1	GFEGSFEELCR	11	Unmodified	0	0	0	1329.57	2	0.0043003	58.172	yes	no	52168000	0	11768000	14336000	6949000	10781000	8334900
P33121-3;P33121-2;P33121;A8K9T3;E7EPM6;B4E0R0;B7Z3Z9;H0Y9U7	Long-chain-fatty-acid--CoA ligase 1	ACSL1	GITLHPELFSIDNGLLTPTMK	21	Oxidation (M)	0	1	0	2312.21	3	2.4899e-05	50.232	yes	no	41276000	14668000	18023000	0	0	8584800	0
P33121-3;P33121-2;P33121;A8K9T3;E7EPM6;B4E0R0;B7Z3Z9;H0Y9U7	Long-chain-fatty-acid--CoA ligase 1	ACSL1	GITLHPELFSIDNGLLTPTMK	21	Unmodified	0	0	0	2296.21	3	7.109e-23	119.37	yes	no	86989000	0	25519000	37706000	7305000	16460000	0
P33121-3;P33121-2;P33121;A8K9T3;E7EPM6;B4E0R0;B7Z3Z9;Q108N1;D6RER0;Q108N2;H0Y9Z9	Long-chain-fatty-acid--CoA ligase 1	ACSL1	IGFFQGDIR	9	Unmodified	0	0	0	1051.55	2	0.0088465	46.819	yes	no	153500000	32934000	29074000	34691000	12488000	25855000	18459000
P33121-3;P33121-2;P33121;A8K9T3;E7EPM6;B4E0R0;B7Z3Z9;Q108N1;D6RER0;Q108N2;H0Y9Z9	Long-chain-fatty-acid--CoA ligase 1	ACSL1	LLMDDLK	7	Unmodified	0	0	0	846.452	2	0.019107	55.676	yes	no	88926000	21478000	16446000	24276000	0	14326000	12400000
P33121-3;P33121-2;P33121;A8K9T3;E7EPM6;B4E0R0;B7Z3Z9;H0Y9U7	Long-chain-fatty-acid--CoA ligase 1	ACSL1	LMVTGAAPVSATVLTFLR	18	Unmodified	0	0	0	1846.04	2;3	2.5451e-09	86.488	yes	no	66625000	16912000	13299000	15046000	3801900	9155900	8410100
P33121-3;P33121-2;P33121;A8K9T3;E7EPM6;B4E0R0;B7Z3Z9;H0Y9U7	Long-chain-fatty-acid--CoA ligase 1	ACSL1	LMVTGAAPVSATVLTFLR	18	Oxidation (M)	0	1	0	1862.03	2	0.0020455	42.633	yes	no	6218900	6218900	0	0	0	0	0
P33121-3;P33121-2;P33121;A8K9T3;E7EPM6;B4E0R0;Q108N1;D6RER0;D6RG07	Long-chain-fatty-acid--CoA ligase 1	ACSL1	MPELVDFR	8	Unmodified	0	0	0	1005.5	2	0.0076937	56.432	yes	no	115990000	36361000	30738000	22652000	0	14045000	12196000
P33121-3;P33121-2;P33121;A8K9T3;E7EPM6;B4E0R0;B7Z3Z9;Q108N1;D6RER0;Q108N2;H0Y9Z9	Long-chain-fatty-acid--CoA ligase 1	ACSL1	NIVSDCSAFVK	11	Unmodified	0	0	0	1238.6	2	0.021215	34.75	yes	no	64880000	0	20466000	21532000	8887300	0	13995000
P33121-3;P33121-2;P33121;A8K9T3;Q108N1;D6RER0	Long-chain-fatty-acid--CoA ligase 1	ACSL1	QVAELSECIGSALIQK	16	Unmodified	0	0	0	1744.9	2	0.00012202	57.936	yes	no	0	0	0	0	0	0	0
P33121-3;P33121-2;P33121;A8K9T3;E7EPM6;B4E0R0;B7Z3Z9;Q108N1;D6RER0;Q108N2;H0Y9Z9	Long-chain-fatty-acid--CoA ligase 1	ACSL1	VLQPTVFPVVPR	12	Unmodified	0	0	0	1350.8	2	1.3411e-05	85.813	yes	no	272390000	62705000	47639000	63090000	23567000	38417000	36969000
P33121-3;P33121-2;P33121;A8K9T3;E7EPM6;B4E0R0;B7Z3Z9	Long-chain-fatty-acid--CoA ligase 1	ACSL1	WLLDFASK	8	Unmodified	0	0	0	978.517	2	0.0078099	56.258	yes	no	107760000	23814000	16407000	28207000	8707400	17170000	13455000
O95573;B2RBE0;B3KN05;B3KMA6;H7BYZ7	Long-chain-fatty-acid--CoA ligase 3	ACSL3	ADFFEDENGQR	11	Unmodified	0	0	0	1326.55	2	6.7304e-08	119.34	yes	no	193900000	34305000	28487000	46288000	24759000	32243000	27813000
O95573;B2RBE0;B3KN05	Long-chain-fatty-acid--CoA ligase 3	ACSL3	AFNFGNGLQMLGQK	14	Unmodified	0	0	0	1523.76	2	0.00032163	80.312	yes	no	97549000	38664000	16078000	21873000	8177400	12757000	0
O95573;B2RBE0;B3KN05;F5H062;C9JC11	Long-chain-fatty-acid--CoA ligase 3	ACSL3	AKPVNSKPDSAYR	13	Unmodified	0	0	2	1431.75	3	0.00037845	73.219	yes	no	507590000	124690000	89272000	100150000	39116000	91005000	63353000
O95573;B2RBE0;B3KN05;F5GWH2	Long-chain-fatty-acid--CoA ligase 3	ACSL3	DIVSLVPR	8	Unmodified	0	0	0	897.528	2	0.0027486	75.738	yes	no	156860000	32435000	29015000	32489000	14941000	26010000	21967000
O95573;B2RBE0;B3KN05;B3KMA6;Q6PIM8;H7BYZ7	Long-chain-fatty-acid--CoA ligase 3	ACSL3	ELTELAR	7	Unmodified	0	0	0	830.45	2	0.019107	55.676	yes	no	430550000	115560000	92969000	110170000	42308000	1183600	68357000
O95573;B2RBE0;B3KN05	Long-chain-fatty-acid--CoA ligase 3	ACSL3	EVLNEEDEVQPNGK	14	Unmodified	0	0	0	1598.74	2	9.6697e-31	149.57	yes	no	262630000	62776000	40817000	55083000	21584000	36494000	45874000
O95573;B2RBE0;B3KN05;B3KMA6;H7C260	Long-chain-fatty-acid--CoA ligase 3	ACSL3	GDTSMLKPTLMAAVPEIMDR	20	Unmodified	0	0	1	2175.07	3	2.3612e-05	65.16	yes	no	31436000	0	14630000	0	5408600	0	11398000
O95573;B2RBE0;B3KN05;B3KMA6;H7BYZ7	Long-chain-fatty-acid--CoA ligase 3	ACSL3	GEILIGGQSVTMGYYK	16	Unmodified	0	0	0	1714.86	2	6.8992e-06	77.324	yes	no	82806000	0	17027000	23481000	3957100	11451000	26890000
O95573;B2RBE0;B3KN05;B3KMA6;Q6PIM8;H7BYZ7	Long-chain-fatty-acid--CoA ligase 3	ACSL3	GTWEELCNSCEMENEVLK	18	Unmodified	0	0	0	2226.92	2	3.2856e-35	142.39	yes	no	47383000	9192700	7180100	7861800	6899300	7612400	8636300
O95573;B2RBE0;B3KN05;B3KMA6;H7C260	Long-chain-fatty-acid--CoA ligase 3	ACSL3	GVMISHSNIIAGITGMAER	19	Oxidation (M)	0	1	0	1971.99	3	0.00032264	40.952	yes	no	40649000	21656000	0	18993000	0	0	0
O95573;B2RBE0;B3KN05;B3KMA6;H7C260	Long-chain-fatty-acid--CoA ligase 3	ACSL3	GVMISHSNIIAGITGMAER	19	Unmodified	0	0	0	1955.99	3	2.3121e-05	56.081	yes	no	97245000	0	45599000	0	15592000	32016000	4038800
O95573;B2RBE0;B3KN05;F5GWH2	Long-chain-fatty-acid--CoA ligase 3	ACSL3	HIITVDGKPPTWSEFPK	17	Unmodified	0	0	1	1951.02	3;4	5.8194e-06	71.909	yes	no	435550000	140070000	95285000	123050000	15862000	29338000	31946000
O95573;B2RBE0;B3KN05;B3KMA6;H7C260	Long-chain-fatty-acid--CoA ligase 3	ACSL3	IGYSSPQTLADQSSK	15	Unmodified	0	0	0	1580.77	2	2.9349e-23	123.73	yes	no	351170000	77240000	59405000	83704000	28564000	56262000	45992000
O95573;B2RBE0;F5H062;C9JC11	Long-chain-fatty-acid--CoA ligase 3	ACSL3	MNNHVSSKPSTMK	13	Acetyl (Protein N-term);2 Oxidation (M)	1	2	1	1533.69	3	0.0034578	40.278	yes	no	20821000	0	5576200	6388200	2071900	3803200	2981000
O95573;B2RBE0;B3KN05;B3KMA6;H7C260	Long-chain-fatty-acid--CoA ligase 3	ACSL3	NTPLCDSFVFR	11	Unmodified	0	0	0	1354.63	2	0.012356	48.948	yes	no	241630000	55648000	34874000	48179000	24669000	42949000	35310000
O95573;B2RBE0;B3KN05;B3KMA6	Long-chain-fatty-acid--CoA ligase 3	ACSL3	NWEEGGYFNTDKPHPR	16	Unmodified	0	0	1	1945.87	3;4	6.0919e-24	120.7	yes	no	872760000	191790000	134230000	191670000	84706000	144550000	125820000
O95573;B2RBE0;B3KN05;B3KMA6;H7C260	Long-chain-fatty-acid--CoA ligase 3	ACSL3	PLPSDIAVIMYTSGSTGLPK	20	Unmodified	0	0	0	2046.07	3	0.00019803	41.53	yes	no	29913000	4284100	11489000	7257200	0	6883100	0
O95573;B2RBE0;B3KN05;B3KMA6	Long-chain-fatty-acid--CoA ligase 3	ACSL3	SLLGGNIR	8	Unmodified	0	0	0	828.482	2	0.019076	45.081	yes	no	500620000	126100000	106460000	123860000	54300000	6817400	83077000
O95573;B2RBE0;B3KN05;F5H062	Long-chain-fatty-acid--CoA ligase 3	ACSL3	SVNSLDGLASVLYPGCDTLDK	21	Unmodified	0	0	0	2223.07	2;3	1.8339e-30	128.67	yes	no	108260000	18400000	13630000	15899000	5717000	40944000	13667000
O95573;B2RBE0;B3KN05;B3KMA6;Q6PIM8	Long-chain-fatty-acid--CoA ligase 3	ACSL3	THYQADIER	9	Unmodified	0	0	0	1131.53	2	0.00029134	83.862	yes	no	337080000	70240000	51039000	93928000	28746000	43477000	49650000
O95573;B2RBE0;B3KN05;F5GWH2	Long-chain-fatty-acid--CoA ligase 3	ACSL3	TNIAIFCETR	10	Unmodified	0	0	0	1223.6	2	0.00028223	82.437	yes	no	340050000	92593000	44751000	67300000	35265000	49256000	50888000
O95573;B2RBE0;B3KN05;B3KMA6	Long-chain-fatty-acid--CoA ligase 3	ACSL3	VGAPLVCCEIK	11	Unmodified	0	0	0	1244.63	2	0.00048637	67.385	yes	no	493600000	114170000	83979000	94567000	47776000	84852000	68251000
O95573;B2RBE0;B3KN05	Long-chain-fatty-acid--CoA ligase 3	ACSL3	VILGQYNWLSYEDVFVR	17	Unmodified	0	0	0	2100.07	2;3	3.6179e-05	65.231	yes	no	57507000	20380000	9033800	16203000	6763700	5125900	0
O95573;B2RBE0;B3KN05;B3KMA6;H7C260	Long-chain-fatty-acid--CoA ligase 3	ACSL3	VSEMSSFQR	9	Unmodified	0	0	0	1069.49	2	0.054458	43.308	yes	no	165530000	0	0	0	0	83773000	81755000
O95573;B2RBE0;B3KN05;B3KMA6;Q6PIM8;H7BYZ7	Long-chain-fatty-acid--CoA ligase 3	ACSL3	WLCTGDIGEFEPDGCLK	17	Unmodified	0	0	0	1995.87	2	4.1127e-25	128.74	yes	no	164240000	35457000	27937000	33217000	15528000	25451000	26648000
O95573;B2RBE0;B3KN05;B3KMA6;Q6PIM8;H7BYZ7;Q8TAF6;O60488-2;O60488;B4DH39	Long-chain-fatty-acid--CoA ligase 3;Long-chain-fatty-acid--CoA ligase 4	ACSL3;FACL4;ACSL4	LQAGEYVSLGK	11	Unmodified	0	0	0	1163.62	2	0.00057937	64.121	no	no	542540000	116390000	90919000	122850000	47502000	84316000	80564000
O95573;B2RBE0;B3KN05;B3KMA6;Q6PIM8;Q8TAF6;O60488-2;O60488;B4DH39	Long-chain-fatty-acid--CoA ligase 3;Long-chain-fatty-acid--CoA ligase 4	ACSL3;FACL4;ACSL4	LSPEPWTPETGLVTDAFK	18	Unmodified	0	0	0	1986.99	2;3	8.0198e-57	160.43	no	no	701960000	149930000	109920000	146640000	79317000	127800000	88361000
Q9ULC5-4;Q9ULC5;Q9ULC5-3	Long-chain-fatty-acid--CoA ligase 5	ACSL5	GLAVSDNGPCLGYR	14	Unmodified	0	0	0	1477.7	2	0.004524	43.761	yes	no	0	0	0	0	0	0	0
Q9ULC5-4;Q9ULC5;Q9ULC5-3	Long-chain-fatty-acid--CoA ligase 5	ACSL5	SGIEILSLYDAENLGK	16	Unmodified	0	0	0	1720.89	2	1.2838e-05	71.781	yes	no	12523000	0	3265200	0	3783000	5474800	0
Q9ULC5-4;Q9ULC5;Q9ULC5-3;B4DX30	Long-chain-fatty-acid--CoA ligase 5	ACSL5	SQPVLQIFVHGESLR	15	Unmodified	0	0	0	1708.93	3	0.0002013	51.771	yes	no	15866000	0	5330600	3874200	2082200	4579200	0
Q9ULC5-4;Q9ULC5;Q9ULC5-3;B4DX30;P33121-3;P33121-2;P33121;A8K9T3;E7EPM6;B4E0R0;B7Z3Z9;H0Y9U7	Long-chain-fatty-acid--CoA ligase 5;Long-chain-fatty-acid--CoA ligase 1	ACSL5;ACSL1	LAQGEYIAPEK	11	Unmodified	0	0	0	1217.63	2	3.6655e-05	92.247	no	no	205670000	32236000	46081000	33309000	22850000	41331000	29859000
Q9H6R3;Q9H6R3-2	Acyl-CoA synthetase short-chain family member 3, mitochondrial	ACSS3	GHVPLALCVLR	11	Unmodified	0	0	0	1233.7	3	0.00029408	60.398	yes	no	15943000	5629600	4695100	5618500	0	0	0
Q9H6R3;F8VZB4	Acyl-CoA synthetase short-chain family member 3, mitochondrial	ACSS3	IAIIYDSPVTNTK	13	Unmodified	0	0	0	1433.78	2	0.042448	36.292	yes	no	23755000	12502000	0	11253000	0	0	0
Q9H6R3	Acyl-CoA synthetase short-chain family member 3, mitochondrial	ACSS3	IGAIHSLIFGGFASK	15	Unmodified	0	0	0	1516.84	3	3.4119e-05	62.055	yes	yes	15187000	0	8117600	0	2117700	4951900	0
Q9H6R3;Q9H6R3-2	Acyl-CoA synthetase short-chain family member 3, mitochondrial	ACSS3	ITSTIEDPSIFGHVEEMLK	19	Unmodified	0	0	0	2145.07	3	2.7248e-05	54.253	yes	no	24116000	12398000	8640200	3077100	0	0	0
Q9H6R3;Q9H6R3-2	Acyl-CoA synthetase short-chain family member 3, mitochondrial	ACSS3	VLAEHGVAALFTAPTAIR	18	Unmodified	0	0	0	1836.03	3	7.6674e-19	113.47	yes	no	104380000	25337000	19766000	23950000	9331900	14094000	11901000
Q562Z4		ACT	HTFYNELR	8	Unmodified	0	0	0	1078.52	2	0.029944	41.448	yes	yes	907720000	0	197840000	2864100	172370000	253410000	281240000
Q562L9		ACT	TFYNELR	7	Unmodified	0	0	0	941.461	2	0.0085965	79.469	yes	yes	2186500000	429960000	296040000	378230000	253180000	391310000	437730000
B7Z6P1;P68133;P68032;A8K3K1;P62736;Q5T8M8;A6NL76;Q5T8M7;B3KUD3;Q7Z7J6;B4DUI8;B3KPP5	Actin, alpha skeletal muscle;Actin, alpha cardiac muscle 1;Actin, aortic smooth muscle	ACTA1;ACTC1;ACTA2	QEYDEAGPSIVHR	13	Unmodified	0	0	0	1499.7	3	0.0018746	47.062	yes	no	193540000	35733000	30115000	45989000	20414000	26201000	35093000
B7Z6P1;P68133;P68032;A8K3K1;P62736;Q5T8M8;A6NL76;Q5T8M7;B3KUD3;P63267;B3KW67;B4DUI8;P63267-2;B3KPP5	Actin, alpha skeletal muscle;Actin, alpha cardiac muscle 1;Actin, aortic smooth muscle;Actin, gamma-enteric smooth muscle	ACTA1;ACTC1;ACTA2;ACTG2	LCYVALDFENEMATAASSSSLEK	23	Oxidation (M)	0	1	0	2551.15	2	4.8216e-07	55.705	yes	no	0	0	0	0	0	0	0
B7Z6P1;P68133;P68032;A8K3K1;P62736;Q5T8M8;A6NL76;P63267;B3KW67;Q7Z7J6;Q13707;B4DUI8;F8WB63;B8ZZJ2;C9JFL5;F6UVQ4;B7Z6I1	Actin, alpha skeletal muscle;Actin, alpha cardiac muscle 1;Actin, aortic smooth muscle;Actin, gamma-enteric smooth muscle	ACTA1;ACTC1;ACTA2;ACTG2	YPIEHGIITNWDDMEK	16	Oxidation (M)	0	1	0	1975.9	2;3	9.8316e-48	153.22	yes	no	15734000000	3789700000	2911500000	3123600000	2569900000	2915300000	423960000
B7Z6P1;P68133;P68032;A8K3K1;P62736;Q5T8M8;A6NL76;P63267;B3KW67;Q7Z7J6;Q13707;B4DUI8;F8WB63;B8ZZJ2;C9JFL5;F6UVQ4;B7Z6I1	Actin, alpha skeletal muscle;Actin, alpha cardiac muscle 1;Actin, aortic smooth muscle;Actin, gamma-enteric smooth muscle	ACTA1;ACTC1;ACTA2;ACTG2	YPIEHGIITNWDDMEK	16	Unmodified	0	0	0	1959.9	2;3	2.4176e-141	248.67	yes	no	3424800000	791460000	497570000	672450000	308960000	529030000	625390000
Q53GK6;Q53G99;Q53G76;P60709;B4E335;B4DW52;E7EVS6;G5E9R0;C9JZR7;C9JUM1;C9JTX5	Actin, cytoplasmic 1;Actin, cytoplasmic 1, N-terminally processed	ACTB	DDDIAALVVDNGSGMCK	17	Acetyl (Protein N-term);Oxidation (M)	1	1	0	1836.79	2	1.9206e-105	216	yes	no	1568100000	356830000	224160000	298430000	168840000	247040000	272810000
Q53GK6;Q53G99;Q53G76;P60709;B4E335;B4DW52;E7EVS6;G5E9R0;C9JZR7;C9JUM1;C9JTX5	Actin, cytoplasmic 1;Actin, cytoplasmic 1, N-terminally processed	ACTB	DDDIAALVVDNGSGMCK	17	Acetyl (Protein N-term)	1	0	0	1820.79	2;3	5.1292e-120	226.93	yes	no	4550300000	986610000	588310000	824670000	457490000	844000000	849210000
Q53GK6;Q53G99;Q53G76;P60709;B4E335;B4DW52;E7EVS6;G5E9R0;C9JZR7;C9JUM1;C9JTX5	Actin, cytoplasmic 1;Actin, cytoplasmic 1, N-terminally processed	ACTB	DDDIAALVVDNGSGMCK	17	Unmodified	0	0	0	1778.78	2	0.00049148	46.494	yes	no	0	0	0	0	0	0	0
Q53GK6;Q53G99;Q53G76;P60709;B4E335;Q8WVW5;B4DW52;E7EVS6;G5E9R0;A1E282;Q562Z7;Q562Y6;Q562X9;Q562N8;Q562R8;Q562L6;Q562S0;Q562N0;Q562L5;Q562P0;Q562U2;Q562N6;Q562N4;Q562Z6;Q562V5;Q562P9;P63261;B4E3A4;B4DVQ0;I3L1U9;I3L4N8;I3L3R2;J3KT65;K7EM38;Q562L9;Q562Z4	Actin, cytoplasmic 1;Actin, cytoplasmic 1, N-terminally processed;Actin, cytoplasmic 2;Actin, cytoplasmic 2, N-terminally processed	ACTB;ACT;ACTG1	VAPEEHPVLLTEAPLNPK	18	Unmodified	0	0	0	1953.06	2;3;4	1.1489e-105	209.7	no	no	3767700000	685550000	438610000	637710000	365750000	688890000	951180000
Q53GK6;Q53G99;Q53G76;P60709;B4E335;Q8WVW5;B4DW52;E7EVS6;G5E9R0;A1E282;Q562Z7;Q562Y6;Q562X9;Q562N8;Q562R8;Q562L6;Q562N0;Q562L5;Q562P0;Q562U2;Q562N6;Q562N4;Q562Z6;Q562V5;P63261;B4E3A4;B4DVQ0;I3L1U9;I3L4N8;I3L3R2;J3KT65;Q562L9;Q562Z4	Actin, cytoplasmic 1;Actin, cytoplasmic 1, N-terminally processed;Actin, cytoplasmic 2;Actin, cytoplasmic 2, N-terminally processed	ACTB;ACT;ACTG1	VAPEEHPVLLTEAPLNPKANR	21	Unmodified	0	0	1	2294.24	4	0.00012611	44.054	no	no	229110000	57694000	34256000	45010000	23690000	31084000	37376000
Q53GK6;Q53G99;Q53G76;P60709;B4E335;Q8WVW5;B4DW52;E7EVS6;G5E9R0;A1E282;C9JZR7;C9JUM1;Q562Z7;Q562Y6;Q562X9;Q562N8;Q562L6;Q562S0;Q562N0;Q562L5;Q562U2;Q562N6;Q562N4;Q562Y8;Q562M5;Q562M3;Q562N2;Q562P9;Q562X1;Q562W2;Q562U0;Q562T8;Q562R0;Q562Q6;Q562P8;P63261;B4E3A4;B4DVQ0;I3L1U9;I3L4N8;I3L3R2;J3KT65;K7EM38;B7Z6P1;P68133;P68032;A8K3K1;Q5T8M8;A6NL76;Q7Z7J6;Q6S8J3;A5A3E0;P0CG38;Q9BYX7;Q562Y4;Q562X7;Q562X6;…	Actin, cytoplasmic 1;Actin, cytoplasmic 1, N-terminally processed;Actin, cytoplasmic 2;Actin, cytoplasmic 2, N-terminally processed;Actin, alpha skeletal muscle;Actin, alpha cardiac muscle 1;POTE ankyrin domain family member E;POTE ankyrin domain family member F;POTE ankyrin domain family member I;Putative beta-actin-like protein 3	ACTB;ACT;ACTG1;ACTA1;ACTC1;POTEE;POTEF;POTEI;POTEKP	IWHHTFYNELR	11	Unmodified	0	0	0	1514.74	2;3	7.1253e-30	170.89	no	no	21971000000	5025000000	3866100000	3040800000	219240000	4349200000	5470600000
Q53GK6;Q53G99;Q53G76;P60709;B4E335;Q8WVW5;E7EVS6;G5E9R0;A1E282;C9JZR7;C9JUM1;C9JTX5;Q562R1;P63261;B4E3A4;B4DVQ0;I3L1U9;I3L3R2;J3KT65;K7EM38;B7Z6P1;P68133;P68032;A8K3K1;P62736;Q5T8M8;A6NL76;Q5T8M7;B3KUD3;P63267;B3KW67;Q7Z7J6;Q13707;F8WB63;B8ZZJ2;C9JFL5;F6UVQ4;B7Z6I1	Actin, cytoplasmic 1;Actin, cytoplasmic 1, N-terminally processed;Beta-actin-like protein 2;Actin, cytoplasmic 2;Actin, cytoplasmic 2, N-terminally processed;Actin, alpha skeletal muscle;Actin, alpha cardiac muscle 1;Actin, aortic smooth muscle;Actin, gamma-enteric smooth muscle	ACTB;ACTBL2;ACTG1;ACTA1;ACTC1;ACTA2;ACTG2	HQGVMVGMGQK	11	Oxidation (M)	0	1	0	1186.56	2	5.0787e-12	132.85	no	no	14568000000	3612900000	1972200000	2705300000	1444300000	2479100000	2354100000
Q53GK6;Q53G99;Q53G76;P60709;B4E335;Q8WVW5;E7EVS6;G5E9R0;A1E282;C9JZR7;C9JUM1;C9JTX5;Q562R1;P63261;B4E3A4;B4DVQ0;I3L1U9;I3L3R2;J3KT65;K7EM38;B7Z6P1;P68133;P68032;A8K3K1;P62736;Q5T8M8;A6NL76;Q5T8M7;B3KUD3;P63267;B3KW67;Q7Z7J6;Q13707;F8WB63;B8ZZJ2;C9JFL5;F6UVQ4;B7Z6I1	Actin, cytoplasmic 1;Actin, cytoplasmic 1, N-terminally processed;Beta-actin-like protein 2;Actin, cytoplasmic 2;Actin, cytoplasmic 2, N-terminally processed;Actin, alpha skeletal muscle;Actin, alpha cardiac muscle 1;Actin, aortic smooth muscle;Actin, gamma-enteric smooth muscle	ACTB;ACTBL2;ACTG1;ACTA1;ACTC1;ACTA2;ACTG2	HQGVMVGMGQK	11	2 Oxidation (M)	0	2	0	1202.55	2;3	1.4694e-05	93.477	no	no	2430700000	586340000	61854000	1117500000	296980000	281700000	86310000
Q53GK6;Q53G99;Q53G76;P60709;B4E335;Q8WVW5;E7EVS6;G5E9R0;A1E282;C9JZR7;C9JUM1;C9JTX5;Q562R1;P63261;B4E3A4;B4DVQ0;I3L1U9;I3L3R2;J3KT65;K7EM38;B7Z6P1;P68133;P68032;A8K3K1;P62736;Q5T8M8;A6NL76;Q5T8M7;B3KUD3;P63267;B3KW67;Q7Z7J6;Q13707;F8WB63;B8ZZJ2;C9JFL5;F6UVQ4;B7Z6I1	Actin, cytoplasmic 1;Actin, cytoplasmic 1, N-terminally processed;Beta-actin-like protein 2;Actin, cytoplasmic 2;Actin, cytoplasmic 2, N-terminally processed;Actin, alpha skeletal muscle;Actin, alpha cardiac muscle 1;Actin, aortic smooth muscle;Actin, gamma-enteric smooth muscle	ACTB;ACTBL2;ACTG1;ACTA1;ACTC1;ACTA2;ACTG2	HQGVMVGMGQK	11	Unmodified	0	0	0	1170.56	2	6.7733e-30	177.57	no	no	13046000000	2682000000	2002100000	2300100000	1079700000	2411300000	2570900000
Q53GK6;Q53G99;Q53G76;P60709;B4E335;Q8WVW5;B4DW52;Q6PJ43;B7ZAP6;B3KWQ3;Q96FU6;A4UCT3;A5GZ75;Q96DE1;F1BXA6;P63261;B4E3A4;B4DVQ0;V9HVZ7	Actin, cytoplasmic 1;Actin, cytoplasmic 1, N-terminally processed;Actin, cytoplasmic 2;Actin, cytoplasmic 2, N-terminally processed	ACTB;ACTG1	CPEALFQPSFLGMESCGIHETTFNSIMK	28	2 Oxidation (M)	0	2	0	3262.44	3;4	4.1499e-48	136.16	no	no	1098200000	321510000	136680000	192950000	132460000	146450000	168110000
Q53GK6;Q53G99;Q53G76;P60709;B4E335;Q8WVW5;B4DW52;Q6PJ43;B7ZAP6;B3KWQ3;Q96FU6;A4UCT3;A5GZ75;Q96DE1;F1BXA6;P63261;B4E3A4;B4DVQ0;V9HVZ7	Actin, cytoplasmic 1;Actin, cytoplasmic 1, N-terminally processed;Actin, cytoplasmic 2;Actin, cytoplasmic 2, N-terminally processed	ACTB;ACTG1	CPEALFQPSFLGMESCGIHETTFNSIMK	28	Oxidation (M)	0	1	0	3246.45	3;4	7.543e-75	158.74	no	no	8234100000	1980500000	1105400000	1273000000	979860000	1384700000	1510600000
Q53GK6;Q53G99;Q53G76;P60709;B4E335;Q8WVW5;B4DW52;Q6PJ43;B7ZAP6;B3KWQ3;Q96FU6;A4UCT3;A5GZ75;Q96DE1;F1BXA6;P63261;B4E3A4;B4DVQ0;V9HVZ7	Actin, cytoplasmic 1;Actin, cytoplasmic 1, N-terminally processed;Actin, cytoplasmic 2;Actin, cytoplasmic 2, N-terminally processed	ACTB;ACTG1	CPEALFQPSFLGMESCGIHETTFNSIMK	28	Unmodified	0	0	0	3230.45	2;3;4	2.2644e-75	166.22	no	no	14606000000	3546000000	1836600000	2330800000	1690100000	2560300000	2641700000
Q53GK6;Q53G99;Q53G76;P60709;B4E335;Q8WVW5;B4DW52;Q6PJ43;B7ZAP6;B3KWQ3;Q96FU6;A4UCT3;A5GZ75;Q96DE1;F1BXA6;P63261;B4E3A4;B4DVQ0;V9HVZ7;Q9UE89	Actin, cytoplasmic 1;Actin, cytoplasmic 1, N-terminally processed;Actin, cytoplasmic 2;Actin, cytoplasmic 2, N-terminally processed	ACTB;ACTG1	DLYANTVLSGGTTMYPGIADR	21	Oxidation (M)	0	1	0	2230.06	2;3	1.4359e-189	255.63	no	no	11680000000	2376900000	1749200000	2048300000	1465600000	1886100000	2153400000
Q53GK6;Q53G99;Q53G76;P60709;B4E335;Q8WVW5;B4DW52;Q6PJ43;B7ZAP6;B3KWQ3;Q96FU6;A4UCT3;A5GZ75;Q96DE1;F1BXA6;P63261;B4E3A4;B4DVQ0;V9HVZ7;Q9UE89	Actin, cytoplasmic 1;Actin, cytoplasmic 1, N-terminally processed;Actin, cytoplasmic 2;Actin, cytoplasmic 2, N-terminally processed	ACTB;ACTG1	DLYANTVLSGGTTMYPGIADR	21	Unmodified	0	0	0	2214.06	2;3	1.0507e-281	297.76	no	no	14328000000	1901400000	2331500000	1676500000	1777000000	3379000000	3262300000
Q53GK6;Q53G99;Q53G76;P60709;B4E335;Q8WVW5;B4DW52;Q6PJ43;B7ZAP6;B3KWQ3;P63261;B4E3A4;B4DVQ0;I3L1U9;I3L4N8;V9HVZ7	Actin, cytoplasmic 1;Actin, cytoplasmic 1, N-terminally processed;Actin, cytoplasmic 2;Actin, cytoplasmic 2, N-terminally processed	ACTB;ACTG1	GYSFTTTAER	10	Unmodified	0	0	0	1131.52	2	5.2143e-05	102.52	no	no	49231000000	8639400000	81883000	17407000000	6514200000	8344300000	8244700000
Q53GK6;Q53G99;Q53G76;P60709;B4E335;Q8WVW5;B4DW52;Q6PJ43;B7ZAP6;B3KWQ3;Q96FU6;A4UCT3;A5GZ75;Q96DE1;F1BXA6;P63261;B4E3A4;B4DVQ0;V9HVZ7;Q9UE89	Actin, cytoplasmic 1;Actin, cytoplasmic 1, N-terminally processed;Actin, cytoplasmic 2;Actin, cytoplasmic 2, N-terminally processed	ACTB;ACTG1	KDLYANTVLSGGTTMYPGIADR	22	Oxidation (M)	0	1	1	2358.15	2;3	1.5915e-96	190.85	no	no	4615300000	933980000	732780000	895760000	529950000	776990000	745860000
Q53GK6;Q53G99;Q53G76;P60709;B4E335;Q8WVW5;B4DW52;Q6PJ43;B7ZAP6;B3KWQ3;Q96FU6;A4UCT3;A5GZ75;Q96DE1;F1BXA6;P63261;B4E3A4;B4DVQ0;V9HVZ7;Q9UE89	Actin, cytoplasmic 1;Actin, cytoplasmic 1, N-terminally processed;Actin, cytoplasmic 2;Actin, cytoplasmic 2, N-terminally processed	ACTB;ACTG1	KDLYANTVLSGGTTMYPGIADR	22	Unmodified	0	0	1	2342.16	2;3	4.9063e-169	240.71	no	no	6857200000	1671200000	921860000	1285000000	613240000	1190100000	1175800000
Q53GK6;Q53G99;Q53G76;P60709;B4E335;Q8WVW5;E7EVS6;G5E9R0;A1E282;C9JZR7;C9JUM1;P63261;B4E3A4;B4DVQ0;I3L1U9;I3L4N8;I3L3R2;J3KT65;K7EM38	Actin, cytoplasmic 1;Actin, cytoplasmic 1, N-terminally processed;Actin, cytoplasmic 2;Actin, cytoplasmic 2, N-terminally processed	ACTB;ACTG1	YPIEHGIVTNWDDMEK	16	Oxidation (M)	0	1	0	1961.88	2;3	1.0058e-11	101.53	no	no	287560000	18843000	229740000	11956000	4465700	7478600	15069000
Q53GK6;Q53G99;Q53G76;P60709;B4E335;Q8WVW5;E7EVS6;G5E9R0;A1E282;C9JZR7;C9JUM1;P63261;B4E3A4;B4DVQ0;I3L1U9;I3L4N8;I3L3R2;J3KT65;K7EM38	Actin, cytoplasmic 1;Actin, cytoplasmic 1, N-terminally processed;Actin, cytoplasmic 2;Actin, cytoplasmic 2, N-terminally processed	ACTB;ACTG1	YPIEHGIVTNWDDMEK	16	Unmodified	0	0	0	1945.89	2;3	3.5803e-214	282.19	no	no	5310700000	1271300000	813870000	1176800000	475490000	859060000	714200000
Q53GK6;Q53G99;Q53G76;P60709;B4E335;Q8WVW5;B4DW52;Q6PJ43;B7ZAP6;E7EVS6;Q562Z7;Q562Y6;Q562X9;Q562N8;A0AUL6;Q562R8;Q562L6;Q562S0;Q562Y8;Q562M5;Q562M3;Q562Z6;P63261;I3L1U9;I3L4N8;I3L3R2;Q562L9;Q562Z4	Actin, cytoplasmic 1;Actin, cytoplasmic 1, N-terminally processed;Actin, cytoplasmic 2;Actin, cytoplasmic 2, N-terminally processed	ACTB;ACTG1;ACT	MTQIMFETFNTPAMYVAIQAVLSLYASGR	29	3 Oxidation (M)	0	3	0	3300.59	3	5.5426e-66	145.65	no	no	59102000	16333000	10591000	10818000	8925700	12435000	0
Q53GK6;Q53G99;Q53G76;P60709;Q8WVW5;B4DW52;Q6PJ43;B7ZAP6;B3KWQ3;Q562Z7;Q562Y6;Q562X9;Q562N8;A0AUL6;Q562R8;Q562S0;Q562N0;Q562L5;Q562P0;Q562U2;Q562Y8;Q562M5;Q562M3;Q562Z6;Q562N2;P63261;B4E3A4;I3L1U9;I3L4N8;Q562L9	Actin, cytoplasmic 1;Actin, cytoplasmic 1, N-terminally processed;Actin, cytoplasmic 2;Actin, cytoplasmic 2, N-terminally processed	ACTB;ACTG1;ACT	TTGIVMDSGDGVTHTVPIYEGYALPHAILR	30	Oxidation (M)	0	1	0	3198.6	3;4	1.518e-26	106.44	no	no	3014400000	1091100000	465770000	575300000	194650000	326410000	361160000
Q53GK6;Q53G99;Q53G76;P60709;Q8WVW5;B4DW52;Q6PJ43;B7ZAP6;B3KWQ3;Q562Z7;Q562Y6;Q562X9;Q562N8;A0AUL6;Q562R8;Q562S0;Q562N0;Q562L5;Q562P0;Q562U2;Q562Y8;Q562M5;Q562M3;Q562Z6;Q562N2;P63261;B4E3A4;I3L1U9;I3L4N8;Q562L9	Actin, cytoplasmic 1;Actin, cytoplasmic 1, N-terminally processed;Actin, cytoplasmic 2;Actin, cytoplasmic 2, N-terminally processed	ACTB;ACTG1;ACT	TTGIVMDSGDGVTHTVPIYEGYALPHAILR	30	Unmodified	0	0	0	3182.61	3;4;5	5.9814e-116	191.59	no	no	7612500000	2549200000	1129800000	1532400000	384120000	1057500000	959480000
Q53GK6;Q53G99;Q53G76;P60709;B4E335;Q8WVW5;E7EVS6;G5E9R0;A1E282;C9JZR7;C9JUM1;C9JTX5;P63261;B4E3A4;B4DVQ0;I3L1U9;I3L4N8;I3L3R2;J3KT65;K7EM38;B7Z6P1;P68133;P68032;A8K3K1;P62736;Q5T8M8;A6NL76;Q5T8M7;B3KUD3;P63267;B3KW67;Q7Z7J6;B4DUI8;F8WB63;B8ZZJ2;C9JFL5;F6UVQ4;B7Z6I1	Actin, cytoplasmic 1;Actin, cytoplasmic 1, N-terminally processed;Actin, cytoplasmic 2;Actin, cytoplasmic 2, N-terminally processed;Actin, alpha skeletal muscle;Actin, alpha cardiac muscle 1;Actin, aortic smooth muscle;Actin, gamma-enteric smooth muscle	ACTB;ACTG1;ACTA1;ACTC1;ACTA2;ACTG2	DSYVGDEAQSK	11	Unmodified	0	0	0	1197.52	2	8.1971e-10	124.42	no	no	64492000000	14104000000	10538000000	10615000000	7413600000	10005000000	11816000000
Q53GK6;Q53G99;Q53G76;P60709;B4E335;Q8WVW5;B4DW52;Q6PJ43;B7ZAP6;B3KWQ3;Q96FU6;A4UCT3;A5GZ75;Q96DE1;F1BXA6;P63261;B4E3A4;B4DVQ0;B7Z6P1;P68133;P68032;A8K3K1;P62736;Q5T8M8;A6NL76;Q5T8M7;B3KUD3;P63267;Q7Z7J6;Q13707;B4DUI8;P63267-2;B3KPP5;Q9UE89	Actin, cytoplasmic 1;Actin, cytoplasmic 1, N-terminally processed;Actin, cytoplasmic 2;Actin, cytoplasmic 2, N-terminally processed;Actin, alpha skeletal muscle;Actin, alpha cardiac muscle 1;Actin, aortic smooth muscle;Actin, gamma-enteric smooth muscle	ACTB;ACTG1;ACTA1;ACTC1;ACTA2;ACTG2	EITALAPSTMK	11	Oxidation (M)	0	1	0	1176.61	2	1.3647e-07	117.25	no	no	20193000000	6055300000	2869100000	2733200000	2484300000	2861900000	3189200000
Q53GK6;Q53G99;Q53G76;P60709;B4E335;Q8WVW5;B4DW52;Q6PJ43;B7ZAP6;B3KWQ3;Q96FU6;A4UCT3;A5GZ75;Q96DE1;F1BXA6;P63261;B4E3A4;B4DVQ0;B7Z6P1;P68133;P68032;A8K3K1;P62736;Q5T8M8;A6NL76;Q5T8M7;B3KUD3;P63267;Q7Z7J6;Q13707;B4DUI8;P63267-2;B3KPP5;Q9UE89	Actin, cytoplasmic 1;Actin, cytoplasmic 1, N-terminally processed;Actin, cytoplasmic 2;Actin, cytoplasmic 2, N-terminally processed;Actin, alpha skeletal muscle;Actin, alpha cardiac muscle 1;Actin, aortic smooth muscle;Actin, gamma-enteric smooth muscle	ACTB;ACTG1;ACTA1;ACTC1;ACTA2;ACTG2	EITALAPSTMK	11	Unmodified	0	0	0	1160.61	2	1.1721e-09	120.77	no	no	39888000000	7372800000	6436800000	7056200000	5514500000	6905400000	6602200000
Q53GK6;Q53G99;Q53G76;P60709;B4E335;Q8WVW5;E7EVS6;G5E9R0;A1E282;C9JZR7;C9JUM1;C9JTX5;P63261;B4E3A4;B4DVQ0;I3L1U9;I3L4N8;I3L3R2;J3KT65;K7EM38;B7Z6P1;P68133;P68032;A8K3K1;P62736;Q5T8M8;A6NL76;Q5T8M7;B3KUD3;P63267;B3KW67;Q7Z7J6;Q13707;B4DUI8;F8WB63;B8ZZJ2;C9JFL5;F6UVQ4;B7Z6I1;Q6S8J3;A5A3E0;P0CG38	Actin, cytoplasmic 1;Actin, cytoplasmic 1, N-terminally processed;Actin, cytoplasmic 2;Actin, cytoplasmic 2, N-terminally processed;Actin, alpha skeletal muscle;Actin, alpha cardiac muscle 1;Actin, aortic smooth muscle;Actin, gamma-enteric smooth muscle;POTE ankyrin domain family member E;POTE ankyrin domain family member F;POTE ankyrin domain family member I	ACTB;ACTG1;ACTA1;ACTC1;ACTA2;ACTG2;POTEE;POTEF;POTEI	RGILTLK	7	Unmodified	0	0	1	799.528	2	0.10626	69.998	no	no	799840000	10194000	3966300	0	780560000	0	5119700
Q53GK6;Q53G99;Q53G76;P60709;B4E335;Q8WVW5;B4DW52;Q6PJ43;B7ZAP6;B3KWQ3;A0AUL6;Q562R1;K4EQ44;K4ENJ5;P63261;B4E3A4;I3L1U9;I3L4N8;B7Z6P1;P68133;P68032;A8K3K1;P62736;Q5T8M7;B3KUD3;P63267;B3KW67;Q13707;B4DUI8;P63267-2;V9HVZ7	Actin, cytoplasmic 1;Actin, cytoplasmic 1, N-terminally processed;Beta-actin-like protein 2;Actin, cytoplasmic 2;Actin, cytoplasmic 2, N-terminally processed;Actin, alpha skeletal muscle;Actin, alpha cardiac muscle 1;Actin, aortic smooth muscle;Actin, gamma-enteric smooth muscle	ACTB;ACTG1;ACTBL2;ACTA1;ACTC1;ACTA2;ACTG2	DLTDYLMK	8	Unmodified	0	0	0	997.479	1;2	0.0018398	90.37	no	no	28445000000	5527300000	4015400000	5368100000	3352700000	5125300000	5056300000
Q53GK6;Q53G99;Q53G76;P60709;B4E335;Q8WVW5;B4DW52;Q6PJ43;B7ZAP6;B3KWQ3;A0AUL6;Q562R1;K4EQ44;K4ENJ5;P63261;B4E3A4;I3L1U9;I3L4N8;B7Z6P1;P68133;P68032;A8K3K1;P62736;Q5T8M7;B3KUD3;P63267;B3KW67;Q13707;B4DUI8;P63267-2;V9HVZ7	Actin, cytoplasmic 1;Actin, cytoplasmic 1, N-terminally processed;Beta-actin-like protein 2;Actin, cytoplasmic 2;Actin, cytoplasmic 2, N-terminally processed;Actin, alpha skeletal muscle;Actin, alpha cardiac muscle 1;Actin, aortic smooth muscle;Actin, gamma-enteric smooth muscle	ACTB;ACTG1;ACTBL2;ACTA1;ACTC1;ACTA2;ACTG2	DLTDYLMK	8	Oxidation (M)	0	1	0	1013.47	1;2	0.0035959	65.246	no	no	7503400000	1496400000	1164900000	1453100000	940940000	1208300000	1239800000
Q53GK6;Q53G99;Q53G76;P60709;B4E335;Q8WVW5;B4DW52;Q6PJ43;B7ZAP6;B3KWQ3;A0AUL6;Q562R1;K4EQ44;K4ENJ5;P63261;B4E3A4;I3L1U9;I3L4N8;B7Z6P1;P68133;P68032;A8K3K1;P62736;Q5T8M7;B3KUD3;P63267;B3KW67;Q13707;B4DUI8;P63267-2;V9HVZ7	Actin, cytoplasmic 1;Actin, cytoplasmic 1, N-terminally processed;Beta-actin-like protein 2;Actin, cytoplasmic 2;Actin, cytoplasmic 2, N-terminally processed;Actin, alpha skeletal muscle;Actin, alpha cardiac muscle 1;Actin, aortic smooth muscle;Actin, gamma-enteric smooth muscle	ACTB;ACTG1;ACTBL2;ACTA1;ACTC1;ACTA2;ACTG2	DLTDYLMKILTER	13	Unmodified	0	0	1	1609.84	3	0.0013267	47.774	no	no	22674000	4642300	4512700	5050700	3033200	2479600	2955500
Q53GK6;Q53G99;Q53G76;P60709;B4E335;Q8WVW5;B4DW52;Q6PJ43;B7ZAP6;B3KWQ3;Q96FU6;A4UCT3;A5GZ75;Q96DE1;F1BXA6;Q562R1;K4EQ44;K4ENJ5;P63261;B4E3A4;B4DVQ0;B7Z6P1;P68133;P68032;A8K3K1;P62736;Q5T8M8;A6NL76;Q5T8M7;B3KUD3;P63267;B3KW67;Q13707;B4DUI8;P63267-2;B3KPP5;V9HVZ7;Q6S8J3;A5A3E0;G8FSY7;Q9BYX7	Actin, cytoplasmic 1;Actin, cytoplasmic 1, N-terminally processed;Beta-actin-like protein 2;Actin, cytoplasmic 2;Actin, cytoplasmic 2, N-terminally processed;Actin, alpha skeletal muscle;Actin, alpha cardiac muscle 1;Actin, aortic smooth muscle;Actin, gamma-enteric smooth muscle;POTE ankyrin domain family member E;POTE ankyrin domain family member F;Putative beta-actin-like protein 3	ACTB;ACTG1;ACTBL2;ACTA1;ACTC1;ACTA2;ACTG2;POTEE;POTEF;POTEKP	SYELPDGQVITIGNER	16	Unmodified	0	0	0	1789.88	2;3	1.0692e-47	163.91	no	no	52766000000	10817000000	7585700000	9205700000	6958100000	9213600000	8985300000
Q53GK6;Q53G99;Q53G76;P60709;B4E335;Q8WVW5;B4DW52;Q6PJ43;B7ZAP6;B3KWQ3;Q96FU6;A4UCT3;A5GZ75;P63261;B4E3A4;B4DVQ0;I3L4N8;V9HVZ7;Q6S8J3;G8FSY7	Actin, cytoplasmic 1;Actin, cytoplasmic 1, N-terminally processed;Actin, cytoplasmic 2;Actin, cytoplasmic 2, N-terminally processed;POTE ankyrin domain family member E	ACTB;ACTG1;POTEE	EKLCYVALDFEQEMATAASSSSLEK	25	Unmodified	0	0	1	2806.3	3	0.0055911	27.419	no	no	52261000	9603800	10029000	12943000	4677400	6168000	8839900
Q53GK6;Q53G99;Q53G76;P60709;B4E335;Q8WVW5;B4DW52;Q6PJ43;B7ZAP6;B3KWQ3;Q96FU6;A4UCT3;A5GZ75;P63261;B4E3A4;B4DVQ0;I3L4N8;V9HVZ7;Q6S8J3;G8FSY7	Actin, cytoplasmic 1;Actin, cytoplasmic 1, N-terminally processed;Actin, cytoplasmic 2;Actin, cytoplasmic 2, N-terminally processed;POTE ankyrin domain family member E	ACTB;ACTG1;POTEE	LCYVALDFEQEMATAASSSSLEK	23	Oxidation (M)	0	1	0	2565.16	2;3	2.4135e-103	192.27	no	no	1323600000	270690000	229630000	252240000	157120000	225910000	188020000
Q53GK6;Q53G99;Q53G76;P60709;B4E335;Q8WVW5;B4DW52;Q6PJ43;B7ZAP6;B3KWQ3;Q96FU6;A4UCT3;A5GZ75;P63261;B4E3A4;B4DVQ0;I3L4N8;V9HVZ7;Q6S8J3;G8FSY7	Actin, cytoplasmic 1;Actin, cytoplasmic 1, N-terminally processed;Actin, cytoplasmic 2;Actin, cytoplasmic 2, N-terminally processed;POTE ankyrin domain family member E	ACTB;ACTG1;POTEE	LCYVALDFEQEMATAASSSSLEK	23	Unmodified	0	0	0	2549.17	2;3;4	3.1456e-229	267.66	no	no	9260800000	1890100000	1257700000	1593000000	1191700000	1711800000	1616600000
Q53GK6;Q53G99;Q53G76;P60709;B4E335;Q8WVW5;B4DW52;Q6PJ43;B7ZAP6;B3KWQ3;Q96FU6;Q96DE1;P63261;B4E3A4;B4DVQ0;V9HVZ7;Q6S8J3;A5A3E0;P0CG38;Q9BYX7	Actin, cytoplasmic 1;Actin, cytoplasmic 1, N-terminally processed;Actin, cytoplasmic 2;Actin, cytoplasmic 2, N-terminally processed;POTE ankyrin domain family member E;POTE ankyrin domain family member F;POTE ankyrin domain family member I;Putative beta-actin-like protein 3	ACTB;ACTG1;POTEE;POTEF;POTEI;POTEKP	QEYDESGPSIVHR	13	Unmodified	0	0	0	1515.7	2;3	1.3442e-93	225.79	no	no	75344000000	15319000000	11856000000	14119000000	9361000000	12153000000	12537000000
Q53GK6;Q53G99;Q53G76;P60709;B4E335;Q8WVW5;B4DW52;E7EVS6;G5E9R0;A1E282;C9JZR7;C9JUM1;C9JTX5;F8WCH0;P63261;B4E3A4;B4DVQ0;I3L1U9;I3L4N8;I3L3R2;J3KT65;K7EM38;B7Z6P1;P68133;P68032;A8K3K1;P62736;Q5T8M8;A6NL76;Q5T8M7;B3KUD3;P63267;B3KW67;Q7Z7J6;Q13707;P63267-2;F8WB63;B8ZZJ2;C9JFL5;F6UVQ4;B7Z6I1;Q6S8J3;A5A3E0;P0CG38	Actin, cytoplasmic 1;Actin, cytoplasmic 1, N-terminally processed;Actin, cytoplasmic 2;Actin, cytoplasmic 2, N-terminally processed;Actin, alpha skeletal muscle;Actin, alpha cardiac muscle 1;Actin, aortic smooth muscle;Actin, gamma-enteric smooth muscle;POTE ankyrin domain family member E;POTE ankyrin domain family member F;POTE ankyrin domain family member I	ACTB;ACTG2;ACTG1;ACTA1;ACTC1;ACTA2;POTEE;POTEF;POTEI	AGFAGDDAPR	10	Unmodified	0	0	0	975.441	2	0.00013595	92.538	no	no	73641000000	13383000000	11947000000	10918000000	10076000000	13983000000	13333000000
Q53GK6;Q53G99;Q53G76;P60709;B4E335;Q8WVW5;B4DW52;E7EVS6;G5E9R0;A1E282;C9JZR7;C9JUM1;C9JTX5;F8WCH0;P63261;B4E3A4;B4DVQ0;I3L1U9;I3L4N8;I3L3R2;J3KT65;K7EM38;B7Z6P1;P68133;P68032;A8K3K1;P62736;Q5T8M8;A6NL76;Q5T8M7;B3KUD3;P63267;B3KW67;Q7Z7J6;Q13707;P63267-2;F8WB63;B8ZZJ2;C9JFL5;F6UVQ4;B7Z6I1;Q6S8J3;A5A3E0;P0CG38;Q9BYX7	Actin, cytoplasmic 1;Actin, cytoplasmic 1, N-terminally processed;Actin, cytoplasmic 2;Actin, cytoplasmic 2, N-terminally processed;Actin, alpha skeletal muscle;Actin, alpha cardiac muscle 1;Actin, aortic smooth muscle;Actin, gamma-enteric smooth muscle;POTE ankyrin domain family member E;POTE ankyrin domain family member F;POTE ankyrin domain family member I;Putative beta-actin-like protein 3	ACTB;ACTG2;ACTG1;ACTA1;ACTC1;ACTA2;POTEE;POTEF;POTEI;POTEKP	AVFPSIVGR	9	Unmodified	0	0	0	944.544	2	0.00036373	87.476	no	no	52778000000	9467700000	8555700000	9397600000	6952100000	9524500000	8880400000
P63261;B4E3A4;B4DVQ0;I3L1U9;I3L4N8;I3L3R2;J3KT65;K7EM38	Actin, cytoplasmic 2;Actin, cytoplasmic 2, N-terminally processed	ACTG1	EEEIAALVIDNGSGMCK	17	Acetyl (Protein N-term);Oxidation (M)	1	1	0	1892.85	2;3	1.4022e-68	181.81	yes	no	1410500000	293150000	217610000	236530000	183330000	252890000	226960000
P63261;B4E3A4;B4DVQ0;I3L1U9;I3L4N8;I3L3R2;J3KT65;K7EM38	Actin, cytoplasmic 2;Actin, cytoplasmic 2, N-terminally processed	ACTG1	EEEIAALVIDNGSGMCK	17	Acetyl (Protein N-term)	1	0	0	1876.85	2;3	8.3934e-197	268.61	yes	no	3744100000	849810000	573150000	616510000	406740000	646260000	651590000
P63261;B4E3A4;B4DVQ0;I3L1U9;I3L4N8;I3L3R2;J3KT65;K7EM38	Actin, cytoplasmic 2;Actin, cytoplasmic 2, N-terminally processed	ACTG1	MEEEIAALVIDNGSGMCK	18	Acetyl (Protein N-term)	1	0	0	2007.9	2	4.0256e-09	89.468	yes	no	25036000	6579700	4012400	8037400	2760000	3646400	0
O96019;Q53FS0;O96019-2;D3DNS0	Actin-like protein 6A	ACTL6A	ELFQEMNIELVPPYMIASK	19	Unmodified	0	0	0	2251.13	2;3	8.7816e-16	107.65	yes	no	163400000	35494000	20895000	36835000	16514000	24773000	28885000
O96019;Q53FS0;O96019-2;H7C5S0	Actin-like protein 6A	ACTL6A	NGMVEDWDSFQAILDHTYK	19	Oxidation (M)	0	1	0	2284.01	3	1.698e-14	97.095	yes	no	131700000	35286000	23136000	24238000	16467000	11855000	20718000
O96019;Q53FS0;O96019-2;H7C5S0	Actin-like protein 6A	ACTL6A	NGMVEDWDSFQAILDHTYK	19	Unmodified	0	0	0	2268.02	3	2.3527e-91	182.31	yes	no	275730000	60408000	32457000	52430000	31957000	48964000	49515000
O96019;Q53FS0;H7C5S0;O94805;Q6FI97	Actin-like protein 6A;Actin-like protein 6B	ACTL6A;ACTL6B;BAF53A	AGYAGEDCPK	10	Unmodified	0	0	0	1066.44	2	0.0029874	54.259	no	no	446000000	95473000	61442000	78291000	46719000	77469000	86603000
O96019;Q53FS0;O96019-2;D3DNS0;O94805;Q6FI97	Actin-like protein 6A;Actin-like protein 6B	ACTL6A;ACTL6B;BAF53A	IPEGLFDPSNVK	12	Unmodified	0	0	0	1314.68	2	5.2176e-10	112.84	no	no	456300000	91984000	56859000	93581000	53623000	73451000	86800000
O96019;Q53FS0;O96019-2;H7C5S0;C9JQT2;Q6FI97	Actin-like protein 6A	ACTL6A;BAF53A	DDGSTLMEIDGDK	13	Unmodified	0	0	0	1394.59	2	4.9744e-18	124.07	no	no	126580000	22616000	16672000	24465000	17103000	24851000	20877000
O96019;Q53FS0;O96019-2;H7C5S0;C9JQT2;Q6FI97	Actin-like protein 6A	ACTL6A;BAF53A	DDGSTLMEIDGDK	13	Oxidation (M)	0	1	0	1410.58	2	0.00032607	64.534	no	no	24966000	6105700	6926900	5414200	0	6518800	0
O96019;Q53FS0;O96019-2;H7C5S0;C9JQT2;Q6FI97	Actin-like protein 6A	ACTL6A;BAF53A	DDGSTLMEIDGDKGK	15	Unmodified	0	0	1	1579.7	2;3	0.0005217	48.899	no	no	154440000	37679000	18335000	31843000	15967000	23203000	27413000
O96019;Q53FS0;O96019-2;D3DNS0;Q6FI97	Actin-like protein 6A	ACTL6A;BAF53A	EGSPANWK	8	Unmodified	0	0	0	887.414	2	0.0017069	89.752	no	no	375200000	81583000	48597000	65562000	39696000	72173000	67585000
O96019;Q53FS0;O96019-2;H7C5S0;C9JQT2;Q6FI97	Actin-like protein 6A	ACTL6A;BAF53A	ENMEAISPLK	10	Oxidation (M)	0	1	0	1146.56	2	8.7867e-05	94.363	no	no	178900000	37545000	22172000	35538000	19855000	31234000	32558000
O96019;Q53FS0;O96019-2;H7C5S0;C9JQT2;Q6FI97	Actin-like protein 6A	ACTL6A;BAF53A	ENMEAISPLK	10	Unmodified	0	0	0	1130.56	2	0.00078143	68.536	no	no	390120000	69242000	55442000	66607000	48138000	80180000	70505000
O96019;Q53FS0;O96019-2;D3DNS0;Q6FI97	Actin-like protein 6A	ACTL6A;BAF53A	LIANNTTVER	10	Unmodified	0	0	0	1129.61	2	0.00014812	91.549	no	no	1365800000	273070000	165620000	231870000	144370000	238490000	312410000
O96019;Q53FS0;O96019-2;H7C5S0;Q6FI97	Actin-like protein 6A	ACTL6A;BAF53A	LTELMFEHYNIPAFFLCK	18	Oxidation (M)	0	1	0	2288.1	3	1.0997e-18	111.22	no	no	86942000	20590000	10133000	13173000	12260000	15003000	15783000
O96019;Q53FS0;O96019-2;H7C5S0;Q6FI97	Actin-like protein 6A	ACTL6A;BAF53A	LTELMFEHYNIPAFFLCK	18	Unmodified	0	0	0	2272.11	3	1.2724e-36	144.97	no	no	219230000	52563000	30329000	37173000	25270000	37286000	36605000
O96019;Q53FS0;O96019-2;D3DNS0;Q6FI97	Actin-like protein 6A	ACTL6A;BAF53A	PGLYGSVIVAGGNTLIQSFTDR	22	Unmodified	0	0	0	2264.18	3	3.0071e-22	109.37	no	no	53142000	9274100	7967900	9892400	6086500	7727500	12193000
O96019;Q53FS0;O96019-2;H7C5S0;C9JQT2;Q6FI97	Actin-like protein 6A	ACTL6A;BAF53A	QGGPTYYIDTNALR	14	Unmodified	0	0	0	1567.76	2	2.4392e-10	101.72	no	no	255570000	55664000	30014000	51212000	25074000	43992000	49616000
O96019;Q53FS0;O96019-2;H7C5S0;Q6FI97	Actin-like protein 6A	ACTL6A;BAF53A	SEASLHPVLMSEAPWNTR	18	Oxidation (M)	0	1	0	2039.97	3	7.0813e-19	114.56	no	no	186270000	38461000	25175000	39154000	23639000	27399000	32446000
O96019;Q53FS0;O96019-2;H7C5S0;Q6FI97	Actin-like protein 6A	ACTL6A;BAF53A	SEASLHPVLMSEAPWNTR	18	Unmodified	0	0	0	2023.98	2;3	4.9329e-46	151.04	no	no	823870000	208240000	77272000	175860000	78402000	138580000	145520000
O96019;Q6FI97	Actin-like protein 6A	ACTL6A;BAF53A	SGGVYGGDEVGALVFDIGSYTVR	23	Acetyl (Protein N-term)	1	0	0	2359.13	3	2.1821e-06	60.133	no	no	66241000	22116000	14241000	10253000	1093700	7359100	11177000
O96019;Q53FS0;O96019-2;Q6FI97	Actin-like protein 6A	ACTL6A;BAF53A	SPLAGDFITMQCR	13	Unmodified	0	0	0	1494.7	2	4.8838e-57	194.06	no	no	287860000	65840000	37074000	54042000	26111000	44619000	60172000
O96019;Q53FS0;O96019-2;Q6FI97	Actin-like protein 6A	ACTL6A;BAF53A	SPLAGDFITMQCR	13	Oxidation (M)	0	1	0	1510.69	2	4.9986e-09	106.58	no	no	27428000	0	5737000	6624500	9158700	5908100	0
O96019;Q53FS0;O96019-2;Q6FI97	Actin-like protein 6A	ACTL6A;BAF53A	STGLILDSGATHTTAIPVHDGYVLQQGIVK	30	Unmodified	0	0	0	3090.64	3;4	1.0396e-115	189.45	no	no	2779500000	570290000	356500000	531940000	279640000	467890000	573190000
O96019;Q53FS0;H7C5S0;Q6FI97	Actin-like protein 6A	ACTL6A;BAF53A	VDFPTAIGMVVER	13	Unmodified	0	0	0	1432.74	2;3	4.8905e-10	103.83	no	no	421350000	85827000	55709000	66008000	47038000	83525000	83245000
P12814;P12814-3;P12814-2;P12814-4;H9KV75;B7Z565;B4DFY0;B3KUX9;B7Z2W3;H7C5W8	Alpha-actinin-1	ACTN1	AAPFNNWMEGAMEDLQDTFIVHTIEEIQGLTTAHEQFK	38	2 Oxidation (M)	0	2	0	4393.03	4	1.0985e-45	115.24	yes	no	241790000	44571000	31714000	52796000	34469000	38835000	39402000
P12814	Alpha-actinin-1	ACTN1	ACLISLGYDIGNDPQGEAEFAR	22	Unmodified	0	0	0	2395.11	2;3	1.843e-66	162.65	yes	yes	363020000	78347000	27703000	61728000	56163000	71731000	67345000
P12814;P12814-3;P12814-2;P12814-4;Q86TX4;G3V2N5;B4DRP5;G3V5M4;B7Z4V1;G3V380	Alpha-actinin-1	ACTN1	AGTQIENIEEDFR	13	Unmodified	0	0	0	1520.71	2	5.567e-47	178.15	no	no	455520000	123720000	67638000	109940000	0	0	154210000
P12814;P12814-3;P12814-2;P12814-4;Q86TX4;G3V2N5;B4DRP5;G3V5M4;G3V380	Alpha-actinin-1	ACTN1	AGTQIENIEEDFRDGLK	17	Unmodified	0	0	1	1933.94	3	3.6396e-06	76.341	yes	no	84577000	54876000	0	0	0	29702000	0
P12814;P12814-3;P12814-2;P12814-4;H9KV75;B7Z565;B4DFY0;B3KUX9;B7Z2W3;H7C5W8	Alpha-actinin-1	ACTN1	ATLPDADKER	10	Unmodified	0	0	1	1114.56	2	0.0064703	82.417	yes	no	361500000	88922000	32829000	58177000	40106000	69626000	71843000
P12814;P12814-3;P12814-2;P12814-4;H9KV75;B7Z565;Q86TX4;G3V2N5;B4DRP5;G3V2W4	Alpha-actinin-1	ACTN1	DDPLTNLNTAFDVAEK	16	Unmodified	0	0	0	1761.84	2;3	4.3702e-92	211.49	yes	no	252060000	52997000	19928000	44769000	30476000	51031000	52855000
P12814;P12814-3;P12814-2;P12814-4;H9KV75;B7Z565;Q86TX4;G3V2N5;B4DRP5;G3V2W4;G3V2X9	Alpha-actinin-1	ACTN1	DGLGFCALIHR	11	Unmodified	0	0	0	1257.63	2;3	0.00019473	68.525	yes	no	211920000	58373000	29097000	45438000	2237100	0	76775000
P12814;P12814-3;B7Z2W3;A1L0V1	Alpha-actinin-1	ACTN1	DHSGTLGPEEFK	12	Unmodified	0	0	0	1315.6	2;3	5.4996e-38	180.24	yes	no	951420000	173650000	104190000	140360000	121120000	190070000	222020000
P12814;P12814-3;P12814-2;P12814-4;H9KV75;B7Z565;B4DFY0;B3KUX9;B7Z2W3;A1L0V1;H0YJ11	Alpha-actinin-1	ACTN1	DQALTEEHAR	10	Unmodified	0	0	0	1168.55	2	2.2803e-10	142	yes	no	138990000	21275000	11849000	23133000	21800000	24516000	36416000
P12814;P12814-3;P12814-2;P12814-4;H9KV75;B7Z565;Q86TX4;B4DFY0;B3KUX9;B7Z2W3;H7C5W8	Alpha-actinin-1	ACTN1	DYETATLSEIK	11	Unmodified	0	0	0	1268.61	2	9.3343e-06	97.163	yes	no	370160000	72181000	37888000	61763000	46401000	60499000	91432000
P12814;P12814-3;P12814-2;P12814-4;H9KV75;B7Z565;B4DFY0;B3KUX9;A1L0V1;H0YJW3	Alpha-actinin-1	ACTN1	ETADTDTADQVMASFK	16	Oxidation (M)	0	1	0	1744.75	2	4.1984e-17	113.47	yes	no	67748000	15470000	0	12093000	13218000	17294000	9671700
P12814;P12814-3;P12814-2;P12814-4;H9KV75;B7Z565;B4DFY0;B3KUX9;A1L0V1;H0YJW3	Alpha-actinin-1	ACTN1	ETADTDTADQVMASFK	16	Unmodified	0	0	0	1728.75	2;3	8.77e-58	172.91	yes	no	328480000	70536000	30540000	63435000	32169000	58626000	73173000
P12814;P12814-3;P12814-2;P12814-4;H9KV75;B7Z565;B4DFY0;B3KUX9;B7Z2W3;H7C5W8;A1L0V1;H0YJW3;H0YJ11;Q5ZEZ4	Alpha-actinin-1	ACTN1	GISQEQMNEFR	11	Unmodified	0	0	0	1337.6	2	2.6093e-38	188.28	yes	no	572600000	112000000	55218000	93147000	65516000	121610000	125120000
P12814;P12814-3;P12814-2;P12814-4;H9KV75;B7Z565;B4DFY0;B3KUX9;B7Z2W3;H7C5W8;A1L0V1;H0YJW3;H0YJ11;Q5ZEZ4	Alpha-actinin-1	ACTN1	GISQEQMNEFR	11	Oxidation (M)	0	1	0	1353.6	2	0.0003656	67.879	yes	no	160100000	0	21805000	27210000	37332000	36977000	36780000
P12814;P12814-3;P12814-2;P12814-4;H9KV75;B7Z565;Q86TX4;G3V2N5;B4DRP5;G3V2W4;G3V2X9	Alpha-actinin-1	ACTN1	HRPELIDYGK	10	Unmodified	0	0	1	1226.64	2;3	0.00016245	95.483	yes	no	1778300000	57397000	208550000	447550000	233430000	379090000	452250000
P12814;P12814-3;P12814-2;P12814-4;H9KV75;B7Z565;Q86TX4;B4DFY0;B3KUX9;B7Z2W3;H7C5W8	Alpha-actinin-1	ACTN1	ICDQWDNLGALTQK	14	Unmodified	0	0	0	1660.79	2	3.8818e-80	216.54	yes	no	336150000	60633000	35195000	43843000	59839000	70121000	66520000
P12814;P12814-3;P12814-2;P12814-4;H9KV75;B7Z565;B4DFY0;B3KUX9;B7Z2W3;H7C5W8;A1L0V1;H0YJW3;H0YJ11;Q5ZEZ4	Alpha-actinin-1	ACTN1	IDQLEGDHQLIQEALIFDNK	20	Unmodified	0	0	0	2338.18	2;3;4	2.3212e-120	208.08	yes	no	1892800000	413050000	175710000	306900000	252800000	348520000	395830000
P12814;P12814-3;P12814-2;P12814-4;H9KV75;B7Z565;B4DFY0;B3KUX9;A1L0V1;H0YJW3	Alpha-actinin-1	ACTN1	IMSIVDPNR	9	Unmodified	0	0	0	1043.54	2	2.5994e-05	105.52	yes	no	688660000	102760000	70611000	100630000	88112000	135300000	191240000
P12814;P12814-3;P12814-2;P12814-4;H9KV75;B7Z565;B4DFY0;B3KUX9;A1L0V1;H0YJW3	Alpha-actinin-1	ACTN1	IMSIVDPNR	9	Oxidation (M)	0	1	0	1059.54	2	0.045741	41.704	yes	no	33597000	0	0	0	33597000	0	0
P12814;P12814-3;P12814-2;P12814-4;H9KV75;B7Z565;B4DFY0;B3KUX9;B7Z2W3;A1L0V1;H0YJW3;H0YJ11	Alpha-actinin-1	ACTN1	ISIEMHGTLEDQLSHLR	17	Oxidation (M)	0	1	0	1993.99	4	1.1762e-35	144.97	yes	no	553880000	117380000	70106000	92303000	76229000	90482000	107380000
P12814;P12814-3;P12814-2;P12814-4;H9KV75;B7Z565;B4DFY0;B3KUX9;B7Z2W3;A1L0V1;H0YJW3;H0YJ11	Alpha-actinin-1	ACTN1	ISIEMHGTLEDQLSHLR	17	Unmodified	0	0	0	1977.99	4	2.2303e-25	127.83	yes	no	641890000	146840000	78916000	114090000	63203000	114770000	124080000
P12814;P12814-3;P12814-2;P12814-4;Q86TX4;G3V2N5;B4DRP5;G3V5M4;B7Z4V1;G3V380	Alpha-actinin-1	ACTN1	KAGTQIENIEEDFR	14	Unmodified	0	0	1	1648.81	2	7.6614e-14	113.47	no	no	47185000	13645000	0	10603000	0	10250000	12687000
P12814;P12814-3;P12814-2;P12814-4;Q86TX4;G3V2N5;B4DRP5;G3V5M4;G3V380	Alpha-actinin-1	ACTN1	KAGTQIENIEEDFRDGLK	18	Unmodified	0	0	2	2062.03	4	0.00055247	41.513	yes	no	14482000	5686000	0	5076600	0	0	3719300
P12814;P12814-3;P12814-2;P12814-4;H9KV75;B7Z565;Q86TX4;G3V2N5;B4DRP5;G3V2W4	Alpha-actinin-1	ACTN1	KDDPLTNLNTAFDVAEK	17	Unmodified	0	0	1	1889.94	2;3	1.5936e-43	145.48	yes	no	766960000	159440000	72635000	131300000	99044000	151660000	152880000
P12814;P12814-3;P12814-2;P12814-4;H9KV75;B7Z565;B4DFY0;B3KUX9;B7Z2W3;H7C5W8	Alpha-actinin-1	ACTN1	LAILGIHNEVSK	12	Unmodified	0	0	0	1292.75	2;3	0.00011901	66.393	yes	no	1659500000	378570000	193260000	346740000	25987000	328420000	386570000
P12814;P12814-3;P12814-2;P12814-4;H9KV75;B7Z565;Q86TX4;B4DFY0;B3KUX9;B7Z2W3;H7C5W8;H0YJ11	Alpha-actinin-1	ACTN1	LLETIDQLYLEYAK	14	Unmodified	0	0	0	1710.91	2;3	1.1079e-30	148.41	yes	no	742680000	167490000	88576000	125400000	92375000	126090000	142750000
P12814;P12814-3;P12814-2;P12814-4;H9KV75;B7Z565;Q86TX4	Alpha-actinin-1	ACTN1	LSNRPAFMPSEGR	13	Unmodified	0	0	1	1460.72	3	0.0036642	43.69	yes	no	319050000	0	49586000	155250000	0	0	114210000
P12814;P12814-3;P12814-2;P12814-4;H9KV75;B7Z565;Q86TX4	Alpha-actinin-1	ACTN1	LSNRPAFMPSEGR	13	Oxidation (M)	0	1	1	1476.71	3	0.0059169	40.88	yes	no	92052000	0	0	47608000	41370000	0	3073500
P12814;P12814-3;P12814-2;P12814-4;H9KV75;B7Z565;Q86TX4;G3V2N5;B4DRP5;G3V2W4;G3V5M4;B7Z4V1;G3V2X9;G3V2E8	Alpha-actinin-1	ACTN1	LVSIGAEEIVDGNVK	15	Unmodified	0	0	0	1541.83	2	3.9223e-16	109.1	no	no	274350000	66302000	34215000	56944000	33678000	34212000	49001000
P12814;P12814-3;P12814-2;P12814-4	Alpha-actinin-1	ACTN1	MDHYDSQQTNDYMQPEEDWDR	21	Acetyl (Protein N-term);2 Oxidation (M)	1	2	0	2776.03	3	2.1042e-05	46.415	yes	no	0	0	0	0	0	0	0
P12814;P12814-3;P12814-2;P12814-4	Alpha-actinin-1	ACTN1	MDHYDSQQTNDYMQPEEDWDR	21	Acetyl (Protein N-term)	1	0	0	2744.04	3	2.92e-05	46.415	yes	no	0	0	0	0	0	0	0
P12814;P12814-3;P12814-2;P12814-4;H9KV75;B7Z565;Q86TX4;G3V2N5;B4DRP5;G3V2W4	Alpha-actinin-1	ACTN1	MLDAEDIVGTARPDEK	16	Unmodified	0	0	1	1758.85	2;3	1.496e-22	121.82	yes	no	805420000	203830000	6393500	176460000	4621500	203080000	211030000
P12814;P12814-3;P12814-2;P12814-4;H9KV75;B7Z565;Q86TX4;G3V2N5;B4DRP5;G3V2W4	Alpha-actinin-1	ACTN1	MLDAEDIVGTARPDEK	16	Oxidation (M)	0	1	1	1774.84	2;3	1.5141e-11	99.069	yes	no	252290000	69001000	0	0	55529000	64794000	62966000
P12814;P12814-3;P12814-2;P12814-4;H9KV75;B7Z565;Q86TX4	Alpha-actinin-1	ACTN1	MVSDINNAWGCLEQVEK	17	Oxidation (M)	0	1	0	2007.9	2	6.8929e-13	106.93	yes	no	72710000	13865000	6524800	15829000	9271300	12031000	15190000
P12814;P12814-3;P12814-2;P12814-4;H9KV75;B7Z565;Q86TX4	Alpha-actinin-1	ACTN1	MVSDINNAWGCLEQVEK	17	Unmodified	0	0	0	1991.91	2;3	7.5668e-120	224.86	yes	no	330120000	66418000	33430000	47724000	43686000	62595000	76262000
P12814;P12814-3;P12814-2;P12814-4;H9KV75;Q86TX4;G3V2N5;B4DRP5;G3V2W4;G3V2X9	Alpha-actinin-1	ACTN1	NVNIQNFHISWK	12	Unmodified	0	0	0	1498.77	2;3	2.2907e-10	117.2	yes	no	657970000	150510000	78651000	101900000	71149000	122670000	133090000
P12814;P12814-3;P12814-2;P12814-4;H9KV75;B7Z565;B4DFY0;B3KUX9;A1L0V1;H0YJW3	Alpha-actinin-1	ACTN1	NYITMDELR	9	Unmodified	0	0	0	1153.54	2	0.0014849	65.933	yes	no	245710000	74422000	0	0	33329000	62198000	75760000
P12814;P12814-3;P12814-2;P12814-4;H9KV75;B7Z565;B4DFY0;B3KUX9;A1L0V1;H0YJW3	Alpha-actinin-1	ACTN1	NYITMDELR	9	Oxidation (M)	0	1	0	1169.54	2	0.00066389	70.908	yes	no	129710000	38484000	13977000	24621000	13605000	18973000	20055000
P12814;P12814-3;P12814-2;P12814-4;H9KV75;B7Z565;B4DFY0;B3KUX9;B7Z2W3;A1L0V1;H0YJW3;H0YJ11	Alpha-actinin-1	ACTN1	QFGAQANVIGPWIQTK	16	Unmodified	0	0	0	1756.93	2;3	5.1046e-24	124.25	yes	no	83709000	23850000	9965600	13954000	7301800	14655000	13983000
P12814;P12814-3;P12814-2;P12814-4;H9KV75;B7Z565;Q86TX4;B4DFY0;B3KUX9;B7Z2W3;H7C5W8	Alpha-actinin-1	ACTN1	QKDYETATLSEIK	13	Unmodified	0	0	1	1524.77	2;3	4.7017e-05	84.753	yes	no	621800000	117130000	61215000	99050000	100670000	113390000	130340000
P12814;P12814-3;P12814-2;P12814-4;H9KV75;B7Z565;B4DFY0;B3KUX9;B7Z2W3;A1L0V1;H0YJ11	Alpha-actinin-1	ACTN1	RDQALTEEHAR	11	Unmodified	0	0	1	1324.65	3	7.2134e-06	95.417	yes	no	94342000	6913100	4626000	5960300	33416000	35183000	8243000
P12814;P12814-3;P12814-2;P12814-4;H9KV75;B7Z565;B4DFY0;B3KUX9;B7Z2W3;H7C5W8;A1L0V1;H0YJW3;H0YJ11	Alpha-actinin-1	ACTN1	SIVNYKPK	8	Unmodified	0	0	1	947.544	2	0.10227	66.073	yes	no	405250000	92097000	39828000	65519000	40983000	67834000	98987000
P12814;P12814-3;P12814-2;P12814-4;H9KV75;B7Z565;Q86TX4;G3V2W4	Alpha-actinin-1	ACTN1	TIPWLENR	8	Unmodified	0	0	0	1027.55	2	0.0036801	69.825	no	no	629770000	73075000	69429000	115890000	86286000	135540000	149540000
P12814;P12814-3;P12814-2;P12814-4;H9KV75;B7Z565;Q86TX4;B4DFY0;B3KUX9;B7Z2W3;H7C5W8	Alpha-actinin-1	ACTN1	VEQIAAIAQELNELDYYDSPSVNAR	25	Unmodified	0	0	0	2807.36	2;3;4	4.0997e-56	147.11	yes	no	623940000	157780000	74494000	122180000	70453000	90858000	108180000
P12814;P12814-3;P12814-2;P12814-4;H9KV75;B7Z565;Q86TX4;G3V2N5;G3V2W4	Alpha-actinin-1	ACTN1	VLAVNQENEQLMEDYEK	17	Oxidation (M)	0	1	0	2066.95	2	4.3162e-06	74.141	yes	no	75677000	19843000	11341000	0	13733000	8419600	22340000
P12814;P12814-3;P12814-2;P12814-4;H9KV75;B7Z565;Q86TX4;G3V2N5;G3V2W4	Alpha-actinin-1	ACTN1	VLAVNQENEQLMEDYEK	17	Unmodified	0	0	0	2050.95	2;3	5.6894e-246	293.52	yes	no	598920000	129090000	58408000	100970000	69407000	117130000	123920000
P12814;P12814-3;P12814-2;P12814-4;H9KV75;B7Z565;Q86TX4	Alpha-actinin-1	ACTN1	VPENTMHAMQQK	12	Unmodified	0	0	0	1412.65	2;3	8.2104e-18	134.18	yes	no	459850000	109450000	43906000	74725000	42085000	91786000	97892000
P12814;P12814-3;P12814-2;P12814-4;H9KV75;B7Z565;B4DFY0;B3KUX9;B7Z2W3;H7C5W8;A1L0V1;H0YJW3;H0YJ11;Q5ZEZ4;B7Z4P8;Q4JCP9	Alpha-actinin-1	ACTN1;ACTN2;ACTN3	ASFNHFDR	8	Unmodified	0	0	0	992.446	2	0.0069179	57.59	no	no	222480000	51185000	27278000	48610000	0	46957000	48451000
P12814;P12814-3;P12814-2;P12814-4;H9KV75;B7Z565;B4DFY0;B3KUX9;B7Z2W3;H7C5W8;A1L0V1;H0YJW3;H0YJ11;Q5ZEZ4;B7Z4P8;O43707;O43707-2;Q96BG6;O43707-3;F5GXS2;H7C144	Alpha-actinin-1;Alpha-actinin-4	ACTN1;ACTN2;ACTN4	HTNYTMEHIR	10	Oxidation (M)	0	1	0	1316.59	2;3	0.00035381	73.951	no	no	1309100000	17044000	253400000	12376000	603340000	402770000	20142000
P12814;P12814-3;P12814-2;P12814-4;H9KV75;B7Z565;B4DFY0;B3KUX9;B7Z2W3;H7C5W8;A1L0V1;H0YJW3;H0YJ11;Q5ZEZ4;B7Z4P8;O43707;O43707-2;Q96BG6;O43707-3;F5GXS2;H7C144	Alpha-actinin-1;Alpha-actinin-4	ACTN1;ACTN2;ACTN4	HTNYTMEHIR	10	Unmodified	0	0	0	1300.6	2;3	3.7471e-08	131.42	no	no	4269600000	881000000	399420000	557000000	457340000	950860000	1024000000
P12814;P12814-3;P12814-2;P12814-4;H9KV75;B7Z565;Q86TX4;B4DFY0;B3KUX9;B7Z2W3;H7C5W8;Q4JCP9;O43707;O43707-2;Q96BG6;B4E337	Alpha-actinin-1;Alpha-actinin-4	ACTN1;ACTN3;ACTN4	HEAFESDLAAHQDR	14	Unmodified	0	0	0	1624.72	3	5.5943e-26	145.1	no	no	853930000	175280000	86410000	142390000	86877000	152740000	210230000
P12814;P12814-3;P12814-2;P12814-4;B7Z4V1;D6RH00;B3W6H3;O43707;O43707-2;O43707-3;F5GXS2;B4E337;B4DSX0;K7EP19	Alpha-actinin-1;Alpha-actinin-4	ACTN1;ACTN3;ACTN4-MLL;ACTN4	DLLLDPAWEK	10	Unmodified	0	0	0	1198.62	2	0.0011971	61.344	no	no	2109900000	385440000	182350000	325360000	330320000	407940000	478440000
P12814;P12814-3;P12814-2;P12814-4;B7Z4V1;D6RH00;B3W6H3;O43707;O43707-2;O43707-3;F5GXS2;B4E337;B4DSX0;K7EP19	Alpha-actinin-1;Alpha-actinin-4	ACTN1;ACTN3;ACTN4-MLL;ACTN4	DLLLDPAWEK	10	Acetyl (Protein N-term)	1	0	0	1240.63	2	0.0033617	53.08	no	no	10926000	0	0	0	2197300	3311200	5417300
P12814;P12814-3;P12814-2;P12814-4;H9KV75;B7Z565;Q86TX4;G3V2N5;B4DRP5;G3V2W4;O43707;B4E337;B4DSX0	Alpha-actinin-1;Alpha-actinin-4	ACTN1;ACTN4	AIMTYVSSFYHAFSGAQK	18	Unmodified	0	0	0	2006.96	3	3.0892e-07	78.95	no	no	47975000	15392000	3551700	8735900	3296800	6538400	10460000
P12814;P12814-3;P12814-2;P12814-4;H9KV75;B7Z565;Q86TX4;G3V2N5;B4DRP5;G3V2W4;G3V5M4;G3V2X9;G3V2E8;O43707;B4E337;B4DSX0	Alpha-actinin-1;Alpha-actinin-4	ACTN1;ACTN4	ALDFIASK	8	Unmodified	0	0	0	863.475	1;2	0.0017048	85.67	no	no	3613700000	604950000	359880000	560070000	433960000	778930000	875950000
P12814;P12814-3;P12814-2;P12814-4;H9KV75;B7Z565;Q86TX4;B4DFY0;O43707;O43707-2;Q96BG6;B4E337	Alpha-actinin-1;Alpha-actinin-4	ACTN1;ACTN4	ASIHEAWTDGK	11	Unmodified	0	0	0	1213.57	2;3	1.5511e-23	167.2	no	no	656490000	139360000	57013000	105810000	72442000	128810000	153050000
P12814;P12814-3;P12814-2;P12814-4;H9KV75;B7Z565;Q86TX4;O43707;O43707-2;Q96BG6;B4E337;B4DSX0;K7EJH8	Alpha-actinin-1;Alpha-actinin-4	ACTN1;ACTN4	CQLEINFNTLQTK	13	Unmodified	0	0	0	1607.8	2;3	2.6503e-93	220.31	no	no	1093500000	174620000	100330000	134910000	186510000	258430000	238740000
P12814;P12814-3;P12814-2;P12814-4;H9KV75;B7Z565;Q86TX4;G3V2N5;B4DRP5;G3V2W4;B7Z4V1;G3V2X9;O43707;B4E337;B4DSX0	Alpha-actinin-1;Alpha-actinin-4	ACTN1;ACTN4	EGLLLWCQR	9	Unmodified	0	0	0	1173.6	2	8.2003e-05	114.28	no	no	1698200000	268270000	173570000	244360000	231220000	371800000	408980000
P12814;P12814-3;P12814-2;P12814-4;H9KV75;B7Z565;B4DFY0;B3KUX9;A1L0V1;H0YJW3;O43707;O43707-2;Q96BG6;O43707-3;F5GXS2;H7C144	Alpha-actinin-1;Alpha-actinin-4	ACTN1;ACTN4	ELPPDQAEYCIAR	13	Unmodified	0	0	0	1560.72	2	4.8005e-18	124.38	no	no	390440000	73894000	45238000	55167000	46914000	87217000	82014000
P12814;P12814-3;P12814-2;P12814-4;H9KV75;B7Z565;Q86TX4;G3V2N5;B4DRP5;G3V2W4;G3V5M4;B7Z4V1;G3V2X9;G3V2E8;O43707;B4E337;B4DSX0	Alpha-actinin-1;Alpha-actinin-4	ACTN1;ACTN4	FAIQDISVEETSAK	14	Unmodified	0	0	0	1536.77	2;3	3.5061e-39	166.03	no	no	3799200000	827090000	371600000	733660000	484530000	672280000	709990000
P12814;P12814-3;P12814-2;P12814-4;H9KV75;B7Z565;Q86TX4;B4DFY0;O43707;O43707-2;Q96BG6;B4E337	Alpha-actinin-1;Alpha-actinin-4	ACTN1;ACTN4	GYEEWLLNEIR	11	Unmodified	0	0	0	1420.7	2;3	1.379e-29	172.8	no	no	2316000000	367960000	272740000	295700000	355470000	491100000	533060000
P12814;P12814-3;P12814-2;P12814-4;H9KV75;B7Z565;Q86TX4;B4DFY0;B3KUX9;B7Z2W3;H7C5W8;O43707;O43707-2;Q96BG6;B4E337	Alpha-actinin-1;Alpha-actinin-4	ACTN1;ACTN4	KHEAFESDLAAHQDR	15	Unmodified	0	0	1	1752.82	2;3;4	2.1507e-121	237.46	no	no	8909900000	2069900000	682110000	1871800000	1205300000	1320100000	1760700000
P12814;P12814-3;P12814-2;P12814-4;H9KV75;B7Z565;Q86TX4;G3V2W4;O43707;O43707-2;Q96BG6;B4DSX0;K7EJH8	Alpha-actinin-1;Alpha-actinin-4	ACTN1;ACTN4	LASDLLEWIR	10	Unmodified	0	0	0	1214.67	2;3	6.589e-10	135.86	no	no	4470400000	763850000	371770000	691900000	539600000	1041600000	1061700000
P12814;P12814-3;P12814-2;P12814-4;H9KV75;B7Z565;Q86TX4;G3V2N5;B4DRP5;G3V2W4;G3V5M4;B7Z4V1;G3V2X9;G3V2E8;O43707;B4E337;B4DSX0	Alpha-actinin-1;Alpha-actinin-4	ACTN1;ACTN4	MTLGMIWTIILR	12	2 Oxidation (M)	0	2	0	1478.8	2;3	1.0123e-14	132.5	no	no	273720000	45453000	34774000	47940000	42680000	37653000	65220000
P12814;P12814-3;P12814-2;P12814-4;H9KV75;B7Z565;Q86TX4;G3V2N5;B4DRP5;G3V2W4;G3V5M4;B7Z4V1;G3V2X9;G3V2E8;O43707;B4E337;B4DSX0	Alpha-actinin-1;Alpha-actinin-4	ACTN1;ACTN4	MTLGMIWTIILR	12	Oxidation (M)	0	1	0	1462.8	2	0.0008661	54.343	no	no	9021000	1852900	0	1899700	1243600	1704200	2320600
P12814;P12814-3;P12814-2;P12814-4;H9KV75;B7Z565;B4DFY0;B3KUX9;B7Z2W3;H7C5W8;A1L0V1;H0YJW3;H0YJ11;Q5ZEZ4;O43707;O43707-2;Q96BG6;O43707-3;F5GXS2;H7C144	Alpha-actinin-1;Alpha-actinin-4	ACTN1;ACTN4	TINEVENQILTR	12	Unmodified	0	0	0	1428.76	2;3	1.0804e-24	154.36	no	no	3291000000	542810000	324940000	488460000	446420000	691120000	797240000
P12814;P12814-3;P12814-2;P12814-4;H9KV75;B7Z565;B4DFY0;B3KUX9;B7Z2W3;H7C5W8;A1L0V1;H0YJW3;H0YJ11;Q5ZEZ4;O43707;O43707-2;Q96BG6;O43707-3;F5GXS2;H7C144	Alpha-actinin-1;Alpha-actinin-4	ACTN1;ACTN4	VGWEQLLTTIAR	12	Unmodified	0	0	0	1385.77	2;3	1.4436e-37	177.1	no	no	4141700000	760220000	371310000	658750000	546120000	858680000	946590000
P12814;P12814-3;P12814-2;P12814-4;Q86TX4;G3V2N5;B4DRP5;G3V5M4;B7Z4V1;O43707;B4E337;B4DSX0;B3W6H4	Alpha-actinin-1;Alpha-actinin-4	ACTN1;ACTN4;MLL-ACTN4	LMLLLEVISGER	12	Unmodified	0	0	0	1371.78	2;3	3.9568e-10	114.72	no	no	144360000	36831000	12685000	27063000	15169000	22820000	29792000
P12814;P12814-3;P12814-2;P12814-4;Q86TX4;G3V2N5;B4DRP5;G3V5M4;B7Z4V1;O43707;B4E337;B4DSX0;B3W6H4	Alpha-actinin-1;Alpha-actinin-4	ACTN1;ACTN4;MLL-ACTN4	LMLLLEVISGER	12	Oxidation (M)	0	1	0	1387.77	2	0.0030339	45.28	no	no	13900000	0	0	0	0	0	13900000
P12814;P12814-3;P12814-2;P12814-4;Q86TX4;G3V2N5;B4DRP5;G3V5M4;B7Z4V1;G3V380;O43707;O43707-3;F5GXS2;B4E337;B4DSX0;K7EP19;B3W6H4	Alpha-actinin-1;Alpha-actinin-4	ACTN1;ACTN4;MLL-ACTN4	TFTAWCNSHLR	11	Unmodified	0	0	0	1391.64	2;3	1.5998e-23	167.12	no	no	824340000	132010000	86696000	97011000	130170000	186870000	191590000
O43707;O43707-2;Q96BG6;O43707-3;F5GXS2	Alpha-actinin-4	ACTN4	ACLISLGYDVENDR	14	Unmodified	0	0	0	1623.76	2;3	1.0422e-23	134.68	yes	no	1220600000	165230000	124310000	150540000	194690000	300390000	285440000
O43707;O43707-2;Q96BG6;O43707-3;F5GXS2;H7C144	Alpha-actinin-4	ACTN4	ASFNHFDK	8	Unmodified	0	0	0	964.44	2	0.0019903	95.608	yes	no	195630000	92510000	33294000	69830000	0	0	0
O43707;O43707-2;Q96BG6;O43707-3;F5GXS2	Alpha-actinin-4	ACTN4	ASFNHFDKDHGGALGPEEFK	20	Unmodified	0	0	1	2202.01	3;4;5	7.5531e-29	129.43	yes	no	1482200000	261560000	204260000	209980000	221340000	269780000	315310000
O43707;B4E337;B4DSX0;K7EJH8	Alpha-actinin-4	ACTN4	DDPVTNLNNAFEVAEK	16	Unmodified	0	0	0	1774.84	2	3.4353e-68	187	no	no	125510000	15440000	0	0	25310000	41526000	43229000
O43707;B4E337;B4DSX0	Alpha-actinin-4	ACTN4	DGLAFNALIHR	11	Unmodified	0	0	0	1225.66	2;3	0.00012664	74.841	no	no	1557600000	311580000	140340000	247500000	185640000	331070000	341520000
O43707;O43707-2;Q96BG6;O43707-3;F5GXS2;H7C144	Alpha-actinin-4	ACTN4	DHALLEEQSK	10	Unmodified	0	0	0	1168.57	2	8.8791e-06	113.69	yes	no	405010000	71132000	28652000	57931000	50575000	82730000	113990000
O43707;O43707-2;Q96BG6;O43707-3;F5GXS2	Alpha-actinin-4	ACTN4	DHGGALGPEEFK	12	Unmodified	0	0	0	1255.58	2;3	6.1668e-18	136.93	yes	no	1900900000	403240000	151440000	318050000	245210000	343710000	439250000
O43707;O43707-2;Q96BG6;B4E337	Alpha-actinin-4	ACTN4	DYETATLSDIK	11	Unmodified	0	0	0	1254.6	2	6.488e-10	126.19	yes	no	1313500000	207190000	121750000	167430000	199270000	302870000	315000000
O43707;O43707-2;Q96BG6;O43707-3;F5GXS2;H7C144	Alpha-actinin-4	ACTN4	EAILAIHK	8	Unmodified	0	0	0	893.533	2	0.010183	52.716	yes	no	1711900000	0	187810000	301090000	287100000	428090000	507850000
O43707;O43707-2;Q96BG6;O43707-3;F5GXS2;H7C144	Alpha-actinin-4	ACTN4	ETTDTDTADQVIASFK	16	Unmodified	0	0	0	1740.81	2;3	1.8885e-47	159.34	yes	no	1560800000	269220000	123740000	265950000	193780000	338110000	370030000
O43707;O43707-2;Q96BG6;O43707-3;F5GXS2;H7C144	Alpha-actinin-4	ACTN4	GISQEQMQEFR	11	Oxidation (M)	0	1	0	1367.61	2	3.7997e-10	127.83	yes	no	568050000	77983000	49324000	67891000	110540000	129170000	133140000
O43707;O43707-2;Q96BG6;O43707-3;F5GXS2;H7C144	Alpha-actinin-4	ACTN4	GISQEQMQEFR	11	Unmodified	0	0	0	1351.62	2	3.8265e-30	179.57	yes	no	1657400000	324040000	136180000	279530000	186290000	330670000	400660000
O43707;O43707-2;Q96BG6;B4E337	Alpha-actinin-4	ACTN4	HRDYETATLSDIK	13	Unmodified	0	0	1	1547.76	3	1.9547e-07	94.717	yes	no	507730000	95804000	54332000	63380000	58319000	105610000	130290000
O43707;B4E337;B4DSX0;K7EJH8	Alpha-actinin-4	ACTN4	HRPELIEYDK	10	Unmodified	0	0	1	1298.66	2;3	1.9584e-08	133.05	no	no	5788300000	1203800000	496780000	863380000	677130000	1143600000	1403600000
O43707;O43707-2;Q96BG6;O43707-3;F5GXS2	Alpha-actinin-4	ACTN4	ICDQWDALGSLTHSR	15	Unmodified	0	0	0	1757.82	2;3	9.7282e-31	135.61	yes	no	1471100000	230010000	127460000	204250000	252610000	331910000	324850000
O43707;O43707-2;Q96BG6;O43707-3;F5GXS2;H7C144	Alpha-actinin-4	ACTN4	ISIEMNGTLEDQLSHLK	17	Oxidation (M)	0	1	0	1942.97	3	8.7617e-09	91.401	yes	no	581490000	123090000	77810000	59284000	102680000	60195000	158440000
O43707;O43707-2;Q96BG6;O43707-3;F5GXS2;H7C144	Alpha-actinin-4	ACTN4	ISIEMNGTLEDQLSHLK	17	Unmodified	0	0	0	1926.97	2;3	2.3806e-67	172.91	yes	no	1315600000	246440000	167390000	166470000	182290000	258610000	294410000
O43707;B4E337;B4DSX0;K7EJH8	Alpha-actinin-4	ACTN4	KDDPVTNLNNAFEVAEK	17	Unmodified	0	0	1	1902.93	2;3	2.1385e-174	264.66	no	no	2206800000	429880000	180320000	351040000	304700000	424220000	516670000
O43707;O43707-2;Q96BG6;O43707-3;F5GXS2;H7C144	Alpha-actinin-4	ACTN4	LSGSNPYTTVTPQIINSK	18	Unmodified	0	0	0	1919	2;3	8.1472e-93	201.9	yes	no	1276600000	240760000	105450000	197700000	156050000	281510000	295150000
O43707;O43707-2;Q96BG6;B4E337;K7EJH8	Alpha-actinin-4	ACTN4	LSNRPAFMPSEGK	13	Unmodified	0	0	1	1432.71	2;3	1.9052e-06	83.692	no	no	1972400000	359600000	165040000	301820000	268480000	437370000	440140000
O43707;O43707-2;Q96BG6;B4E337;K7EJH8	Alpha-actinin-4	ACTN4	LSNRPAFMPSEGK	13	Oxidation (M)	0	1	1	1448.71	2;3	0.00017879	61.657	no	no	584150000	65991000	68521000	0	133950000	153330000	162360000
O43707;B4E337;B4DSX0	Alpha-actinin-4	ACTN4	LVSIGAEEIVDGNAK	15	Unmodified	0	0	0	1513.8	2	6.5012e-47	164.88	yes	no	761870000	167630000	63935000	123420000	102630000	145310000	158950000
O43707;O43707-2;Q96BG6;O43707-3;F5GXS2;H7C144	Alpha-actinin-4	ACTN4	MAPYQGPDAVPGALDYK	17	Oxidation (M)	0	1	0	1807.85	2	3.3867e-67	174.87	yes	no	448910000	73569000	37317000	51612000	59668000	73615000	153130000
O43707;O43707-2;Q96BG6;O43707-3;F5GXS2;H7C144	Alpha-actinin-4	ACTN4	MAPYQGPDAVPGALDYK	17	Unmodified	0	0	0	1791.85	2;3	2.6307e-45	155.63	yes	no	1348400000	239170000	127740000	202150000	171180000	261840000	346350000
K7EJH8		ACTN4	MLDAEDIVGTLRPDEK	16	Unmodified	0	0	1	1800.89	3	6.5227e-06	76.574	yes	yes	51533000	14700000	9682500	0	10146000	17005000	0
O43707;B4E337;B4DSX0	Alpha-actinin-4	ACTN4	MLDAEDIVNTAR	12	Unmodified	0	0	0	1346.65	2	0.00090663	55.724	yes	no	40661000	9942100	0	0	0	16890000	13829000
O43707;B4E337;B4DSX0	Alpha-actinin-4	ACTN4	MLDAEDIVNTARPDEK	16	Oxidation (M)	0	1	1	1831.86	2;3	2.0195e-46	162.79	yes	no	831550000	161010000	94729000	96076000	140290000	144210000	195240000
O43707;B4E337;B4DSX0	Alpha-actinin-4	ACTN4	MLDAEDIVNTARPDEK	16	Unmodified	0	0	1	1815.87	2;3	5.6726e-30	137.61	yes	no	2514700000	443550000	195010000	398390000	339500000	544540000	593700000
O43707;O43707-2;Q96BG6;B4E337	Alpha-actinin-4	ACTN4	MVSDINNGWQHLEQAEK	17	Oxidation (M)	0	1	0	2013.92	2;3	2.6547e-34	138.91	yes	no	830090000	145660000	78556000	123130000	124030000	152570000	206150000
O43707;O43707-2;Q96BG6;B4E337	Alpha-actinin-4	ACTN4	MVSDINNGWQHLEQAEK	17	Unmodified	0	0	0	1997.93	2;3	1.7051e-79	186.97	yes	no	1150000000	187100000	115230000	164840000	170200000	250180000	262450000
O43707;O43707-2;Q96BG6;O43707-3;F5GXS2;H7C144	Alpha-actinin-4	ACTN4	NFITAEELR	9	Unmodified	0	0	0	1091.56	2	0.00041149	80.688	yes	no	1939200000	353280000	162230000	324940000	240300000	440620000	417790000
O43707;B4E337;B4DSX0	Alpha-actinin-4	ACTN4	NVNVQNFHISWK	12	Unmodified	0	0	0	1484.75	2;3	2.3301e-08	106.11	yes	no	1995800000	278320000	150780000	264870000	281320000	523070000	497480000
O43707;O43707-2;Q96BG6;B4E337;K7EJH8	Alpha-actinin-4	ACTN4	PAFMPSEGK	9	Unmodified	0	0	0	962.453	2	0.092006	33.088	no	no	0	0	0	0	0	0	0
O43707;O43707-2;Q96BG6;O43707-3;F5GXS2;H7C144	Alpha-actinin-4	ACTN4	PNLDLLEQQHQLIQEALIFDNK	22	Unmodified	0	0	0	2618.37	3	2.9991e-117	198.98	yes	no	50500000	7245600	3550300	6568500	9508400	12151000	11477000
O43707;O43707-2;Q96BG6;O43707-3;F5GXS2;H7C144	Alpha-actinin-4	ACTN4	QFASQANVVGPWIQTK	16	Unmodified	0	0	0	1772.92	2	4.132e-183	276.63	yes	no	554110000	87176000	51481000	74410000	72446000	116590000	152000000
O43707;O43707-2;Q96BG6;O43707-3;F5GXS2	Alpha-actinin-4	ACTN4	QGEAEFNR	8	Unmodified	0	0	0	949.425	2	3.9183e-05	139.74	yes	no	1505000000	0	231810000	331270000	0	380850000	561110000
O43707;O43707-2;Q96BG6;O43707-3;F5GXS2	Alpha-actinin-4	ACTN4	QLEAIDQLHLEYAK	14	Unmodified	0	0	0	1669.87	2;3	1.9987e-47	176.89	yes	no	2046300000	374900000	199880000	310360000	302270000	419030000	439890000
O43707;O43707-2;Q96BG6;O43707-3;F5GXS2;H7C144	Alpha-actinin-4	ACTN4	RDHALLEEQSK	11	Unmodified	0	0	1	1324.67	2;3	2.4045e-47	196.5	yes	no	6410100000	1099200000	517820000	1640900000	701720000	1233200000	1217400000
O43707;O43707-2;Q96BG6;O43707-3;F5GXS2;H7C144	Alpha-actinin-4	ACTN4	SFSTALYGESDL	12	Unmodified	0	0	0	1288.58	1;2	2.1628e-07	160.88	yes	no	210260000	28703000	20486000	26077000	34717000	49780000	50496000
O43707;O43707-2;Q96BG6;O43707-3;F5GXS2;H7C144	Alpha-actinin-4	ACTN4	SIVDYKPNLDLLEQQHQLIQEALIFDNK	28	Unmodified	0	0	1	3323.74	3;4;5	3.8153e-129	205.32	yes	no	6861800000	1163500000	566300000	1049700000	1000800000	1488100000	1593400000
O43707;O43707-2;Q96BG6;O43707-3;F5GXS2;H7C144	Alpha-actinin-4	ACTN4	STLPDADRER	10	Unmodified	0	0	1	1158.56	2	3.4909e-06	126.71	yes	no	371180000	78612000	29891000	74282000	0	87683000	100710000
O43707;O43707-2;Q96BG6;B4E337;B4DSX0;K7EJH8	Alpha-actinin-4	ACTN4	TIPWLEDR	8	Unmodified	0	0	0	1028.53	2	0.0036828	69.812	no	no	1104200000	191520000	112610000	162280000	184420000	201790000	251570000
O43707;O43707-2;Q96BG6;B4DSX0;K7EJH8	Alpha-actinin-4	ACTN4	TIQEMQQK	8	Oxidation (M)	0	1	0	1020.49	2	0.010066	45.081	no	no	0	0	0	0	0	0	0
O43707;O43707-2;Q96BG6;B4DSX0;K7EJH8	Alpha-actinin-4	ACTN4	TIQEMQQK	8	Unmodified	0	0	0	1004.5	2	0.0017371	86.794	no	no	2151200000	413700000	202930000	379630000	223270000	433390000	498240000
O43707;O43707-2;Q96BG6	Alpha-actinin-4	ACTN4	VEQIAAIAQELNELDYYDSHNVNTR	25	Unmodified	0	0	0	2904.39	3;4	1.7001e-189	239.96	yes	no	3909600000	740010000	371560000	637490000	516520000	769520000	874550000
O43707;O43707-2;Q96BG6;B4E337;B4DSX0;K7EJH8	Alpha-actinin-4	ACTN4	VLAVNQENEHLMEDYEK	17	Oxidation (M)	0	1	0	2075.95	2;3	6.784e-46	156.49	no	no	1329200000	227250000	142340000	242290000	259460000	276980000	180900000
O43707;O43707-2;Q96BG6;B4E337;B4DSX0;K7EJH8	Alpha-actinin-4	ACTN4	VLAVNQENEHLMEDYEK	17	Unmodified	0	0	0	2059.95	2;3	6.0156e-175	246.69	no	no	4381200000	863180000	387480000	569570000	526390000	984620000	1050000000
O43707;O43707-2;Q96BG6;O43707-3;F5GXS2;H7C144	Alpha-actinin-4	ACTN4	VQQLVPK	7	Unmodified	0	0	0	810.496	2	0.0051652	110.34	yes	no	3084700000	545180000	308800000	447720000	443030000	628860000	711130000
O43707;O43707-3;F5GXS2;B4E337;B4DSX0;K7EP19;B3W6H4	Alpha-actinin-4	ACTN4;MLL-ACTN4	AGTQIENIDEDFR	13	Unmodified	0	0	0	1506.7	2	4.9398e-56	190.1	yes	no	1296600000	0	140550000	238570000	201570000	325860000	390090000
O43707;O43707-3;F5GXS2;B4E337;B4DSX0;K7EP19;B3W6H4	Alpha-actinin-4	ACTN4;MLL-ACTN4	AGTQIENIDEDFRDGLK	17	Unmodified	0	0	1	1919.92	2;3	1.0374e-18	119.96	yes	no	509000000	117940000	56333000	80640000	54368000	101050000	98662000
O43707;O43707-3;F5GXS2;B4E337;B4DSX0;K7EP19;B3W6H4	Alpha-actinin-4	ACTN4;MLL-ACTN4	KAGTQIENIDEDFR	14	Unmodified	0	0	1	1634.79	2;3	1.7126e-17	121.32	yes	no	574410000	104920000	42583000	84381000	89147000	129020000	124350000
O43707;O43707-3;F5GXS2;B4E337;B4DSX0;K7EP19;B3W6H4	Alpha-actinin-4	ACTN4;MLL-ACTN4	KAGTQIENIDEDFRDGLK	18	Unmodified	0	0	2	2048.02	3;4	2.6225e-08	86.89	yes	no	199700000	64324000	8918000	20789000	19774000	39890000	46003000
Q05DQ7;Q9NZ32;Q53HF6;Q53H79;B2RDG9;Q86TY2;V9GYX7;G3V2Q5;G3V5Y4;F6S9Y6	Actin-related protein 10	ACTR10	EFIHILYFR	9	Unmodified	0	0	0	1236.67	3	0.0078763	43.083	yes	no	18125000	5703800	2537000	0	2437000	3963700	3483900
Q05DQ7;Q9NZ32;Q53HF6;Q53H79;B2RDG9;Q86TY2;V9GYX7;Q86SY7	Actin-related protein 10	ACTR10	FNIDGNNERPSPPPNVDYPLDGEK	24	Unmodified	0	0	1	2683.25	3	1.8943e-06	61.612	yes	no	51218000	13777000	8773000	0	7044000	10756000	10868000
Q05DQ7;Q9NZ32;Q53HF6;Q53H79;B2RDG9;Q86SY7;H0YJD9	Actin-related protein 10	ACTR10	QLAENLVVIGGTSMLPGFLHR	21	Unmodified	0	0	0	2251.21	3	7.4311e-16	105.92	yes	no	52114000	12111000	7261800	9617700	3758800	8310300	11055000
Q05DQ7;Q9NZ32;Q53HF6;Q53H79;B2RDG9;Q86TY2;V9GYX7;Q86SY7;H0YJE8	Actin-related protein 10	ACTR10	TCFVSDLK	8	Unmodified	0	0	0	968.464	2	0.029119	41.724	yes	no	35538000	0	6227400	8927300	5859300	5947700	8576000
Q05DQ7;Q9NZ32;Q53HF6;Q53H79;B2RDG9;Q86TY2;V9GYX7;G3V2Q5;G3V5Y4;F6S9Y6	Actin-related protein 10	ACTR10	VVIIESVLCPSHFR	14	Unmodified	0	0	0	1654.89	3	1.4995e-05	74.475	yes	no	94689000	17015000	12213000	20301000	11904000	16498000	16757000
Q05DQ7;Q9NZ32;Q53HF6;Q53H79;B2RDG9;Q86TY2;V9GYX7;G3V2Q5;G3V5Y4;F6S9Y6	Actin-related protein 10	ACTR10	VVQYNINTEELYSYLK	16	Unmodified	0	0	0	1974.99	2	4.0926e-08	91.657	yes	no	15151000	7162700	0	7988500	0	0	0
B4DM97;P61163;F5H3I4;B4DMT4;B4DXP9;R4GMT0	Alpha-centractin	ACTR1A	ACYLSINPQKDETLETEK	18	Unmodified	0	0	1	2138.02	3	0.00061381	49.537	yes	no	135860000	30446000	17643000	23543000	15202000	23268000	25755000
B4DM97;P61163;F5H3I4;B4DMT4;B4DXP9;R4GMT0	Alpha-centractin	ACTR1A	APELLFRPDLIGEESEGIHEVLVFAIQK	28	Unmodified	0	0	1	3148.68	4	3.818e-09	65.741	yes	no	52488000	15019000	7060200	11689000	4530400	5077400	9112700
B4DM97;P61163;F5H3I4;B4DMT4;B4DXP9;R4GMT0	Alpha-centractin	ACTR1A	AQYYLPDGSTIEIGPSR	17	Unmodified	0	0	0	1865.92	2;3	2.0233e-13	107.98	yes	no	148740000	34297000	20761000	24493000	15063000	31202000	22928000
B4DM97;P61163;F5H3I4;B4DMT4;B4DXP9;R4GMT0	Alpha-centractin	ACTR1A	DQLQTFSEEHPVLLTEAPLNPR	22	Unmodified	0	0	0	2533.28	3	4.4808e-41	135.64	yes	no	787130000	191690000	94757000	135160000	85812000	142470000	137240000
B4DM97;P61163;F5H3I4;B4DMT4;B4DXP9;R4GMT0	Alpha-centractin	ACTR1A	EGYDFHSSSEFEIVK	15	Unmodified	0	0	0	1772.79	3	0.00014634	54.276	yes	no	71384000	13623000	11421000	11705000	9393700	13409000	11832000
B4DM97;P61163;F5H3I4;B4DMT4;B4DXP9	Alpha-centractin	ACTR1A	EYEEDGAR	8	Unmodified	0	0	0	967.388	2	0.0052143	62.546	yes	no	22160000	3131800	1673900	3041100	3019900	8176300	3117100
B4DM97;P61163;R4GMT0	Alpha-centractin	ACTR1A	MESYDVIANQPVVIDNGSGVIK	22	Acetyl (Protein N-term)	1	0	0	2389.18	3	1.003e-05	61.361	yes	no	50979000	18084000	0	16149000	0	0	16747000
B4DM97;P61163;F5H3I4;B4DMT4;B4DXP9;R4GMT0	Alpha-centractin	ACTR1A	TLFSNIVLSGGSTLFK	16	Unmodified	0	0	0	1682.92	2;3	1.1922e-11	102.08	yes	no	396280000	96517000	49482000	65479000	44779000	70116000	69907000
B4DM97;P61163;F5H3I4;B4DMT4;B4DXP9;R4GMT0;P42025;Q13841	Alpha-centractin;Beta-centractin	ACTR1A;ACTR1B	ACYLSINPQK	10	Unmodified	0	0	0	1192.59	2	0.0038553	51.762	no	no	178180000	48283000	21079000	37560000	14818000	27306000	29134000
B4DM97;P61163;R4GMT0;P42025	Alpha-centractin;Beta-centractin	ACTR1A;ACTR1B	AGFAGDQIPK	10	Unmodified	0	0	0	1002.51	2	0.035284	33.89	no	no	477590000	88498000	60324000	69298000	57698000	100070000	101700000
B4DM97;P61163;F5H3I4;B4DMT4;B4DXP9;P42025;Q13841	Alpha-centractin;Beta-centractin	ACTR1A;ACTR1B	ISAPQER	7	Unmodified	0	0	0	799.419	2	0.014796	58.917	no	no	255320000	110350000	56673000	88298000	0	0	0
B4DM97;P61163;F5H3I4;B4DMT4;B4DXP9;P42025;Q13841	Alpha-centractin;Beta-centractin	ACTR1A;ACTR1B	LYSTWIGGSILASLDTFK	18	Unmodified	0	0	0	1971.04	2;3	2.2708e-05	62.203	no	no	64412000	14866000	9281000	10474000	7253800	11504000	11033000
B4DM97;P61163;R4GMT0;P42025;Q13841	Alpha-centractin;Beta-centractin	ACTR1A;ACTR1B	YCFPNYVGR	9	Unmodified	0	0	0	1174.52	2	0.024508	40.724	no	no	68921000	18880000	4306000	0	12103000	16071000	17560000
P42025;Q13841	Beta-centractin	ACTR1B	APELLFQPDLVGDESEGLHEVVAFAIHK	28	Unmodified	0	0	0	3059.56	4	4.8291e-05	39.388	yes	no	34731000	8673900	4908200	6362500	4487800	5810200	4488600
P42025;Q13841	Beta-centractin	ACTR1B	DQLQTFSEEHPVLLTEAPLNPSK	23	Unmodified	0	0	0	2592.31	3	3.8322e-17	101.41	yes	no	167100000	36051000	19100000	21380000	22742000	31026000	36804000
P42025;Q13841	Beta-centractin	ACTR1B	VMAGALEGDLFIGPK	15	Unmodified	0	0	0	1516.8	2	4.1012e-16	108.58	yes	no	90405000	25897000	9159500	13277000	7730300	14683000	19658000
P61160;P61160-2	Actin-related protein 2	ACTR2	CGYAGSNFPEHIFPALVGR	19	Unmodified	0	0	0	2091	3	2.1504e-37	133.86	yes	no	441740000	94645000	50526000	65844000	54996000	86896000	88830000
P61160;P61160-2;Q8IY98;B4DHK9	Actin-related protein 2	ACTR2	DKDNFWMTR	9	Unmodified	0	0	1	1211.54	2;3	0.019522	70.942	yes	no	283120000	61005000	37095000	58920000	1151500	58353000	66600000
P61160;P61160-2;B4DHK9	Actin-related protein 2	ACTR2	DLMVGDEASELR	12	Oxidation (M)	0	1	0	1349.61	2	3.9259e-06	92.19	yes	no	194040000	39965000	23543000	33509000	25543000	31835000	39639000
P61160;P61160-2;B4DHK9	Actin-related protein 2	ACTR2	DLMVGDEASELR	12	Unmodified	0	0	0	1333.62	2	2.9373e-10	116.24	yes	no	587670000	95705000	117860000	123090000	70534000	84549000	95933000
P61160;P61160-2;Q8IY98;B4DHK9;F5H6T1;B4DWQ5	Actin-related protein 2	ACTR2	GYAFNHSADFETVR	14	Unmodified	0	0	0	1612.73	2;3	1.7016e-39	168	yes	no	1770400000	401520000	220560000	288300000	198300000	313560000	348130000
P61160;P61160-2;Q8IY98;B4DHK9;F5H6T1;B4DWQ5	Actin-related protein 2	ACTR2	HIVLSGGSTMYPGLPSR	17	Unmodified	0	0	0	1770.91	3	1.6277e-34	141	yes	no	802560000	190560000	93340000	142810000	77166000	154580000	144110000
P61160;P61160-2;Q8IY98;B4DHK9;F5H6T1;B4DWQ5	Actin-related protein 2	ACTR2	HIVLSGGSTMYPGLPSR	17	Oxidation (M)	0	1	0	1786.9	2;3	4.9484e-05	56.768	yes	no	172400000	10058000	0	0	53165000	0	109170000
P61160;P61160-2;Q8IY98;F5H6T1;B4DWQ5	Actin-related protein 2	ACTR2	HLWDYTFGPEK	11	Unmodified	0	0	0	1391.65	2;3	1.4532e-13	136.96	yes	no	806280000	183910000	95862000	145150000	87536000	142640000	151180000
P61160;P61160-2;Q8IY98;B4DHK9	Actin-related protein 2	ACTR2	HMVFLGGAVLADIMK	15	Unmodified	0	0	0	1600.85	3	7.3188e-09	95.264	yes	no	103070000	24095000	13947000	23771000	9034300	17005000	15219000
P61160;P61160-2;Q8IY98;B4DHK9	Actin-related protein 2	ACTR2	HMVFLGGAVLADIMK	15	Oxidation (M)	0	1	0	1616.84	3	9.9238e-06	71.879	yes	no	73825000	18159000	8942800	12741000	9107000	12266000	12608000
P61160;P61160-2;Q8IY98;B4DHK9;F5H6T1;B4DWQ5	Actin-related protein 2	ACTR2	ILLTEPPMNPTK	12	Oxidation (M)	0	1	0	1368.73	2	7.3549e-06	88.803	yes	no	288450000	53017000	35141000	43777000	39908000	56390000	60213000
P61160;P61160-2;Q8IY98;B4DHK9;F5H6T1;B4DWQ5	Actin-related protein 2	ACTR2	ILLTEPPMNPTK	12	Unmodified	0	0	0	1352.74	2	1.2143e-07	96.604	yes	no	948390000	194330000	122860000	179860000	87985000	178730000	184640000
P61160;P61160-2	Actin-related protein 2	ACTR2	KVVVCDNGTGFVK	13	Unmodified	0	0	1	1421.73	3	0.00059893	59.796	yes	no	0	0	0	0	0	0	0
P61160;P61160-2;Q8IY98;B4DHK9;F5H6T1;B4DWQ5	Actin-related protein 2	ACTR2	LALETTVLVESYTLPDGR	18	Unmodified	0	0	0	1976.05	2;3	3.0053e-13	104.88	yes	no	90534000	12696000	10083000	19580000	9038200	21482000	17654000
P61160;P61160-2;Q8IY98;B4DHK9;F5H6T1;B4DWQ5	Actin-related protein 2	ACTR2	LCYVGYNIEQEQK	13	Unmodified	0	0	0	1642.77	2;3	9.8748e-11	107.39	yes	no	502790000	114290000	53879000	90282000	57692000	89991000	96653000
P61160;P61160-2;Q8IY98;B4DHK9;F5H6T1;B4DWQ5	Actin-related protein 2	ACTR2	SMLEVNYPMENGIVR	15	Unmodified	0	0	0	1750.84	2;3	3.1706e-122	234.85	yes	no	225960000	49561000	31728000	42863000	23306000	38641000	39860000
P61160;P61160-2;Q8IY98;B4DHK9;F5H6T1;B4DWQ5	Actin-related protein 2	ACTR2	SMLEVNYPMENGIVR	15	Oxidation (M)	0	1	0	1766.83	2	1.629e-05	71.98	yes	no	51243000	0	7761800	11636000	7618800	11124000	13102000
P61160;P61160-2	Actin-related protein 2	ACTR2	VVVCDNGTGFVK	12	Unmodified	0	0	0	1293.64	2	7.0775e-10	110.08	yes	no	370420000	74133000	49409000	66591000	44721000	60613000	74953000
P61158;B4DXW1;F5H3P5;Q59FV6;B4DT29	Actin-related protein 3	ACTR3	AEPEDHYFLLTEPPLNTPENR	21	Unmodified	0	0	0	2481.18	3	2.0649e-30	121.77	yes	no	1492400000	293900000	192100000	236980000	185760000	288820000	294830000
P61158;B4DXW1;F5H3P5;Q59FV6;B4DT29;B4DTI0;B4E1U3	Actin-related protein 3	ACTR3	DYEEIGPSICR	11	Unmodified	0	0	0	1337.59	2	0.00021669	78.342	yes	no	30933000	0	2595900	0	28337000	0	0
P61158;B4DXW1;F5H3P5;Q59FV6;B4DT29;B4DTI0	Actin-related protein 3	ACTR3	EFSIDVGYER	10	Unmodified	0	0	0	1213.56	2	0.000717	69.65	yes	no	221450000	34854000	33997000	39177000	26961000	42508000	43949000
P61158;B4DXW1;F5H3P5;Q59FV6;B4DT29;B4DTI0	Actin-related protein 3	ACTR3	FLGPEIFFHPEFANPDFTQPISEVVDEVIQNCPIDVR	37	Unmodified	0	0	0	4315.09	4	7.2942e-28	95.784	yes	no	94206000	19578000	13529000	30558000	0	18899000	11643000
P61158;B4DXW1;F5H3P5;Q59FV6;B4DT29;B4E1U3	Actin-related protein 3	ACTR3	FMEQVIFK	8	Unmodified	0	0	0	1040.54	2	0.0016916	85.212	yes	no	687380000	152440000	92116000	133270000	74636000	118680000	116240000
P61158;B4DXW1;Q59FV6	Actin-related protein 3	ACTR3	GVDDLDFFIGDEAIEKPTYATK	22	Unmodified	0	0	1	2443.18	2;3	1.0654e-66	164.94	yes	no	1851200000	372350000	234160000	316630000	229400000	351210000	347460000
P61158;B4DXW1;F5H3P5;Q59FV6;B4DT29	Actin-related protein 3	ACTR3	HGIVEDWDLMER	12	Unmodified	0	0	0	1498.69	2;3	1.0419e-05	88.101	yes	no	667380000	136430000	87425000	109260000	86415000	129770000	118070000
P61158;B4DXW1;F5H3P5;Q59FV6;B4DT29;B4DTI0;B4E1U3	Actin-related protein 3	ACTR3	KDYEEIGPSICR	12	Unmodified	0	0	1	1465.69	2;3	7.9367e-05	89.747	yes	no	372230000	88140000	38347000	62033000	36469000	67818000	79421000
P61158	Actin-related protein 3	ACTR3	LGYAGNTEPQFIIPSCIAIK	20	Unmodified	0	0	0	2191.13	2;3	2.0205e-15	107.02	yes	yes	305080000	67783000	31191000	52015000	31387000	63997000	58705000
P61158;F8WEW2;F8WE84	Actin-related protein 3	ACTR3	LPACVVDCGTGYTK	14	Unmodified	0	0	0	1539.71	2	7.3468e-24	137.8	yes	no	624170000	115850000	82436000	102560000	78702000	121850000	122780000
P61158;B4DXW1;F5H3P5;Q59FV6;B4DT29;B4DTI0;B4E1U3	Actin-related protein 3	ACTR3	NIVLSGGSTMFR	12	Oxidation (M)	0	1	0	1296.65	2	0.001372	50.088	yes	no	231010000	63191000	21003000	62492000	21341000	34144000	28844000
P61158;B4DXW1;F5H3P5;Q59FV6;B4DT29;B4DTI0;B4E1U3	Actin-related protein 3	ACTR3	NIVLSGGSTMFR	12	Unmodified	0	0	0	1280.65	2;3	0.00071745	56.956	yes	no	641060000	176630000	569970	124000000	70457000	135000000	134400000
P61158;B4DXW1;F5H3P5;Q59FV6;B4DT29;B4DTI0;B4E1U3	Actin-related protein 3	ACTR3	PIDVQVITHHMQR	13	Unmodified	0	0	0	1572.82	3	0.021082	32.43	yes	no	102810000	17961000	17879000	0	17071000	26187000	23711000
P61158;B4DXW1;F5H3P5;Q59FV6;B4DT29;B4DTI0	Actin-related protein 3	ACTR3	QYTGINAISK	10	Unmodified	0	0	0	1093.58	2	0.00070919	69.786	yes	no	721540000	149300000	102530000	116450000	80376000	126620000	146250000
P61158;B4DXW1;F5H3P5;B4DT29;B4DTI0	Actin-related protein 3	ACTR3	TLTGTVIDSGDGVTHVIPVAEGYVIGSCIK	30	Unmodified	0	0	0	3057.57	3;4	3.2307e-43	130.32	yes	no	1347400000	351110000	156800000	233210000	139850000	215650000	250810000
P61158;B4DXW1;F5H3P5;Q59FV6;B4DT29;B4DTI0;B4E1U3	Actin-related protein 3	ACTR3	YAVWFGGSMLASTPEFYQVCHTK	23	Unmodified	0	0	0	2678.23	3	1.5573e-08	78.354	yes	no	64979000	16658000	7024900	10162000	8315500	11617000	11202000
P61158;B4DXW1;F5H3P5;Q59FV6;B4DT29;B4DTI0;B4E1U3	Actin-related protein 3	ACTR3	YAVWFGGSMLASTPEFYQVCHTK	23	Oxidation (M)	0	1	0	2694.22	3	1.2698e-08	79.69	yes	no	73005000	18070000	9255800	13450000	8635300	10049000	13545000
P61158;B4DXW1;F5H3P5;Q59FV6;B4DT29;B4DTI0	Actin-related protein 3	ACTR3	YSYVCPDLVK	10	Unmodified	0	0	0	1242.6	2	5.563e-05	101.97	yes	no	481380000	104580000	58962000	82797000	59384000	77238000	98418000
P61158;B4DXW1;F5H3P5;Q59FV6;B4DT29;B4DTI0;B4E1U3;Q59GD5;B7Z9W3;Q9P1U1-2;Q9P1U1;Q9P1U1-3;B3KM55	Actin-related protein 3;Actin-related protein 3B	ACTR3;ACTR3B	HNPVFGVMS	9	Unmodified	0	0	0	986.464	2	0.0025792	56.81	yes	no	305470000	62206000	37186000	45418000	35601000	61661000	63397000
P61158;B4DXW1;F5H3P5;Q59FV6;B4DT29;B4DTI0;B4E1U3;Q59GD5;B7Z9W3;Q9P1U1-2;Q9P1U1;Q9P1U1-3;B3KM55	Actin-related protein 3;Actin-related protein 3B	ACTR3;ACTR3B	HNPVFGVMS	9	Oxidation (M)	0	1	0	1002.46	2	0.0055221	50.04	yes	no	167640000	36896000	29100000	0	27657000	33808000	40181000
P61158;B4DXW1;F5H3P5;Q59FV6;B4DT29;B4DTI0;B4E1U3;Q59GD5;B7Z9W3;Q9P1U1-2;Q9P1U1;B3KM55	Actin-related protein 3;Actin-related protein 3B	ACTR3;ACTR3B	LSEELSGGR	9	Unmodified	0	0	0	946.472	2	1.546e-07	125.82	yes	no	2043200000	470700000	238680000	324840000	182450000	387320000	439250000
P61158;B4DXW1;F5H3P5;Q59FV6;B4DTI0;Q59GD5;B7Z9W3;Q9P1U1-2;Q9P1U1;Q9P1U1-3;H7C4J1;Q9C0K3;C9IZN3	Actin-related protein 3;Actin-related protein 3B;Actin-related protein 3C	ACTR3;ACTR3B;ACTR3C	DITYFIQQLLR	11	Unmodified	0	0	0	1408.77	2;3	2.7081e-38	188.04	yes	no	335590000	80597000	44408000	59393000	33136000	55084000	62967000
P61158;B4DXW1;F5H3P5;Q59FV6;B4DT29;B4DTI0;Q59GD5;B7Z9W3;Q9P1U1-2;Q9P1U1;Q9P1U1-3;H7C4J1;Q9C0K3;C9IZN3	Actin-related protein 3;Actin-related protein 3B;Actin-related protein 3C	ACTR3;ACTR3B;ACTR3C	EVGIPPEQSLETAK	14	Unmodified	0	0	0	1496.77	2	2.4877e-05	77.192	yes	no	319270000	76457000	34920000	49554000	17438000	55674000	85230000
Q9H9F9	Actin-related protein 5	ACTR5	VAYGIDSLFSFYHNKPK	17	Unmodified	0	0	1	1985	4	6.2237e-05	57.288	yes	yes	24073000	7393200	10157000	6523300	0	0	0
Q7Z4D2;F8VSD1;G3V1Y1;F8W057;Q9GZN1	Actin-related protein 6	ACTR6	LISENDDFEDMVVTR	15	Unmodified	0	0	0	1781.81	2	0.0010112	45.614	yes	no	0	0	0	0	0	0	0
F5GXW0;F5GWI4;X5D767;P00813	Adenosine deaminase	ADA	VEPIPWNQAEGDLTPDEVVALVGQGLQEGER	31	Unmodified	0	0	0	3344.65	3	5.7768e-06	45.137	yes	no	5383500	5383500	0	0	0	0	0
O14672;A0AV88	Disintegrin and metalloproteinase domain-containing protein 10	ADAM10	AIDTIYQTTDFSGIR	15	Unmodified	0	0	0	1699.84	2;3	5.1085e-70	194.48	yes	no	451270000	94753000	89489000	112720000	31624000	72034000	50651000
O14672;A0AV88;H0YK87;C9J9B4	Disintegrin and metalloproteinase domain-containing protein 10	ADAM10	AVSHEDQFLR	10	Unmodified	0	0	0	1200.59	3	0.00050823	61.56	yes	no	145260000	36505000	46607000	33534000	0	28611000	0
O14672;A0AV88;B4DU28	Disintegrin and metalloproteinase domain-containing protein 10	ADAM10	DECCFDANQPEGR	13	Unmodified	0	0	0	1596.59	2	0.00018072	64.104	yes	no	33685000	8252000	6848400	5965900	2087800	4492900	6038000
O14672;A0AV88;B4DU28;H0YNC5;B5MC71	Disintegrin and metalloproteinase domain-containing protein 10	ADAM10	DFDDGVLGLAWVGAPSGSSGGICEK	25	Unmodified	0	0	0	2493.15	3	1.402e-06	53.281	yes	no	73316000	15794000	11661000	14645000	7551500	10907000	12758000
O14672;A0AV88	Disintegrin and metalloproteinase domain-containing protein 10	ADAM10	EAVIAQISSHVK	12	Unmodified	0	0	0	1280.71	3	0.0047478	39.006	yes	no	274710000	58402000	48253000	68474000	25525000	39525000	34530000
O14672;A0AV88;H3BS53	Disintegrin and metalloproteinase domain-containing protein 10	ADAM10	FEGFIQTR	8	Unmodified	0	0	0	996.503	2	0.0024181	78.113	yes	no	128030000	29247000	23904000	31128000	9031100	17511000	17208000
O14672;A0AV88	Disintegrin and metalloproteinase domain-containing protein 10	ADAM10	FLELNSEQNHDDYCLAYVFTDR	22	Unmodified	0	0	0	2748.21	3	2.597e-53	152.06	yes	no	80341000	23592000	15022000	15423000	7806400	9595600	8901200
O14672;A0AV88	Disintegrin and metalloproteinase domain-containing protein 10	ADAM10	FPNIGVEK	8	Unmodified	0	0	0	902.486	2	0.013236	48.157	yes	no	234180000	52340000	35831000	46604000	20850000	40903000	37649000
O14672;A0AV88;B4DU28;H0YNC5	Disintegrin and metalloproteinase domain-containing protein 10	ADAM10	FSLCSIR	7	Unmodified	0	0	0	881.443	2	0.014111	60.682	yes	no	78155000	19841000	18520000	17796000	7817000	14181000	0
O14672;A0AV88;H3BS53	Disintegrin and metalloproteinase domain-containing protein 10	ADAM10	GGTFYVEPAER	11	Unmodified	0	0	0	1224.58	2	0.00048637	67.385	yes	no	165850000	37314000	35936000	36781000	13596000	22364000	19856000
O14672;A0AV88;H0YK87;C9J9B4	Disintegrin and metalloproteinase domain-containing protein 10	ADAM10	HYEGLSYNVDSLHQK	15	Unmodified	0	0	0	1788.84	3	1.8811e-38	154.1	yes	no	147160000	54290000	55616000	37252000	0	0	0
O14672;B4DU28	Disintegrin and metalloproteinase domain-containing protein 10	ADAM10	LVDADGPLAR	10	Unmodified	0	0	0	1025.55	2	0.00022433	85.355	yes	no	459570000	83612000	99107000	93200000	47752000	73324000	62573000
O14672;B4DU28	Disintegrin and metalloproteinase domain-containing protein 10	ADAM10	MDPSTCASTGSVQWSR	16	Unmodified	0	0	0	1768.75	2	0.00010625	58.712	yes	no	48373000	11254000	10893000	9859600	3626200	6962600	5777000
O14672;A0AV88	Disintegrin and metalloproteinase domain-containing protein 10	ADAM10	NTCQLYIQTDHLFFK	15	Unmodified	0	0	0	1926.93	3	8.3287e-06	72.898	yes	no	268260000	70463000	39684000	60876000	20694000	39476000	37066000
O14672;A0AV88;B4DU28;H0YNC5	Disintegrin and metalloproteinase domain-containing protein 10	ADAM10	SLNTGIITVQNYGSHVPPK	19	Unmodified	0	0	0	2024.07	3	0.002026	33.248	yes	no	102890000	22447000	42855000	16697000	12413000	8479100	0
O14672;B4DU28	Disintegrin and metalloproteinase domain-containing protein 10	ADAM10	TITLQPGSPCNDFR	14	Unmodified	0	0	0	1604.76	2	1.5811e-18	122.64	yes	no	217980000	48775000	42033000	58067000	14233000	31132000	23740000
O14672;A0AV88	Disintegrin and metalloproteinase domain-containing protein 10	ADAM10	VLDYDTSHIYTGHIYGEEGSFSHGSVIDGR	30	Unmodified	0	0	0	3310.52	4;5	0.00036488	32.071	yes	no	145940000	41949000	22422000	37825000	16528000	12660000	14559000
O14672;A0AV88;B4DU28;H0YNC5	Disintegrin and metalloproteinase domain-containing protein 10	ADAM10	VSHITFAHEVGHNFGSPHDSGTECTPGESK	30	Unmodified	0	0	0	3220.43	4;5	3.3761e-09	59.048	yes	no	405340000	106660000	73058000	91585000	24981000	53151000	55902000
O14672;A0AV88	Disintegrin and metalloproteinase domain-containing protein 10	ADAM10	YGPQGGCADHSVFER	15	Unmodified	0	0	0	1678.72	3	3.1984e-05	62.861	yes	no	21054000	0	0	0	6840600	14214000	0
O14672;A0AV88	Disintegrin and metalloproteinase domain-containing protein 10	ADAM10	YQMTGVEEVTQIPQEEHAANGPELLR	26	Unmodified	0	0	0	2938.41	3	8.0006e-21	103.12	yes	no	110500000	26227000	20698000	27561000	7723800	14947000	13343000
Q13444-10;Q13444-9;Q13444-8;B7Z390;Q13444-2;Q13444-7;Q13444-6;Q13444-12;Q13444-5;Q13444-4;Q59GF2;Q13444-3;Q13444;Q13444-11;A6NG98;Q13444-13	Disintegrin and metalloproteinase domain-containing protein 15	ADAM15	ALLDGMGSCLFER	13	Unmodified	0	0	0	1467.68	2	0.00082182	54.09	yes	no	30656000	10142000	5068000	7803800	0	0	7642900
Q13444-10;Q13444-9;Q13444-8;B7Z390;Q13444-2;Q13444-7;Q13444-6;Q13444-12;Q13444-5;Q13444-4;Q59GF2;Q13444-3;Q13444;Q13444-11;A6NG98	Disintegrin and metalloproteinase domain-containing protein 15	ADAM15	HCYCEEGWAPPDCTTQLK	18	Unmodified	0	0	0	2250.91	3	0.083548	12.934	yes	no	11693000	0	6980500	0	4712500	0	0
Q13444-10;Q13444-9;Q13444-8;B7Z390;Q13444-2;Q13444-7;Q13444-6;Q13444-12;Q13444-5;Q13444-4;Q59GF2;Q13444-3;Q13444;Q13444-11;A6NG98	Disintegrin and metalloproteinase domain-containing protein 15	ADAM15	LELDGDSHILELLQNR	16	Unmodified	0	0	0	1863.97	3	0.0001268	52.172	yes	no	11964000	0	0	11964000	0	0	0
Q13444-10;Q13444-9;Q13444-8;B7Z390;Q13444-2;Q13444-7;Q13444-6;Q13444-12;Q13444-5;Q13444-4;Q59GF2;Q13444-3;Q13444;Q13444-11;A6NG98;Q13444-13	Disintegrin and metalloproteinase domain-containing protein 15	ADAM15	NPSGSYVSCTPR	12	Unmodified	0	0	0	1323.59	2	1.1873e-07	96.866	yes	no	57616000	12823000	9756700	11141000	5955700	8393100	9546800
Q13444-10;Q13444-9;Q13444-8;B7Z390;Q13444-2;Q13444-7;Q13444-6;Q13444-12;Q13444-5;Q13444-4;Q59GF2;Q13444-3;Q13444;Q13444-13	Disintegrin and metalloproteinase domain-containing protein 15	ADAM15	TVELVIVADHSEAQK	15	Unmodified	0	0	0	1637.86	3	0.0098271	31.614	yes	no	56312000	0	11942000	15901000	5415000	10106000	12947000
Q13444-10;Q13444-9;Q13444-8;B7Z390;Q13444-2;Q13444-7;Q13444-6;Q13444-12;Q13444-5;Q13444-4;Q59GF2;Q13444-3;Q13444;Q13444-13	Disintegrin and metalloproteinase domain-containing protein 15	ADAM15	VALVGLEAWTQR	12	Unmodified	0	0	0	1341.74	2	0.0027426	53.388	yes	no	29442000	0	4722400	6167500	4726500	6560800	7264800
P78536;Q53RS1;P78536-2	Disintegrin and metalloproteinase domain-containing protein 17	ADAM17	CVPYVDAEQK	10	Unmodified	0	0	0	1207.55	2	0.061837	33.875	yes	no	0	0	0	0	0	0	0
P78536;Q53RS1;P78536-2	Disintegrin and metalloproteinase domain-containing protein 17	ADAM17	EADLVTTHELGHNFGAEHDPDGLAECAPNEDQGGK	35	Unmodified	0	0	0	3729.62	4;5	2.4072e-11	63.433	yes	no	117800000	16603000	23229000	15408000	12818000	34417000	15328000
P78536;Q53RS1;P78536-2	Disintegrin and metalloproteinase domain-containing protein 17	ADAM17	FWDFIDQLSINTFGK	15	Unmodified	0	0	0	1829.9	2	0.00010901	58.814	yes	no	3733200	0	0	3733200	0	0	0
P78536;P78536-2;E7EUI5;Q53RF5	Disintegrin and metalloproteinase domain-containing protein 17	ADAM17	GEESTTTNYLIELIDR	16	Unmodified	0	0	0	1852.91	2	9.1092e-08	86.367	yes	no	46446000	12779000	6374900	11721000	0	6667700	8903700
P78536;P78536-2;E7EUI5;Q6P5T8;A8K1B4;A6H8L4	Disintegrin and metalloproteinase domain-containing protein 17	ADAM17	INTDGAEYNIEPLWR	15	Unmodified	0	0	0	1789.86	2	0.010182	33.872	yes	no	19467000	0	0	19467000	0	0	0
P78536;Q53RS1	Disintegrin and metalloproteinase domain-containing protein 17	ADAM17	LQPAPVIPSAPAAPK	15	Unmodified	0	0	0	1455.84	2	0.0034165	41.625	yes	no	89114000	17572000	13619000	21098000	8172800	13897000	14756000
P78536;Q53RS1;P78536-2	Disintegrin and metalloproteinase domain-containing protein 17	ADAM17	NCQFETAQK	9	Unmodified	0	0	0	1124.49	2	0.0003314	85.862	yes	no	41422000	0	15315000	15043000	0	11064000	0
P78536;Q53RS1;P78536-2	Disintegrin and metalloproteinase domain-containing protein 17	ADAM17	NIYLNSGLTSTK	12	Unmodified	0	0	0	1309.69	2	0.0017724	50.088	yes	no	37148000	9993400	7440500	7002500	2590600	5928100	4193100
P78536;Q53RS1	Disintegrin and metalloproteinase domain-containing protein 17	ADAM17	QYESLSLFHPSNVEMLSSMDSASVR	25	Unmodified	0	0	0	2813.3	3	0.018452	24.514	yes	no	0	0	0	0	0	0	0
P78536;Q53RS1	Disintegrin and metalloproteinase domain-containing protein 17	ADAM17	SFEDLTDHPVTR	12	Unmodified	0	0	0	1415.67	3	0.0017625	45.115	yes	no	88540000	18944000	17060000	22876000	6987200	13453000	9219100
P78325-2;Q14C66;P78325;P78325-3	Disintegrin and metalloproteinase domain-containing protein 8	ADAM8	AICIVDVCHALTTEDGTAYEPVPEGTR	27	Unmodified	0	0	0	2973.38	3	0.00064143	32.136	yes	no	27568000	0	14506000	13061000	0	0	0
P78325-2;Q14C66;P78325;P78325-3;B7Z923	Disintegrin and metalloproteinase domain-containing protein 8	ADAM8	FHVSPDPSVTLENLLTWQAR	20	Unmodified	0	0	0	2309.18	3	4.4952e-30	132.51	yes	no	49352000	13599000	9653800	14817000	0	6090200	5191700
P78325-2;Q14C66;P78325	Disintegrin and metalloproteinase domain-containing protein 8	ADAM8	RPPPAPPVTVSSPPFPVPVYTR	22	Unmodified	0	0	1	2357.29	3	0.03397	19.398	yes	no	4991100	0	4991100	0	0	0	0
Q13443;Q13443-2;A0AVL1;F8WC54;C9J6H5;C9JPM3	Disintegrin and metalloproteinase domain-containing protein 9	ADAM9	DLLPEDFVVYTYNK	14	Unmodified	0	0	0	1714.85	2	0.019148	34.432	yes	no	0	0	0	0	0	0	0
Q13443;Q13443-2;A0AVL1;F8WC54	Disintegrin and metalloproteinase domain-containing protein 9	ADAM9	ECELDPCCEGSTCK	14	Unmodified	0	0	0	1743.62	2	3.038e-10	100.11	yes	no	37974000	9966800	5560400	7282000	3660100	5706100	5799000
Q13443;B4DDM8	Disintegrin and metalloproteinase domain-containing protein 9	ADAM9	EVPIYANR	8	Unmodified	0	0	0	960.503	2	0.022886	43.808	yes	no	27375000	0	27375000	0	0	0	0
Q13443;Q13443-2;A0AVL1;F8WC54	Disintegrin and metalloproteinase domain-containing protein 9	ADAM9	FGNCGFSGNEYK	12	Unmodified	0	0	0	1378.56	2	1.1864e-05	86.996	yes	no	64334000	15350000	11138000	13120000	4681300	12151000	7894700
Q13443;Q13443-2;A0AVL1;F8WC54	Disintegrin and metalloproteinase domain-containing protein 9	ADAM9	FLPGGTLCR	9	Unmodified	0	0	0	1019.52	2	0.011814	53.089	yes	no	0	0	0	0	0	0	0
Q13443;Q13443-2;A0AVL1;F8WC54	Disintegrin and metalloproteinase domain-containing protein 9	ADAM9	GGNCLLNIPKPDEAYSAPSCGNK	23	Unmodified	0	0	1	2461.14	3	1.8587e-11	86.182	yes	no	82661000	19493000	13673000	19829000	7259100	11386000	11021000
Q13443;B4DDM8	Disintegrin and metalloproteinase domain-containing protein 9	ADAM9	GYGGSVDSGPTYNEMNTALR	20	Unmodified	0	0	0	2087.92	2	3.572e-05	63.302	yes	no	5280200	0	0	5280200	0	0	0
Q13443;B4DDM8	Disintegrin and metalloproteinase domain-containing protein 9	ADAM9	HVSPVTPPR	9	Unmodified	0	0	0	988.545	2	0.047404	45.368	yes	no	41899000	8439800	8287200	7766400	4757400	6607700	6040300
Q13443;Q13443-2;A0AVL1;F8WC54	Disintegrin and metalloproteinase domain-containing protein 9	ADAM9	LQCENVQEIPVFGIVPAIIQTPSR	24	Unmodified	0	0	0	2707.44	3	1.8276e-06	53.281	yes	no	46438000	29013000	17426000	0	0	0	0
Q13443;Q13443-2;A0AVL1;F8WC54	Disintegrin and metalloproteinase domain-containing protein 9	ADAM9	LVDAGEECDCGTPK	14	Unmodified	0	0	0	1549.64	2	6.3878e-19	128.76	yes	no	124510000	26925000	21129000	31225000	13137000	13920000	18177000
Q13443;Q13443-2;A0AVL1;B4DDM8	Disintegrin and metalloproteinase domain-containing protein 9	ADAM9	NFQCVDASVLNYDCDVQK	18	Unmodified	0	0	0	2173.94	3	5.2357e-06	66.809	yes	no	42042000	7506800	9161800	8797100	5354100	7439800	3782500
Q13443;Q13443-2;A0AVL1;F8WC54	Disintegrin and metalloproteinase domain-containing protein 9	ADAM9	SCIMNSGASGSR	12	Unmodified	0	0	0	1225.52	2	0.00030337	64.827	yes	no	121900000	26870000	20092000	20093000	14496000	16568000	23784000
Q13443;Q13443-2;A0AVL1;F8WC54	Disintegrin and metalloproteinase domain-containing protein 9	ADAM9	SFAECAYGDCCK	12	Unmodified	0	0	0	1466.53	2	6.4746e-05	80.318	yes	no	52253000	10399000	9558600	10166000	4655600	8756800	8717000
P58397;P58397-3	A disintegrin and metalloproteinase with thrombospondin motifs 12	ADAMTS12	ATFCDPETQPNGR	13	Unmodified	0	0	0	1491.64	2	0.075257	31.071	yes	no	0	0	0	0	0	0	0
P58397;P58397-3;P58397-2;D6REX0	A disintegrin and metalloproteinase with thrombospondin motifs 12	ADAMTS12	GLPEYHVVGPVR	12	Unmodified	0	0	0	1321.71	3	0.00606	36.32	yes	no	96365000	17817000	17372000	19593000	9569000	16071000	15943000
P58397;P58397-3	A disintegrin and metalloproteinase with thrombospondin motifs 12	ADAMTS12	LDAAADGTQCGEK	13	Unmodified	0	0	0	1334.58	2	1.3053e-07	95.264	yes	no	35524000	0	7061300	9647200	4040400	7871000	6904100
P58397	A disintegrin and metalloproteinase with thrombospondin motifs 12	ADAMTS12	MLDAVIDGTPCFEGGNSR	18	Unmodified	0	0	0	1937.86	2	0.0012511	38.777	yes	yes	6195000	0	0	0	0	3509500	2685500
P58397;P58397-3;P58397-2;D6REX0	A disintegrin and metalloproteinase with thrombospondin motifs 12	ADAMTS12	MMASSAPLCHLSGTVLQQGTR	21	Unmodified	0	0	0	2244.08	3	0.01496	21.569	yes	no	51760000	0	11933000	17011000	14062000	8754100	0
P58397;P58397-3	A disintegrin and metalloproteinase with thrombospondin motifs 12	ADAMTS12	QLQYDPTPLTWSK	13	Unmodified	0	0	0	1575.79	2	0.00013329	68.171	yes	no	28806000	7960800	0	12011000	0	8834800	0
P58397;P58397-3	A disintegrin and metalloproteinase with thrombospondin motifs 12	ADAMTS12	SDLNPVHHDVAVLLTR	16	Unmodified	0	0	0	1784.95	4	0.068134	16.197	yes	no	32814000	0	0	14352000	0	10830000	7631700
P58397;P58397-3	A disintegrin and metalloproteinase with thrombospondin motifs 12	ADAMTS12	VEGMVTEKPANTLLPLGGDHQPEPSGK	27	Oxidation (M)	0	1	1	2816.4	4	2.2214e-06	52.97	yes	no	23287000	0	0	0	0	10740000	12546000
P58397;P58397-3;P58397-2;D6REX0	A disintegrin and metalloproteinase with thrombospondin motifs 12	ADAMTS12	VGTAALSACHGLTGFFQLPHGDFFIEPVK	29	Unmodified	0	0	0	3115.56	4	0.017333	19.733	yes	no	40146000	10716000	7225600	7796700	3243600	6385700	4778300
B3KWF6;B4DUZ7;A8K3A2;H7C324;B4DUH0;O75689-3;H0Y7Q1;O75689-2	Arf-GAP with dual PH domain-containing protein 1	ADAP1	DPLDAFAR	8	Unmodified	0	0	0	903.445	2	0.10611	32.999	no	no	0	0	0	0	0	0	0
B3KWF6;B4DUZ7;A8K3A2;H7C324;B4DUH0;O75689-3;H0Y7Q1;O75689-2	Arf-GAP with dual PH domain-containing protein 1	ADAP1	FLFACETESDQR	12	Unmodified	0	0	0	1501.65	2	0.0020222	52.495	no	no	0	0	0	0	0	0	0
B3KWF6;B4DUZ7;A8K3A2;H7C324;O75689-3;H0Y7Q1;O75689-2;H7C4B3;H7BZT6;H7C264	Arf-GAP with dual PH domain-containing protein 1	ADAP1	IEHLNATFQPAK	12	Unmodified	0	0	0	1367.72	3	0.0040099	40.516	no	no	63447000	17476000	8478400	15381000	0	9976800	12135000
B3KWF6;B4DUZ7;A8K3A2;H7C324;B4DUH0;O75689-3;H0Y7Q1;O75689-2;H7C4B3;H7BZT6;H7C264;J3KST1;K7ENT1;J3QLP8;Q9NPF8-2;Q9NPF8;Q53HQ4;Q2V6Q1	Arf-GAP with dual PH domain-containing protein 1;Arf-GAP with dual PH domain-containing protein 2	ADAP1;ADAP2;CENTA2	EIVDWFNALR	10	Unmodified	0	0	0	1261.65	2	0.00078017	68.557	no	no	30989000	7057500	4749300	5890100	3370000	4095900	5825900
D3DV75;P55265-3;H0YCK3;P55265-2;Q59EC0;P55265-5;P55265;P55265-4;E7ENU4;A0A024DAK3;B7Z8Y3	Double-stranded RNA-specific adenosine deaminase	ADAR	AGYVDFENGQWATDDIPDDLNSIR	24	Unmodified	0	0	0	2710.21	3	1.6875e-07	56.131	no	no	43070000	13845000	0	10412000	5414200	5756800	7641200
D3DV75;P55265-3;H0YCK3;P55265-2;Q59EC0;P55265-5;P55265;P55265-4;E7ENU4;A0A024DAK3;B7Z8Y3	Double-stranded RNA-specific adenosine deaminase	ADAR	AIMEMPSFYSHGLPR	15	Unmodified	0	0	0	1734.82	3	1.1578e-07	84.759	no	no	152230000	40695000	23516000	37358000	9511300	23026000	18120000
D3DV75;P55265-3;H0YCK3;P55265-2;Q59EC0;P55265-5;P55265;P55265-4;E7ENU4;A0A024DAK3;B7Z8Y3	Double-stranded RNA-specific adenosine deaminase	ADAR	AMTILLEEAK	10	Unmodified	0	0	0	1117.61	2	0.00034899	80.24	no	no	160830000	58535000	0	68472000	33819000	0	0
D3DV75;P55265-3;H0YCK3;P55265-2;Q59EC0;P55265-5;P55265;P55265-4;E7ENU4;A0A024DAK3;B7Z8Y3	Double-stranded RNA-specific adenosine deaminase	ADAR	AMTILLEEAK	10	Oxidation (M)	0	1	0	1133.6	2	0.00080323	64.103	no	no	83651000	19162000	22261000	27743000	14484000	0	0
D3DV75;P55265-3;H0YCK3;P55265-2;Q59EC0;P55265-5;P55265;P55265-4;E7ENU4;B7Z8Y3	Double-stranded RNA-specific adenosine deaminase	ADAR	CFNTLTNSFQPSLLGR	16	Unmodified	0	0	0	1853.91	2;3	5.1046e-24	124.25	no	no	119620000	11680000	27042000	36316000	4977900	19771000	19831000
D3DV75;P55265-3;H0YCK3;P55265-2;Q59EC0;P55265-5;P55265;P55265-4;E7ENU4;A0A024DAK3;B7Z8Y3	Double-stranded RNA-specific adenosine deaminase	ADAR	DINAVLIDMER	11	Oxidation (M)	0	1	0	1303.64	2	0.00051491	61.11	no	no	65619000	15298000	13543000	23777000	3891200	0	9110600
D3DV75;P55265-3;H0YCK3;P55265-2;Q59EC0;P55265-5;P55265;P55265-4;E7ENU4;A0A024DAK3	Double-stranded RNA-specific adenosine deaminase	ADAR	DMGYGNWISKPQEEK	15	Unmodified	0	0	1	1780.81	3	6.5766e-05	62.357	no	no	182470000	41793000	35328000	42576000	8900000	25529000	28346000
D3DV75;P55265-3;H0YCK3;P55265-2;Q59EC0;P55265-5;P55265;P55265-4;E7ENU4;A0A024DAK3;B7Z8Y3	Double-stranded RNA-specific adenosine deaminase	ADAR	DSIFEPAK	8	Unmodified	0	0	0	905.449	2	0.058514	40.021	no	no	0	0	0	0	0	0	0
D3DV75;P55265-3;H0YCK3;P55265-2;Q59EC0;P55265-5;P55265;P55265-4;E7ENU4;A0A024DAK3;B7Z8Y3	Double-stranded RNA-specific adenosine deaminase	ADAR	FLYSELMK	8	Unmodified	0	0	0	1029.52	2	0.0050303	63.419	no	no	282590000	69376000	47939000	66473000	22665000	39110000	37027000
D3DV75;P55265-3;H0YCK3;P55265-2;Q59EC0;P55265-5;P55265;P55265-4;E7ENU4;A0A024DAK3;B7Z8Y3	Double-stranded RNA-specific adenosine deaminase	ADAR	FLYSELMK	8	Oxidation (M)	0	1	0	1045.52	2	0.0086202	53.775	no	no	0	0	0	0	0	0	0
D3DV75;P55265-3;H0YCK3;P55265-2;Q59EC0;P55265-5;P55265;P55265-4;E7ENU4;A0A024DAK3;B7Z8Y3	Double-stranded RNA-specific adenosine deaminase	ADAR	FQVVINGR	8	Unmodified	0	0	0	931.524	2	0.012607	49.097	no	no	155810000	39138000	29856000	35512000	11561000	18002000	21740000
D3DV75;P55265-3;H0YCK3;P55265-2;Q59EC0;P55265-5;P55265;P55265-4;E7ENU4;A0A024DAK3;B7Z8Y3	Double-stranded RNA-specific adenosine deaminase	ADAR	FQYCVAVGAQTFPSVSAPSK	20	Unmodified	0	0	0	2143.04	2;3	6.8106e-10	89.011	no	no	75259000	37602000	4220400	33437000	0	0	0
D3DV75;P55265-3;H0YCK3;P55265-2;Q59EC0;P55265-5;P55265;P55265-4;E7ENU4;A0A024DAK3;B7Z8Y3	Double-stranded RNA-specific adenosine deaminase	ADAR	GETVNDCHAEIISR	14	Unmodified	0	0	0	1599.73	2	9.6504e-24	135.47	no	no	90683000	30462000	11051000	18046000	6094100	13473000	11556000
D3DV75;P55265-3;H0YCK3;P55265-2;Q59EC0;P55265-5;P55265;P55265-4;E7ENU4;A0A024DAK3	Double-stranded RNA-specific adenosine deaminase	ADAR	HPFIVNHPK	9	Unmodified	0	0	0	1087.59	2	0.015519	58.981	no	no	70068000	20723000	14277000	14642000	0	9811100	10614000
D3DV75;P55265-3;H0YCK3;P55265-2;Q59EC0;P55265-5;P55265;P55265-4;E7ENU4;A0A024DAK3	Double-stranded RNA-specific adenosine deaminase	ADAR	HYPVFENPK	9	Unmodified	0	0	0	1129.56	2	0.00034452	82.287	no	no	302080000	84062000	54087000	70769000	21127000	39026000	33007000
D3DV75;P55265-3;H0YCK3;P55265-2;Q59EC0;P55265-5;P55265;P55265-4;E7ENU4;A0A024DAK3;B7Z8Y3	Double-stranded RNA-specific adenosine deaminase	ADAR	ICDYLFNVSDSSALNLAK	18	Unmodified	0	0	0	2028.98	2	6.3839e-13	101.05	no	no	60274000	12894000	10845000	14102000	6961600	6944800	8526900
D3DV75;P55265-3;H0YCK3;P55265-2;Q59EC0;P55265-5;P55265;P55265-4;E7ENU4;A0A024DAK3;B7Z8Y3	Double-stranded RNA-specific adenosine deaminase	ADAR	ILAAIIMK	8	Unmodified	0	0	0	871.557	2	0.0017838	82.671	no	no	170190000	48016000	31359000	34809000	10931000	23823000	21249000
D3DV75;P55265-3;H0YCK3;P55265-2;Q59EC0;P55265-5;P55265;P55265-4;E7ENU4;A0A024DAK3;B7Z8Y3	Double-stranded RNA-specific adenosine deaminase	ADAR	ILAAIIMK	8	Oxidation (M)	0	1	0	887.551	2	0.052979	60.682	no	no	89893000	17440000	17977000	25557000	8393800	11459000	9065200
D3DV75;P55265-3;H0YCK3;P55265-2;Q59EC0;P55265-5;P55265;P55265-4;E7ENU4;A0A024DAK3;B7Z8Y3	Double-stranded RNA-specific adenosine deaminase	ADAR	LGNSCEFR	8	Unmodified	0	0	0	981.434	2	0.005888	59.35	no	no	157890000	37915000	28902000	37425000	14096000	19675000	19878000
D3DV75;P55265-3;H0YCK3;P55265-2;Q59EC0;P55265-5;P55265;P55265-4;E7ENU4;A0A024DAK3;B7Z8Y3	Double-stranded RNA-specific adenosine deaminase	ADAR	LTECQLK	7	Unmodified	0	0	0	890.453	2	0.020308	54.774	no	no	267060000	0	63822000	74469000	26880000	50602000	51287000
D3DV75;P55265-3;H0YCK3;P55265-2;Q59EC0;P55265-5;P55265;P55265-4;E7ENU4;A0A024DAK3;B7Z8Y3	Double-stranded RNA-specific adenosine deaminase	ADAR	LVDQSGPPHEPK	12	Unmodified	0	0	0	1302.66	2;3	3.858e-10	114.87	no	no	1213400000	292380000	245830000	251940000	102300000	160950000	160040000
D3DV75;P55265-3;H0YCK3;P55265-2	Double-stranded RNA-specific adenosine deaminase	ADAR	MGFTELPLTGSTFHDQIAMLSHR	23	Unmodified	0	0	0	2588.25	4	1.0312e-06	65.207	yes	no	69664000	22246000	12622000	17746000	0	10105000	6945300
Q59EC0;P55265-5;P55265;P55265-4;E7ENU4;A0A024DAK3;B7Z8Y3	Double-stranded RNA-specific adenosine deaminase	ADAR	MGFTEVTPVTGASLR	15	Oxidation (M)	0	1	0	1580.79	2	5.3784e-05	63.682	yes	no	82088000	19790000	17411000	21299000	10299000	13289000	0
Q59EC0;P55265-5;P55265;P55265-4;E7ENU4;A0A024DAK3;B7Z8Y3	Double-stranded RNA-specific adenosine deaminase	ADAR	MGFTEVTPVTGASLR	15	Unmodified	0	0	0	1564.79	2	4.8377e-57	175.15	yes	no	269990000	72761000	39388000	68293000	17723000	36004000	35822000
D3DV75;P55265-3;H0YCK3;P55265-2;Q59EC0;P55265-5;P55265;P55265-4;E7ENU4;A0A024DAK3;B7Z8Y3	Double-stranded RNA-specific adenosine deaminase	ADAR	NAEFLTCNIPTSNASNNMVTTEK	23	Unmodified	0	0	0	2555.16	3	1.3156e-08	79.177	no	no	52212000	17337000	13284000	15074000	0	6516600	0
D3DV75;P55265-3;H0YCK3;P55265-2;Q59EC0;P55265-5;P55265;P55265-4;E7ENU4;A0A024DAK3	Double-stranded RNA-specific adenosine deaminase	ADAR	NIFLLFK	7	Unmodified	0	0	0	893.537	2	0.02428	51.787	no	no	207660000	52099000	36980000	47669000	16389000	27791000	26727000
D3DV75;P55265-3;H0YCK3;P55265-2;Q59EC0;P55265-5;P55265;P55265-4;E7ENU4;B7Z8Y3	Double-stranded RNA-specific adenosine deaminase	ADAR	NPISGLLEYAQFASQTCEFNMIEQSGPPHEPR	32	Unmodified	0	0	0	3646.68	3;4	9.1593e-55	140.38	no	no	78000000	24645000	15710000	25065000	2584900	5007900	4987300
D3DV75;P55265-3;H0YCK3;P55265-2;Q59EC0;P55265-5;P55265;P55265-4;E7ENU4;B7Z8Y3	Double-stranded RNA-specific adenosine deaminase	ADAR	NPISGLLEYAQFASQTCEFNMIEQSGPPHEPR	32	Oxidation (M)	0	1	0	3662.68	4	1.3755e-06	46.15	no	no	6846600	0	0	6846600	0	0	0
D3DV75;P55265-3;H0YCK3;P55265-2;Q59EC0;P55265-5;P55265;P55265-4;E7ENU4;B7Z8Y3	Double-stranded RNA-specific adenosine deaminase	ADAR	QGTTPPIWHLTDK	13	Unmodified	0	0	0	1492.77	3	0.00072795	46.704	no	no	365960000	0	85372000	107500000	46088000	62462000	64544000
D3DV75;P55265-3;H0YCK3;P55265-2;Q59EC0;P55265-5;P55265;P55265-4;E7ENU4;A0A024DAK3;B7Z8Y3	Double-stranded RNA-specific adenosine deaminase	ADAR	SHGFAAEFK	9	Unmodified	0	0	0	992.472	2	0.004151	55.649	no	no	230050000	61015000	40522000	53543000	17860000	31284000	25826000
D3DV75;P55265-3;H0YCK3;P55265-2;Q59EC0;P55265-5;P55265;P55265-4;E7ENU4;A0A024DAK3;B7Z8Y3	Double-stranded RNA-specific adenosine deaminase	ADAR	SPVTTLLECMHK	12	Unmodified	0	0	0	1414.69	3	0.017736	35.774	no	no	145350000	38385000	22994000	31411000	10200000	22823000	19533000
D3DV75;P55265-3;H0YCK3;P55265-2;Q59EC0;P55265-5;P55265;P55265-4;E7ENU4;A0A024DAK3	Double-stranded RNA-specific adenosine deaminase	ADAR	SVTLGYLFSQGHLTR	15	Unmodified	0	0	0	1677.88	3	1.2335e-16	112.17	no	no	702440000	188510000	116330000	150750000	47275000	91598000	107980000
D3DV75;P55265-3;H0YCK3;P55265-2;Q59EC0;P55265-5;P55265;P55265-4;E7ENU4;A0A024DAK3;B7Z8Y3	Double-stranded RNA-specific adenosine deaminase	ADAR	TAESQTPTPSATSFFSGK	18	Unmodified	0	0	0	1842.86	2	1.5141e-13	106.57	no	no	146780000	36904000	17845000	36568000	12831000	16950000	25684000
D3DV75;P55265-3;H0YCK3;P55265-2;Q59EC0;P55265-5;P55265;P55265-4;E7ENU4;A0A024DAK3	Double-stranded RNA-specific adenosine deaminase	ADAR	VENGEGTIPVESSDIVPTWDGIR	23	Unmodified	0	0	0	2469.2	2	2.1493e-17	106.63	no	no	49436000	13794000	7275600	12227000	3941500	5815800	6381900
D3DV75;P55265-3;H0YCK3;P55265-2;Q59EC0;P55265-5;P55265;P55265-4;E7ENU4;A0A024DAK3;B7Z8Y3	Double-stranded RNA-specific adenosine deaminase	ADAR	VLIGENEK	8	Unmodified	0	0	0	900.492	2	0.036356	39.305	no	no	629660000	175290000	90578000	134970000	56962000	85114000	86740000
D3DV75;P55265-3;H0YCK3;P55265-2;Q59EC0;P55265-5;P55265;P55265-4;E7ENU4;A0A024DAK3	Double-stranded RNA-specific adenosine deaminase	ADAR	VSIYDSK	7	Unmodified	0	0	0	810.412	2	0.027859	49.097	no	no	441320000	80893000	91140000	78305000	44712000	65940000	80331000
D3DV75;P55265-3;H0YCK3;P55265-2;Q59EC0;P55265-5;P55265;P55265-4;E7ENU4;A0A024DAK3;B7Z8Y3	Double-stranded RNA-specific adenosine deaminase	ADAR	YLNTNPVGGLLEYAR	15	Unmodified	0	0	0	1678.87	2;3	1.1687e-30	140.27	no	no	405260000	93465000	70926000	88496000	42140000	57845000	52388000
F8W9Q8;B4DRU7;G3V426;Q86TW2-2;Q86TW2;Q86TW2-3	Uncharacterized aarF domain-containing protein kinase 1	ADCK1	NLPLELDFLNEGR	13	Unmodified	0	0	0	1528.79	2	0.09592	29.467	yes	no	13050000	4374600	1950600	2651300	2087000	1986500	0
F8W9Q8;B4DRU7;G3V426;Q86TW2-2;Q86TW2	Uncharacterized aarF domain-containing protein kinase 1	ADCK1	VGQHLGALDYLLPEEYTSTLK	21	Unmodified	0	0	0	2346.21	3	0.010665	22.763	yes	no	4902200	0	0	4902200	0	0	0
Q8NI60-2;B4DED1;E7EVZ8;B4DU83;Q8NI60-4;B4DN23;Q5T7A2;Q8NI60-3;B4DVB7;Q8NI60	Chaperone activity of bc1 complex-like, mitochondrial	ADCK3	IHNLIPVMLR	10	Unmodified	0	0	0	1204.71	3	0.0011024	55.461	yes	no	30793000	10487000	6919700	10329000	1369200	1688200	0
Q8NI60-2;B4DED1;E7EVZ8;B4DU83;Q8NI60-4;B4DN23;Q5T7A2;Q8NI60-3;B4DVB7;Q8NI60	Chaperone activity of bc1 complex-like, mitochondrial	ADCK3	SFTDLYIQIIR	11	Unmodified	0	0	0	1367.74	2	0.00041982	69.721	yes	no	26030000	7946800	4713700	6940300	1851700	2469900	2107600
Q8NI60-2;B4DED1;E7EVZ8;B4DU83;Q8NI60-4;B4DN23;Q5T7A2;Q8NI60-3;B4DVB7;Q8NI60	Chaperone activity of bc1 complex-like, mitochondrial	ADCK3	VALLDFGATR	10	Unmodified	0	0	0	1061.59	2	0.047116	37.18	yes	no	0	0	0	0	0	0	0
Q96D53;Q96D53-2	Uncharacterized aarF domain-containing protein kinase 4	ADCK4	EFGTEFTDHYIEVVK	15	Unmodified	0	0	0	1812.86	3	9.0285e-06	71.98	yes	no	83848000	17704000	10289000	18242000	7588700	13854000	16170000
Q96D53;Q96D53-2	Uncharacterized aarF domain-containing protein kinase 4	ADCK4	IQDLIPVLLR	10	Unmodified	0	0	0	1178.74	2	0.00024269	83.862	yes	no	62210000	15123000	9094800	10169000	7509700	10353000	9959900
Q96D53;M0R001;M0R011;M0R362;M0R0L2;M0R3F7	Uncharacterized aarF domain-containing protein kinase 4	ADCK4	IVQTLCTVR	9	Unmodified	0	0	0	1088.6	2	0.01883	56.013	yes	no	28180000	0	6302600	0	3737400	9753400	8386200
Q96D53;Q96D53-2	Uncharacterized aarF domain-containing protein kinase 4	ADCK4	LCPPPEETYALHR	13	Unmodified	0	0	0	1581.76	3	0.068647	18.413	yes	no	27635000	0	10095000	8438800	0	0	9100900
Q96D53;Q96D53-2	Uncharacterized aarF domain-containing protein kinase 4	ADCK4	QPDAATAGSLPTK	13	Unmodified	0	0	0	1255.64	2	0.068919	27.255	yes	no	35227000	8403200	4884100	0	5154900	8235700	8549300
Q96D53;Q96D53-2;M0R001;M0R011	Uncharacterized aarF domain-containing protein kinase 4	ADCK4	VASLEEVPFAAASIGQVHQGLLR	23	Unmodified	0	0	0	2391.29	3	0.001364	34.217	yes	no	133390000	32116000	23162000	22330000	10774000	23685000	21319000
Q96D53;M0R001;M0R011	Uncharacterized aarF domain-containing protein kinase 4	ADCK4	VGQMLSIQDNSFISPQLQHIFER	23	Unmodified	0	0	0	2686.35	3	0.0038131	31.767	yes	no	0	0	0	0	0	0	0
Q96D53;Q96D53-2	Uncharacterized aarF domain-containing protein kinase 4	ADCK4	VLGMELAGGVPLDQCQGLSQDLR	23	Unmodified	0	0	0	2455.22	3	2.1656e-06	55.208	yes	no	19417000	8530300	5766400	5120100	0	0	0
Q3MIX3	Uncharacterized aarF domain-containing protein kinase 5	ADCK5	AELVLLDHGLYQFLEEK	17	Unmodified	0	0	0	2016.06	3	0.00060269	41.695	yes	yes	14984000	6894700	3131700	0	0	0	4957700
B3KNM3;B3KVJ0;O60266;B7ZLX9;U3KQ91;B3KT86;Q8NBM1	Adenylate cyclase type 3	ADCY3	FLNEIISDFDSLLDNPK	17	Unmodified	0	0	0	1978.99	3	9.5776e-05	50.178	yes	no	248190000	121960000	0	0	122830000	3393300	0
B3KNM3;B3KVJ0;O60266;B7ZLX9;U3KQ91;C9JLX3;H7C1A6;C9JYB5	Adenylate cyclase type 3	ADCY3	LLNELFAR	8	Unmodified	0	0	0	974.555	2	0.00744	56.81	yes	no	16274000	5403100	4786900	6084400	0	0	0
B3KNM3;B3KVJ0;O60266;B7ZLX9;C9JLX3;C9J969	Adenylate cyclase type 3	ADCY3	LTFVPESLENLYQTYFK	17	Unmodified	0	0	0	2091.06	2;3	0.02649	28.627	yes	no	22264000	5435900	4227900	6049400	1413200	3248200	1889900
B3KNM3;B3KVJ0;O60266;B7ZLX9;U3KQ91;B3KT86;C9JLX3;H7C1A6	Adenylate cyclase type 3	ADCY3	VGVHTGTVLGGVLGQK	16	Unmodified	0	0	0	1520.87	3	0.0001224	52.527	yes	no	28890000	7995000	6332800	0	3212000	6811600	4538400
B3KNM3;B3KVJ0;O60266;B7ZLX9;U3KQ91;B3KT86	Adenylate cyclase type 3	ADCY3	VVDASEDEHELNQLLNEALLER	22	Unmodified	0	0	0	2535.25	3	2.6383e-22	110.75	yes	no	57105000	14674000	8201600	13247000	5097500	8240900	7644000
B3KNM3;B3KVJ0;O60266;B7ZLX9;U3KQ91;B3KT86;Q8NBM1	Adenylate cyclase type 3	ADCY3	WQHLADLADFALAMK	15	Unmodified	0	0	0	1728.87	3	0.0098271	31.614	yes	no	6902800	4251800	2651000	0	0	0	0
P35611-2;E7EV99;P35611-4;A2A3N8;E7ENY0;P35611;P35611-3;Q96D30;B4DI79;D6RAH3;D6RF25;D6RJE2	Alpha-adducin	ADD1	VDENNPEYLR	10	Unmodified	0	0	0	1247.58	2	0.00030995	81.525	yes	no	56052000	23647000	14624000	17782000	0	0	0
P35611-2;E7EV99;P35611-4;A2A3N8;E7ENY0;P35611;P35611-3;Q96D30;B4DI79;D6RAH3	Alpha-adducin	ADD1	VSMILQSPAFCEELESMIQEQFK	23	Unmodified	0	0	0	2743.29	3	0.0066532	23.536	yes	no	11715000	0	0	3688100	2034500	5992400	0
P35611-2;E7EV99;P35611-4;A2A3N8;E7ENY0;P35611;P35611-3;H0Y9H2;H0YG19;Q16155	Alpha-adducin	ADD1;ADDA	GSEENLDEAR	10	Unmodified	0	0	0	1118.48	2	0.00059323	72.2	yes	no	111920000	21884000	11746000	16202000	14978000	21412000	25697000
P35611-2;E7EV99;P35611-4;A2A3N8;E7ENY0;P35611;P35611-3;Q96D30;B4DI79;Q4TT76;B4DPW4	Alpha-adducin	ADD1;LA04NC01-25A3.2-001	CGLLPISPEALSLGEVAYHDYHGILVDEEEK	31	Unmodified	0	0	0	3452.68	4	1.8288e-09	60.029	yes	no	55842000	14441000	5397000	8985000	8346100	7957700	10716000
P35611-2;E7EV99;P35611-4;A2A3N8;E7ENY0;P35611;P35611-3;Q96D30;B4DI79;Q4TT76;D6RF25	Alpha-adducin	ADD1;LA04NC01-25A3.2-001	INLQGDIVDR	10	Unmodified	0	0	0	1141.61	2	0.00086559	67.08	yes	no	126830000	29740000	12615000	26153000	0	27534000	30788000
P35611-2;E7EV99;P35611-4;A2A3N8;E7ENY0;P35611;P35611-3;Q96D30;B4DI79;Q4TT76;H0Y9H2;B4DPW4	Alpha-adducin	ADD1;LA04NC01-25A3.2-001	SPGSPVGEGTGSPPK	15	Unmodified	0	0	0	1352.66	2	1.6772e-23	127.66	yes	no	86732000	17269000	7151400	15376000	7912900	17901000	21121000
P35611-2;E7EV99;P35611-4;A2A3N8;E7ENY0;P35611;P35611-3;Q96D30;B4DI79;Q4TT76;H0Y9H2;B4DPW4	Alpha-adducin	ADD1;LA04NC01-25A3.2-001	TLASAGGPDNLVLLNPEK	18	Unmodified	0	0	0	1807.97	2	4.9569e-14	107.72	yes	no	113770000	22779000	15575000	17763000	12746000	20747000	24162000
P35611-2;E7EV99;P35611-4;A2A3N8;E7ENY0;P35611;P35611-3;Q4TT76;H0Y9H2	Alpha-adducin	ADD1;LA04NC01-25A3.2-001	TSTSAVPNLFVPLNTNPK	18	Unmodified	0	0	0	1899.01	2;3	9.1185e-05	52.365	yes	no	83080000	16545000	8369500	9826900	12414000	17165000	18760000
P35611-2;E7EV99;P35611-4;A2A3N8;E7ENY0;P35611;P35611-3;Q96D30;B4DI79;Q4TT76;H0Y9H2;B4DPW4	Alpha-adducin	ADD1;LA04NC01-25A3.2-001	WQIGEQEFEALMR	13	Unmodified	0	0	0	1635.77	2	5.8786e-18	122.46	yes	no	77771000	14694000	9914900	19337000	6982200	13488000	13355000
P35611-2;E7EV99;P35611-4;A2A3N8;E7ENY0;P35611;P35611-3;Q96D30;B4DI79;Q4TT76;H0Y9H2;B4DPW4;P35612-2;P35612-8;P35612-9;P35612-4;P35612-3;Q05DK5;P35612	Alpha-adducin;Beta-adducin	ADD1;LA04NC01-25A3.2-001;ADD2	MLDNLGYR	8	Unmodified	0	0	0	980.475	2	0.023106	43.734	no	no	46508000	0	5385600	7798000	7516400	12804000	13004000
P35612-2;P35612-8;P35612-9;P35612-4;P35612-3;Q05DK5;P35612;C9J080;P35612-5;P35612-6;C9JTM0	Beta-adducin	ADD2	GVSCSEVTASSLIK	14	Unmodified	0	0	0	1436.72	2	7.0905e-05	68.044	yes	no	18727000	0	0	0	3906900	6356500	8463300
Q9UEY8-2;Q59EK1;Q9UEY8;Q53FL4	Gamma-adducin	ADD3	EQDHIIIIPR	10	Unmodified	0	0	0	1232.69	3	0.0020688	48.981	yes	no	25781000	13458000	0	12323000	0	0	0
Q9UEY8-2;Q59EK1;Q9UEY8	Gamma-adducin	ADD3	INENDPEYIR	10	Unmodified	0	0	0	1261.59	2	0.00014562	91.752	yes	no	109390000	20297000	11945000	37049000	9879200	14187000	16035000
Q9UEY8-2;Q59EK1;Q9UEY8;Q53FL4	Gamma-adducin	ADD3	VGEIEFEGLMR	11	Unmodified	0	0	0	1278.63	2	0.00059784	63.473	yes	no	39120000	0	9304400	0	6072000	12298000	11446000
Q9UEY8-2;Q59EK1;Q9UEY8;Q53FL4	Gamma-adducin	ADD3	VTQILQSPAFR	11	Unmodified	0	0	0	1258.7	2	0.00014901	117.14	yes	no	119090000	28292000	11372000	22744000	10424000	20571000	25686000
Q6FI45;P11766;Q5U043;H0YAG8;Q2VIM7;D6R9G2;D6RFE4;D6RAY0	Alcohol dehydrogenase class-3	ADH5	AAVAWEAGKPLSIEEIEVAPPK	22	Unmodified	0	0	1	2304.24	3	2.0118e-66	160.57	yes	no	420610000	91082000	31715000	72452000	51495000	73971000	99895000
Q6FI45;P11766;H0YAG8	Alcohol dehydrogenase class-3	ADH5	EFGATECINPQDFSK	15	Unmodified	0	0	0	1741.76	2	2.6427e-30	134.02	yes	no	71598000	11195000	6806700	11699000	12207000	13532000	16158000
Q6FI45;P11766;Q5U043;Q2VIM7	Alcohol dehydrogenase class-3	ADH5	GTAFGGWK	8	Unmodified	0	0	0	822.402	2	0.019437	44.961	yes	no	53072000	0	0	0	13670000	18389000	21012000
Q6FI45;P11766;Q5U043;H0YAG8;Q2VIM7	Alcohol dehydrogenase class-3	ADH5	IDPLAPLDK	9	Unmodified	0	0	0	980.554	2	0.0025287	58.699	yes	no	149410000	19523000	13066000	20563000	20680000	31505000	44069000
Q6FI45;P11766;Q5U043;D6R9G2;D6RFE4	Alcohol dehydrogenase class-3	ADH5	IIATAVCHTDAYTLSGADPEGCFPVILGHEGAGIVESVGEGVTK	44	Unmodified	0	0	0	4497.18	4	1.6419e-19	63.799	yes	no	47302000	17530000	9538200	0	0	8848500	11386000
Q6FI45;P11766;Q5U043;H0YAG8;Q2VIM7	Alcohol dehydrogenase class-3	ADH5	IIGVDINK	8	Unmodified	0	0	0	870.517	2	0.0043404	66.692	yes	no	295670000	50029000	29163000	45044000	36414000	58198000	76819000
Q6FI45;P11766;Q5U043	Alcohol dehydrogenase class-3	ADH5	IKVDEFVTHNLSFDEINK	18	Unmodified	0	0	1	2147.09	4	0.00051014	42.068	yes	no	44167000	9471200	4036700	3897800	7286500	8299500	11175000
Q6FI45;P11766;Q5U043;Q2VIM7	Alcohol dehydrogenase class-3	ADH5	LVSEYMSK	8	Unmodified	0	0	0	955.468	2	0.019378	44.98	yes	no	75901000	26152000	0	16072000	0	0	33677000
Q6FI45;P11766;Q5U043;H0YAG8	Alcohol dehydrogenase class-3	ADH5	VCLLGCGISTGYGAAVNTAK	20	Unmodified	0	0	0	2010.99	2	4.4267e-05	61.276	yes	no	15568000	4912400	0	0	4372600	0	6283000
Q6FI45;P11766;Q5U043	Alcohol dehydrogenase class-3	ADH5	VDEFVTHNLSFDEINK	16	Unmodified	0	0	0	1905.91	2;3	1.5938e-38	148.44	yes	no	390580000	73051000	35510000	59777000	54487000	77332000	90425000
Q9BV57;Q9BV57-2	1,2-dihydroxy-3-keto-5-methylthiopentene dioxygenase	ADI1	LDADKYENDPELEK	14	Unmodified	0	0	1	1677.77	2;3	1.7077e-17	128.06	yes	yes	65738000	0	0	0	21444000	38879000	5414700
Q9BV57	1,2-dihydroxy-3-keto-5-methylthiopentene dioxygenase	ADI1	LGVLYWK	7	Unmodified	0	0	0	877.506	2	0.013447	62.714	yes	yes	82508000	16290000	8073600	10677000	13519000	14724000	19224000
Q9BV57;Q9BV57-2	1,2-dihydroxy-3-keto-5-methylthiopentene dioxygenase	ADI1	NYSWMDIITICK	12	Unmodified	0	0	0	1542.72	2	0.062312	35.657	yes	no	4553100	0	0	0	4553100	0	0
Q9BV57	1,2-dihydroxy-3-keto-5-methylthiopentene dioxygenase	ADI1	QPHRPDPGRPVGLEQLR	17	Unmodified	0	0	2	1951.05	4	0.021471	26.837	yes	yes	153340000	26808000	16937000	17179000	22337000	29417000	40662000
Q9BV57	1,2-dihydroxy-3-keto-5-methylthiopentene dioxygenase	ADI1	VQAWYMDDAPGDPR	14	Unmodified	0	0	0	1619.7	2	0.00013245	59.709	yes	yes	6078800	0	0	0	0	0	6078800
Q9BV57;Q9BV57-2	1,2-dihydroxy-3-keto-5-methylthiopentene dioxygenase	ADI1	YILDGSGYFDVR	12	Unmodified	0	0	0	1403.67	2	0.01187	38.3	yes	no	35896000	0	14277000	0	0	0	21620000
P55263-2;P55263;Q86U79;P55263-3;P55263-4	Adenosine kinase	ADK	AATFFGCIGIDK	12	Unmodified	0	0	0	1298.63	2	0.00034532	62.298	yes	no	82677000	17813000	9182900	0	12006000	17039000	26636000
P55263-2;P55263;Q86U79;P55263-3;P55263-4	Adenosine kinase	ADK	EIIDTNGAGDAFVGGFLSQLVSDKPLTECIR	31	Unmodified	0	0	1	3321.66	3;4	6.4997e-26	99.987	yes	no	214150000	43592000	14181000	32927000	28522000	36611000	58315000
P55263-2;P55263;Q86U79;P55263-3	Adenosine kinase	ADK	ELFDELVK	8	Unmodified	0	0	0	991.523	2	0.0018179	82.426	yes	no	223260000	33739000	20057000	32304000	31850000	48891000	56415000
P55263-2;P55263;P55263-4	Adenosine kinase	ADK	IFTLNLSAPFISQFYK	16	Unmodified	0	0	0	1888.01	2;3	1.3295e-05	71.354	yes	no	32085000	7295600	3380000	5405100	3565900	4861800	7576500
P55263-2;P55263;Q86U79;P55263-3;P55263-4	Adenosine kinase	ADK	IVIFTQGR	8	Unmodified	0	0	0	932.544	2	0.0048521	64.265	yes	no	278730000	44337000	22816000	47323000	37812000	56283000	70154000
P55263-2;P55263;Q86U79;P55263-3;P55263-4	Adenosine kinase	ADK	NWMLVEK	7	Unmodified	0	0	0	918.463	2	0.013169	63.565	yes	no	107330000	18764000	10602000	14869000	14126000	19608000	29357000
P55263-2;P55263;Q86U79;P55263-3;P55263-4	Adenosine kinase	ADK	SLIANLAAANCYK	13	Unmodified	0	0	0	1407.72	2;3	2.786e-30	151.26	yes	no	138910000	29508000	13585000	23174000	15693000	22604000	34346000
P55263-2;P55263;Q86U79;P55263-3;P55263-4	Adenosine kinase	ADK	TGCTFPEKPDFH	12	Unmodified	0	0	1	1434.62	3	0.022206	33.273	yes	no	128500000	23501000	17337000	15045000	20674000	19771000	32176000
P55263-2;P55263;Q86U79;P55263-3;P55263-4	Adenosine kinase	ADK	VAQWMIQQPHK	11	Unmodified	0	0	0	1364.7	3	0.00055914	56.404	yes	no	166730000	38935000	24925000	0	20682000	35131000	47063000
P55263-2;P55263;Q86U79;P55263-3;P55263-4	Adenosine kinase	ADK	VEYHAGGSTQNSIK	14	Unmodified	0	0	0	1489.72	2	0.0014847	46.318	yes	no	0	0	0	0	0	0	0
P55263-2;P55263;Q86U79;P55263-4	Adenosine kinase	ADK	VMPYVDILFGNETEAATFAR	20	Unmodified	0	0	0	2243.09	3	2.3517e-05	58.564	yes	no	16359000	0	0	0	4190800	5995300	6173000
P55263-2;P55263;Q86U79;P55263-3	Adenosine kinase	ADK	YSLKPNDQILAEDK	14	Unmodified	0	0	1	1632.84	2	1.2236e-37	164.01	yes	no	56383000	0	7181300	12425000	6060800	11203000	19513000
Q9H2P0;Q6DHZ8;B2RBM8	Activity-dependent neuroprotector homeobox protein	ADNP	ICTICNELFPENVYSVHFEK	20	Unmodified	0	0	0	2498.16	3	2.2493e-05	59.342	yes	no	25450000	15323000	10127000	0	0	0	0
Q9H2P0;Q6DHZ8;B2RBM8;E9PQK8	Activity-dependent neuroprotector homeobox protein	ADNP	IFHAPNASAPSSSLSTFK	18	Unmodified	0	0	0	1860.94	3	3.95e-06	68.123	yes	no	110300000	21804000	23377000	24299000	7478000	14627000	18712000
Q9H2P0;Q6DHZ8;B2RBM8	Activity-dependent neuroprotector homeobox protein	ADNP	PAAAATGPPPGNTSSTQK	18	Unmodified	0	0	0	1651.82	2	2.6652e-07	72.207	yes	no	0	0	0	0	0	0	0
Q9H2P0;Q6DHZ8;B2RBM8;E9PQK8	Activity-dependent neuroprotector homeobox protein	ADNP	QADSVEQAVYYCK	13	Unmodified	0	0	0	1559.69	2	0.0011006	51.726	yes	no	5908400	0	0	5908400	0	0	0
Q9H2P0;Q6DHZ8;B2RBM8	Activity-dependent neuroprotector homeobox protein	ADNP	SLPSQQMVNR	10	Unmodified	0	0	0	1158.58	2	0.077986	29.743	yes	no	156460000	79068000	0	77395000	0	0	0
Q9BRR6-2;Q9BRR6;B4DG35;B4DDP8;H3BRS6;Q9BRR6-5;H3BU35	ADP-dependent glucokinase	ADPGK	ETFHDIAQVASEFPGAQHYVGGNAALIGQK	30	Unmodified	0	0	0	3154.55	4	8.2032e-44	132.28	yes	no	306460000	77530000	53942000	75379000	21890000	43394000	34324000
Q9BRR6-2;Q9BRR6;B4DG35;B4DDP8;H3BRS6;Q9BRR6-5;H3BU35	ADP-dependent glucokinase	ADPGK	FFSDKETFHDIAQVASEFPGAQHYVGGNAALIGQK	35	Unmodified	0	0	1	3778.84	5	0.04421	15.934	yes	no	5765500	0	0	5765500	0	0	0
Q9BRR6-2;Q9BRR6;H3BRS6;H3BTH4;Q9BRR6-6;H3BN66	ADP-dependent glucokinase	ADPGK	LAAAWDALIVR	11	Unmodified	0	0	0	1197.69	2	0.0032094	81.017	yes	no	87352000	19426000	16500000	21527000	7254300	12579000	10066000
Q9BRR6-2;Q9BRR6;B4DG35;B4DDP8;Q9BRR6-3;Q9BRR6-5	ADP-dependent glucokinase	ADPGK	LLEVVTSISDIPTGIPVHLELASMTNR	27	Unmodified	0	0	0	2904.56	3	4.8951e-09	62.032	yes	no	44051000	13568000	7214800	11094000	0	6656600	5517500
Q9BRR6-2;Q9BRR6;B4DG35;H3BRS6	ADP-dependent glucokinase	ADPGK	LLQALGLSPGNGK	13	Unmodified	0	0	0	1266.73	2	0.087956	30.484	yes	no	20478000	0	9419800	0	4001000	7057000	0
Q9BRR6-2;Q9BRR6;B4DG35;B4DDP8;H3BRS6	ADP-dependent glucokinase	ADPGK	NDLEEAFIHFMGK	13	Unmodified	0	0	0	1549.72	2;3	4.1411e-10	99.5	yes	no	108980000	29406000	18400000	24307000	8031100	13715000	15124000
Q9BRR6-2;Q9BRR6;H3BRS6;H3BTH4;Q9BRR6-6;H3BN66	ADP-dependent glucokinase	ADPGK	SLWSSLCLGPAPAPPGPVSPEGR	23	Unmodified	0	0	0	2331.17	3	9.0137e-08	70.994	yes	no	48003000	13826000	12017000	15409000	0	0	6751800
Q9BRR6-2;Q9BRR6;B4DG35;B4DDP8;H3BRS6;Q9BRR6-5;H3BU35	ADP-dependent glucokinase	ADPGK	VLLCGPVGPK	10	Unmodified	0	0	0	1038.59	2	0.0047945	49.06	yes	no	180340000	37373000	30602000	39295000	17094000	31096000	24883000
Q9BRR6-2;Q9BRR6;B4DG35;B4DDP8;Q9BRR6-3;Q69YR1;Q9BRR6-4	ADP-dependent glucokinase	ADPGK;DKFZp667C1917	EGISFHFTPVLVCK	14	Unmodified	0	0	0	1632.83	3	0.021733	28.283	yes	no	151690000	38127000	30893000	30597000	13918000	22525000	15627000
Q9BRR6-2;Q9BRR6;B4DG35;B4DDP8;Q9BRR6-3;Q69YR1;Q9BRR6-4	ADP-dependent glucokinase	ADPGK;DKFZp667C1917	IVLNPNKPVVEWHR	14	Unmodified	0	0	1	1699.95	4	5.0023e-07	85.536	yes	no	294450000	89596000	51977000	51186000	24315000	39988000	37383000
Q9BRR6-2;Q9BRR6;B4DG35;B4DDP8;Q9BRR6-3;Q69YR1;Q9BRR6-4	ADP-dependent glucokinase	ADPGK;DKFZp667C1917	TVGLGDAISAEGLFYSEVHPHY	22	Unmodified	0	0	0	2361.13	3	0.067111	20.737	yes	no	74612000	0	0	29665000	20090000	24857000	0
Q9BRR6-2;Q9BRR6;B4DG35;B4DDP8;Q9BRR6-3;Q69YR1;Q9BRR6-4	ADP-dependent glucokinase	ADPGK;DKFZp667C1917	VAGTQACATETIDTSR	16	Unmodified	0	0	0	1679.78	2	3.779e-08	88.385	yes	no	6432300	0	2439100	0	0	3993200	0
Q9NX46;B4DHV5;B7ZAN4	Poly(ADP-ribose) glycohydrolase ARH3	ADPRHL2	ELGMEERPYSSR	12	Unmodified	0	0	1	1452.67	3	0.066524	34.768	yes	no	20061000	11202000	0	0	0	0	8859000
Q9NX46	Poly(ADP-ribose) glycohydrolase ARH3	ADPRHL2	GCLAGALLGDCVGSFYEAHDTVDLTSVLR	29	Unmodified	0	0	0	3095.47	3	0.076268	10.256	yes	yes	6644100	0	6644100	0	0	0	0
Q9NX46;B4DHV5	Poly(ADP-ribose) glycohydrolase ARH3	ADPRHL2	GYGAGVVTVFK	11	Unmodified	0	0	0	1096.59	2	0.0026396	50.354	yes	no	79355000	14095000	11356000	12699000	11830000	13860000	15515000
Q9NX46	Poly(ADP-ribose) glycohydrolase ARH3	ADPRHL2	HVQSLEPDPGTPGSER	16	Unmodified	0	0	0	1704.81	2;3	5.8281e-24	123.02	yes	yes	202680000	12459000	30511000	36387000	29919000	49448000	43956000
Q9NX46;B4DHV5;B7ZAN4	Poly(ADP-ribose) glycohydrolase ARH3	ADPRHL2	IGELLDQASVTR	12	Unmodified	0	0	0	1300.7	2	0.00029978	65.043	yes	no	107410000	0	18038000	27989000	0	24670000	36716000
Q9NX46;B4DHV5;B7ZAN4	Poly(ADP-ribose) glycohydrolase ARH3	ADPRHL2	QLLGHMEDLEGDAQSVLDAR	20	Unmodified	0	0	0	2196.05	3	4.7718e-62	161.93	yes	no	135880000	27146000	16549000	25262000	18726000	19587000	28613000
Q9NX46	Poly(ADP-ribose) glycohydrolase ARH3	ADPRHL2	TEALYYTDDTAMAR	14	Unmodified	0	0	0	1619.71	2	7.0905e-05	68.044	yes	yes	48441000	17248000	0	0	14830000	0	16364000
Q9NX46	Poly(ADP-ribose) glycohydrolase ARH3	ADPRHL2	TEALYYTDDTAMAR	14	Oxidation (M)	0	1	0	1635.71	2	0.0041812	41.621	yes	yes	0	0	0	0	0	0	0
Q9NX46;B4DHV5;B7ZAN4	Poly(ADP-ribose) glycohydrolase ARH3	ADPRHL2	VAGISLAYSSVQDVQK	16	Unmodified	0	0	0	1663.88	2	4.7327e-06	79.346	yes	no	52757000	13553000	5285200	9073600	6602900	7566500	10675000
Q16186	Proteasomal ubiquitin receptor ADRM1	ADRM1	DKKDEEEDMSLD	12	Oxidation (M)	0	1	2	1468.59	2	0.014707	49.298	yes	yes	101130000	21683000	10630000	19945000	4574400	22264000	22037000
Q16186	Proteasomal ubiquitin receptor ADRM1	ADRM1	DKKDEEEDMSLD	12	Unmodified	0	0	2	1452.59	2	0.0054586	62.088	yes	yes	38470000	9323500	0	8011600	0	10746000	10388000
Q16186;B4DMP7	Proteasomal ubiquitin receptor ADRM1	ADRM1	LFFWMQEPK	9	Unmodified	0	0	0	1224.6	2	0.00045166	91.867	yes	no	200420000	47419000	21416000	31716000	19741000	39011000	41119000
Q16186;B4DMP7;Q68E00	Proteasomal ubiquitin receptor ADRM1	ADRM1;DKFZp686G2045	GLVYIQQTDDSLIHFCWK	18	Unmodified	0	0	0	2222.08	3	0.019807	27.032	yes	no	45027000	13580000	5642800	9376400	0	7514100	8912800
Q16186;Q68E00	Proteasomal ubiquitin receptor ADRM1	ADRM1;DKFZp686G2045	SQSAAVTPSSTTSSTR	16	Unmodified	0	0	0	1566.75	2	1.8885e-47	159.34	yes	no	676660000	135050000	75515000	128010000	76062000	110180000	151840000
Q16186;B4DMP7;Q68E00	Proteasomal ubiquitin receptor ADRM1	ADRM1;DKFZp686G2045	TSGNVEDDLIIFPDDCEFK	19	Unmodified	0	0	0	2212.98	2;3	9.7617e-21	117.84	yes	no	227780000	50914000	27401000	38512000	24479000	43478000	42997000
Q16186;B4DMP7;Q68E00	Proteasomal ubiquitin receptor ADRM1	ADRM1;DKFZp686G2045	TTSGALFPSLVPGSR	15	Acetyl (Protein N-term)	1	0	0	1530.8	2	2.9907e-11	103.79	yes	no	42474000	42474000	0	0	0	0	0
Q16186;B4DMP7;Q68E00	Proteasomal ubiquitin receptor ADRM1	ADRM1;DKFZp686G2045	VPQCPSGR	8	Unmodified	0	0	0	899.428	2	0.0014834	106.04	yes	no	354060000	107230000	0	72829000	0	91097000	82904000
Q71UA4;P30566;E7ERF4;B4DP46;P30566-2;X5DP48;X5D2Z4;X5D7W4;X5D7V4;B4DEP1	Adenylosuccinate lyase	ADSL	AAGGDHGSPDSYR	13	Acetyl (Protein N-term)	1	0	0	1330.55	2	9.2456e-15	118.24	yes	no	158680000	36949000	14771000	19028000	20560000	24047000	43328000
Q71UA4;P30566;E7ERF4;B4DP46;P30566-2;X5DP48;X5D2Z4;A8K4X6	Adenylosuccinate lyase	ADSL	ASLPTLGFTHFQPAQLTTVGK	21	Unmodified	0	0	0	2213.18	3	2.2837e-05	50.255	yes	no	334240000	58488000	35735000	41541000	46048000	62428000	89997000
Q71UA4;P30566;E7ERF4;B4DP46;P30566-2;X5DP48;X5D2Z4;A8K4X6	Adenylosuccinate lyase	ADSL	CCLWIQDLCMDLQNLK	16	Unmodified	0	0	0	2108.95	3	2.0596e-05	66.246	yes	no	15389000	3004700	1334200	1894100	2018100	3285300	3852300
Q71UA4;P30566;E7ERF4;B4DP46;P30566-2;A8K4X6;B4DUM2	Adenylosuccinate lyase	ADSL	FLEEEVYPLLKPYESVMK	18	Unmodified	0	0	1	2213.13	3	6.14e-07	78.917	yes	no	88282000	21846000	6258700	13035000	11116000	12191000	23835000
Q71UA4;P30566;E7ERF4;B4DP46;P30566-2;X5DP48;X5D2Z4;A8K4X6;B4DUM2	Adenylosuccinate lyase	ADSL	GTTGTQASFLQLFEGDDHK	19	Unmodified	0	0	0	2050.96	3	0.010718	26.344	yes	no	19694000	0	10235000	0	9459700	0	0
Q71UA4;P30566;E7ERF4;B4DP46;P30566-2;X5DP48;X5D2Z4;A8K4X6;B4DUM2	Adenylosuccinate lyase	ADSL	GTTGTQASFLQLFEGDDHKVEQLDK	25	Unmodified	0	0	1	2763.34	3;4	3.9124e-09	80.102	yes	no	408100000	106520000	34906000	47271000	38843000	75250000	105310000
Q71UA4;P30566;E7ERF4;B4DP46;P30566-2;X5DP48;X5D2Z4;A8K4X6;B4DUM2	Adenylosuccinate lyase	ADSL	HLMTLVMDPLQTASVQWFER	20	Unmodified	0	0	0	2401.19	3	3.7141e-10	87.125	yes	no	47132000	10441000	5652800	7196700	5318800	7082200	11440000
Q71UA4;P30566;E7ERF4;B4DP46;B4DUM2	Adenylosuccinate lyase	ADSL	IQVDAYFSPIHSQLDHLLDPSSFTGR	26	Unmodified	0	0	0	2942.46	3;4	7.6716e-09	59.046	yes	no	165610000	35544000	15403000	18540000	22981000	27498000	45650000
Q71UA4;P30566;E7ERF4;B4DP46;P30566-2;X5DP48;X5D2Z4;A8K4X6;B4DUM2	Adenylosuccinate lyase	ADSL	KVDIEVLSVLASLGASVHK	19	Unmodified	0	0	1	1964.13	3;4	5.5681e-06	68.168	yes	no	117080000	28605000	14007000	15891000	12754000	18211000	27614000
Q71UA4;P30566;P30566-2;X5DP48;X5D2Z4;A8K4X6	Adenylosuccinate lyase	ADSL	NALDLLLPK	9	Unmodified	0	0	0	995.602	2	0.0051573	53.756	yes	no	120340000	25874000	12797000	19842000	11945000	22798000	27085000
Q71UA4;P30566;E7ERF4;B4DP46;P30566-2;X5DP48;X5D2Z4;A8K4X6;B4DUM2	Adenylosuccinate lyase	ADSL	VDIEVLSVLASLGASVHK	18	Unmodified	0	0	0	1836.04	3	0.00060206	37.687	yes	no	35181000	9648100	3663900	6016300	3855600	5322200	6674400
Q71UA4;P30566;E7ERF4;B4DP46;B4DUM2	Adenylosuccinate lyase	ADSL	VLSQQAASVVK	11	Unmodified	0	0	0	1128.65	2	0.00057644	64.224	yes	no	368740000	69751000	33935000	45795000	49923000	80896000	88442000
Q71UA4;P30566;E7ERF4;B4DP46;P30566-2;X5DP48;X5D2Z4;A8K4X6;X5D7W4;X5D7V4;B4DEP1	Adenylosuccinate lyase	ADSL	YASPEMCFVFSDR	13	Unmodified	0	0	0	1607.67	2	0.00020189	62.287	yes	no	39134000	5899900	4950800	6009000	5559900	8601300	8113700
B4E1L0;P30520	Adenylosuccinate synthetase isozyme 2	ADSS	AHIVFDFHQAADGIQEQQR	19	Unmodified	0	0	0	2209.07	4	5.3584e-05	46.543	yes	no	238640000	45916000	27701000	33461000	31673000	45696000	54193000
B4E1L0;P30520	Adenylosuccinate synthetase isozyme 2	ADSS	CGWLDLVLLK	10	Unmodified	0	0	0	1215.67	2	0.0013286	59.067	yes	no	37593000	5221000	4084300	4645400	5628900	8475600	9537600
B4E1L0;P30520	Adenylosuccinate synthetase isozyme 2	ADSS	DGVYFLYEALHGPPK	15	Unmodified	0	0	0	1704.85	3	8.0242e-05	57.288	yes	no	462040000	101790000	0	93449000	67211000	89186000	110400000
B4E1L0;P30520	Adenylosuccinate synthetase isozyme 2	ADSS	ELPVNAQNYVR	11	Unmodified	0	0	0	1301.67	2	3.2527e-07	114.4	yes	no	360440000	66771000	31889000	47543000	50966000	70947000	92326000
B4E1L0;P30520	Adenylosuccinate synthetase isozyme 2	ADSS	FIEDELQIPVK	11	Unmodified	0	0	0	1329.72	2	0.00048637	67.385	yes	no	302360000	50345000	24007000	43928000	39621000	63812000	80643000
B4E1L0;P30520	Adenylosuccinate synthetase isozyme 2	ADSS	LDGEIIPHIPANQEVLNK	18	Unmodified	0	0	0	1999.07	3	2.9347e-14	107.51	yes	no	361450000	70750000	31131000	49578000	53720000	70136000	86134000
B4E1L0;P30520	Adenylosuccinate synthetase isozyme 2	ADSS	LDILDMFTEIK	11	Unmodified	0	0	0	1336.69	2	5.7536e-05	89.301	yes	no	128310000	24368000	11096000	15784000	24171000	25996000	26898000
B4E1L0;P30520	Adenylosuccinate synthetase isozyme 2	ADSS	LDILDMFTEIK	11	Oxidation (M)	0	1	0	1352.69	2	0.0018536	51.463	yes	no	10672000	0	0	0	3918300	6754100	0
B4E1L0;P30520	Adenylosuccinate synthetase isozyme 2	ADSS	MCDLVSDFDGFSER	14	Unmodified	0	0	0	1676.68	2	3.0171e-05	75.764	yes	no	65584000	11942000	5296200	9169000	9164200	14695000	15318000
B4E1L0;P30520	Adenylosuccinate synthetase isozyme 2	ADSS	SIYPTLEIDIEGELQK	16	Unmodified	0	0	0	1846.96	2;3	8.4086e-05	65.231	yes	no	16724000	0	0	0	5815400	2981800	7926700
B4E1L0;P30520	Adenylosuccinate synthetase isozyme 2	ADSS	TLPGWNTDISNAR	13	Unmodified	0	0	0	1443.71	2	6.7598e-05	75.102	yes	no	203110000	38514000	0	30411000	28655000	43074000	62459000
B4E1L0;P30520	Adenylosuccinate synthetase isozyme 2	ADSS	VGIGAFPTEQDNEIGELLQTR	21	Unmodified	0	0	0	2286.15	2;3	3.5353e-22	114.46	yes	no	359250000	65357000	27500000	49671000	47537000	73870000	95315000
B4E1L0;P30520	Adenylosuccinate synthetase isozyme 2	ADSS	VVDLLAQDADIVCR	14	Unmodified	0	0	0	1585.81	2;3	1.5307e-18	122.97	yes	no	259610000	41815000	16787000	27778000	39178000	57660000	76391000
B4E1L0;P30520	Adenylosuccinate synthetase isozyme 2	ADSS	YAHMINGFTALALTK	15	Unmodified	0	0	0	1649.86	3	0.04488	25.609	yes	no	0	0	0	0	0	0	0
B4E1L0;P30520;G3V5D8;G3V232;B3KTV4;Q8N142;Q8N142-2	Adenylosuccinate synthetase isozyme 2;Adenylosuccinate synthetase isozyme 1	ADSS;ADSSL1	ESMIQLF	7	Unmodified	0	0	0	866.421	2	0.038615	44.973	yes	no	17158000	2337700	1789300	1766300	3310300	3910600	4043500
Q8N556;Q8N556-2	Actin filament-associated protein 1	AFAP1	ITQQGTDPLVLAVQSK	16	Unmodified	0	0	0	1696.94	2;3	1.0061e-07	85.362	yes	no	70454000	15972000	18805000	12798000	15270000	0	7609800
Q8N556;Q8N556-2;Q6ZRV0	Actin filament-associated protein 1	AFAP1	SQAAPGSSPCR	11	Unmodified	0	0	0	1116.5	2	0.082094	35.677	yes	no	34423000	8739100	5351000	9514000	2749300	3470700	4599000
Q8N556;Q8N556-2;Q15850	Actin filament-associated protein 1	AFAP1;urf-ret	MEELIVELR	9	Acetyl (Protein N-term)	1	0	0	1172.61	2	0.00059215	76.228	yes	no	8714100	2697100	1614600	2515500	0	0	1887000
Q8N4X5;F5GZE1;B7Z2Q0;Q8N4X5-2;Q8N4X5-4	Actin filament-associated protein 1-like 2	AFAP1L2	ALEQLLTELDDFLK	14	Unmodified	0	0	0	1646.88	3	0.04059	21.886	yes	no	15089000	6071100	0	0	5234500	0	3783500
Q8N4X5;F5GZE1;B7Z2Q0;Q8N4X5-2;Q8N4X5-4;Q8N4X5-3;B7Z363	Actin filament-associated protein 1-like 2	AFAP1L2	AVTPASAPDCTPVNSATTLK	20	Unmodified	0	0	0	1999.99	2	1.8019e-06	71.376	yes	no	22647000	4943200	3301800	0	0	6327800	8074000
Q8N4X5;F5GZE1;B7Z2Q0;Q8N4X5-2;Q8N4X5-4;F6QUH3	Actin filament-associated protein 1-like 2	AFAP1L2	DHSPQLDVNLLGSSVIHK	18	Unmodified	0	0	0	1958.02	3;4	9.131e-07	71.263	yes	no	187270000	37469000	18704000	28752000	25241000	39126000	37981000
Q8N4X5;F5GZE1;B7Z2Q0;Q8N4X5-2;Q8N4X5-4	Actin filament-associated protein 1-like 2	AFAP1L2	DNHLHFYQDR	10	Unmodified	0	0	0	1343.6	3	0.0018758	50.275	yes	no	96220000	0	0	0	17937000	33433000	44849000
Q8N4X5;F5GZE1;B7Z2Q0;Q8N4X5-2;Q8N4X5-4;Q8N4X5-3;B7Z363	Actin filament-associated protein 1-like 2	AFAP1L2	FSEPNTYIDGLPSQDR	16	Unmodified	0	0	0	1837.85	2	0.00023453	54.281	yes	no	10223000	6290700	0	0	3932000	0	0
Q8N4X5;F5GZE1;B7Z2Q0;Q8N4X5-2;Q8N4X5-4;F6QUH3	Actin filament-associated protein 1-like 2	AFAP1L2	ICAFLWR	7	Unmodified	0	0	0	964.495	2	0.10284	40.103	yes	no	0	0	0	0	0	0	0
Q8N4X5;F5GZE1;B7Z2Q0;Q8N4X5-2;Q8N4X5-4;F6QUH3	Actin filament-associated protein 1-like 2	AFAP1L2	ILDQENLSSTALVK	14	Unmodified	0	0	0	1529.83	2	4.2712e-15	116.79	yes	no	38461000	0	0	5667100	9379900	9843000	13571000
Q8N4X5;F5GZE1;B7Z2Q0;Q8N4X5-2;Q8N4X5-4;F6QUH3	Actin filament-associated protein 1-like 2	AFAP1L2	ITPMNADVIVLGLQSK	16	Unmodified	0	0	0	1697.94	2	0.063304	30.072	yes	no	0	0	0	0	0	0	0
Q8N4X5;F5GZE1;B7Z2Q0;Q8N4X5-3	Actin filament-associated protein 1-like 2	AFAP1L2	KAEAGPVTLGTTVDTTHLENVSPR	24	Unmodified	0	0	1	2492.29	4	7.2398e-07	65.428	yes	no	105300000	18500000	12019000	19340000	15608000	19263000	20569000
Q8N4X5;F5GZE1;B7Z2Q0;Q8N4X5-2;Q8N4X5-4;Q8N4X5-3;B7Z363	Actin filament-associated protein 1-like 2	AFAP1L2	QEELYDDVDLSELTAAVEPTEEATPVADDPNER	33	Unmodified	0	0	0	3659.65	3	0.018897	23.206	yes	no	0	0	0	0	0	0	0
Q8N4X5;F5GZE1;B7Z2Q0;Q8N4X5-2;Q8N4X5-4;Q8N4X5-3;B7Z363	Actin filament-associated protein 1-like 2	AFAP1L2	RVDLELSIMEVK	12	Unmodified	0	0	1	1430.78	3	0.00060606	53.869	yes	no	22189000	3740200	3746300	4244400	2120100	2827500	5510800
Q8N4X5;F5GZE1;B7Z2Q0;Q8N4X5-2;Q8N4X5-4	Actin filament-associated protein 1-like 2	AFAP1L2	SSEEMGHWLGLLLSESGSK	19	Unmodified	0	0	0	2045.97	3	1.0702e-20	113.54	yes	no	60755000	15034000	5856700	8817900	6540000	11793000	12714000
Q8N4X5;F5GZE1;B7Z2Q0;Q8N4X5-2;Q8N4X5-4	Actin filament-associated protein 1-like 2	AFAP1L2	STSLEPVER	9	Unmodified	0	0	0	1016.51	2	0.054458	43.308	yes	no	49988000	0	0	0	13135000	16931000	19921000
Q8N4X5;F5GZE1;B7Z2Q0;Q8N4X5-2;Q8N4X5-4;B7Z363	Actin filament-associated protein 1-like 2	AFAP1L2	TDPEEFTYDYVDADR	15	Unmodified	0	0	0	1834.75	2	0.00026545	55.755	yes	no	45053000	9949100	5964400	7592700	5197000	8319000	8031100
Q8N4X5;F5GZE1;B7Z2Q0;Q8N4X5-2;Q8N4X5-4	Actin filament-associated protein 1-like 2	AFAP1L2	VAQQPLSLVGCEVVPDPSPDHLYSFR	26	Unmodified	0	0	0	2909.44	3	0.025398	18.864	yes	no	12214000	0	0	0	0	0	12214000
Q8N4X5;F5GZE1;B7Z2Q0;Q8N4X5-2;Q8N4X5-4;F6QUH3	Actin filament-associated protein 1-like 2	AFAP1L2	VIQEVSGLPSEGASEGNQYTPDAQR	25	Unmodified	0	0	0	2631.24	3	2.1036e-09	80.786	yes	no	38290000	9911900	0	0	8113800	10019000	10245000
Q8N4X5;F5GZE1;B7Z2Q0;Q8N4X5-2;Q8N4X5-4	Actin filament-associated protein 1-like 2	AFAP1L2	YLSASEYGSSVDGHPEVPETK	21	Unmodified	0	0	0	2251.03	3	2.3683e-10	88.176	yes	no	121960000	24210000	15697000	23746000	10824000	18454000	29032000
Q9UHB7	AF4/FMR2 family member 4	AFF4	NSYNNSQAPSPGLGSK	16	Unmodified	0	0	0	1619.75	2	0.0047795	39.338	yes	yes	0	0	0	0	0	0	0
Q9UHB7;H7C319;Q9UHB7-2	AF4/FMR2 family member 4	AFF4	STPGSNSEPSHHNSEGADNSR	21	Unmodified	0	0	0	2165.9	4	0.0066581	27.542	yes	no	12509000	3396200	3210400	4331700	543270	1027400	0
Q9UHB7	AF4/FMR2 family member 4	AFF4	YSKTLTEHLK	10	Unmodified	0	0	1	1218.66	3	0.085766	27.481	yes	yes	32886000	8868800	3592200	0	3465500	7898900	9060600
D3DUJ0;Q9Y4W6;Q8TA92;K7EP56	AFG3-like protein 2	AFG3L2	DFVNNYLSK	9	Unmodified	0	0	0	1098.53	2	0.0070976	50.108	yes	no	145180000	37628000	29859000	40682000	14222000	0	22788000
D3DUJ0;Q9Y4W6;Q8TA92	AFG3-like protein 2	AFG3L2	DLFALAR	7	Unmodified	0	0	0	804.449	2	0.018514	56.122	yes	no	131610000	28885000	24482000	31242000	10635000	18541000	17819000
D3DUJ0;Q9Y4W6;Q8TA92	AFG3-like protein 2	AFG3L2	EVLDKNDMVELLGPR	15	Unmodified	0	0	1	1726.89	3	6.5766e-05	62.357	yes	no	159180000	43519000	22825000	39239000	11855000	21501000	20242000
D3DUJ0;Q9Y4W6;Q8TA92	AFG3-like protein 2	AFG3L2	GAILTGPPGTGK	12	Unmodified	0	0	0	1067.6	2	0.00022979	69.261	yes	no	346610000	79456000	68572000	78626000	24732000	47590000	47636000
D3DUJ0;Q9Y4W6;Q8TA92;K7EP56	AFG3-like protein 2	AFG3L2	GDIPWDDKDFR	11	Unmodified	0	0	1	1362.62	3	0.061824	29.071	yes	no	125370000	25110000	24424000	30677000	10086000	19302000	15775000
D3DUJ0;Q9Y4W6;Q8TA92	AFG3-like protein 2	AFG3L2	GLGYAQYLPK	10	Unmodified	0	0	0	1108.59	2	0.0012076	61.161	yes	no	38729000	0	16154000	21133000	1442700	0	0
D3DUJ0;Q9Y4W6;Q8TA92;K7EP56	AFG3-like protein 2	AFG3L2	GMGGLFSVGETTAK	14	Unmodified	0	0	0	1353.66	2	3.8987e-05	73.386	yes	no	135340000	30590000	25134000	30047000	10984000	18064000	20526000
D3DUJ0;Q9Y4W6;Q8TA92;K7EP56	AFG3-like protein 2	AFG3L2	GMGGLFSVGETTAK	14	Oxidation (M)	0	1	0	1369.65	2	0.0005128	53.946	yes	no	40313000	0	40313000	0	0	0	0
D3DUJ0;Q9Y4W6;Q8TA92	AFG3-like protein 2	AFG3L2	HFEQAIER	8	Unmodified	0	0	0	1028.5	2	0.0033552	64.711	yes	no	159230000	0	0	96650000	0	62583000	0
D3DUJ0;Q9Y4W6;Q8TA92	AFG3-like protein 2	AFG3L2	HLSDSINQK	9	Unmodified	0	0	0	1040.53	2	0.00045535	92.051	yes	no	721000000	161520000	120740000	199380000	48363000	113680000	77318000
D3DUJ0;Q9Y4W6;Q8TA92	AFG3-like protein 2	AFG3L2	ILINDAYK	8	Unmodified	0	0	0	948.528	2	0.011101	51.346	yes	no	536230000	115720000	86825000	110850000	54363000	80682000	87789000
D3DUJ0;Q9Y4W6;Q8TA92	AFG3-like protein 2	AFG3L2	MCMTLGGR	8	Unmodified	0	0	0	924.398	2	0.0042687	60.436	yes	no	80440000	21678000	11825000	16514000	0	16128000	14296000
D3DUJ0;Q9Y4W6;Q8TA92	AFG3-like protein 2	AFG3L2	NAPCILFIDEIDAVGR	16	Unmodified	0	0	0	1801.9	2;3	7.1553e-08	88.427	yes	no	68829000	17918000	13768000	14926000	6502800	9249800	6463900
D3DUJ0;Q9Y4W6;Q8TA92;K7EP56	AFG3-like protein 2	AFG3L2	NLETLQQELGIEGENR	16	Unmodified	0	0	0	1841.91	2;3	6.4915e-92	207.79	yes	no	243520000	65768000	41966000	53083000	19480000	38065000	25159000
D3DUJ0;Q9Y4W6;Q8TA92	AFG3-like protein 2	AFG3L2	QIFIGPPDIK	10	Unmodified	0	0	0	1126.64	2	0.0011322	62.466	yes	no	176320000	42886000	30553000	38342000	15408000	23979000	25151000
D3DUJ0;Q9Y4W6;Q8TA92	AFG3-like protein 2	AFG3L2	STYEEFVEGTGSLDEDTSLPEGLK	24	Unmodified	0	0	0	2602.18	3	3.7447e-05	42.185	yes	no	20406000	12520000	7886200	0	0	0	0
D3DUJ0;Q9Y4W6;Q8TA92;K7EP56	AFG3-like protein 2	AFG3L2	TPVDGQYVWFNIGSVDTFER	20	Unmodified	0	0	0	2329.1	3	0.0018463	33.052	yes	no	37396000	11008000	7977300	7485400	2733600	4650700	3540900
D3DUJ0;Q9Y4W6;Q8TA92	AFG3-like protein 2	AFG3L2	TVALLTEK	8	Unmodified	0	0	0	873.517	2	0.0078099	56.258	yes	no	242190000	58905000	48674000	57471000	18468000	31474000	27194000
D3DUJ0;Q9Y4W6;Q8TA92	AFG3-like protein 2	AFG3L2	TVAYHEAGHAVAGWYLEHADPLLK	24	Unmodified	0	0	0	2647.32	4	1.6527e-08	74.876	yes	no	196400000	45530000	37861000	48021000	13875000	24813000	26298000
D3DUJ0;Q9Y4W6;Q8TA92	AFG3-like protein 2	AFG3L2	VGQISFDLPR	10	Unmodified	0	0	0	1130.61	2	0.0008578	67.214	yes	no	255050000	61968000	44094000	56249000	18420000	36267000	38053000
D3DUJ0;Q9Y4W6;Q8TA92	AFG3-like protein 2	AFG3L2	VSEEIFFGR	9	Unmodified	0	0	0	1082.54	2	0.0002825	104.01	yes	no	165660000	39525000	36038000	45921000	0	23465000	20710000
D3DUJ0;Q9Y4W6;Q8TA92	AFG3-like protein 2	AFG3L2	VTQSAYAQIVQFGMNEK	17	Unmodified	0	0	0	1912.94	2	4.4282e-12	101.54	yes	no	45536000	15966000	11068000	11485000	0	7017500	0
D3DUJ0;Q9Y4W6;Q8TA92;B7Z651;B7Z636;E9PHW9;A0A024RDI4;Q01484-5;Q01484-2	AFG3-like protein 2;Ankyrin-2	AFG3L2;ANK2	VALLLLEK	8	Unmodified	0	0	0	897.59	2	0.0067377	57.859	no	no	361310000	80446000	65103000	74333000	30315000	52005000	59109000
D3DUJ0;Q9Y4W6;Q8TA92;K7EP56;Q658U5	AFG3-like protein 2	AFG3L2;DKFZp666D103	LEIMEFVNFLK	11	Unmodified	0	0	0	1381.73	2	7.2535e-05	87.184	yes	no	103020000	30232000	18143000	25603000	7279300	10416000	11348000
D3DUJ0;Q9Y4W6;Q8TA92;K7EP56;Q658U5	AFG3-like protein 2	AFG3L2;DKFZp666D103	LEIMEFVNFLK	11	Oxidation (M)	0	1	0	1397.73	2	0.00014488	79.659	yes	no	43925000	7708300	11922000	5054200	3260200	8343400	7636800
Q96P47;Q96P47-2;Q96P47-4;C9J8Z2;H7C4F1;Q53S93;C9J975;Q96P47-3;E9PAL8;Q9UPQ3-3;Q86ST5;E7ESL9;Q9UPQ3-2;B2RZG9;Q9UPQ3;E7EUN2	Arf-GAP with GTPase, ANK repeat and PH domain-containing protein 3;Arf-GAP with GTPase, ANK repeat and PH domain-containing protein 1	AGAP3;AGAP1;CENTG2	YLTGTYVQEESPEGGR	16	Unmodified	0	0	0	1784.82	2	5.5887e-06	76.82	yes	no	0	0	0	0	0	0	0
Q96P47;Q96P47-2;Q96P47-4;Q9H3X2;Q96T14;Q86XV5;H0Y873;Q8N8Q2;Q96P47-5;D3DX07;Q6ZNF7	Arf-GAP with GTPase, ANK repeat and PH domain-containing protein 3	AGAP3;DKFZp761E2216;CENTG3	LFLAPLPSSDVPLGQQLLR	19	Unmodified	0	0	0	2063.18	3	0.011639	25.611	yes	no	22834000	6056700	2956100	4066000	2472300	2518500	4764000
B4DHC5;A0A024R458;P52594-2;P52594-3;P52594;P52594-4	Arf-GAP domain and FG repeat-containing protein 1	AGFG1	APVGSVVSVPSQSSASSDK	19	Unmodified	0	0	0	1787.89	2	3.9115e-28	128.72	yes	no	346890000	6893300	138940000	0	0	104380000	96675000
B4DHC5;A0A024R458;P52594-2;P52594-3;P52594;P52594-4;C9J2I0;B8ZZY2	Arf-GAP domain and FG repeat-containing protein 1	AGFG1	QIWLGLFDDR	10	Unmodified	0	0	0	1261.65	2	0.0012402	60.598	yes	no	51437000	17564000	5418600	6469200	6052100	6162500	9770900
B4DHC5;A0A024R458;P52594-2;P52594-3;P52594;P52594-4;C9J2I0;B8ZZY2	Arf-GAP domain and FG repeat-containing protein 1	AGFG1	SLLGDSAPTLHLNK	14	Unmodified	0	0	0	1464.79	3	0.0022861	40.88	yes	no	128830000	23629000	11619000	19362000	14593000	26367000	33255000
B4DHC5;A0A024R458;P52594-2;P52594-3;P52594;P52594-4;C9J2I0;B8ZZY2	Arf-GAP domain and FG repeat-containing protein 1	AGFG1	SSSADFGTFNTSQSHQTASAVSK	23	Unmodified	0	0	0	2344.06	3	2.5848e-06	47.564	yes	no	12205000	0	0	0	0	0	12205000
B4DHC5;A0A024R458;P52594-2;P52594-3;P52594;P52594-4	Arf-GAP domain and FG repeat-containing protein 1	AGFG1	YAALANLDNIFSAGQGGDQGSGFGTTGK	28	Unmodified	0	0	0	2716.27	3	1.644e-37	126.47	yes	no	70145000	15866000	9587400	12612000	7026900	11980000	13074000
Q53H12;E9PC15;B4E2Z8;E9PG39;B4DR72	Acylglycerol kinase, mitochondrial	AGK	AACQEAQVFGNQLIPPNAQVK	21	Unmodified	0	0	0	2282.15	3	0.10206	9.0209	yes	no	6495300	0	0	0	6495300	0	0
Q53H12;E9PC15;B4E2Z8;E9PG39;B4DR72	Acylglycerol kinase, mitochondrial	AGK	ATVFLNPAACK	11	Unmodified	0	0	0	1190.61	2	0.0019299	53.567	yes	no	229440000	66284000	42830000	53334000	15350000	26817000	24822000
Q53H12;E9PC15;B4E2Z8	Acylglycerol kinase, mitochondrial	AGK	DVQLSTIELSITTR	14	Unmodified	0	0	0	1574.85	2	0.00027583	57.288	yes	no	16993000	0	16993000	0	0	0	0
Q53H12;E9PC15;B4E2Z8	Acylglycerol kinase, mitochondrial	AGK	EDFLNICIEPDTISK	15	Unmodified	0	0	0	1792.86	2	3.9785e-39	157.23	yes	no	191520000	46557000	33163000	44243000	17680000	26457000	23417000
Q53H12;E9PC15;B4E2Z8;E9PG39;B4DR72	Acylglycerol kinase, mitochondrial	AGK	EQPVFAMTGLR	11	Unmodified	0	0	0	1247.63	2	0.0016046	55.04	yes	no	233640000	56444000	42378000	53689000	20051000	33085000	27995000
Q53H12;E9PC15;B4E2Z8	Acylglycerol kinase, mitochondrial	AGK	EWPQTHQASISYTGPTERPPNEPEETPVQRPSLYR	35	Unmodified	0	0	2	4076.96	5	0.046168	14.966	yes	no	18884000	18884000	0	0	0	0	0
Q53H12;E9PC15;B4E2Z8	Acylglycerol kinase, mitochondrial	AGK	GDFITIGSR	9	Unmodified	0	0	0	964.498	2	0.00055801	77.192	yes	no	349380000	76760000	71643000	66823000	30654000	58205000	45299000
Q53H12;E9PC15;B4E2Z8;E9PG39;B4DR72	Acylglycerol kinase, mitochondrial	AGK	GETVPLDVLQIK	12	Unmodified	0	0	0	1310.74	2	0.00028352	66.023	yes	no	606620000	147910000	116570000	135760000	48867000	81873000	75647000
Q53H12;E9PC15;B4E2Z8;E9PG39;B4DR72	Acylglycerol kinase, mitochondrial	AGK	IPIGFIPLGETSSLSHTLFAESGNK	25	Unmodified	0	0	0	2614.36	3;4	7.6437e-123	194.97	yes	no	1151600000	283190000	205790000	224950000	94295000	175280000	168130000
Q53H12;E9PC15;B4E2Z8	Acylglycerol kinase, mitochondrial	AGK	KLQFFCDPR	9	Unmodified	0	0	1	1209.6	3	0.03788	31.391	yes	no	30181000	6687400	7223100	8013700	0	3128400	5127800
Q53H12;E9PC15;B4E2Z8	Acylglycerol kinase, mitochondrial	AGK	LASYWAQPQDALSQEVSPEVWK	22	Unmodified	0	0	0	2531.23	2;3	1.2402e-40	133.84	yes	no	302400000	73650000	61556000	66187000	19666000	46101000	35236000
Q53H12;E9PC15;B4E2Z8;E9PG39;B4DR72	Acylglycerol kinase, mitochondrial	AGK	NAAPILHLSGMDVTIVK	17	Unmodified	0	0	0	1777.98	2;3	2.2351e-12	104.88	yes	no	607010000	136230000	111020000	131810000	48491000	92017000	87446000
Q53H12;E9PC15;B4E2Z8;E9PG39;B4DR72	Acylglycerol kinase, mitochondrial	AGK	NAAPILHLSGMDVTIVK	17	Oxidation (M)	0	1	0	1793.97	3	1.8639e-05	64.454	yes	no	94176000	0	26276000	26430000	11258000	15102000	15110000
Q53H12;E9PC15;B4E2Z8;E9PG39;B4DR72	Acylglycerol kinase, mitochondrial	AGK	RTDEATFSK	9	Unmodified	0	0	1	1053.51	2	0.024282	58.699	yes	no	64133000	0	18848000	26084000	0	0	19202000
Q53H12;E9PC15;B4E2Z8;E9PG39;B4DR72	Acylglycerol kinase, mitochondrial	AGK	TDEATFSK	8	Unmodified	0	0	0	897.408	2	0.00034627	109.48	yes	no	184990000	62022000	44050000	52602000	3828200	0	22484000
Q53H12;E9PG39;B4DR72;F8WDD1;Q53H12-2	Acylglycerol kinase, mitochondrial	AGK	TTAGLCLLTWGGHWLYGK	18	Unmodified	0	0	0	2033.02	3	1.158e-09	91.657	yes	no	41421000	13677000	6754000	9300600	0	5693700	5995700
Q53H12;E9PC15;B4E2Z8;E9PG39;B4DR72	Acylglycerol kinase, mitochondrial	AGK	VQHITDATLAIVK	13	Unmodified	0	0	0	1407.81	2;3	2.1342e-18	124.07	yes	no	1089500000	271150000	205380000	261000000	83525000	149150000	119280000
Q53H12;E9PC15;B4E2Z8;E9PG39	Acylglycerol kinase, mitochondrial	AGK	YWYLGPLK	8	Unmodified	0	0	0	1038.55	2	0.0042687	67.032	yes	no	259590000	60329000	48297000	56173000	22563000	41376000	30856000
P35573-2;P35573-3;P35573;G1UI17	Glycogen debranching enzyme;4-alpha-glucanotransferase;Amylo-alpha-1,6-glucosidase	AGL	DTFIALR	7	Unmodified	0	0	0	834.46	2	0.02472	51.456	yes	no	5034200	0	0	0	0	0	5034200
P35573-2;P35573-3;P35573;G1UI17	Glycogen debranching enzyme;4-alpha-glucanotransferase;Amylo-alpha-1,6-glucosidase	AGL	ESGYNMIHFTPLQTLGLSR	19	Unmodified	0	0	0	2163.08	3	0.005692	30.336	yes	no	32226000	9728900	0	5252000	4215900	6397100	6631800
P35573-2;P35573-3;P35573;G1UI17	Glycogen debranching enzyme;4-alpha-glucanotransferase;Amylo-alpha-1,6-glucosidase	AGL	GFIQVYVDQVDEDIVAVTR	19	Unmodified	0	0	0	2165.1	3	0.013155	24.407	yes	no	6837000	2305400	1617600	0	1001800	1912300	0
P35573-2;P35573-3;P35573;G1UI17	Glycogen debranching enzyme;4-alpha-glucanotransferase;Amylo-alpha-1,6-glucosidase	AGL	GILLITGR	8	Unmodified	0	0	0	841.539	2	0.005659	60.436	yes	no	45887000	7608300	4221500	6248700	6075800	12378000	9354100
P35573-2;P35573-3;P35573;G1UI17	Glycogen debranching enzyme;4-alpha-glucanotransferase;Amylo-alpha-1,6-glucosidase	AGL	HLSLGSVQLCGVGK	14	Unmodified	0	0	0	1453.77	3	0.0033891	37.32	yes	no	55817000	8291500	5172700	9806600	12592000	11639000	8315600
P35573-2;P35573-3;P35573;G1UI17	Glycogen debranching enzyme;4-alpha-glucanotransferase;Amylo-alpha-1,6-glucosidase	AGL	IIWEDIFPK	9	Unmodified	0	0	0	1159.63	2	0.0051573	53.756	yes	no	15519000	5973100	0	3801400	1886200	0	3858800
P35573-2;P35573-3;P35573;G1UI17	Glycogen debranching enzyme;4-alpha-glucanotransferase;Amylo-alpha-1,6-glucosidase	AGL	KDENSINGTPDITVEIR	17	Unmodified	0	0	1	1899.95	3	0.0033897	39.12	yes	no	9795500	0	0	0	0	0	9795500
P35573-2;P35573-3;P35573;G1UI17	Glycogen debranching enzyme;4-alpha-glucanotransferase;Amylo-alpha-1,6-glucosidase	AGL	LDNCHSTPLHVAEYMLDAAR	20	Unmodified	0	0	0	2312.07	4	0.0084454	27.129	yes	no	10452000	0	0	0	0	5942700	4509100
P35573-2;P35573-3;P35573;G1UI17	Glycogen debranching enzyme;4-alpha-glucanotransferase;Amylo-alpha-1,6-glucosidase	AGL	LTLAELNQILYR	12	Unmodified	0	0	0	1445.82	2	1.3126e-13	130.1	yes	no	37561000	7589900	3379300	6743200	4913700	7189100	7745500
P35573-2;P35573-3;P35573	Glycogen debranching enzyme;4-alpha-glucanotransferase;Amylo-alpha-1,6-glucosidase	AGL	NIFPYHEVTVK	11	Unmodified	0	0	0	1345.7	3	0.0049633	41.242	yes	no	53105000	13013000	0	13966000	6243200	10340000	9543400
P35573-2;P35573-3;P35573;G1UI17	Glycogen debranching enzyme;4-alpha-glucanotransferase;Amylo-alpha-1,6-glucosidase	AGL	SDPNQHLTIIQDPEYR	16	Unmodified	0	0	0	1924.93	3	0.0010286	40.798	yes	no	56640000	0	6927300	2548300	13127000	15790000	18248000
P35573-2;P35573-3;P35573;G1UI17	Glycogen debranching enzyme;4-alpha-glucanotransferase;Amylo-alpha-1,6-glucosidase	AGL	SGSLAVDNADPILK	14	Unmodified	0	0	0	1398.74	2	0.00065515	52.527	yes	no	60516000	12554000	4303500	11670000	7180400	13210000	11598000
P35573-2;P35573-3;P35573;G1UI17	Glycogen debranching enzyme;4-alpha-glucanotransferase;Amylo-alpha-1,6-glucosidase	AGL	SLDWENPTER	10	Unmodified	0	0	0	1245.56	2	0.0086209	47.302	yes	no	14041000	0	0	6565600	0	0	7475500
P35573-2;P35573-3;P35573;G1UI17	Glycogen debranching enzyme;4-alpha-glucanotransferase;Amylo-alpha-1,6-glucosidase	AGL	VSLDPHAQVAVGILR	15	Unmodified	0	0	0	1573.89	3	0.00024904	49.595	yes	no	60971000	11358000	6568100	8511300	9945100	8750600	15837000
P35573-2;P35573-3;P35573;G1UI17	Glycogen debranching enzyme;4-alpha-glucanotransferase;Amylo-alpha-1,6-glucosidase	AGL	YAGLQGLMSVLAEIRPK	17	Unmodified	0	0	1	1845.02	3	0.00012714	54.281	yes	no	18193000	6103500	2064900	2692700	1338500	2737300	3256500
P35573-2;P35573-3;P35573;G1UI17	Glycogen debranching enzyme;4-alpha-glucanotransferase;Amylo-alpha-1,6-glucosidase	AGL	YTEITATYFQGVR	13	Unmodified	0	0	0	1547.76	2	0.00051285	58.32	yes	no	0	0	0	0	0	0	0
P35573-2;P35573-3;P35573;G1UI17	Glycogen debranching enzyme;4-alpha-glucanotransferase;Amylo-alpha-1,6-glucosidase	AGL	YTWNDVGQLVEK	12	Unmodified	0	0	0	1450.71	2	0.10081	31.708	yes	no	48613000	11735000	0	8531800	7908700	10244000	10194000
Q5TA58;B3KME0;Q9UL18;B2RAD8	Protein argonaute-1	AGO1	DGVPEGQLPQILHYELLAIR	20	Unmodified	0	0	0	2260.22	3	3.4309e-05	47.499	yes	no	26445000	8815400	0	6063500	2476000	4540300	4549900
Q5TA58;B3KME0;Q9UL18;B2RAD8	Protein argonaute-1	AGO1	MLHEALVSGQIPVPLESVQALDVAMR	26	Unmodified	0	0	0	2802.48	3	1.7064e-11	76.799	yes	no	12301000	9437400	0	0	0	0	2863100
Q5TA58;B3KME0;Q9UL18;B2RAD8	Protein argonaute-1	AGO1	RPASHQTFPLQLESGQTVECTVAQYFK	27	Unmodified	0	0	1	3121.53	4	0.00018951	38.484	yes	no	32059000	0	0	12340000	0	9361700	10358000
Q5TA58;B3KME0;Q9UL18;B2RAD8	Protein argonaute-1	AGO1	VLPAPILQYGGR	12	Unmodified	0	0	0	1282.74	2	0.03606	32.159	no	no	36553000	8794200	4984300	8858500	3522800	6098400	4295200
Q5TA58;B3KME0;Q9UL18;B2RAD8;Q9H9G7-2;B4DY67	Protein argonaute-1;Protein argonaute-3	AGO1;AGO3	DYQPGITYIVVQK	13	Unmodified	0	0	0	1522.8	2	0.010739	36.631	no	no	29039000	6660700	3531200	7040600	3050900	4531400	4223900
Q5TA58;B3KME0;Q9UL18;B2RAD8;Q9H9G7-2;B4DY67;A4FVC0;Q9UKV8-2;Q9UKV8	Protein argonaute-1;Protein argonaute-3;Protein argonaute-2	AGO1;AGO3;EIF2C2;AGO2	ELLIQFYK	8	Unmodified	0	0	0	1052.59	2	0.0056072	60.682	no	no	47832000	11452000	7893100	11420000	6387900	0	10679000
Q5TA58;B3KME0;Q9UL18;B2RAD8;Q9H9G7-2;A4FVC0;Q9UKV8-2;Q9UKV8	Protein argonaute-1;Protein argonaute-3;Protein argonaute-2	AGO1;AGO3;EIF2C2;AGO2	HTYLPLEVCNIVAGQR	16	Unmodified	0	0	0	1868.96	3	0.00015667	58.079	no	no	96187000	19036000	13568000	28966000	0	16635000	17983000
O15120-2;O15120;Q8WUW2	1-acyl-sn-glycerol-3-phosphate acyltransferase beta	AGPAT2	AAEFYAK	7	Unmodified	0	0	0	798.391	2	0.02952	47.849	yes	no	74231000	26675000	15244000	20245000	0	0	12067000
O15120-2;O15120;Q8WUW2	1-acyl-sn-glycerol-3-phosphate acyltransferase beta	AGPAT2	FFTSGTVTVQVLEAIPTSGLTAADVPALVDTCHR	34	Unmodified	0	0	0	3572.82	3	0.00024823	30.609	yes	no	16665000	6711700	0	9953300	0	0	0
O15120-2;O15120;Q8WUW2;Q96IS9	1-acyl-sn-glycerol-3-phosphate acyltransferase beta	AGPAT2	TPQENGATAGSGVQPAQ	17	Unmodified	0	0	0	1611.75	2	0.0001629	53.565	yes	no	17324000	6261500	7809000	0	0	3253600	0
Q9NRZ7-2;B4DUA6;Q9NRZ7;Q9NRZ7-3;C9JL26	1-acyl-sn-glycerol-3-phosphate acyltransferase gamma	AGPAT3	NPSLLGILYGK	11	Unmodified	0	0	0	1173.68	2	0.001271	56.551	yes	no	49350000	0	13063000	15582000	5223600	9560800	5920500
Q9NRZ7-2;B4DUA6;Q9NRZ7;Q9NRZ7-3	1-acyl-sn-glycerol-3-phosphate acyltransferase gamma	AGPAT3	RFPLEDIPLDEK	12	Unmodified	0	0	1	1470.77	3	0.055523	23.881	yes	no	27845000	0	11523000	0	0	16322000	0
Q6NUM7;Q9NUQ2;E5RH21	1-acyl-sn-glycerol-3-phosphate acyltransferase epsilon	AGPAT5	LLSAFLPAR	9	Unmodified	0	0	0	986.591	2	0.00060526	76.064	yes	no	45277000	22257000	23020000	0	0	0	0
Q6NUM7;Q9NUQ2	1-acyl-sn-glycerol-3-phosphate acyltransferase epsilon	AGPAT5	LQSYVDAGTPMYLVIFPEGTR	21	Unmodified	0	0	0	2356.18	3	4.3971e-07	75.064	yes	no	15624000	9143600	0	6480400	0	0	0
Q6NUM7;Q9NUQ2;H0YC22	1-acyl-sn-glycerol-3-phosphate acyltransferase epsilon	AGPAT5	MLIEFYESPDPER	13	Unmodified	0	0	0	1624.74	2	0.00062916	55.724	yes	no	83157000	16127000	18987000	22173000	11707000	14163000	0
Q86UL3;E5RIA1;E5RHA6	Glycerol-3-phosphate acyltransferase 4	AGPAT6	YCFLLPLR	8	Unmodified	0	0	0	1080.58	2	0.051658	56.547	yes	no	8753400	0	2267900	2883100	1452700	2149700	0
Q86UL3;Q8NDD3	Glycerol-3-phosphate acyltransferase 4	AGPAT6;DKFZp586M1819	EADEDAVQFANR	12	Unmodified	0	0	0	1363.6	2	0.0015779	71.085	yes	no	19085000	0	15765000	0	0	3320900	0
Q86UL3;Q8NDD3	Glycerol-3-phosphate acyltransferase 4	AGPAT6;DKFZp586M1819	QGGLVDLLWDGGLK	14	Unmodified	0	0	0	1469.79	2	0.00010601	63.29	yes	no	26201000	6760100	5443400	3957200	2678700	4524700	2837300
Q53EU6	Glycerol-3-phosphate acyltransferase 3	AGPAT9	DFELSDVFYFSK	12	Unmodified	0	0	0	1495.69	2	0.00084284	56.139	yes	yes	11542000	0	5339900	6202300	0	0	0
Q53EU6	Glycerol-3-phosphate acyltransferase 3	AGPAT9	EEGEDAVQFANR	12	Unmodified	0	0	0	1363.6	2	0.00018148	72.29	yes	yes	132020000	31349000	33037000	32778000	7417200	13145000	14297000
Q53EU6	Glycerol-3-phosphate acyltransferase 3	AGPAT9	GLEAIVEDEVTQR	13	Unmodified	0	0	0	1457.74	3	0.025503	30.484	yes	yes	58444000	16350000	14947000	16336000	4599100	0	6212200
Q53EU6	Glycerol-3-phosphate acyltransferase 3	AGPAT9	KGLEAIVEDEVTQR	14	Unmodified	0	0	1	1585.83	3	0.016196	31.111	yes	yes	38855000	13429000	9223800	10935000	0	5266900	0
Q53EU6	Glycerol-3-phosphate acyltransferase 3	AGPAT9	NSASVGIIQR	10	Unmodified	0	0	0	1043.57	2	6.2584e-05	100.88	yes	yes	27366000	0	27366000	0	0	0	0
Q53EU6	Glycerol-3-phosphate acyltransferase 3	AGPAT9	NWLSELVHLTCCR	13	Unmodified	0	0	0	1686.8	3	5.6653e-05	68.277	yes	yes	56484000	11838000	12167000	14312000	4267700	7017200	6881500
Q53EU6	Glycerol-3-phosphate acyltransferase 3	AGPAT9	SAIAIQGGLTELPWDGGLK	19	Unmodified	0	0	0	1925.03	2;3	2.3741e-20	113.88	yes	yes	126830000	33490000	25797000	36701000	7920400	16757000	6165000
Q53EU6	Glycerol-3-phosphate acyltransferase 3	AGPAT9	TNVNFQYISLR	11	Unmodified	0	0	0	1353.7	2	0.003004	62.732	yes	yes	36959000	0	18640000	18319000	0	0	0
Q53EU6	Glycerol-3-phosphate acyltransferase 3	AGPAT9	YCVLLPLR	8	Unmodified	0	0	0	1032.58	2	0.007194	57.177	yes	yes	34525000	9686700	9446300	12176000	0	3215900	0
Q53EU6	Glycerol-3-phosphate acyltransferase 3	AGPAT9	YNPQFGDAFWNSSK	14	Unmodified	0	0	0	1659.73	2	7.2371e-05	67.846	yes	yes	42105000	11988000	12152000	17965000	0	0	0
O00116;Q53SG6;B8ZZ81	Alkyldihydroxyacetonephosphate synthase, peroxisomal	AGPS	AASAATAAPTATPAAQESGTIPK	23	Unmodified	0	0	0	2082.06	2	4.4049e-08	77.221	yes	no	185180000	36852000	25205000	47189000	17368000	32881000	25690000
O00116;B7Z3Q4;Q53SG6;B7ZAC5	Alkyldihydroxyacetonephosphate synthase, peroxisomal	AGPS	AHGHCLHEIFLLR	13	Unmodified	0	0	0	1601.82	4	0.0026269	42.031	yes	no	62232000	11351000	12709000	11501000	7150900	10582000	8938500
O00116;B7Z3Q4;Q53SG6;B7ZAC5	Alkyldihydroxyacetonephosphate synthase, peroxisomal	AGPS	ASLNPSDTPPSVVNEDFLHDLK	22	Unmodified	0	0	0	2394.17	3	4.7727e-31	127.35	yes	no	992890000	219000000	180810000	218690000	80971000	152740000	140670000
O00116;B7Z3Q4;Q53S12	Alkyldihydroxyacetonephosphate synthase, peroxisomal	AGPS	DLALEYYVLGESFETSAPWDR	21	Unmodified	0	0	0	2460.15	3	2.3683e-10	88.176	yes	no	40407000	6409200	10763000	6802800	4163500	6264500	6003800
O00116;B7Z3Q4;B8ZZ81;Q53S12	Alkyldihydroxyacetonephosphate synthase, peroxisomal	AGPS	EEILANGGSLSHHHGVGK	18	Unmodified	0	0	0	1840.92	4	5.1684e-07	76.049	yes	no	256840000	63954000	48504000	7956900	33075000	49319000	54028000
O00116;B7Z3Q4;Q53SG6;B7ZAC5	Alkyldihydroxyacetonephosphate synthase, peroxisomal	AGPS	ESGYCTGHEPDSLEFSTVGGWVSTR	25	Unmodified	0	0	0	2757.2	3	3.9077e-07	61.612	yes	no	80579000	0	0	0	26819000	53760000	0
O00116;B7Z3Q4;Q53SG6;B7ZAC5	Alkyldihydroxyacetonephosphate synthase, peroxisomal	AGPS	ETNISYSQEADDR	13	Unmodified	0	0	0	1526.65	2	2.7983e-14	113.53	yes	no	138370000	27610000	24072000	18107000	22459000	22733000	23386000
O00116;B7Z3Q4;Q53SG6	Alkyldihydroxyacetonephosphate synthase, peroxisomal	AGPS	EWIQNTLGVNVEHK	14	Unmodified	0	0	0	1665.85	2;3	3.1013e-10	99.941	yes	no	274830000	55808000	51400000	52341000	25735000	50821000	38730000
O00116;B7Z3Q4;B8ZZ81;Q53S12	Alkyldihydroxyacetonephosphate synthase, peroxisomal	AGPS	EYVDPNNIFGNR	12	Unmodified	0	0	0	1436.67	2	9.7743e-08	98.898	yes	no	286780000	62984000	46433000	58385000	27281000	51207000	40491000
O00116;B7Z3Q4;Q53SN7	Alkyldihydroxyacetonephosphate synthase, peroxisomal	AGPS	FGGLAAGEDNGQR	13	Unmodified	0	0	0	1290.6	2	9.4676e-05	71.558	yes	no	402560000	94790000	63161000	87231000	36914000	67118000	53341000
O00116;B7Z3Q4;Q53SN7	Alkyldihydroxyacetonephosphate synthase, peroxisomal	AGPS	GFDPNQLSVATLLFEGDR	18	Unmodified	0	0	0	1977.98	2;3	4.845e-93	203.89	yes	no	380080000	83079000	65979000	76861000	38449000	60724000	54992000
O00116;B7Z3Q4;Q53SN7	Alkyldihydroxyacetonephosphate synthase, peroxisomal	AGPS	GFDPNQLSVATLLFEGDREK	20	Unmodified	0	0	1	2235.12	3	1.3725e-18	98.175	yes	no	0	0	0	0	0	0	0
O00116;B7Z3Q4;B8ZZ81;Q53S12	Alkyldihydroxyacetonephosphate synthase, peroxisomal	AGPS	GISDPLTVFEQTEAAAR	17	Unmodified	0	0	0	1803.9	2;3	5.4143e-92	202.63	yes	no	265250000	30477000	74728000	25654000	11853000	93517000	29018000
O00116;B7Z3Q4;Q53SG6;B8ZZ81	Alkyldihydroxyacetonephosphate synthase, peroxisomal	AGPS	GQIELTGK	8	Unmodified	0	0	0	844.465	2	0.01281	48.794	yes	no	250210000	45923000	40321000	58579000	23323000	46293000	35774000
O00116;B7Z3Q4;Q53SG6;B7ZAC5	Alkyldihydroxyacetonephosphate synthase, peroxisomal	AGPS	ILWVDENNLTAHVEAGITGQELER	24	Unmodified	0	0	0	2706.36	3	3.4336e-17	98.299	yes	no	41075000	0	0	41075000	0	0	0
O00116;B7Z3Q4;Q53SG6	Alkyldihydroxyacetonephosphate synthase, peroxisomal	AGPS	IPDIVLWPTCHDDVVK	16	Unmodified	0	0	0	1905.97	3	8.9982e-10	95.751	yes	no	553040000	109550000	109790000	110910000	42901000	91798000	88083000
O00116;B7Z3Q4;Q53SG6;B7ZAC5	Alkyldihydroxyacetonephosphate synthase, peroxisomal	AGPS	IVNLACK	7	Unmodified	0	0	0	816.453	2	0.0055646	94.163	yes	no	456020000	92053000	81875000	91330000	40952000	76396000	73410000
O00116;B7Z3Q4;Q53SN7	Alkyldihydroxyacetonephosphate synthase, peroxisomal	AGPS	MSTGPDIHHFIMGSEGTLGVITEATIK	27	Unmodified	0	0	0	2841.4	4	2.0259e-09	67.655	yes	no	127840000	29098000	26879000	30322000	9756700	16935000	14852000
O00116;B7Z3Q4;B7ZAC5	Alkyldihydroxyacetonephosphate synthase, peroxisomal	AGPS	NIYGNIEDLVVHIK	14	Unmodified	0	0	0	1625.88	3	5.814e-05	59.294	yes	no	735470000	138570000	160200000	139720000	79453000	111890000	105650000
O00116;B7Z3Q4;B7ZAC5;Q53SN7	Alkyldihydroxyacetonephosphate synthase, peroxisomal	AGPS	PQVSSIFTSFLDGLK	15	Unmodified	0	0	0	1637.87	3	0.040679	20.828	yes	no	2718400	0	878110	1418700	0	0	421590
O00116;B7Z3Q4;Q53SN7	Alkyldihydroxyacetonephosphate synthase, peroxisomal	AGPS	QVYDIAAK	8	Unmodified	0	0	0	906.481	2	0.0049768	63.673	yes	no	387840000	81541000	63196000	67945000	40215000	72320000	62620000
O00116;Q53SG6;B8ZZ81	Alkyldihydroxyacetonephosphate synthase, peroxisomal	AGPS	RAASAATAAPTATPAAQESGTIPK	24	Unmodified	0	0	1	2238.16	3	1.3504e-17	104.97	yes	no	54014000	19404000	10168000	11204000	0	7737800	5500100
O00116;B7Z3Q4;Q53SG6	Alkyldihydroxyacetonephosphate synthase, peroxisomal	AGPS	TIISLDTSQMNR	12	Oxidation (M)	0	1	0	1393.69	2	1.0177e-08	107.09	yes	no	81820000	16834000	16521000	21928000	12030000	14507000	0
O00116;B7Z3Q4;Q53SG6	Alkyldihydroxyacetonephosphate synthase, peroxisomal	AGPS	TIISLDTSQMNR	12	Unmodified	0	0	0	1377.69	2	7.6201e-18	134.98	yes	no	309970000	70748000	53860000	63516000	29513000	48597000	43738000
O00116;B7Z3Q4;Q53SG6;B8ZZ81	Alkyldihydroxyacetonephosphate synthase, peroxisomal	AGPS	WNGWGYNDSK	10	Unmodified	0	0	0	1225.52	2	0.0086995	59.198	yes	no	49678000	10549000	9129500	3520500	5805200	11207000	9466900
O00116;B7Z3Q4;B7ZAC5;Q53SN7	Alkyldihydroxyacetonephosphate synthase, peroxisomal	AGPS	YGSVAFPNFEQGVACLR	17	Unmodified	0	0	0	1913.91	2;3	2.212e-18	119.45	yes	no	237860000	47989000	37690000	49596000	23975000	41559000	37055000
O00116;B7Z3Q4;Q53SG6;B7ZAC5	Alkyldihydroxyacetonephosphate synthase, peroxisomal	AGPS	YNLCIIPIGGGTSVSYGLMCPADETR	26	Unmodified	0	0	0	2843.33	3	8.3785e-10	69.99	yes	no	29234000	0	0	10001000	0	10439000	8793400
O00116;B7Z3Q4;Q53SG6	Alkyldihydroxyacetonephosphate synthase, peroxisomal	AGPS	YPLSGMGLPTFK	12	Unmodified	0	0	0	1309.67	2	0.0002587	67.519	yes	no	182170000	40817000	33737000	38935000	13048000	28065000	27567000
O00468-6;O00468-3;O00468-5;O00468-4;O00468-7;O00468;O00468-2	Agrin;Agrin N-terminal 110 kDa subunit;Agrin C-terminal 110 kDa subunit;Agrin C-terminal 90 kDa fragment;Agrin C-terminal 22 kDa fragment	AGRN	DFLALALLDGR	11	Unmodified	0	0	0	1202.67	2	0.00045359	68.536	yes	no	26488000	3724100	3894000	3955700	3560100	5993200	5361300
O00468-6;O00468-3;O00468-5;O00468-4;O00468-7;O00468;O00468-2;Q5XG79;Q15952;B3KMM7	Agrin;Agrin N-terminal 110 kDa subunit;Agrin C-terminal 110 kDa subunit;Agrin C-terminal 90 kDa fragment;Agrin C-terminal 22 kDa fragment	AGRN	EAACLQQTQIEEAR	14	Unmodified	0	0	0	1645.77	2	2.328e-15	118.52	yes	no	54187000	11505000	9485100	9459000	5095500	9200600	9442700
O00468-6;O00468-3;O00468-5;O00468-4;O00468-7;O00468;O00468-2	Agrin;Agrin N-terminal 110 kDa subunit;Agrin C-terminal 110 kDa subunit;Agrin C-terminal 90 kDa fragment;Agrin C-terminal 22 kDa fragment	AGRN	EGSLQVGNEAPVTGSSPLGATQLDTDGALWLGGLPELPVGPALPK	45	Unmodified	0	0	0	4408.28	4	0.029001	11.862	yes	no	10193000	0	5628100	0	4564400	0	0
O00468-6;O00468-3;O00468-5;O00468-4;O00468-7;O00468;O00468-2;H0Y5U1	Agrin;Agrin N-terminal 110 kDa subunit;Agrin C-terminal 110 kDa subunit;Agrin C-terminal 90 kDa fragment;Agrin C-terminal 22 kDa fragment	AGRN	EPLYVGGAPDFSK	13	Unmodified	0	0	0	1378.68	2	0.00083879	53.946	yes	no	93751000	19474000	12178000	23698000	10419000	13784000	14200000
O00468-6;O00468-3;O00468-5;O00468-4;O00468-7;O00468;O00468-2	Agrin;Agrin N-terminal 110 kDa subunit;Agrin C-terminal 110 kDa subunit;Agrin C-terminal 90 kDa fragment;Agrin C-terminal 22 kDa fragment	AGRN	FDTGSGPAVLTSAVPVEPGQWHR	23	Unmodified	0	0	0	2407.19	3	1.0376e-11	85.185	yes	no	130750000	29653000	16919000	24778000	14898000	28105000	16393000
O00468-6;O00468-3;O00468-5;O00468-4;O00468-7;O00468;O00468-2	Agrin;Agrin N-terminal 110 kDa subunit;Agrin C-terminal 110 kDa subunit;Agrin C-terminal 90 kDa fragment;Agrin C-terminal 22 kDa fragment	AGRN	GDFVSLALR	9	Unmodified	0	0	0	976.534	2	0.035297	36.585	yes	no	55073000	11875000	8450500	9617700	5893700	9566000	9670100
O00468-6;O00468-3;O00468-5;O00468-4;O00468-7;O00468;O00468-2	Agrin;Agrin N-terminal 110 kDa subunit;Agrin C-terminal 110 kDa subunit;Agrin C-terminal 90 kDa fragment;Agrin C-terminal 22 kDa fragment	AGRN	GTLSVDGETPVLGESPSGTDGLNLDTDLFVGGVPEDQAAVALER	44	Unmodified	0	0	0	4397.14	4	0.065545	3.7726	yes	no	6531700	0	0	0	0	6531700	0
O00468-6;O00468-3;O00468-5;O00468-4;O00468-7;O00468	Agrin;Agrin N-terminal 110 kDa subunit;Agrin C-terminal 110 kDa subunit;Agrin C-terminal 90 kDa fragment;Agrin C-terminal 22 kDa fragment	AGRN	IFFVNPAPPYLWPAHK	16	Unmodified	0	0	0	1896.01	3	0.00010298	54.09	yes	no	35389000	14906000	9727200	10757000	0	0	0
O00468-6;O00468-3;O00468-5;O00468-4;O00468-7;O00468;O00468-2	Agrin;Agrin N-terminal 110 kDa subunit;Agrin C-terminal 110 kDa subunit;Agrin C-terminal 90 kDa fragment;Agrin C-terminal 22 kDa fragment	AGRN	LELGIGPGAATR	12	Unmodified	0	0	0	1153.65	2	0.011066	39.006	yes	no	52712000	12869000	11702000	12857000	0	15284000	0
O00468-6;O00468-3;O00468-5;O00468-4;O00468-7;O00468;O00468-2;H0Y5U1	Agrin;Agrin N-terminal 110 kDa subunit;Agrin C-terminal 110 kDa subunit;Agrin C-terminal 90 kDa fragment;Agrin C-terminal 22 kDa fragment	AGRN	QLLTPEHVLR	10	Unmodified	0	0	0	1204.69	3	0.0069365	41.399	yes	no	84521000	12993000	11880000	13026000	17622000	14804000	14197000
O00468-6;O00468-3;O00468-5;O00468-4;O00468-7;O00468;O00468-2;H0Y5U1	Agrin;Agrin N-terminal 110 kDa subunit;Agrin C-terminal 110 kDa subunit;Agrin C-terminal 90 kDa fragment;Agrin C-terminal 22 kDa fragment	AGRN	QVDVTSFAGHPCTR	14	Unmodified	0	0	0	1573.73	3	0.061052	24.471	yes	no	14995000	0	0	0	0	5968500	9026900
O00468-6;O00468-3;O00468-5;O00468-4;O00468-7;O00468;O00468-2	Agrin;Agrin N-terminal 110 kDa subunit;Agrin C-terminal 110 kDa subunit;Agrin C-terminal 90 kDa fragment;Agrin C-terminal 22 kDa fragment	AGRN	SADGLTASCLCPATCR	16	Unmodified	0	0	0	1738.74	2	7.9523e-06	76.341	yes	no	27631000	0	3464300	10204000	0	5552400	8410700
O00468-6;O00468-3;O00468-5;O00468-4;O00468-7;O00468;O00468-2;Q5XG79	Agrin;Agrin N-terminal 110 kDa subunit;Agrin C-terminal 110 kDa subunit;Agrin C-terminal 90 kDa fragment;Agrin C-terminal 22 kDa fragment	AGRN	SELFGETAR	9	Unmodified	0	0	0	1008.49	2	0.022747	41.399	yes	no	57860000	12933000	6161900	14422000	5047400	9465900	9829300
O00468-6;O00468-3;O00468-5;O00468-4;O00468-7;O00468;O00468-2	Agrin;Agrin N-terminal 110 kDa subunit;Agrin C-terminal 110 kDa subunit;Agrin C-terminal 90 kDa fragment;Agrin C-terminal 22 kDa fragment	AGRN	SFLAFPTLR	9	Unmodified	0	0	0	1050.59	2	0.00029306	83.948	yes	no	86660000	15808000	13527000	16824000	11642000	13963000	14896000
O00468-6;O00468-3;O00468-5;O00468-4;O00468-7;O00468;O00468-2;Q5XG79	Agrin;Agrin N-terminal 110 kDa subunit;Agrin C-terminal 110 kDa subunit;Agrin C-terminal 90 kDa fragment;Agrin C-terminal 22 kDa fragment	AGRN	SIESTLDDLFR	11	Unmodified	0	0	0	1294.64	2	0.00027324	75.819	yes	no	41168000	7640300	7551300	9896100	959780	8581200	6539100
O00468-6;O00468-3;O00468-5;O00468-4;O00468-7;O00468;O00468-2;H0Y5U1	Agrin;Agrin N-terminal 110 kDa subunit;Agrin C-terminal 110 kDa subunit;Agrin C-terminal 90 kDa fragment;Agrin C-terminal 22 kDa fragment	AGRN	SREPVTLGAWTR	12	Unmodified	0	0	1	1371.73	3	0.0087698	39.629	yes	no	65286000	13186000	10633000	11643000	8470000	12515000	8839700
O00468-6;O00468-3;O00468-5;O00468-4;O00468-7;O00468;O00468-2	Agrin;Agrin N-terminal 110 kDa subunit;Agrin C-terminal 110 kDa subunit;Agrin C-terminal 90 kDa fragment;Agrin C-terminal 22 kDa fragment	AGRN	VLPEGGAQCECPLGR	15	Unmodified	0	0	0	1641.76	2	1.1376e-05	77.42	yes	no	44107000	9004500	8159100	7851100	3601700	7144700	8346300
O00468-6;O00468-3;O00468-5;O00468-4;O00468-7;O00468;O00468-2	Agrin;Agrin N-terminal 110 kDa subunit;Agrin C-terminal 110 kDa subunit;Agrin C-terminal 90 kDa fragment;Agrin C-terminal 22 kDa fragment	AGRN	VTCDGAYRPVCAQDGR	16	Unmodified	0	0	1	1823.8	3	0.003788	34.485	yes	no	85061000	21150000	15644000	19320000	1302500	13504000	14139000
Q9UPW5-2;Q9UPW5;Q9UPW5-3;Q5VZW3	Cytosolic carboxypeptidase 1	AGTPBP1	INAEPSESDTAR	12	Unmodified	0	0	0	1288.59	2	0.050854	30.484	yes	no	8037200	0	0	0	3104300	0	4932900
Q9UPW5-2;Q9UPW5;Q9UPW5-3;B4DHX2	Cytosolic carboxypeptidase 1	AGTPBP1	VALDTLAALLK	11	Unmodified	0	0	0	1126.7	2	0.00071963	59.198	yes	no	11516000	2694400	0	2887200	0	2473000	3461400
D7RF68;Q6RW13	Type-1 angiotensin II receptor-associated protein	AGTRAP	GGELLVHTGFLGSSQDR	17	Unmodified	0	0	0	1771.89	3	3.004e-06	71.685	yes	no	65597000	0	0	19718000	11281000	22749000	11849000
D7RF68;Q6RW13;Q6RW13-2;A8K1X7;D6RB40;Q6RW13-4;Q6RW13-3;Q6RW13-5;D6RBK6;X6R9H3	Type-1 angiotensin II receptor-associated protein	AGTRAP	MELPAVNLK	9	Unmodified	0	0	0	1013.56	2	0.032518	49.715	yes	no	45777000	10608000	6812000	12656000	3500100	7765000	4435500
D7RF68;Q6RW13;Q6RW13-2;A8K1X7	Type-1 angiotensin II receptor-associated protein	AGTRAP	SAYQTIDSAEAPADPFAVPEGR	22	Unmodified	0	0	0	2291.07	2;3	2.6543e-22	116.35	yes	no	238750000	51913000	54553000	45496000	22050000	38182000	26557000
Q8WYP5;Q8WYP5-3;Q8WYP5-2;B3KRD0;H7C4S1	Protein ELYS	AHCTF1	AILLPDLSEPNNEPLFSPASEVPR	24	Unmodified	0	0	0	2604.34	3	7.8765e-07	63.398	yes	no	78101000	20496000	16362000	16959000	4835300	11893000	7555600
Q8WYP5;Q8WYP5-3;Q8WYP5-2;B3KVE5;B3KTD2	Protein ELYS	AHCTF1	ASELHLLETPLVVK	14	Unmodified	0	0	0	1547.89	3	1.6014e-05	73.834	yes	no	14834000	0	14834000	0	0	0	0
Q8WYP5;Q8WYP5-3;Q8WYP5-2;B3KVE5;B3KRD0;B3KTD2	Protein ELYS	AHCTF1	EISEASENIYSDVR	14	Unmodified	0	0	0	1610.74	2	2.6482e-05	76.759	yes	no	18191000	8195800	5233700	4761500	0	0	0
Q8WYP5;Q8WYP5-3;Q8WYP5-2;B3KVE5	Protein ELYS	AHCTF1	EPINSTTPFNSSK	13	Unmodified	0	0	0	1420.68	2	0.018202	38.199	yes	no	0	0	0	0	0	0	0
Q8WYP5;Q8WYP5-3;Q8WYP5-2	Protein ELYS	AHCTF1	ESAWSPPPIEIR	12	Unmodified	0	0	0	1380.7	2	0.00094324	77.124	yes	no	0	0	0	0	0	0	0
Q8WYP5;Q8WYP5-3;Q8WYP5-2;Q96M44	Protein ELYS	AHCTF1	FVLEWTWNK	9	Unmodified	0	0	0	1221.62	2	0.063381	37.556	yes	no	0	0	0	0	0	0	0
Q8WYP5;Q8WYP5-3;Q8WYP5-2;B3KVE5	Protein ELYS	AHCTF1	LLDLVVQPVPR	11	Unmodified	0	0	0	1247.76	2	0.00059353	63.624	yes	no	49950000	19431000	7332500	8884000	3172300	4813600	6317200
Q8WYP5;Q8WYP5-3;Q8WYP5-2;B3KVE5	Protein ELYS	AHCTF1	LNIEELLK	8	Unmodified	0	0	0	970.57	2	0.001816	89.542	yes	no	37982000	15041000	7199600	5501500	2308100	3394000	4538500
Q8WYP5;Q8WYP5-3;Q8WYP5-2;B3KVE5;B3KRD0;B3KTD2	Protein ELYS	AHCTF1	LPISDSPPDTQEIHVIEQEK	20	Unmodified	0	0	0	2274.14	3	0.1056	8.3765	yes	no	20806000	0	13307000	0	7499000	0	0
Q8WYP5;Q8WYP5-3;Q8WYP5-2;B3KVE5	Protein ELYS	AHCTF1	NSILDQYGK	9	Unmodified	0	0	0	1036.52	2	0.0082037	48.028	yes	no	15931000	10795000	5135600	0	0	0	0
Q8WYP5;Q8WYP5-3;Q8WYP5-2;Q96M44	Protein ELYS	AHCTF1	PSVYLGLFDINR	12	Unmodified	0	0	0	1392.74	2	0.00012648	76.073	yes	no	2587600	0	2587600	0	0	0	0
Q8WYP5;Q8WYP5-3;Q8WYP5-2;B3KVE5;B3KRD0;B3KTD2	Protein ELYS	AHCTF1	SENVDVGKPALGK	13	Unmodified	0	0	1	1312.7	3	0.0082054	43.761	yes	no	92615000	29663000	21013000	17714000	4981000	8699300	10544000
Q8WYP5;Q8WYP5-3;Q8WYP5-2;B3KVE5;B3KRD0;B3KTD2	Protein ELYS	AHCTF1	STNLDASENTGNK	13	Unmodified	0	0	0	1349.61	2	5.8996e-12	107.46	yes	no	9189200	0	9189200	0	0	0	0
Q8WYP5;Q8WYP5-3;Q8WYP5-2;Q96M44	Protein ELYS	AHCTF1	TSPHGILDILVHER	14	Unmodified	0	0	0	1585.86	3	0.047209	25.823	yes	no	17943000	12647000	0	5296400	0	0	0
Q8WYP5;Q8WYP5-3;Q8WYP5-2;Q96M44	Protein ELYS	AHCTF1	VTAIEPIINHGGASASTQHLHPSLR	25	Unmodified	0	0	0	2605.37	4;5	4.665e-05	39.645	yes	no	144500000	82972000	6252400	37441000	9688300	0	8141700
Q8WYP5;Q8WYP5-3;Q8WYP5-2;Q96M44	Protein ELYS	AHCTF1	WITEEQPNSATNLR	14	Unmodified	0	0	0	1657.81	2	4.0932e-10	97.273	yes	no	49956000	17436000	10710000	7876700	3221800	4919000	5792400
Q8WYP5;Q8WYP5-3;Q8WYP5-2;B3KVE5	Protein ELYS	AHCTF1	YPPASLHAVLDMYLLDGVTEAAK	23	Unmodified	0	0	0	2473.26	3	2.5647e-06	47.931	yes	no	10674000	7660500	0	3013200	0	0	0
Q8WYP5;Q8WYP5-3;Q8WYP5-2;Q96M44	Protein ELYS	AHCTF1	YTLDLTGGMFPLR	13	Unmodified	0	0	0	1482.75	2	0.00036027	77.185	yes	no	18771000	9413300	4981500	4375900	0	0	0
P23526;P23526-2	Adenosylhomocysteinase	AHCY	AGIPVYAWK	9	Unmodified	0	0	0	1003.55	1;2	0.041094	34.387	yes	no	1135800000	206290000	103750000	153550000	169360000	227190000	275650000
P23526	Adenosylhomocysteinase	AHCY	ALDIAENEMPGLMR	14	2 Oxidation (M)	0	2	0	1590.74	2	6.6089e-11	104.9	yes	yes	164450000	27546000	22341000	26329000	26609000	25291000	36334000
P23526	Adenosylhomocysteinase	AHCY	ALDIAENEMPGLMR	14	Unmodified	0	0	0	1558.75	2;3	7.9047e-19	127.78	yes	yes	624250000	119250000	46812000	92960000	78825000	123210000	163190000
Q1RMG2;P23526;P23526-2	Adenosylhomocysteinase	AHCY	ATDVMIAGK	9	Unmodified	0	0	0	904.469	1;2	0.0014048	66.568	no	no	909520000	177810000	79568000	115720000	103480000	200180000	232760000
Q1RMG2;P23526;P23526-2	Adenosylhomocysteinase	AHCY	ATDVMIAGK	9	Oxidation (M)	0	1	0	920.464	2	0.00081712	69.338	no	no	382500000	72833000	34182000	45590000	50878000	79575000	99445000
P23526;P23526-2	Adenosylhomocysteinase	AHCY	DGPLNMILDDGGDLTNLIHTK	21	Oxidation (M)	0	1	0	2267.11	3	1.9014e-98	187.07	yes	no	328940000	79769000	28486000	47481000	51594000	54871000	66736000
P23526;P23526-2	Adenosylhomocysteinase	AHCY	DGPLNMILDDGGDLTNLIHTK	21	Unmodified	0	0	0	2251.12	3	1.5525e-137	218.72	yes	no	796070000	178520000	65231000	103540000	112840000	148190000	187760000
Q1RMG2;P23526;P23526-2	Adenosylhomocysteinase	AHCY	ESLIDGIK	8	Unmodified	0	0	0	873.481	2	0.0033117	71.692	no	no	1213500000	242970000	115950000	188860000	152520000	221860000	291390000
Q1RMG2;P23526;P23526-2	Adenosylhomocysteinase	AHCY	FDNLYGCR	8	Unmodified	0	0	0	1043.45	2	0.0014834	106.04	no	no	513580000	97163000	44970000	61170000	81587000	104060000	124630000
P23526;P23526-2	Adenosylhomocysteinase	AHCY	GETDEEYLWCIEQTLYFK	18	Unmodified	0	0	0	2323.04	3	0.03188	20.251	yes	no	25811000	7850600	0	3978200	3333900	5206000	5441800
Q1RMG2;P23526;P23526-2	Adenosylhomocysteinase	AHCY	GISEETTTGVHNLYK	15	Unmodified	0	0	0	1647.81	2;3	8.6957e-182	268.93	no	no	3349900000	643550000	298580000	495340000	421750000	609480000	881230000
Q1RMG2;P23526;P23526-2	Adenosylhomocysteinase	AHCY	KLDEAVAEAHLGK	13	Unmodified	0	0	1	1379.74	2;3	3.4644e-06	94.007	no	no	2351900000	415490000	258550000	306500000	332650000	522680000	516030000
Q1RMG2;P23526;P23526-2	Adenosylhomocysteinase	AHCY	LDEAVAEAHLGK	12	Unmodified	0	0	0	1251.65	2;3	6.3105e-06	84.821	no	no	790050000	129590000	82090000	105610000	103970000	159950000	208840000
Q1RMG2	Adenosylhomocysteinase	AHCY	MILDDGGDLTNLIHTK	16	Unmodified	0	0	0	1754.89	3	4.7187e-06	73.498	yes	yes	47630000	8076300	0	7505400	6373100	13165000	12510000
Q1RMG2;P23526;P23526-2	Adenosylhomocysteinase	AHCY	QAQYLGMSCDGPFKPDHYR	19	Unmodified	0	0	1	2269	3;4	9.4604e-10	85.51	no	no	434130000	83438000	46392000	58617000	57111000	92727000	95841000
Q1RMG2;P23526;P23526-2	Adenosylhomocysteinase	AHCY	QAQYLGMSCDGPFKPDHYR	19	Oxidation (M)	0	1	1	2285	3	8.1095e-05	48.288	no	no	6951300	0	0	0	0	0	6951300
P23526	Adenosylhomocysteinase	AHCY	VADIGLAAWGR	11	Unmodified	0	0	0	1127.61	2	6.4315e-06	100.88	yes	yes	851270000	234610000	0	191460000	150700000	0	274490000
Q1RMG2;P23526;P23526-2	Adenosylhomocysteinase	AHCY	VAVVAGYGDVGK	12	Unmodified	0	0	0	1133.61	2	7.1328e-06	90.614	no	no	2181300000	421350000	231440000	336150000	252630000	408740000	530980000
Q1RMG2;P23526;P23526-2	Adenosylhomocysteinase	AHCY	VNIKPQVDR	9	Unmodified	0	0	1	1067.61	2	0.011263	78.759	no	no	514130000	109150000	48183000	70755000	57499000	98302000	130240000
Q1RMG2;P23526;P23526-2	Adenosylhomocysteinase	AHCY	VPAINVNDSVTK	12	Unmodified	0	0	0	1255.68	2	1.3123e-13	130.1	no	no	2926000000	594520000	266410000	410360000	363210000	568990000	722480000
Q1RMG2;P23526;P23526-2	Adenosylhomocysteinase	AHCY	WLNENAVEK	9	Unmodified	0	0	0	1101.55	2	0.0004848	78.939	no	no	1585400000	335460000	161940000	246830000	185050000	305260000	350900000
Q1RMG2;P23526;P23526-2	Adenosylhomocysteinase	AHCY	YPQLLPGIR	9	Unmodified	0	0	0	1055.61	2	0.0001081	111.95	no	no	614060000	111340000	55485000	87724000	79643000	124060000	155800000
Q1RMG2;P23526;P23526-2	Adenosylhomocysteinase	AHCY	YPVGVHFLPK	10	Unmodified	0	0	0	1155.64	2	0.00023343	84.615	no	no	247930000	67782000	34773000	0	0	62093000	83285000
O43865-2;Q2NKW8;O43865;V5YQL4	Putative adenosylhomocysteinase 2;Adenosylhomocysteinase	AHCYL1	IVGCTHITAQTAVLIETLCALGAQCR	26	Unmodified	0	0	0	2855.45	3	5.8477e-09	61.612	yes	no	19687000	7245000	3193600	4830900	0	0	4417500
O43865-2;Q2NKW8;O43865;V5YQL4;Q9BTL0;O43210	Putative adenosylhomocysteinase 2;Adenosylhomocysteinase	AHCYL1	KMDEYVASLHLPSFDAHLTELTDDQAK	27	Unmodified	0	0	1	3073.47	4	4.9662e-09	63.625	yes	no	98987000	19903000	22893000	24024000	6976000	13066000	12125000
O43865-2;Q2NKW8;O43865;V5YQL4;Q6ZMM9;Q9BTL0;O43210	Putative adenosylhomocysteinase 2;Adenosylhomocysteinase	AHCYL1	NSCIVCNMGHSNTEIDVTSLR	21	Unmodified	0	0	0	2406.07	3	0.00020294	42.348	yes	no	26985000	6871900	3819900	6815800	4075900	5401900	0
O43865-2;Q2NKW8;O43865;V5YQL4;Q6ZMM9;Q9BTL0;O43210	Putative adenosylhomocysteinase 2;Adenosylhomocysteinase	AHCYL1	QVDVVITCTGNK	12	Unmodified	0	0	0	1332.67	2	0.0010361	76.24	yes	no	0	0	0	0	0	0	0
O43865-2;Q2NKW8;O43865;V5YQL4;Q6ZMM9;Q96HN2-4;Q96HN2-3;D7UEQ7;H0Y8B3;Q6ZNS6;F8W7N8;Q96HN2-2;Q96HN2	Putative adenosylhomocysteinase 2;Adenosylhomocysteinase;Putative adenosylhomocysteinase 3	AHCYL1;AHCYL2	FDNLYCCR	8	Unmodified	0	0	0	1146.46	2	0.0017145	101.54	yes	no	66394000	15268000	8293200	10756000	7016000	10384000	14676000
O43865-2;Q2NKW8;O43865;V5YQL4;Q6ZMM9;Q96HN2-4;Q96HN2-3;D7UEQ7;H0Y8B3;Q6ZNS6;F8W7N8;Q96HN2-2;Q96HN2	Putative adenosylhomocysteinase 2;Adenosylhomocysteinase;Putative adenosylhomocysteinase 3	AHCYL1;AHCYL2	GESEDDFWWCIDR	13	Unmodified	0	0	0	1713.67	2	9.2223e-05	71.879	yes	no	29563000	6392100	0	5421500	3649100	6605400	7494800
O43865-2;Q2NKW8;O43865;V5YQL4;Q6ZMM9;Q96HN2-4;Q96HN2-3;D7UEQ7;H0Y8B3;Q6ZNS6;F8W7N8;Q96HN2-2;Q96HN2	Putative adenosylhomocysteinase 2;Adenosylhomocysteinase;Putative adenosylhomocysteinase 3	AHCYL1;AHCYL2	GIVEESVTGVHR	12	Unmodified	0	0	0	1281.67	2;3	6.502e-06	84.479	yes	no	459170000	112250000	50809000	76282000	45984000	78448000	95396000
O43865-2;Q2NKW8;O43865;V5YQL4;Q6ZMM9;Q96HN2-4;Q96HN2-3;D7UEQ7;H0Y8B3;Q6ZNS6;F8W7N8;Q96HN2-2;Q96HN2	Putative adenosylhomocysteinase 2;Adenosylhomocysteinase;Putative adenosylhomocysteinase 3	AHCYL1;AHCYL2	LCVPAMNVNDSVTK	14	Unmodified	0	0	0	1546.75	2	7.0905e-05	68.044	yes	no	18408000	0	6849800	0	0	0	11558000
O43865-2;Q2NKW8;O43865;V5YQL4;Q6ZMM9;Q96HN2-4;Q96HN2-3;D7UEQ7;H0Y8B3;Q6ZNS6;F8W7N8;Q96HN2-2;Q96HN2	Putative adenosylhomocysteinase 2;Adenosylhomocysteinase;Putative adenosylhomocysteinase 3	AHCYL1;AHCYL2	LCVPAMNVNDSVTK	14	Oxidation (M)	0	1	0	1562.74	2	0.00084574	47.037	yes	no	40100000	0	7887900	9974800	0	9889900	12347000
O43865-2;Q2NKW8;O43865;V5YQL4;Q6ZMM9;Q96HN2-4;Q96HN2-3;D7UEQ7;H0Y8B3;Q6ZNS6;F8W7N8;Q96HN2-2;Q96HN2;Q9BTL0;O43210;Q6ZMI1	Putative adenosylhomocysteinase 2;Adenosylhomocysteinase;Putative adenosylhomocysteinase 3	AHCYL1;AHCYL2	SQVDHVIWPDGK	12	Unmodified	0	0	0	1379.68	2	0.10053	30.308	yes	no	0	0	0	0	0	0	0
Q09666	Neuroblast differentiation-associated protein AHNAK	AHNAK	ADIDISGPNVDVDVPDVNIEGPDAK	25	Unmodified	0	0	0	2563.23	3	1.4359e-17	97.94	yes	yes	178130000	40166000	37582000	27013000	19251000	30159000	23955000
Q09666	Neuroblast differentiation-associated protein AHNAK	AHNAK	ADIDVSGPSVDTDAPDLDIEGPEGK	25	Unmodified	0	0	0	2511.15	2	8.3315e-144	212.05	yes	yes	68070000	9821700	6648900	10999000	6763600	16445000	17392000
Q09666;Q6ZQN2;Q13727	Neuroblast differentiation-associated protein AHNAK	AHNAK	ADLDVSGPK	9	Unmodified	0	0	0	900.455	1;2	0.00090258	70.552	yes	no	2748600000	269650000	184680000	286780000	455920000	779920000	771610000
Q09666	Neuroblast differentiation-associated protein AHNAK	AHNAK	ADLGVSGPK	9	Unmodified	0	0	0	842.45	2	0.0064762	51.276	yes	yes	437100000	80578000	57534000	68432000	51713000	81728000	97112000
Q09666;B4DTV0;Q8N274	Neuroblast differentiation-associated protein AHNAK	AHNAK	ADVDISGPK	9	Unmodified	0	0	0	900.455	2	0.019311	42.718	yes	no	1147700000	0	0	0	277670000	437900000	432170000
Q09666;Q8N274	Neuroblast differentiation-associated protein AHNAK	AHNAK	ADVDVSGPK	9	Unmodified	0	0	0	886.44	2	0.0018314	63.184	yes	no	1189400000	194420000	151710000	168450000	166050000	248630000	260110000
Q09666;Q8N274	Neuroblast differentiation-associated protein AHNAK	AHNAK	ADVVVSGPK	9	Unmodified	0	0	0	870.481	2	0.0020319	61.593	yes	no	871890000	144660000	92479000	134620000	102720000	185710000	211700000
Q09666;Q6ZQN2	Neuroblast differentiation-associated protein AHNAK	AHNAK	AEAPLPSPK	9	Unmodified	0	0	0	908.497	2	0.042435	46.819	yes	no	60269000	25198000	0	21938000	13133000	0	0
Q09666;Q6ZQN2	Neuroblast differentiation-associated protein AHNAK	AHNAK	AEASIQAGAGDGEWEESEVK	20	Unmodified	0	0	0	2061.91	2	0.00065604	38.878	yes	no	5323000	0	0	0	2521300	2801700	0
Q09666;B4DTV0;Q8N274	Neuroblast differentiation-associated protein AHNAK	AHNAK	AEGPEVDVNLPK	12	Unmodified	0	0	0	1266.65	2	5.9342e-05	80.69	yes	no	2683000000	523450000	286520000	451660000	300150000	525550000	595650000
Q09666;B4DTV0	Neuroblast differentiation-associated protein AHNAK	AHNAK	AGAISASGPELQGAGHSK	18	Unmodified	0	0	0	1636.82	2;3	1.6157e-45	148.41	yes	no	627400000	126620000	78570000	116770000	72933000	104970000	127530000
Q09666;Q8N274	Neuroblast differentiation-associated protein AHNAK	AHNAK	AKGEVDVDVPK	11	Unmodified	0	0	1	1155.61	2	0.07426	47.606	yes	no	59136000	13072000	7099500	9435600	5764600	10494000	13270000
Q09666;B4DTV0	Neuroblast differentiation-associated protein AHNAK	AHNAK	ANVDISAPK	9	Unmodified	0	0	0	913.487	2	0.0075268	49.3	yes	no	364250000	62111000	37109000	48555000	45969000	84554000	85947000
Q09666;Q6ZQN2	Neuroblast differentiation-associated protein AHNAK	AHNAK	APDVDVNIAGPDAALK	16	Unmodified	0	0	0	1564.81	2	1.2526e-38	150.39	yes	no	148340000	23035000	16584000	21766000	17845000	32911000	36196000
Q09666	Neuroblast differentiation-associated protein AHNAK	AHNAK	APEVNLNAPDVDVHGPDWNLK	21	Unmodified	0	0	0	2299.12	3	1.908e-15	102.21	yes	yes	640930000	108340000	75052000	102330000	76148000	138570000	140500000
Q09666;Q8N274	Neuroblast differentiation-associated protein AHNAK	AHNAK	APNISMPDVDLNLK	14	Oxidation (M)	0	1	0	1541.78	2	1.8414e-32	157.35	yes	no	152900000	22056000	18241000	26863000	17858000	29935000	37949000
Q09666;Q8N274	Neuroblast differentiation-associated protein AHNAK	AHNAK	APNISMPDVDLNLK	14	Unmodified	0	0	0	1525.78	2	2.399e-05	77.431	yes	no	117160000	22711000	14906000	22030000	9891600	26662000	20962000
Q09666;B4DTV0	Neuroblast differentiation-associated protein AHNAK	AHNAK	AVEVQGPSLESGDHGK	16	Unmodified	0	0	0	1608.77	2;3	8.4642e-17	109.48	yes	no	702650000	122580000	82178000	120350000	86321000	153290000	137930000
Q09666;B4DTV0;E9PJZ0;E9PKR9;E9PJC6;E9PLK4;Q96EC4;Q09666-2;Q9BVU3;E9PQE3	Neuroblast differentiation-associated protein AHNAK	AHNAK	DDGVFVQEVTQNSPAAR	17	Unmodified	0	0	0	1831.87	2;3	1.9905e-67	178.85	yes	no	271910000	45896000	31217000	50312000	37096000	53391000	53995000
Q09666;B4DTV0	Neuroblast differentiation-associated protein AHNAK	AHNAK	DIDISSPEFK	10	Unmodified	0	0	0	1149.56	2	0.0012555	72.2	yes	no	68782000	28105000	0	37940000	2736600	0	0
Q09666	Neuroblast differentiation-associated protein AHNAK	AHNAK	EFSGPSTPTGTLEFEGGEVSLEGGK	25	Unmodified	0	0	0	2511.17	2;3	8.3631e-09	78.758	yes	yes	194310000	20960000	20866000	58728000	25398000	34461000	33900000
Q09666;B4DTV0;E9PJZ0;E9PKR9;E9PJC6;E9PLK4;Q96EC4;Q09666-2;Q9BVU3;E9PQE3	Neuroblast differentiation-associated protein AHNAK	AHNAK	EGDQIVGATIYFDNLQSGEVTQLLNTMGHHTVGLK	35	Unmodified	0	0	0	3784.87	4	1.974e-11	64.856	yes	no	181510000	42870000	24684000	35470000	14719000	27659000	36104000
Q09666;B4DTV0;E9PJZ0;E9PKR9;E9PJC6;E9PLK4;Q96EC4;Q09666-2;Q9BVU3;E9PQE3	Neuroblast differentiation-associated protein AHNAK	AHNAK	EGDQIVGATIYFDNLQSGEVTQLLNTMGHHTVGLK	35	Oxidation (M)	0	1	0	3800.87	4	6.3042e-42	119.99	yes	no	129250000	0	0	22068000	28899000	39668000	38619000
Q09666;B4DTV0;E9PJZ0;E9PKR9;E9PJC6;E9PLK4;Q96EC4;Q09666-2;Q9BVU3;E9PQE3	Neuroblast differentiation-associated protein AHNAK	AHNAK	ELLLPNWQGSGSHGLTIAQR	20	Unmodified	0	0	0	2176.14	3	1.9023e-49	153.06	yes	no	664390000	126440000	84191000	112460000	71876000	132860000	136580000
Q09666;Q6ZQN2;B4DTV0;Q8N274	Neuroblast differentiation-associated protein AHNAK	AHNAK	EVDVNLPK	8	Unmodified	0	0	0	912.492	2	0.03	41.429	yes	yes	235130000	40268000	28857000	38977000	28208000	49572000	49245000
Q09666	Neuroblast differentiation-associated protein AHNAK	AHNAK	FGTFGGLGSK	10	Unmodified	0	0	0	969.492	2	0.00059323	72.2	yes	yes	103390000	21309000	11468000	23897000	16117000	28676000	1924200
Q09666;Q6ZQN2;B4DTV0;Q8N274;Q13727	Neuroblast differentiation-associated protein AHNAK	AHNAK	FSMPGFK	7	Oxidation (M)	0	1	0	828.384	2	0.011388	58.981	yes	no	971170000	128230000	120260000	128110000	165550000	203820000	225190000
Q09666;Q6ZQN2;B4DTV0;Q8N274;Q13727	Neuroblast differentiation-associated protein AHNAK	AHNAK	FSMPGFK	7	Unmodified	0	0	0	812.389	2	0.010429	72.138	yes	no	1113800000	208940000	127690000	200670000	129510000	235740000	211280000
Q09666;B4DTV0	Neuroblast differentiation-associated protein AHNAK	AHNAK	FSMPSLK	7	Unmodified	0	0	0	808.415	2	0.0091992	77.058	yes	no	185030000	37588000	22321000	35094000	17447000	35147000	37432000
Q09666;B4DTV0	Neuroblast differentiation-associated protein AHNAK	AHNAK	GAKPQGHIGVDASAPQIGGSITGPSVEVQAPDIDVQGPGSK	41	Unmodified	0	0	1	3920.99	4	0.00019505	30.61	yes	no	32643000	0	0	12137000	0	8071600	12434000
Q09666;Q6ZQN2	Neuroblast differentiation-associated protein AHNAK	AHNAK	GDFDVSVPK	9	Unmodified	0	0	0	962.471	2	0.0044365	54.539	yes	no	303810000	61071000	25293000	49669000	29121000	62921000	75738000
Q09666	Neuroblast differentiation-associated protein AHNAK	AHNAK	GDINIEGPSMNIEGPDLNVEGPEGGLK	27	Unmodified	0	0	0	2750.31	3	1.7789e-11	72.474	yes	yes	48030000	0	0	0	0	23839000	24191000
Q09666	Neuroblast differentiation-associated protein AHNAK	AHNAK	GDLDIAGPNLEGDFK	15	Unmodified	0	0	0	1559.75	2	3.8307e-23	120.92	yes	yes	237270000	40508000	23698000	34969000	29706000	48360000	60026000
Q09666	Neuroblast differentiation-associated protein AHNAK	AHNAK	GDMDVSLPK	9	Unmodified	0	0	0	960.459	2	0.0031189	50.353	yes	no	67275000	13414000	15565000	0	9681900	23456000	5157900
Q09666;Q8N274	Neuroblast differentiation-associated protein AHNAK	AHNAK	GDMDVSVPK	9	Unmodified	0	0	0	946.443	2	0.018928	42.338	yes	no	245160000	50015000	31390000	50853000	0	58647000	54259000
Q09666	Neuroblast differentiation-associated protein AHNAK	AHNAK	GDVDVSLPEVEGEMK	15	Unmodified	0	0	0	1602.74	2	0.00061743	55.011	yes	yes	43208000	11628000	0	11973000	0	10284000	9323100
Q09666	Neuroblast differentiation-associated protein AHNAK	AHNAK	GDVDVSLPEVEGEMK	15	Oxidation (M)	0	1	0	1618.74	2	0.008054	44.045	yes	yes	4829100	0	0	0	4829100	0	0
Q09666	Neuroblast differentiation-associated protein AHNAK	AHNAK	GDVDVSLPEVEGEMKVPDVDIK	22	Oxidation (M)	0	1	1	2385.16	3	1.9198e-05	59.539	yes	yes	50170000	0	0	12329000	8646000	11211000	17984000
Q09666;Q6ZQN2;Q8N274;Q13727	Neuroblast differentiation-associated protein AHNAK	AHNAK	GDVDVSLPK	9	Unmodified	0	0	0	928.487	2	0.0018314	63.184	yes	no	935040000	0	123290000	198060000	142540000	252590000	218560000
Q09666;Q8N274	Neuroblast differentiation-associated protein AHNAK	AHNAK	GDVDVSVPEVEGK	13	Unmodified	0	0	0	1328.65	2	0.00062837	71.879	yes	no	216460000	62833000	0	49319000	0	47450000	56855000
Q09666;Q6ZQN2	Neuroblast differentiation-associated protein AHNAK	AHNAK	GDVPSVGLEGPDVDLQGPEAK	21	Unmodified	0	0	0	2078.02	2;3	9.5098e-22	113.51	yes	no	295750000	54243000	20439000	64091000	34843000	62930000	59208000
Q09666;B4DTV0	Neuroblast differentiation-associated protein AHNAK	AHNAK	GEETGIDVTLPTGEVTVPGVSGDVSLPEIATGGLEGK	37	Unmodified	0	0	0	3579.8	3;4	2.8171e-19	73.868	yes	no	272860000	65997000	42471000	46770000	29264000	44499000	43863000
Q09666;Q6ZQN2;Q13727	Neuroblast differentiation-associated protein AHNAK	AHNAK	GEGPDVDVNLPK	12	Unmodified	0	0	0	1238.61	2	0.0012563	53.448	yes	no	1629100000	256990000	185930000	266390000	195250000	337590000	386990000
Q09666;Q6ZQN2	Neuroblast differentiation-associated protein AHNAK	AHNAK	GEGPDVDVSLPK	12	Unmodified	0	0	0	1211.6	2	0.0013902	52.576	yes	no	173180000	32233000	19683000	31100000	22905000	29901000	37355000
Q09666;Q6ZQN2;Q13727	Neuroblast differentiation-associated protein AHNAK	AHNAK	GEGPDVDVTLPK	12	Unmodified	0	0	0	1225.62	2	0.00038085	60.157	yes	no	156830000	0	0	31675000	29348000	46714000	49090000
Q09666;B4DTV0	Neuroblast differentiation-associated protein AHNAK	AHNAK	GEGPDVHMTLPK	12	Unmodified	0	0	0	1279.62	3	0.00041597	44.511	yes	no	158160000	40935000	0	39176000	12385000	34058000	31603000
Q09666;B4DTV0	Neuroblast differentiation-associated protein AHNAK	AHNAK	GEGPEFDVNLSK	12	Unmodified	0	0	0	1290.61	2	1.2197e-07	96.551	yes	no	464370000	73088000	66571000	83790000	48598000	98024000	94302000
Q09666	Neuroblast differentiation-associated protein AHNAK	AHNAK	GEGPEVDMNLPK	12	Oxidation (M)	0	1	0	1300.6	2	0.0065284	41.317	yes	yes	14092000	0	0	0	0	14092000	0
Q09666;Q6ZQN2;Q8N274	Neuroblast differentiation-associated protein AHNAK	AHNAK	GEGPEVDVNLPK	12	Unmodified	0	0	0	1252.63	2	1.3792e-05	85.522	yes	no	1568800000	266140000	178140000	244510000	195850000	352690000	331460000
Q09666	Neuroblast differentiation-associated protein AHNAK	AHNAK	GEGPEVDVTLPK	12	Unmodified	0	0	0	1239.63	2	0.00027739	66.393	yes	yes	250640000	47429000	29898000	41617000	25453000	44715000	61528000
Q09666	Neuroblast differentiation-associated protein AHNAK	AHNAK	GEIDASVPELEGDLR	15	Unmodified	0	0	0	1598.78	2	4.0291e-11	102.29	yes	yes	177020000	29408000	15975000	27810000	27859000	38357000	37612000
Q09666;Q8N274	Neuroblast differentiation-associated protein AHNAK	AHNAK	GEVDVDVPK	9	Unmodified	0	0	0	956.481	2	0.0023791	51.445	yes	no	297160000	54166000	31896000	51839000	31458000	52418000	75383000
Q09666	Neuroblast differentiation-associated protein AHNAK	AHNAK	GEVDVSLANVEGDLK	15	Unmodified	0	0	0	1543.77	2	2.7676e-23	124.25	yes	yes	34500000	0	0	34500000	0	0	0
Q09666;B4DTV0	Neuroblast differentiation-associated protein AHNAK	AHNAK	GEYDVTMPK	9	Unmodified	0	0	0	1038.47	2	0.018098	46.819	yes	no	0	0	0	0	0	0	0
Q09666;B4DTV0	Neuroblast differentiation-associated protein AHNAK	AHNAK	GEYDVTMPK	9	Oxidation (M)	0	1	0	1054.46	2	0.067432	43.308	yes	no	18907000	0	0	0	0	0	18907000
Q09666;B4DTV0	Neuroblast differentiation-associated protein AHNAK	AHNAK	GEYDVTVPK	9	Unmodified	0	0	0	1006.5	2	0.040231	34.692	yes	no	70375000	0	0	8405000	0	52257000	9712500
Q09666;Q6ZQN2	Neuroblast differentiation-associated protein AHNAK	AHNAK	GGADVSGGVSAPDISLGEGHLSVK	24	Unmodified	0	0	0	2208.1	3	1.694e-06	54.521	yes	no	152460000	0	33750000	37211000	18693000	33478000	29330000
Q09666;B4DTV0	Neuroblast differentiation-associated protein AHNAK	AHNAK	GGKPGLTIQAPQLEVSVPSANIEGLEGK	28	Unmodified	0	0	1	2788.5	3	2.6697e-16	94.96	yes	no	125890000	12054000	13052000	18079000	16455000	20613000	45637000
Q09666;Q6ZQN2	Neuroblast differentiation-associated protein AHNAK	AHNAK	GGQIGLQAPGLSVSGPQGHLESGSGK	26	Unmodified	0	0	0	2417.23	3	3.0015e-09	66.372	yes	no	59699000	7560900	5281400	9534300	6942000	7481800	22898000
Q09666;B4DTV0	Neuroblast differentiation-associated protein AHNAK	AHNAK	GGVDVTLPR	9	Unmodified	0	0	0	912.503	2	0.013717	44.863	yes	no	213910000	37473000	24635000	34477000	22517000	41437000	53367000
Q09666;B4DTV0	Neuroblast differentiation-associated protein AHNAK	AHNAK	GGVQVPAVDISSSLGGR	17	Unmodified	0	0	0	1597.84	2	3.2429e-05	66.022	yes	no	208540000	34217000	24904000	39888000	24411000	42845000	42273000
Q09666	Neuroblast differentiation-associated protein AHNAK	AHNAK	GGVTGSPEASISGSK	15	Unmodified	0	0	0	1332.65	2	1.5281e-07	89.624	yes	yes	193060000	44707000	27337000	0	32889000	88128000	0
Q09666	Neuroblast differentiation-associated protein AHNAK	AHNAK	GNVDISAPK	9	Unmodified	0	0	0	899.471	2	0.035297	36.585	yes	yes	144520000	54049000	0	0	28549000	61918000	0
Q09666;Q6ZQN2	Neuroblast differentiation-associated protein AHNAK	AHNAK	GPAFNMASPESDFGINLK	18	Oxidation (M)	0	1	0	1909.89	2	6.6475e-19	117.18	yes	no	25494000	0	0	0	8684000	0	16810000
Q09666	Neuroblast differentiation-associated protein AHNAK	AHNAK	GPEVDVSGPK	10	Unmodified	0	0	0	983.492	2	0.00059323	72.2	yes	yes	258760000	48937000	31369000	45951000	30710000	48126000	53670000
Q09666	Neuroblast differentiation-associated protein AHNAK	AHNAK	GPFVEAEVPDVDLECPDAK	19	Unmodified	0	0	0	2085.96	2	3.4863e-20	110.74	yes	yes	99400000	20521000	8318100	18244000	11558000	20099000	20661000
Q09666;Q6ZQN2	Neuroblast differentiation-associated protein AHNAK	AHNAK	GPGVDLPSVNLSMPK	15	Oxidation (M)	0	1	0	1525.78	2	3.0092e-11	102.5	yes	no	128160000	24786000	18467000	21906000	15574000	24539000	22884000
Q09666;Q8N274	Neuroblast differentiation-associated protein AHNAK	AHNAK	GPHVDVSGPDIDIEGPEGK	19	Unmodified	0	0	0	1916.91	2;3	6.9277e-29	131.18	yes	no	476210000	85668000	0	89131000	66180000	107290000	127940000
Q09666;B4DTV0	Neuroblast differentiation-associated protein AHNAK	AHNAK	GPQITGPSLEGDLGLK	16	Unmodified	0	0	0	1580.84	2	1.4653e-05	71.143	yes	no	208320000	31535000	18945000	33801000	25375000	42217000	56443000
Q09666;Q6ZQN2	Neuroblast differentiation-associated protein AHNAK	AHNAK	GPQVSSALNLDTSK	14	Unmodified	0	0	0	1415.73	2	3.485e-11	107.35	yes	no	209770000	39530000	28658000	36460000	18538000	35725000	50862000
Q09666;Q6ZQN2;Q13727	Neuroblast differentiation-associated protein AHNAK	AHNAK	GPSLDIDTPDVNIEGPEGK	19	Unmodified	0	0	0	1951.94	2	1.2459e-170	246.21	yes	no	217560000	43557000	22519000	37036000	25600000	47930000	40917000
Q09666	Neuroblast differentiation-associated protein AHNAK	AHNAK	GPTVGGGLPGIGVQGLEGNLQMPGIK	26	Unmodified	0	0	0	2445.3	3	5.3679e-28	114.57	yes	yes	112620000	18468000	16235000	16797000	11901000	23434000	25783000
Q09666	Neuroblast differentiation-associated protein AHNAK	AHNAK	GPTVGGGLPGIGVQGLEGNLQMPGIK	26	Oxidation (M)	0	1	0	2461.3	3	3.3187e-15	89.392	yes	yes	48944000	0	0	16744000	0	14784000	17416000
Q09666	Neuroblast differentiation-associated protein AHNAK	AHNAK	HELTEISNVDVETQSGK	17	Unmodified	0	0	0	1884.91	2;3	2.7946e-56	160.04	yes	yes	119110000	0	19072000	31238000	17652000	24743000	26406000
Q09666	Neuroblast differentiation-associated protein AHNAK	AHNAK	IDVDAPDIDIHGPDAK	16	Unmodified	0	0	0	1689.82	2;3	1.4066e-05	68.481	yes	yes	646560000	121040000	72768000	112400000	74180000	134800000	131380000
Q09666;B4DTV0	Neuroblast differentiation-associated protein AHNAK	AHNAK	IDVTAPDVSIEEPEGK	16	Unmodified	0	0	0	1697.84	2	4.795e-24	124.78	yes	no	503510000	89629000	66573000	90139000	50603000	105100000	101470000
Q09666	Neuroblast differentiation-associated protein AHNAK	AHNAK	IEGEMQVPDVDIR	13	Oxidation (M)	0	1	0	1515.72	2	2.5645e-05	79.614	yes	yes	193460000	31721000	21756000	27171000	27247000	40973000	44593000
Q09666	Neuroblast differentiation-associated protein AHNAK	AHNAK	IEGEMQVPDVDIR	13	Unmodified	0	0	0	1499.73	2	4.8905e-10	103.83	yes	yes	144740000	28678000	14582000	28822000	14320000	33730000	24611000
Q09666;Q6ZQN2	Neuroblast differentiation-associated protein AHNAK	AHNAK	IKGDVPSVGLEGPDVDLQGPEAK	23	Unmodified	0	0	1	2319.2	3	7.564e-17	101.41	yes	no	205940000	39206000	33827000	39238000	23744000	38520000	31405000
Q09666	Neuroblast differentiation-associated protein AHNAK	AHNAK	IPMPDFDLHLK	11	Unmodified	0	0	0	1324.68	3	4.7368e-05	83.081	yes	yes	188520000	41522000	25822000	30356000	17775000	37005000	36041000
Q09666	Neuroblast differentiation-associated protein AHNAK	AHNAK	IPMPDFDLHLK	11	Oxidation (M)	0	1	0	1340.68	3	0.00024797	65.842	yes	yes	78031000	0	12840000	0	16601000	21968000	26622000
Q09666;Q6ZQN2	Neuroblast differentiation-associated protein AHNAK	AHNAK	ISAPNVDFNLEGPK	14	Unmodified	0	0	0	1499.76	2	2.4031e-05	77.42	yes	no	45366000	0	0	0	45366000	0	0
Q09666;Q6ZQN2	Neuroblast differentiation-associated protein AHNAK	AHNAK	ISIPDVDLDLK	11	Unmodified	0	0	0	1226.68	2	0.00037837	71.176	yes	no	337280000	62460000	42174000	45644000	39876000	76567000	70555000
Q09666;Q6ZQN2;Q8N274;Q13727	Neuroblast differentiation-associated protein AHNAK	AHNAK	ISMPDFDLHLK	11	Unmodified	0	0	0	1314.66	2;3	0.00028252	61.344	yes	no	1030300000	195790000	126580000	175690000	104230000	222000000	205980000
Q09666;Q6ZQN2;Q8N274;Q13727	Neuroblast differentiation-associated protein AHNAK	AHNAK	ISMPDFDLHLK	11	Oxidation (M)	0	1	0	1330.66	3	0.0011896	50.786	yes	no	308640000	63311000	0	63662000	0	92154000	89513000
Q09666	Neuroblast differentiation-associated protein AHNAK	AHNAK	ISMPDFDLNLK	11	Unmodified	0	0	0	1291.65	2	4.327e-05	91.313	yes	yes	111230000	30651000	0	29053000	13831000	1750400	35947000
Q09666;Q6ZQN2;Q13727	Neuroblast differentiation-associated protein AHNAK	AHNAK	ISMPDIDFNLK	11	Unmodified	0	0	0	1291.65	2	0.00055666	64.918	yes	no	141200000	25527000	17266000	26807000	18586000	27570000	25440000
Q09666	Neuroblast differentiation-associated protein AHNAK	AHNAK	ISMPDIDLNLTGPK	14	Unmodified	0	0	0	1512.79	2	3.7327e-05	73.834	yes	yes	153820000	37729000	17103000	27120000	14343000	28407000	29117000
Q09666	Neuroblast differentiation-associated protein AHNAK	AHNAK	ISMPDIDLNLTGPK	14	Oxidation (M)	0	1	0	1528.78	2	2.277e-05	75.968	yes	yes	123310000	19569000	12623000	17538000	27115000	23907000	22558000
Q09666;Q8N274	Neuroblast differentiation-associated protein AHNAK	AHNAK	ISMPDLDLHLK	11	Unmodified	0	0	0	1280.68	3	0.002815	44.612	yes	no	185100000	37321000	21096000	32847000	19175000	40338000	34323000
Q09666;Q8N274	Neuroblast differentiation-associated protein AHNAK	AHNAK	ISMPDLDLHLK	11	Oxidation (M)	0	1	0	1296.67	3	0.0042044	42.976	yes	no	16368000	0	0	0	16368000	0	0
Q09666	Neuroblast differentiation-associated protein AHNAK	AHNAK	ISMPDLDLNLK	11	Unmodified	0	0	0	1257.66	2;3	1.6057e-06	107.06	yes	yes	845290000	168350000	90103000	140470000	72606000	186580000	187170000
Q09666	Neuroblast differentiation-associated protein AHNAK	AHNAK	ISMPDLDLNLK	11	Oxidation (M)	0	1	0	1273.66	2	0.00013871	80.014	yes	yes	796110000	0	80584000	206360000	86712000	254330000	168130000
Q09666;Q8N274	Neuroblast differentiation-associated protein AHNAK	AHNAK	ISMPDVDFNLK	11	Unmodified	0	0	0	1277.63	2	4.6107e-05	90.913	yes	no	181850000	37730000	21000000	31707000	17010000	42421000	31977000
Q09666;B4DTV0;Q8N274	Neuroblast differentiation-associated protein AHNAK	AHNAK	ISMPDVDLHLK	11	Oxidation (M)	0	1	0	1282.66	2;3	0.00011075	81.625	yes	no	662630000	144330000	134790000	14811000	156200000	195740000	16748000
Q09666;B4DTV0;Q8N274	Neuroblast differentiation-associated protein AHNAK	AHNAK	ISMPDVDLHLK	11	Unmodified	0	0	0	1266.66	2;3	0.00028252	61.344	yes	no	1480400000	263910000	163170000	248130000	161090000	355360000	288700000
Q09666;B4DTV0	Neuroblast differentiation-associated protein AHNAK	AHNAK	ISMPDVDLHMK	11	Unmodified	0	0	0	1284.62	3	0.0086092	35.523	yes	no	91706000	18932000	13615000	16828000	7267200	17941000	17122000
Q09666;B4DTV0	Neuroblast differentiation-associated protein AHNAK	AHNAK	ISMPDVDLHVK	11	Unmodified	0	0	0	1252.65	3	0.00093946	52.391	yes	no	152600000	24018000	21635000	28617000	17694000	32807000	27832000
Q09666;B4DTV0	Neuroblast differentiation-associated protein AHNAK	AHNAK	ISMPDVDLHVK	11	Oxidation (M)	0	1	0	1268.64	3	0.0037154	43.68	yes	no	55818000	27781000	0	0	0	28037000	0
Q09666;Q8N274	Neuroblast differentiation-associated protein AHNAK	AHNAK	ISMPDVDLNLK	11	Unmodified	0	0	0	1243.65	2	0.00041713	69.815	yes	yes	211020000	42359000	22383000	41386000	18905000	45308000	40682000
Q09666;Q8N274	Neuroblast differentiation-associated protein AHNAK	AHNAK	ISMPDVDLNLK	11	Oxidation (M)	0	1	0	1259.64	2	0.00075566	57.885	yes	yes	28455000	0	0	0	28455000	0	0
Q09666	Neuroblast differentiation-associated protein AHNAK	AHNAK	ISMPDVGLNLK	11	Unmodified	0	0	0	1185.64	2	0.0057031	53.237	yes	yes	105360000	20850000	12576000	20513000	9816800	23404000	18204000
Q09666	Neuroblast differentiation-associated protein AHNAK	AHNAK	ISMPDVGLNLK	11	Oxidation (M)	0	1	0	1201.64	2	0.00052526	60.641	yes	yes	83345000	0	0	0	13926000	30554000	38865000
Q09666	Neuroblast differentiation-associated protein AHNAK	AHNAK	ISMPEIDLNLK	11	Oxidation (M)	0	1	0	1287.67	2	0.034107	40.377	yes	yes	11614000	11614000	0	0	0	0	0
Q09666;Q6ZQN2;Q13727	Neuroblast differentiation-associated protein AHNAK	AHNAK	ISMPEVDLNLK	11	Unmodified	0	0	0	1257.66	2	0.00051824	66.267	yes	no	323220000	104430000	20502000	83110000	22138000	47187000	45852000
Q09666;Q6ZQN2;Q13727	Neuroblast differentiation-associated protein AHNAK	AHNAK	ISMPEVDLNLK	11	Oxidation (M)	0	1	0	1273.66	2	0.001043	56.205	yes	no	34840000	0	0	0	0	0	34840000
Q09666;B4DTV0	Neuroblast differentiation-associated protein AHNAK	AHNAK	ISMQDVDLSLGSPK	14	Unmodified	0	0	0	1488.75	2	9.9977e-31	149.3	yes	no	247740000	48918000	34325000	56393000	0	61629000	46475000
Q09666;B4DTV0	Neuroblast differentiation-associated protein AHNAK	AHNAK	ISMQDVDLSLGSPK	14	Oxidation (M)	0	1	0	1504.74	2	0.00044758	55.755	yes	no	0	0	0	0	0	0	0
Q09666;B4DTV0	Neuroblast differentiation-associated protein AHNAK	AHNAK	ISMSEVDLNVAAPK	14	Unmodified	0	0	0	1472.75	2	3.9165e-07	90.707	yes	no	232970000	51630000	31186000	46968000	20785000	40762000	41641000
Q09666;B4DTV0	Neuroblast differentiation-associated protein AHNAK	AHNAK	ISMSEVDLNVAAPK	14	Oxidation (M)	0	1	0	1488.75	2	4.2228e-05	70.26	yes	no	77773000	20329000	0	18128000	19087000	0	20230000
Q09666;Q8N274	Neuroblast differentiation-associated protein AHNAK	AHNAK	LDADMPEVAVEGPNGK	16	Unmodified	0	0	0	1640.77	2	2.3978e-07	83.54	yes	no	49846000	18319000	7061200	0	0	12649000	11818000
Q09666;Q8N274	Neuroblast differentiation-associated protein AHNAK	AHNAK	LDADMPEVAVEGPNGK	16	Oxidation (M)	0	1	0	1656.77	2	1.0134e-05	71.545	yes	no	29840000	6631700	0	3485800	3232400	7512400	8977400
Q09666;Q8N274	Neuroblast differentiation-associated protein AHNAK	AHNAK	LEGDLTGPSVDVEVPDVELECPDAK	25	Unmodified	0	0	0	2682.26	3	3.9767e-07	61.437	yes	no	88847000	0	11846000	16731000	13910000	26517000	19843000
Q09666;Q8N274	Neuroblast differentiation-associated protein AHNAK	AHNAK	LEGDLTGPSVGVEVPDVELECPDAK	25	Unmodified	0	0	0	2624.25	2;3	5.9402e-56	151.06	yes	no	262420000	60577000	0	54553000	33405000	57756000	56130000
Q09666;Q6ZQN2	Neuroblast differentiation-associated protein AHNAK	AHNAK	LEGELQAPDLELSLPAIHVEGLDIK	25	Unmodified	0	0	0	2698.44	3	1.5583e-17	97.059	yes	no	282250000	51457000	38667000	37150000	32908000	57902000	64164000
Q09666;Q6ZQN2	Neuroblast differentiation-associated protein AHNAK	AHNAK	LEGGEVDLK	9	Unmodified	0	0	0	958.497	2	0.0022247	60.064	yes	no	233480000	0	7476100	0	45653000	80791000	99559000
Q09666;Q6ZQN2	Neuroblast differentiation-associated protein AHNAK	AHNAK	LEGPDVSLK	9	Unmodified	0	0	0	956.518	2	0.0013082	67.334	yes	no	382330000	82438000	50532000	60661000	35212000	75483000	78003000
Q09666;Q8N274	Neuroblast differentiation-associated protein AHNAK	AHNAK	LEVPDMNIR	9	Oxidation (M)	0	1	0	1101.55	2	0.0017375	59.908	yes	no	79272000	0	0	31679000	0	0	47593000
Q09666	Neuroblast differentiation-associated protein AHNAK	AHNAK	LKGDVDVSGPK	11	Unmodified	0	0	1	1113.6	2	0.012528	65.234	yes	yes	137870000	29074000	15271000	26726000	13925000	25327000	27542000
Q09666	Neuroblast differentiation-associated protein AHNAK	AHNAK	LKGEIDASVPELEGDLR	17	Unmodified	0	0	1	1839.96	3	0.0026596	40.968	yes	yes	157370000	33653000	22494000	26841000	15602000	31126000	27657000
Q09666;B4DTV0	Neuroblast differentiation-associated protein AHNAK	AHNAK	LKSEDGVEGDLGETQSR	17	Unmodified	0	0	1	1818.86	3	0.091167	26.412	yes	no	26158000	0	7729000	0	4144000	10388000	3896800
Q09666;Q6ZQN2	Neuroblast differentiation-associated protein AHNAK	AHNAK	LNVGAPDVTLR	11	Unmodified	0	0	0	1153.65	2	0.013815	39.73	yes	no	396540000	73698000	48950000	80037000	47846000	70025000	75989000
Q09666;Q6ZQN2	Neuroblast differentiation-associated protein AHNAK	AHNAK	LPQFGISTPGSDLHVNAK	18	Unmodified	0	0	0	1879.98	3	1.0815e-14	108	yes	no	540380000	102470000	73370000	103170000	57425000	95358000	108590000
Q09666;B4DTV0	Neuroblast differentiation-associated protein AHNAK	AHNAK	LPSGSGAASPTGSAVDIR	18	Unmodified	0	0	0	1641.83	2	4.8948e-68	175.8	yes	no	455480000	86756000	54987000	101940000	42161000	88795000	80841000
Q09666;Q6ZQN2	Neuroblast differentiation-associated protein AHNAK	AHNAK	LPTGQISGPEIK	12	Unmodified	0	0	0	1238.69	2	6.3988e-05	80.371	yes	no	379830000	55947000	44696000	67369000	44127000	74995000	92700000
Q09666;B4DTV0	Neuroblast differentiation-associated protein AHNAK	AHNAK	LQVTMPGIK	9	Unmodified	0	0	0	985.563	2	0.035827	36.381	yes	no	266920000	146560000	0	120360000	0	0	0
Q09666	Neuroblast differentiation-associated protein AHNAK	AHNAK	MDAEVPDVNIEGPDAK	16	Oxidation (M)	0	1	0	1714.77	2	4.1052e-12	105.53	yes	yes	126830000	19210000	14180000	17627000	15208000	29867000	30742000
Q09666	Neuroblast differentiation-associated protein AHNAK	AHNAK	MDAEVPDVNIEGPDAK	16	Unmodified	0	0	0	1698.78	2	5.9132e-06	78.244	yes	yes	156310000	33489000	18641000	28788000	17705000	25440000	32250000
Q09666;Q8N274	Neuroblast differentiation-associated protein AHNAK	AHNAK	MDIDAPDVDVHGPDWHLK	18	Oxidation (M)	0	1	0	2074.94	3	5.8193e-08	75.548	yes	no	36280000	7772200	0	0	6405800	9458000	12644000
Q09666;Q8N274	Neuroblast differentiation-associated protein AHNAK	AHNAK	MDIDAPDVDVHGPDWHLK	18	Unmodified	0	0	0	2058.95	3;4	1.9877e-09	88.565	yes	no	603070000	115660000	68508000	115300000	56935000	135180000	111500000
Q09666	Neuroblast differentiation-associated protein AHNAK	AHNAK	MDIDAPDVEVQGPDWHLK	18	Oxidation (M)	0	1	0	2079.96	3	1.0327e-26	131.18	yes	yes	292590000	62950000	21713000	27712000	45087000	66157000	68974000
Q09666	Neuroblast differentiation-associated protein AHNAK	AHNAK	MDIDAPDVEVQGPDWHLK	18	Unmodified	0	0	0	2063.96	3	3.8102e-13	98.227	yes	yes	289300000	41715000	34347000	54887000	28473000	65004000	64871000
Q09666;B4DTV0	Neuroblast differentiation-associated protein AHNAK	AHNAK	MDIDVPDVEVQGPDWHLK	18	Unmodified	0	0	0	2091.99	3	6.0642e-19	114.96	yes	no	431200000	81050000	59026000	85283000	39482000	79248000	87111000
Q09666;B4DTV0	Neuroblast differentiation-associated protein AHNAK	AHNAK	MDIDVPDVEVQGPDWHLK	18	Oxidation (M)	0	1	0	2107.99	3	5.322e-19	116.06	yes	no	67919000	2710100	0	0	0	33512000	31697000
Q09666	Neuroblast differentiation-associated protein AHNAK	AHNAK	MDVNVGDIDIEGPEGK	16	Oxidation (M)	0	1	0	1702.77	2	3.2571e-06	79.837	yes	yes	143340000	28077000	6426500	14164000	25085000	34701000	34886000
Q09666;Q6ZQN2	Neuroblast differentiation-associated protein AHNAK	AHNAK	MEGGGAEVHAQLPSLEGDLR	20	Oxidation (M)	0	1	0	2080.98	3	7.1103e-07	73.294	yes	no	126050000	19576000	19274000	25550000	18300000	20913000	22431000
Q09666;Q6ZQN2	Neuroblast differentiation-associated protein AHNAK	AHNAK	MEGGGAEVHAQLPSLEGDLR	20	Unmodified	0	0	0	2064.99	3	2.7155e-05	54.834	yes	no	35738000	0	0	0	13128000	0	22609000
Q09666	Neuroblast differentiation-associated protein AHNAK	AHNAK	MKGEVDVSLANVEGDLK	17	Oxidation (M)	0	1	1	1818.9	3	2.7458e-12	103.39	yes	yes	113760000	16861000	11592000	18743000	17799000	25242000	23526000
Q09666;Q6ZQN2	Neuroblast differentiation-associated protein AHNAK	AHNAK	MPDVDISVPK	10	Unmodified	0	0	0	1099.56	2	0.0037801	51.979	yes	no	157580000	28171000	25447000	31096000	17295000	28037000	27536000
Q09666;Q6ZQN2;B4DTV0;Q8N274;Q13727	Neuroblast differentiation-associated protein AHNAK	AHNAK	MPEMNIK	7	Unmodified	0	0	0	861.409	2	0.028313	48.756	yes	no	789920000	0	127290000	194580000	82445000	206340000	179270000
Q09666;Q6ZQN2	Neuroblast differentiation-associated protein AHNAK	AHNAK	MPSLEISAPK	10	Unmodified	0	0	0	1071.56	2	0.0033517	53.211	yes	no	38346000	0	0	0	10819000	27527000	0
Q09666;B4DTV0	Neuroblast differentiation-associated protein AHNAK	AHNAK	MPTFSTPGAK	10	Unmodified	0	0	0	1035.51	2	0.0026074	55.353	yes	no	161730000	0	39244000	41619000	0	43177000	37688000
Q09666;B4DTV0	Neuroblast differentiation-associated protein AHNAK	AHNAK	MSLPDVDLDLK	11	Unmodified	0	0	0	1244.63	2	5.2424e-06	102.4	yes	no	172290000	25517000	20558000	36025000	16007000	41169000	33012000
Q09666;B4DTV0	Neuroblast differentiation-associated protein AHNAK	AHNAK	MSLPDVDLDLK	11	Oxidation (M)	0	1	0	1260.63	2	0.00027278	72.29	yes	no	166950000	26840000	18124000	28926000	14065000	40472000	38524000
Q09666;Q6ZQN2	Neuroblast differentiation-associated protein AHNAK	AHNAK	MYFPDVEFDIK	11	Unmodified	0	0	0	1402.65	2	0.00048637	67.385	yes	no	101470000	19089000	15285000	15879000	10724000	19527000	20970000
Q09666;Q6ZQN2	Neuroblast differentiation-associated protein AHNAK	AHNAK	QGFDLNVPGGEIDASLK	17	Unmodified	0	0	0	1758.88	2	7.3483e-12	97.095	yes	no	24767000	5661200	0	0	4324700	7655600	7125900
Q09666;B4DTV0;E9PJZ0;E9PKR9;E9PJC6;E9PLK4;Q96EC4;Q09666-2;Q9BVU3	Neuroblast differentiation-associated protein AHNAK	AHNAK	SPEPGQTWTR	10	Unmodified	0	0	0	1157.55	2	0.00018445	88.596	yes	no	52808000	0	9399800	0	0	19623000	23786000
Q09666;Q6ZQN2;Q13727	Neuroblast differentiation-associated protein AHNAK	AHNAK	SPQISMSDIDLNLK	14	Unmodified	0	0	0	1559.79	2	1.3465e-18	124.16	yes	no	40625000	0	0	12910000	7263200	0	20452000
Q09666;Q6ZQN2	Neuroblast differentiation-associated protein AHNAK	AHNAK	SPSLDVTVPEAELNLETPEISVGGK	25	Unmodified	0	0	0	2580.32	3	1.0664e-24	113.08	yes	no	160740000	25531000	10675000	19843000	26236000	31916000	46536000
Q09666	Neuroblast differentiation-associated protein AHNAK	AHNAK	TDVDVSLPK	9	Unmodified	0	0	0	972.513	2	0.015611	49.3	yes	yes	0	0	0	0	0	0	0
Q09666;Q6ZQN2	Neuroblast differentiation-associated protein AHNAK	AHNAK	TPSFGISAPQVSIPDVNVNLK	21	Unmodified	0	0	0	2182.16	2	1.212e-21	111.57	yes	no	5962800	0	0	0	0	0	5962800
Q09666;Q6ZQN2;B4DTV0;Q8N274;Q13727	Neuroblast differentiation-associated protein AHNAK	AHNAK	VDIDAPDVDVHGPDWHLK	18	Unmodified	0	0	0	2026.97	2;3	2.7291e-18	109.72	yes	no	950800000	142510000	121770000	164360000	108370000	205410000	208380000
Q09666	Neuroblast differentiation-associated protein AHNAK	AHNAK	VDIDAPDVEVHDPDWHLK	18	Unmodified	0	0	0	2099	3;4	2.3137e-09	87.676	yes	yes	763090000	103330000	86166000	135180000	105320000	188760000	144330000
Q09666;Q6ZQN2;Q13727	Neuroblast differentiation-associated protein AHNAK	AHNAK	VDIDAPDVSIEGPDAK	16	Unmodified	0	0	0	1639.79	2	1.1275e-12	107.7	yes	no	355250000	62857000	48843000	59421000	35759000	69382000	78987000
Q09666;Q6ZQN2	Neuroblast differentiation-associated protein AHNAK	AHNAK	VDIDTPDIDIHGPEGK	16	Unmodified	0	0	0	1719.83	2;3	2.2883e-08	90.348	yes	no	456190000	72094000	48727000	64715000	52193000	117390000	101080000
Q09666	Neuroblast differentiation-associated protein AHNAK	AHNAK	VDIDTPDINIEGSEGK	16	Unmodified	0	0	0	1700.81	2	3.9456e-58	178.01	yes	yes	223000000	38572000	23887000	33737000	28630000	47630000	50539000
Q09666;Q6ZQN2;Q13727	Neuroblast differentiation-associated protein AHNAK	AHNAK	VDIDVPDVDVQGPDWHLK	18	Unmodified	0	0	0	2046.01	2;3	6.0642e-19	114.96	yes	no	1156700000	232140000	130760000	180600000	136070000	236650000	240480000
Q09666;Q6ZQN2;Q13727	Neuroblast differentiation-associated protein AHNAK	AHNAK	VDIDVPDVNIEGPDAK	16	Unmodified	0	0	0	1694.84	2	1.7191e-11	99.344	yes	no	794390000	126770000	100700000	95839000	138730000	175860000	156500000
Q09666	Neuroblast differentiation-associated protein AHNAK	AHNAK	VDIDVPDVNIEGPEGK	16	Unmodified	0	0	0	1694.84	2	7.9523e-06	76.341	yes	no	115700000	115700000	0	0	0	0	0
Q09666	Neuroblast differentiation-associated protein AHNAK	AHNAK	VDIDVPDVNLEAPEGK	16	Unmodified	0	0	0	1708.85	2	9.9094e-12	103.13	yes	yes	473690000	74678000	50990000	72902000	58927000	98584000	117610000
Q09666	Neuroblast differentiation-associated protein AHNAK	AHNAK	VDIDVPDVNVQGPDWHLK	18	Unmodified	0	0	0	2045.02	3	2.1636e-13	102.57	yes	yes	624750000	109320000	71696000	102660000	79796000	123390000	137890000
Q09666	Neuroblast differentiation-associated protein AHNAK	AHNAK	VDIEAPDVSLEGPEGK	16	Unmodified	0	0	0	1653.81	2	1.7136e-24	130.01	yes	yes	399780000	82949000	47184000	68378000	42319000	83378000	75575000
Q09666;Q8N274	Neuroblast differentiation-associated protein AHNAK	AHNAK	VDIEGPDVNIEGPEGK	16	Unmodified	0	0	0	1666.81	2;3	7.567e-39	153.22	yes	no	597610000	116800000	59599000	105570000	70554000	114480000	130620000
Q09666;B4DTV0	Neuroblast differentiation-associated protein AHNAK	AHNAK	VDIETPNLEGTLTGPR	16	Unmodified	0	0	0	1710.88	2	1.585e-11	100.04	yes	no	320940000	59943000	37254000	50322000	40041000	74339000	59043000
Q09666	Neuroblast differentiation-associated protein AHNAK	AHNAK	VDINAPDVDVHGPDWHLK	18	Unmodified	0	0	0	2025.99	3;4	6.5752e-26	120.9	yes	yes	728720000	123900000	92091000	115490000	93119000	142450000	161670000
Q09666	Neuroblast differentiation-associated protein AHNAK	AHNAK	VDINAPDVDVQGPDWHLK	18	Unmodified	0	0	0	2016.99	2;3	2.1267e-14	107.72	yes	no	1459000000	269620000	145600000	225510000	186610000	310730000	320910000
Q09666	Neuroblast differentiation-associated protein AHNAK	AHNAK	VDINAPDVDVR	11	Unmodified	0	0	0	1211.61	2	1.6475e-05	95.094	yes	yes	282550000	77119000	0	0	0	95892000	109540000
Q09666	Neuroblast differentiation-associated protein AHNAK	AHNAK	VDINAPDVEVHGPDWHLK	18	Unmodified	0	0	0	2040.01	3;4	5.8293e-07	74.732	yes	yes	708180000	109030000	73793000	126910000	92157000	157600000	148700000
Q09666	Neuroblast differentiation-associated protein AHNAK	AHNAK	VDINAPDVEVQGK	13	Unmodified	0	0	0	1382.7	2	3.9782e-18	125.84	yes	yes	359530000	56946000	33328000	58342000	47099000	74403000	89409000
Q09666;Q8N274	Neuroblast differentiation-associated protein AHNAK	AHNAK	VDINAPDVGVQGPDWHLK	18	Unmodified	0	0	0	1958.98	2;3	1.9027e-06	70.216	yes	no	304790000	5346800	81857000	0	71874000	140090000	5625700
Q09666;Q6ZQN2	Neuroblast differentiation-associated protein AHNAK	AHNAK	VDINTPDVDVHGPDWHLK	18	Unmodified	0	0	0	2056	4	1.3002e-05	59.372	yes	no	434250000	121080000	77636000	83976000	58207000	93350000	0
Q09666	Neuroblast differentiation-associated protein AHNAK	AHNAK	VDISAPDVDVHGPDWHLK	18	Unmodified	0	0	0	1998.98	4	1.2785e-05	59.585	yes	yes	286370000	0	0	0	95769000	190600000	0
Q09666;B4DTV0	Neuroblast differentiation-associated protein AHNAK	AHNAK	VDTNAPDLSLEGPEGK	16	Unmodified	0	0	0	1640.79	2	1.4437e-31	140.8	yes	no	371310000	63036000	45814000	72250000	40942000	73674000	75597000
Q09666;Q6ZQN2	Neuroblast differentiation-associated protein AHNAK	AHNAK	VDVDIPDVNIEGPDAK	16	Unmodified	0	0	0	1694.84	2;3	2.3978e-07	83.54	yes	no	553970000	83827000	31166000	55429000	32519000	254900000	96128000
Q09666;Q6ZQN2	Neuroblast differentiation-associated protein AHNAK	AHNAK	VDVDVPDVNIEGPDAK	16	Unmodified	0	0	0	1680.82	2;3	4.3688e-24	125.5	yes	no	996350000	188550000	128330000	185600000	126160000	166590000	201120000
Q09666	Neuroblast differentiation-associated protein AHNAK	AHNAK	VDVECPDVNIEGPEGK	16	Unmodified	0	0	0	1755.8	2	6.2723e-08	89.358	yes	yes	149240000	28113000	15378000	25367000	15268000	28884000	36230000
Q09666	Neuroblast differentiation-associated protein AHNAK	AHNAK	VDVEGPDVNIEGPEGK	16	Unmodified	0	0	0	1652.79	2	1.6031e-47	160.93	yes	yes	384300000	82623000	41343000	63591000	50151000	74184000	72410000
Q09666;Q8N274	Neuroblast differentiation-associated protein AHNAK	AHNAK	VDVEVPDVSLEGPEGK	16	Unmodified	0	0	0	1667.83	2;3	8.7708e-17	109.07	yes	no	1056100000	170630000	107640000	195280000	106850000	239970000	235680000
Q09666;Q8N274	Neuroblast differentiation-associated protein AHNAK	AHNAK	VDVNAPDVQAPDWHLK	16	Unmodified	0	0	0	1802.9	2;3	2.621e-17	112.57	yes	no	700770000	138340000	78482000	126090000	79799000	128150000	149910000
Q09666;B4DTV0	Neuroblast differentiation-associated protein AHNAK	AHNAK	VDVSAPDVEAHGPEWNLK	18	Unmodified	0	0	0	1961.95	2;3	2.7204e-14	107.98	yes	no	833450000	165380000	104880000	154280000	83066000	173680000	152160000
Q09666;B4DTV0	Neuroblast differentiation-associated protein AHNAK	AHNAK	VDVSAPDVEMQGPDWNLK	18	Oxidation (M)	0	1	0	2014.93	2	1.9532e-05	61.096	yes	no	48843000	12869000	0	13622000	8952300	0	13400000
Q09666;B4DTV0	Neuroblast differentiation-associated protein AHNAK	AHNAK	VDVSAPDVEMQGPDWNLK	18	Unmodified	0	0	0	1998.94	2;3	1.1972e-13	106.93	yes	no	146700000	34140000	17032000	27506000	14374000	28711000	24933000
Q09666;Q6ZQN2	Neuroblast differentiation-associated protein AHNAK	AHNAK	VEAPSLDVHMDSPDINIEGPDVK	23	Oxidation (M)	0	1	0	2492.17	3	4.815e-24	112.85	yes	no	286030000	40576000	35782000	45898000	44157000	53132000	66485000
Q09666;Q6ZQN2	Neuroblast differentiation-associated protein AHNAK	AHNAK	VEAPSLDVHMDSPDINIEGPDVK	23	Unmodified	0	0	0	2476.18	3	1.1907e-24	118.51	yes	no	243900000	47487000	29542000	41145000	22130000	50587000	53013000
Q09666	Neuroblast differentiation-associated protein AHNAK	AHNAK	VEGDMQVPDLDIK	13	Unmodified	0	0	0	1457.71	2	8.98e-10	100.11	yes	yes	130410000	27323000	15329000	23146000	12459000	27757000	24392000
Q09666	Neuroblast differentiation-associated protein AHNAK	AHNAK	VEGDMQVPDLDIK	13	Oxidation (M)	0	1	0	1473.7	2	0.00049539	55.633	yes	yes	139050000	29203000	14585000	21300000	17560000	23717000	32680000
Q09666;Q6ZQN2;Q13727	Neuroblast differentiation-associated protein AHNAK	AHNAK	VESDLKGPEVDIEGPEGK	18	Unmodified	0	0	1	1896.93	2	0.011379	41.513	yes	no	0	0	0	0	0	0	0
Q09666;B4DTV0	Neuroblast differentiation-associated protein AHNAK	AHNAK	VESEIKVPDVELK	13	Unmodified	0	0	1	1483.81	3	1.4008e-06	86.944	yes	no	140560000	32119000	14981000	31067000	14000000	23971000	24421000
Q09666;B4DTV0	Neuroblast differentiation-associated protein AHNAK	AHNAK	VGGSGVNVNAK	11	Unmodified	0	0	0	1000.53	2	0.00019975	90.05	yes	no	0	0	0	0	0	0	0
Q09666;Q6ZQN2;Q13727	Neuroblast differentiation-associated protein AHNAK	AHNAK	VGIDTPDIDIHGPEGK	16	Unmodified	0	0	0	1661.83	3	0.0012854	38.977	yes	no	276190000	78225000	56810000	63544000	77615000	0	0
Q09666;B4DTV0	Neuroblast differentiation-associated protein AHNAK	AHNAK	VGVEVPDVNIEGPEGK	16	Unmodified	0	0	0	1636.83	2	2.2681e-11	96.489	yes	no	475470000	143590000	85465000	108660000	0	137760000	0
Q09666;Q6ZQN2	Neuroblast differentiation-associated protein AHNAK	AHNAK	VHAPGLNLSGVGGK	14	Unmodified	0	0	0	1304.72	3	0.00033681	50.897	yes	no	473810000	99526000	63372000	89525000	34497000	88488000	98404000
Q09666;Q6ZQN2;Q8N274;Q13727	Neuroblast differentiation-associated protein AHNAK	AHNAK	VKGDVDVSLPK	11	Unmodified	0	0	1	1155.65	2	0.0072211	73.927	yes	no	211670000	49651000	17542000	37693000	17887000	42387000	46511000
Q09666;B4DTV0	Neuroblast differentiation-associated protein AHNAK	AHNAK	VKGEYDVTVPK	11	Unmodified	0	0	1	1233.66	2	0.069318	48.585	yes	no	59843000	0	0	22375000	0	21277000	16190000
Q09666;B4DTV0	Neuroblast differentiation-associated protein AHNAK	AHNAK	VNVEAPDVNLEGLGGK	16	Unmodified	0	0	0	1609.83	2	1.9664e-47	158.91	yes	no	381320000	54236000	72756000	61410000	48464000	76008000	68451000
Q09666;Q8N274	Neuroblast differentiation-associated protein AHNAK	AHNAK	VPDVDIR	7	Unmodified	0	0	0	812.439	2	0.03054	47.082	yes	no	215080000	39203000	24068000	37374000	25372000	40820000	48245000
Q09666;B4DTV0	Neuroblast differentiation-associated protein AHNAK	AHNAK	VPDVELK	7	Unmodified	0	0	0	798.449	2	0.020523	54.611	yes	no	418120000	77096000	50212000	74628000	46075000	81951000	88154000
Q09666;B4DTV0	Neuroblast differentiation-associated protein AHNAK	AHNAK	VPEVDVR	7	Unmodified	0	0	0	812.439	2	0.021664	53.754	yes	no	378140000	73403000	47173000	65462000	50125000	78195000	63778000
Q09666;Q6ZQN2	Neuroblast differentiation-associated protein AHNAK	AHNAK	VQANLGAPDINIEGLDAK	18	Unmodified	0	0	0	1836.96	2;3	1.0295e-25	124.84	yes	no	316650000	55338000	38439000	58771000	35532000	63839000	64730000
Q09666	Neuroblast differentiation-associated protein AHNAK	AHNAK	VQTPEVDVK	9	Unmodified	0	0	0	1013.54	2	0.0058309	52.49	yes	yes	134140000	19934000	9978600	20460000	19337000	28960000	35471000
Q09666;B4DTV0	Neuroblast differentiation-associated protein AHNAK	AHNAK	VSAPEVSVGHK	11	Unmodified	0	0	0	1108.59	2	0.00055666	64.918	yes	no	67532000	9747400	9414800	15271000	0	13624000	19474000
Q09666;B4DTV0	Neuroblast differentiation-associated protein AHNAK	AHNAK	VSAPGVQGDVK	11	Unmodified	0	0	0	1055.56	2	0.0003223	73.632	yes	no	378110000	63225000	43043000	70321000	44564000	68045000	88916000
Q09666;Q6ZQN2	Neuroblast differentiation-associated protein AHNAK	AHNAK	VSGPDLDLNLK	11	Unmodified	0	0	0	1169.63	2	0.00013646	81.92	yes	no	410150000	91257000	52685000	81083000	41026000	75206000	68889000
Q09666	Neuroblast differentiation-associated protein AHNAK	AHNAK	VSMPDVELNLK	11	Oxidation (M)	0	1	0	1259.64	2	0.0020212	50.484	yes	yes	50345000	0	0	13794000	0	14892000	21658000
Q09666	Neuroblast differentiation-associated protein AHNAK	AHNAK	VSMPDVELNLK	11	Unmodified	0	0	0	1243.65	2	0.0011331	57.175	yes	yes	209490000	47757000	27685000	40373000	16240000	39936000	37494000
Q09666;Q6ZQN2	Neuroblast differentiation-associated protein AHNAK	AHNAK	VSVGAPDLSLEASEGSIK	18	Unmodified	0	0	0	1757.9	2	4.8095e-09	88.283	yes	no	417180000	78069000	52995000	96291000	43015000	74014000	72796000
Q09666;Q6ZQN2	Neuroblast differentiation-associated protein AHNAK	AHNAK	VTAPDVDLHLK	11	Unmodified	0	0	0	1206.66	2;3	0.00016519	70.942	yes	no	576470000	88934000	55571000	95919000	72103000	128240000	135700000
Q8IVF2-3;Q8IVF2;Q8IVF2-2	Protein AHNAK2	AHNAK2	ESFSPEEK	8	Unmodified	0	0	0	951.419	2	0.0076164	49.423	yes	no	58606000	0	0	22980000	0	16587000	19040000
Q8IVF2-3;Q8IVF2	Protein AHNAK2	AHNAK2	LEGDLSLADK	10	Unmodified	0	0	0	1059.54	2	0.011784	43.604	yes	no	19853000	0	19853000	0	0	0	0
[truncated: 52,248 more rows]
