# Supplementary material for: The Primary Effect on the Proteome of ARID1A-mutated Ovarian Clear Cell Carcinoma is Downregulation of the Mevalonate Pathway at the Post-transcriptional Level
Source: Mol Cell Proteomics. 2016 Sep 21;15(11):3348–60. doi: 10.1074/mcp.M116.062539 (PMC5098034; doi:10.1074/mcp.M116.062539)
Supplement: Supplemental Data [file 10.1074_M116.062539_mcp.M116.062539-2.xlsx]

## Sheet: Sheet1
Supplemental Table S2: Protein identifications in biological triplicate analyses of OVCA429 with and without ARID1A CRISPR knockout. Intensity and label-free quantitation (LFQ) intensity values log2 transformed.
Protein IDs	Protein names	Gene names	Peptides	Razor + unique peptides	Unique peptides	Sequence coverage [%]	Unique + razor sequence coverage [%]	Unique sequence coverage [%]	Mol. weight [kDa]	Sequence length	Q-value	Intensity	Intensity ARID1A Knockout 1	Intensity ARID1A Knockout 2	Intensity ARID1A Knockout 3	Intensity Control 1	Intensity Control 2	Intensity Control 3	LFQ Intensity ARID1A Knockout 1	LFQ Intensity ARID1A Knockout 2	LFQ Intensity ARID1A Knockout 3	LFQ Intensity Control 1	LFQ Intensity Control 2	LFQ Intensity Control 3
Q9NRG9;Q53HS1;F8VZ44;Q9NRG9-2;B4DDU7;H3BU82;F8VUB6;D9DBT3;D9DBT2	Aladin	AAAS	16	16	16	47.8	47.8	47.8	59.573	546	0	30.902	29.1593	28.6726	28.498	26.7745	27.8137	27.8924	28.8266	29.1346	28.8881	28.3865	28.5579	28.3676
Q86V21;Q86V21-2;F5H790;E7EW25;B4E296;F5GWW7;Q9H7A6;Q86V21-3;F5GYN1;F8W8B5;F5H8J5;F5H3E3;F5GYW2;Q49AJ4	Acetoacetyl-CoA synthetase	AACS	10	10	10	17.1	17.1	17.1	75.143	672	0	28.917	25.6304	25.7742	25.8785	25.8537	26.8193	27.2241	26.6947	26.2672	26.2164	27.1962	27.0315	27.4417
Q7RTV5;B7ZKK1;H0Y5J5;H0Y7F1	Thioredoxin-like protein AAED1	AAED1;C9orf21	5	5	5	45.1	45.1	45.1	24.856	226	0	28.387	26.3635	26.0702	26.449	24.6051	25.197	25.2039	26.356	26.7205	26.6346	25.8151	25.7611	25.6647
C9JG97;Q13685;C9JEH3;C9JTS3;Q59EM1;H7C0R2	Angio-associated migratory cell protein	AAMP	7	7	7	22.7	22.7	22.7	44.693	415	0	28.9455	26.6991	24.8393	25.9965	26.4793	26.5524	26.8274	26.8598	26.4543	26.3956	27.3402	26.9886	27.1762
Q9Y312;A2A2Q9	Protein AAR2 homolog	AAR2	5	5	5	20.1	20.1	20.1	43.472	384	0	27.0912	24.9735	24.2364	25.2334	23.0021	24.1014	24.5419	24.9941	24.6171	24.8268	24.9342	25.069	24.9366
P49588;B4DR45;H3BPK7	Alanine--tRNA ligase, cytoplasmic	AARS	33	33	33	51.1	51.1	51.1	106.81	968	0	32.5279	30.0601	28.9083	29.3146	29.656	30.3057	30.687	30.1256	29.7795	29.7457	30.7262	30.6059	30.8213
Q5JTZ9	Alanine--tRNA ligase, mitochondrial	AARS2	13	13	13	22.3	22.3	22.3	107.34	985	0	29.2118	26.9209	26.8476	26.8248	25.9493	26.5174	26.4897	27.1299	27.4789	27.0856	26.9679	27.079	26.8417
Q9BTE6;C9J5N1;Q9BTE6-2;B3KSP9;Q9BTE6-3;K7EQ85;L7N2F4	Alanyl-tRNA editing protein Aarsd1	AARSD1;PTGES3L-AARSD1	7	7	7	21.1	21.1	21.1	45.479	412	0	27.7459	24.2351	22.485	23.2898	24.9592	26.0026	26.4132	24.783	24.1898	24.5777	26.272	26.4396	26.4507
Q9NRN7;E9PLW6;E9PNF3;B4DDW7	L-aminoadipate-semialdehyde dehydrogenase-phosphopantetheinyl transferase	AASDHPPT	8	8	8	27.8	27.8	27.8	35.776	309	0	30.5132	28.2702	26.8066	27.8361	27.2884	28.3129	28.4009	27.9573	27.5198	27.6338	28.3042	28.1863	28.3534
Q9UDR5;B4DFY7;F8WE53;F8WAH1	Alpha-aminoadipic semialdehyde synthase, mitochondrial;Lysine ketoglutarate reductase;Saccharopine dehydrogenase	AASS	3	3	3	5.8	5.8	5.8	102.13	926	0	26.06	NaN	NaN	NaN	24.1415	24.8791	24.2959	NaN	NaN	NaN	25.1795	25.4376	24.9545
Q9NY61;K7ERC2;K7ENE9;K7EK88	Protein AATF	AATF	11	11	11	31.6	31.6	31.6	63.132	560	0	29.9012	27.8368	27.4195	28.0267	26.3895	26.8056	26.6435	27.7224	27.8798	28.0001	27.5568	27.3906	27.5818
Q9NRK6;Q6ZMF8	ATP-binding cassette sub-family B member 10, mitochondrial	ABCB10	12	11	11	24.3	23.2	23.2	79.147	738	0	29.1568	26.9157	27.091	27.2193	25.0933	26.2135	25.8168	27.1429	27.3731	27.3672	26.5472	26.7966	26.5257
H7BXK9;Q9NP58-4;Q9NP58;A0A024R436	ATP-binding cassette sub-family B member 6, mitochondrial	ABCB6	7	7	7	13.8	13.8	13.8	77.434	690	0	28.8507	27.2505	26.7132	25.7241	25.5215	25.9392	25.4697	26.3284	26.8741	26.8689	26.7501	26.7745	26.5609
O75027;O75027-2;B4DGL8;O75027-3;B3KM98;E9PNQ5;E9PJR8	ATP-binding cassette sub-family B member 7, mitochondrial	ABCB7	10	10	10	23.8	23.8	23.8	82.64	752	0	28.9838	26.8582	26.7367	26.9777	25.2204	26.186	25.5691	26.9196	27.2274	27.2653	26.4214	26.4684	26.4183
B3KSN3;B3KND2;G3XAP3;B4DG02;Q8N1X3;Q9NUT2-2;Q9NUT2;Q9NUT2-3;C9JYI3;C9JTY4;Q6ZRM3;E7ENE8;H7C5K9	ATP-binding cassette sub-family B member 8, mitochondrial	ABCB8	6	5	5	14.6	13.1	13.1	55.497	513	0	28.035	25.8641	25.3313	26.0363	24.1507	25.527	25.0993	25.8797	26.3123	25.9797	25.4212	25.8008	25.6857
P33527;I3L4X2;P33527-2;P33527-9;P33527-4;P33527-3;Q9UQ98;P33527-6;P33527-5;P33527-7;P33527-8;Q68CP7;Q9BV39;G0ZCM3;G0ZCM6;G0ZCM4;G0ZCM5;Q96QA9;O15438;Q59H05;O15438-4	Multidrug resistance-associated protein 1	ABCC1;MRP;DKFZp781G125	25	25	25	24.1	24.1	24.1	171.59	1531	0	30.1807	28.111	27.8319	28.2839	26.1925	27.2845	26.8529	28.0576	28.2497	28.3185	27.8624	27.8831	27.537
O15439;O15439-2;O75555;O15439-3;A8K2Q2;B7Z3Q7;Q59GY6;B7Z5H4	Multidrug resistance-associated protein 4	ABCC4;MOAT-B	22	22	22	23.9	23.9	23.9	149.52	1325	0	29.5545	27.4139	27.0653	27.4465	26.0679	26.7223	26.6499	27.3751	27.6402	27.6258	27.4546	27.2844	27.0511
P33897;H0Y7L9;Q6TGM1;Q6TGM0	ATP-binding cassette sub-family D member 1	ABCD1;ALD	2	2	2	4.3	4.3	4.3	82.936	745	0.00040958	25.0909	23.3237	23.2487	22.9362	20.8916	22.3372	NaN	23.3445	23.3589	23.2488	22.7391	23.1131	NaN
P28288;E7EUE1;F5GYC1;B4DL07;B4DZ22;P28288-2;P28288-3	ATP-binding cassette sub-family D member 3	ABCD3	17	17	17	34	34	34	75.475	659	0	30.7541	28.6628	28.3913	28.772	26.8154	27.8852	27.6418	28.6214	28.8741	28.918	28.2513	28.4781	28.1646
P61221;D6R9I9;D6RGF4;H0Y990	ATP-binding cassette sub-family E member 1	ABCE1	24	24	24	50.9	50.9	50.9	67.314	599	0	32.8514	30.5114	29.3954	30.3638	29.7351	30.4888	30.6885	30.4501	30.141	30.4742	31.0496	30.9146	31.0477
Q8NE71-2;Q8NE71;Q59F96;H0YGW7;B4DNU2;Q5STZ7;Q5STZ8	ATP-binding cassette sub-family F member 1	ABCF1	20	20	20	41.9	41.9	41.9	91.679	807	0	31.2976	29.3727	28.4886	29.1615	27.6613	28.4076	28.5716	29.2086	29.1303	29.297	29.0497	28.9346	29.0609
Q9UG63;Q9UG63-2;C9JHK9;C9JZV3	ATP-binding cassette sub-family F member 2	ABCF2	12	12	12	22.5	22.5	22.5	71.289	623	0	30.4482	28.3725	27.1786	27.892	27.3057	27.9576	28.1109	28.1856	28.0094	28.2076	28.571	28.3803	28.5716
B4DRU9;Q9NUQ8-2;Q9NUQ8;F8WCU6;B4DRH5	ATP-binding cassette sub-family F member 3	ABCF3	17	17	17	33.8	33.8	33.8	75.573	668	0	30.6373	28.5261	27.2285	27.9886	27.524	28.0082	28.5647	28.5776	28.1038	28.2111	28.7252	28.5385	28.8707
Q9NUJ1;B7Z6A8;C9IZX5	Mycophenolic acid acyl-glucuronide esterase, mitochondrial	ABHD10	12	12	12	51.6	51.6	51.6	33.932	306	0	32.867	30.7303	30.5356	30.8095	29.0648	30.0746	29.7794	30.7419	31.0574	30.8811	30.3871	30.531	30.3334
Q8NFV4-4;Q8NFV4;D3DXF2;Q8NFV4-6;H0YC52;Q8NFV4-3;Q8NFV4-2;H7C396;Q8NFV4-5;C9J7Q4;H7BZ58	Alpha/beta hydrolase domain-containing protein 11	ABHD11	9	9	9	43.2	43.2	43.2	33.863	308	0	30.5093	28.5097	27.8756	28.4334	26.941	27.57	27.6404	28.4444	28.6792	28.5013	28.1248	28.2626	27.9615
Q8N2K0;Q8N2K0-2;Q8N2K0-3;Q5T712;I3L294;I3L440;I3L380;I3L1V0	Monoacylglycerol lipase ABHD12	ABHD12	8	8	8	25.9	25.9	25.9	45.096	398	0	29.0541	26.8912	26.4977	27.3344	25.2554	26.0472	25.8267	27.1118	27.2357	27.227	26.4967	26.5388	26.4174
B4DNR3;Q96IU4;B4DQI4;F8W9U3;B4DKK0;Q96IU4-2	Alpha/beta hydrolase domain-containing protein 14B	ABHD14B	5	5	5	36.2	36.2	36.2	19.796	185	0	29.0744	26.6944	25.9228	25.8578	26.4552	27.1509	26.4432	26.6252	26.5891	26.3849	26.9965	26.893	27.0706
O95870;O95870-2;A8K0A4;B3KNX9;F2Z3H2	Abhydrolase domain-containing protein 16A	ABHD16A	5	5	5	14.3	14.3	14.3	63.243	558	0	27.4976	25.4964	25.3429	25.9118	21.6938	24.3393	23.4992	25.4999	26.0259	25.583	24.1571	24.9245	24.546
Q8IZP0-10;B6VEX5;Q8IZP0-8;B6VEX4;F5H1G9;Q8IZP0-7;F8WA55;Q8IZP0-2;Q8IZP0-4;Q8IZP0-3;Q8IZP0-5;Q8IZP0-6;Q8IZP0-9;F8WA56;Q8IZP0-12;Q8IZP0;A6NFN2;Q59G41;Q8IZP0-11;B4DKX2;B7Z9E9	Abl interactor 1	ABI1	8	8	7	29.6	29.6	25.5	42.667	388	0	29.8064	27.804	26.8913	27.4546	26.5349	27.3098	26.982	27.5854	27.5747	27.566	27.7328	27.7615	27.7897
Q9NYB9-2;E7EW77;E7EP65;Q9NYB9-4;Q9NYB9;J3KNB2;Q53RS4;E9PEZ7;B7Z836;Q9NYB9-3;F8WBL5;F8WAQ3;F8WEB9;H7C3Q7;E7EUA1;B7Z9N5;F8WAU3;F8WCD7;F8WAZ8;H0Y6B5;Q53SH3;B7Z612	Abl interactor 2	ABI2;ABI-2	6	5	5	18.3	14.9	14.9	52.445	475	0	28.4142	26.2919	25.3674	25.8595	25.248	25.8022	26.1217	26.3242	26.0222	26.159	26.4902	26.3208	26.4606
B7Z2X0;Q12979-4;B7Z7Z1;Q12979-2;Q12979;Q6ZT60;B7Z683;I3L2P5;B0ZRR0;I3L379;I3L4Y1;A9YD18;I3L3W0;I3L1U8;I3NI05;Q6QME9;H0Y554;Q12979-3;E7E8T7;A0A024R1B9;B4E065;Q12844;Q12843;P11274-2;P11274	Active breakpoint cluster region-related protein	ABR	4	4	4	7.3	7.3	7.3	88.074	769	0	26.5914	24.1997	22.614	23.1891	24.0916	24.6104	24.4149	24.4405	24.055	24.1209	24.9061	24.7632	24.9003
Q9P1F3;Q5SZC9	Costars family protein ABRACL	ABRACL	2	2	2	35.8	35.8	35.8	9.0564	81	0	27.9057	26.0309	24.2125	24.5912	25.1833	24.835	26.0639	25.3202	24.8828	24.7749	25.7242	25.4206	25.5432
Q9ULW3	Activator of basal transcription 1	ABT1	8	8	8	34.9	34.9	34.9	31.079	272	0	28.4406	26.2029	25.6898	26.7894	24.9955	25.3788	25.2493	26.2328	26.6256	26.7799	26.0263	25.7058	25.9825
B4DEN6;P09110;Q8NCW8;C9JDE9;H7C131;P09110-2;H0Y4D4;B4E072;O43203;B4DVF4	3-ketoacyl-CoA thiolase, peroxisomal	ACAA1	12	12	12	58.7	58.7	58.7	37.243	356	0	30.5676	28.4309	27.916	28.1664	27.1656	28.1124	27.8031	28.467	28.5454	28.3632	28.1502	28.3511	28.1181
P42765;B2RB23;B3KNP8;K7EME0;K7ER88;K7EJB1;K7EJ68	3-ketoacyl-CoA thiolase, mitochondrial	ACAA2	9	9	9	40.8	40.8	40.8	41.924	397	0	30.1315	28.3359	27.6269	27.8186	26.5231	27.2478	27.0355	28.129	28.2697	28.0003	27.7816	27.8569	27.6493
Q13085;Q13085-4;Q13085-3;Q13085-2;A2NX49;Q59FY4;Q7Z5W8;B4DWK9;K4DID9;B4DIG6;B4DIW1;B4DIR2;B4DK31;O00763-2;F8W8T8;O00763;K7EK64;Q59GJ9;K7EPF1;B4DYJ7;Q4G170;F6QQI9;H0YGH5;B4DYM0;D3YTK0;E9PEW7;K7EII5;K7EMF7;K7EJ22;X6RCE4;S4R3S7	Acetyl-CoA carboxylase 1;Biotin carboxylase	ACACA	54	54	54	34	34	34	265.55	2346	0	31.7823	29.5488	28.3551	28.8316	28.838	29.5643	29.599	29.4751	29.096	29.2692	30.0333	30.0173	30.0299
F8W1I9;Q6JQN1-2;Q6JQN1;Q6JQN1-5;F8W0Q4;F8W179;Q6JQN1-4;Q6JQN1-3	Acyl-CoA dehydrogenase family member 10	ACAD10	3	3	3	6.8	6.8	6.8	80.464	710	0.00041806	24.3025	23.2117	23.2393	20.0346	NaN	NaN	NaN	NaN	23.4897	22.24	NaN	NaN	NaN
Q709F0;F8WEV0;D6RDI8;Q709F0-3;Q709F0-2;Q08AE9	Acyl-CoA dehydrogenase family member 11	ACAD11	3	3	3	5.1	5.1	5.1	87.282	780	0.00022931	26.882	24.3226	24.3075	24.8327	23.0682	24.5627	24.1398	24.5446	25.0803	24.8659	24.1951	24.8883	24.769
Q9UKU7;B7Z5W4;Q59FC2;Q6ZWP6;B7Z7F1;E9PLS3;B7Z644;Q6ZUS0;B7Z9L5;B7Z767	Isobutyryl-CoA dehydrogenase, mitochondrial	ACAD8	5	5	5	18.6	18.6	18.6	45.069	415	0.00042808	26.3515	NaN	24.1087	24.604	NaN	24.696	23.8246	NaN	24.8438	24.8088	NaN	24.77	24.7904
Q9H845;Q9H9W4;H0Y8Z9;Q9BUX5;Q59FN3;B4DGH4;D6RCD8	Acyl-CoA dehydrogenase family member 9, mitochondrial	ACAD9	26	26	26	49.6	49.6	49.6	68.76	621	0	33.3878	31.1895	30.9242	31.1755	30.0156	30.6038	30.5849	31.2227	31.5092	31.3724	30.9356	31.1476	30.9161
B7Z9I1;B4DWX6;P11310;P11310-2;Q5T4U5;Q5HYG7;B4DVB1;B4DJE7;B4DVE0;E9PJM9;E9PRX4;H0YDT5	Medium-chain specific acyl-CoA dehydrogenase, mitochondrial	ACADM;DKFZp686M24262	11	11	11	32.2	32.2	32.2	42.426	385	0	30.7965	28.495	28.5377	28.7976	27.2415	27.9275	27.6887	28.6625	29.0534	28.8706	28.3805	28.5772	28.3108
E9PE82;P16219;E5KSE7;D4QEZ8;B4DUH1	Short-chain specific acyl-CoA dehydrogenase, mitochondrial	ACADS	3	3	3	12.5	12.5	12.5	44.012	408	0.00022748	25.3613	23.7446	23.6982	23.4193	NaN	NaN	22.0089	23.7682	24.0375	23.5582	NaN	NaN	23.2797
P45954;B4DQ51;H0Y6T4	Short/branched chain specific acyl-CoA dehydrogenase, mitochondrial	ACADSB	7	7	7	23.6	23.6	23.6	47.485	432	0	28.7962	26.5193	26.2246	26.1381	25.532	26.4624	26.1934	26.5914	26.8148	26.7019	26.7008	26.9446	26.4074
P49748;P49748-3;P49748-2;Q53HR2;B3KPA6;B4DEA8;B3KPX1;B4DYY0;K7EQP4;G3V1M7;J3QRJ8;K7EJW8;J3KS89;J3QKU9;J3KSR4;K7EMF8	Very long-chain specific acyl-CoA dehydrogenase, mitochondrial	ACADVL	30	30	30	59.2	59.2	59.2	70.389	655	0	33.6199	31.409	31.1819	31.393	30.0728	30.9694	30.7946	31.4901	31.7973	31.5786	31.2658	31.5042	31.1631
Q15057;H7C3K3;H7C3Q8;H7C1E0	Arf-GAP with coiled-coil, ANK repeat and PH domain-containing protein 2	ACAP2	8	8	8	14.8	14.8	14.8	88.028	778	0	28.5839	25.7043	25.3945	25.5436	24.8257	25.7578	27.3256	26.3218	25.8504	26.3157	26.5549	26.7308	26.8985
P24752;H0YEL7;Q96FG8;G3XAB4;E9PRQ6;E9PKF3	Acetyl-CoA acetyltransferase, mitochondrial	ACAT1	16	16	16	52.5	52.5	52.5	45.199	427	0	32.9427	30.9468	30.3933	30.7709	29.0638	30.2547	30.0366	30.8893	31.07	30.9246	30.3866	30.6504	30.4678
Q9BWD1;A8K4W5;Q59GW6;B7Z233	Acetyl-CoA acetyltransferase, cytosolic	ACAT2	8	8	8	45.3	45.3	45.3	41.35	397	0	31.0964	28.3365	27.0668	27.8975	28.4425	29.0465	29.2695	28.3756	27.8729	28.1493	29.5456	29.4631	29.6507
Q9H3P7	Golgi resident protein GCP60	ACBD3	8	8	8	24.8	24.8	24.8	60.593	528	0	29.9116	27.795	26.9805	27.6115	26.3487	27.3315	27.4647	27.8661	27.7769	27.748	27.6629	27.7502	27.774
B7Z2A7;Q5T8D3-4;Q8NCM9;Q5T8D3-2;B7Z2R7;Q5T8D3-3;Q5T8D3;B7Z9D0;X6RDD7;Q5T8E0	Acyl-CoA-binding domain-containing protein 5	ACBD5;KIAA1996	6	6	6	20.1	20.1	20.1	38.771	348	0	27.8003	25.599	25.3814	25.8216	24.6213	24.5336	24.8289	25.6582	25.9434	25.7254	25.643	25.6659	25.4183
Q9BR61;B2RAA8	Acyl-CoA-binding domain-containing protein 6	ACBD6	5	5	5	21.3	21.3	21.3	31.15	282	0	27.6168	25.005	24.2588	25.2339	24.5628	25.1629	25.5833	25.1945	24.7405	25.6677	25.6372	25.6679	25.9824
S4R3H4;B4DQZ7;E7EQT4;Q9UKV3-5;Q9UKV3;Q69YJ6;G3V3B0;Q9UKV3-3;Q9UKV3-2;G3V3T3	Apoptotic chromatin condensation inducer in the nucleus	ACIN1;DKFZp667N107	21	21	21	24.5	24.5	24.5	145.44	1283	0	30.882	28.5471	28.5442	29.077	26.9666	27.7691	28.0028	28.8306	29.0583	28.9483	28.358	28.4919	28.5164
P53396-2;P53396;Q4LE36;B4E3P0;Q8N9C4;K7ESG8;K7EIE7	ATP-citrate synthase	ACLY;ACLY variant protein	44	44	44	50.8	50.8	50.8	119.77	1091	0	33.7231	31.272	30.148	30.9222	30.8321	31.5543	31.6189	31.2693	30.9608	31.0781	31.9038	31.8833	31.9512
P21399;Q9HBB2;Q59FI0;Q5VZA6	Cytoplasmic aconitate hydratase	ACO1;IRP1	20	20	20	31.5	31.5	31.5	98.398	889	0	30.5453	28.0775	26.7913	27.5757	27.6183	28.2295	28.7347	28.078	27.6547	27.816	28.9522	28.7214	29.0302
Q99798;A2A274;B4DZ08;B2RBW5;B4DLY4;B4DJW1;Q71UF1;B4DEC3;B4DW08;O75944	Aconitate hydratase, mitochondrial	ACO2	31	31	31	51.8	51.8	51.8	85.424	780	0	33.9159	31.8227	31.4434	31.7146	30.2613	31.1746	31.07	31.8107	32.0637	31.8349	31.4886	31.6418	31.5245
Q9NPJ3-2;Q9NPJ3	Acyl-coenzyme A thioesterase 13	ACOT13	2	2	2	37.6	37.6	37.6	12.366	117	0.00022422	26.9822	25.3611	25.1157	25.1754	NaN	22.3967	23.2098	25.4603	25.8612	24.9497	NaN	23.3155	23.819
P49753;G3V4F2;B7ZMC1;Q86TX2;A1L172;B3KSA0;P49753-2;B4DV16	Acyl-coenzyme A thioesterase 2, mitochondrial;Acyl-coenzyme A thioesterase 1	ACOT2;ACOT1	7	7	7	24.6	24.6	24.6	53.218	483	0	28.6413	26.4115	26.4007	26.3188	25.0256	25.945	25.7988	26.6244	26.9473	26.4406	26.2651	26.4854	26.1297
O00154-4;O00154-6;O00154-7;O00154;O00154-5;O00154-2;B4DUX0;O00154-3;K7EKP8;F5GWE2;B7Z957	Cytosolic acyl coenzyme A thioester hydrolase	ACOT7	9	9	9	37.6	37.6	37.6	37.419	338	0	30.6436	28.3338	27.4063	28.0223	27.6695	28.2376	28.4181	28.3393	28.0503	28.1711	28.86	28.6994	28.9447
Q9Y305-2;Q9Y305;Q9Y305-4;Q9Y305-3;H7C5Q2;Q9H2R8;Q96EA2;C9J7L8	Acyl-coenzyme A thioesterase 9, mitochondrial	ACOT9	17	17	17	50	50	50	46.354	406	0	31.6265	29.3642	29.3585	29.2589	28.1139	29.1083	28.661	29.5627	29.7458	29.619	29.1341	29.4774	29.1395
Q15067-2;A0A024R8L7;Q15067-3;B4DU07;K7ELT1;I3L0T4;K7ENF1;K7ESC7;I3L2U4;I3L4S5	Peroxisomal acyl-coenzyme A oxidase 1;Acyl-coenzyme A oxidase	ACOX1	20	20	1	52	52	4.2	74.667	660	0	32.2235	30.0956	29.8708	30.0603	28.6028	29.5009	29.1574	30.0154	30.4742	30.1884	29.8671	29.9728	29.7488
O15254;B2R856;O15254-2;D6RJ89	Peroxisomal acyl-coenzyme A oxidase 3;Acyl-coenzyme A oxidase	ACOX3	9	9	9	20.4	20.4	20.4	77.628	700	0	29.057	26.4754	25.8953	27.1129	24.763	26.5942	26.9302	26.6926	26.4012	26.5521	26.235	26.2584	26.5757
P24666;Q59EH3;P24666-3;P24666-2;G5E9R5;P24666-4;F2Z2Q9;O75702;D3YTI2	Low molecular weight phosphotyrosine protein phosphatase	ACP1	7	7	7	65.8	65.8	65.8	18.042	158	0	30.3609	27.9211	26.7041	27.6664	27.6527	27.9691	28.2918	27.8611	27.9887	27.8242	28.7811	28.3542	28.6772
F5GWV7;B7Z8T9;E9PHY0;B7Z4Z2;B7Z7D2;E9PQY3;B7Z552;B7Z6L8;P11117;E9PP23	Lysosomal acid phosphatase	ACP2	2	2	2	8.1	8.1	8.1	26.604	236	0.0013285	26.8829	25.0872	24.5713	23.9066	23.5059	24.1246	24.0402	24.7473	24.9438	25.1056	24.6157	24.5234	24.5297
X5D9K6;Q9NPH0-2;X5D289;Q9NPH0	Lysophosphatidic acid phosphatase type 6	ACP6	2	2	2	28.2	28.2	28.2	24.068	213	0	25.621	23.0744	22.635	24.1294	22.9318	22.3547	22.1153	23.5656	23.7728	23.7317	23.5587	23.3697	23.0724
E9PF16;B4DTB9;B4DHT5;Q96CM8;B4DFQ6;B4DUF5;D6RF87	Acyl-CoA synthetase family member 2, mitochondrial	ACSF2	14	14	14	41.1	41.1	41.1	63.652	572	0	31.7535	29.7898	29.3619	29.6381	27.9375	28.9495	28.5439	29.7643	29.9217	29.8218	29.203	29.4495	29.1982
Q4G176;F5H362;F5H755;F5H5A1;Q6P2C7;H0YGC7;F5H3B2;F5H2G6;H0YH37;F5GX20	Acyl-CoA synthetase family member 3, mitochondrial	ACSF3	6	6	6	16	16	16	64.129	576	0	28.1102	25.741	25.5696	25.8178	25.2959	25.5688	25.0091	25.802	26.2369	26.0638	26.1114	26.1736	25.8412
P33121-3;P33121-2;P33121;A8K9T3;E7EPM6;B4E0R0;B7Z3Z9;Q108N1;D6RER0;H0Y9U7;Q108N2;H0Y9Z9;D6RG07	Long-chain-fatty-acid--CoA ligase 1	ACSL1	15	15	14	27.5	27.5	25.9	77.906	698	0	30.4998	28.1606	28.3176	28.348	26.7949	27.7679	27.5543	28.3233	28.7238	28.5603	28.0759	28.2447	27.9795
O95573;B2RBE0;B3KN05;B3KMA6;Q6PIM8;H7BYZ7;H7C260;F5H062;F5GWH2;C9JC11	Long-chain-fatty-acid--CoA ligase 3	ACSL3	26	26	24	50.4	50.4	46.4	80.419	720	0	32.7676	30.6216	30.2303	30.5674	29.2969	30.0169	29.9858	30.5545	30.8137	30.6714	30.4942	30.6118	30.4374
Q9ULC5-4;Q9ULC5;Q9ULC5-3;B4DX30	Long-chain-fatty-acid--CoA ligase 5	ACSL5	4	3	3	8.5	6.8	6.8	73.277	659	0	24.7588	NaN	23.0352	21.8855	22.4837	23.2613	NaN	NaN	23.8099	23.0197	23.2244	23.6336	NaN
Q9H6R3;Q9H6R3-2;F8VZB4	Acyl-CoA synthetase short-chain family member 3, mitochondrial	ACSS3	5	5	5	11.1	11.1	11.1	74.777	686	0	27.4503	25.7355	25.2968	25.3877	23.4488	24.183	23.5046	25.2109	25.8714	25.4959	25.0403	25.0197	24.5835
B7Z6P1;P68133;P68032;A8K3K1;P62736;Q5T8M8;A6NL76;Q5T8M7;B3KUD3;P63267;B3KW67;Q7Z7J6;Q13707;B4DUI8;P63267-2;F8WB63;B8ZZJ2;C9JFL5;F6UVQ4;B7Z6I1;B3KPP5	Actin, alpha skeletal muscle;Actin, alpha cardiac muscle 1;Actin, aortic smooth muscle;Actin, gamma-enteric smooth muscle	ACTA1;ACTC1;ACTA2;ACTG2	13	3	3	44	15.2	15.2	38.579	343	0	34.1718	32.1042	31.6794	31.8392	31.433	31.6925	30.0142	31.9048	32.1814	31.8358	32.3085	32.0856	30.0355
P63261;B4E3A4;B4DVQ0;I3L1U9;I3L4N8;I3L3R2;J3KT65;K7EM38	Actin, cytoplasmic 2;Actin, cytoplasmic 2, N-terminally processed	ACTG1	24	24	2	82.9	82.9	4.8	41.792	375	0	39.1609	36.8728	36.3435	36.7283	36.1065	36.6253	36.649	36.7537	36.8318	36.6376	37.0119	36.9628	36.9343
O96019;Q53FS0;O96019-2;H7C5S0;D3DNS0;C9JQT2;O94805	Actin-like protein 6A	ACTL6A	17	17	2	59.2	59.2	8.9	47.46	429	0	33.114	30.8795	30.1346	30.6981	29.8744	30.5686	30.7643	30.7906	30.7143	30.7589	30.9854	31.0007	31.0931
P12814;P12814-3;P12814-2;P12814-4;H9KV75;B7Z565;Q86TX4;B4DFY0;B3KUX9;B7Z2W3;G3V2N5;B4DRP5;H7C5W8;A1L0V1;G3V2W4;H0YJW3;H0YJ11;G3V5M4;B7Z4V1;G3V2X9;Q5ZEZ4;G3V380;G3V2E8;B7Z4P8;Q4JCP9;D6RH00;B3W6H3	Alpha-actinin-1	ACTN1	56	38	33	75.4	52.9	49.4	103.06	892	0	34.2697	31.9163	30.9589	31.8202	31.0966	31.8338	32.1163	31.9101	31.5178	31.7707	32.3147	32.267	32.3759
O43707;O43707-2;Q96BG6;O43707-3;F5GXS2;B4E337;B4DSX0;H7C144;K7EP19;B3W6H4	Alpha-actinin-4	ACTN4	61	61	34	71.6	71.6	40.3	104.85	911	0	36.8288	34.3332	33.4026	34.185	33.944	34.5526	34.6948	34.3116	33.9416	34.1945	35.0291	35.0093	35.1055
Q05DQ7;Q9NZ32;Q53HF6;Q53H79;B2RDG9;Q86TY2;V9GYX7;G3V2Q5;G3V5Y4;F6S9Y6;Q86SY7;H0YJE8;H0YJD9	Actin-related protein 10	ACTR10	6	6	6	27.1	27.1	27.1	37.76	339	0	27.9914	25.733	25.1415	25.4811	24.8859	25.4386	25.5966	25.77	25.7149	25.9312	26.0213	25.951	25.9729
B4DM97;P61163;F5H3I4;B4DMT4;B4DXP9;R4GMT0	Alpha-centractin	ACTR1A	13	13	8	56.9	56.9	43.7	38.274	334	0	31.3353	29.3487	28.401	28.8883	28.0066	28.7411	28.7647	29.194	28.9562	28.9911	29.4026	29.3342	29.273
P42025;Q13841	Beta-centractin	ACTR1B	8	3	3	31.9	17.6	17.6	42.293	376	0	28.1226	26.0736	24.9832	25.2898	25.0592	25.6186	25.8611	26.1508	25.5809	25.5107	26.1974	26.0772	26.4081
P61160;P61160-2;Q8IY98;B4DHK9;F5H6T1;B4DWQ5	Actin-related protein 2	ACTR2	13	13	13	42.6	42.6	42.6	44.76	394	0	32.8446	30.5912	29.8572	30.3289	29.6744	30.3395	30.5375	30.5095	30.314	30.4388	30.7014	30.6978	30.7564
P61158;B4DXW1;F5H3P5;Q59FV6;B4DT29;B4DTI0;B4E1U3;Q59GD5;B7Z9W3;Q9P1U1-2;Q9P1U1;Q9P1U1-3;B3KM55;H7C4J1;Q9C0K3;C9IZN3;F8WEW2;F8WE84	Actin-related protein 3	ACTR3	20	20	20	71.1	71.1	71.1	47.371	418	0	33.6177	31.4362	30.5446	31.0377	30.4628	31.1804	31.271	31.3369	31.2073	31.158	31.6492	31.6262	31.6222
O14672;A0AV88;B4DU28;H0YNC5;H3BS53;H0YK87;C9J9B4;B5MC71	Disintegrin and metalloproteinase domain-containing protein 10	ADAM10	20	20	20	42.9	42.9	42.9	84.141	748	0	31.7421	29.6488	29.4599	29.604	28.0644	28.9385	28.5774	29.6626	30.0105	29.7272	29.2396	29.4617	29.2588
Q13444-10;Q13444-9;Q13444-8;B7Z390;Q13444-2;Q13444-7;Q13444-6;Q13444-12;Q13444-5;Q13444-4;Q59GF2;Q13444-3;Q13444;Q13444-11;A6NG98;Q13444-13	Disintegrin and metalloproteinase domain-containing protein 15	ADAM15	6	6	6	11.1	11.1	11.1	83.664	772	0	27.5586	24.4529	25.1972	25.6589	24.3108	24.5789	25.1566	25.4653	25.5625	25.5393	25.4199	25.304	25.55
P78536;Q53RS1;P78536-2;E7EUI5;Q53RF5;Q6P5T8;A8K1B4;A6H8L4	Disintegrin and metalloproteinase domain-containing protein 17	ADAM17	10	10	10	19.9	19.9	19.9	93.02	824	0	28.7249	26.1774	26.3073	26.7939	24.8656	26.3482	25.6431	26.4446	26.9095	26.7768	26.4623	26.4875	26.3699
P78325-2;Q14C66;P78325;P78325-3;B7Z923	Disintegrin and metalloproteinase domain-containing protein 8	ADAM8	3	3	3	9.4	9.4	9.4	78.849	733	0	26.2875	23.697	24.797	24.7327	NaN	22.5381	22.3078	24.4465	24.9308	24.7533	NaN	23.6189	23.4028
Q13443;Q13443-2;A0AVL1;F8WC54;B4DDM8;C9J6H5;C9JPM3	Disintegrin and metalloproteinase domain-containing protein 9	ADAM9	13	13	13	23.1	23.1	23.1	90.555	819	0	29.2685	27.198	27.0955	26.8806	25.7895	26.2985	26.3446	27.1816	27.3651	27.2461	27.0877	27.0404	26.9163
P58397;P58397-3;P58397-2;D6REX0	A disintegrin and metalloproteinase with thrombospondin motifs 12	ADAMTS12	9	9	9	10.2	10.2	10.2	177.67	1594	0	28.2303	25.1212	25.3775	26.2609	24.8818	26.1213	25.5895	26.1877	26.2844	26.2756	26.0244	26.2321	25.7678
B3KWF6;B4DUZ7;A8K3A2;H7C324;B4DUH0;O75689-3;H0Y7Q1;O75689-2;H7C4B3;H7BZT6;H7C264;J3KST1;K7ENT1;J3QLP8;Q9NPF8-2;Q9NPF8;Q53HQ4;Q2V6Q1	Arf-GAP with dual PH domain-containing protein 1	ADAP1	5	5	1	30.5	30.5	9.5	23.226	200	0	26.8949	25.3331	23.6571	25.0146	21.6843	23.7464	24.0984	24.7457	24.5875	24.6982	24.5821	24.3259	24.7386
Q59EC0;P55265-5;P55265;P55265-4;E7ENU4;A0A024DAK3;B7Z8Y3	Double-stranded RNA-specific adenosine deaminase	ADAR	32	32	2	34.9	34.9	2.6	137.83	1244	0	32.9111	30.8236	30.424	30.8506	29.3395	29.9844	29.9787	30.8887	31.0174	30.962	30.4154	30.4577	30.4302
F8W9Q8;B4DRU7;G3V426;Q86TW2-2;Q86TW2;Q86TW2-3	Uncharacterized aarF domain-containing protein kinase 1	ADCK1	2	2	2	15.6	15.6	15.6	24.776	218	0.0084671	24.0976	22.0607	20.8955	22.8487	20.993	20.9218	NaN	NaN	NaN	23.0449	NaN	NaN	NaN
Q8NI60-2;B4DED1;E7EVZ8;B4DU83;Q8NI60-4;B4DN23;Q5T7A2;Q8NI60-3;B4DVB7;Q8NI60	Chaperone activity of bc1 complex-like, mitochondrial	ADCK3	3	3	3	19	19	19	18.936	163	0.00043995	25.76	24.1358	23.4717	24.0417	21.6191	21.9875	21.0072	24.0995	24.0566	24.1726	22.8711	22.3171	22.4165
Q96D53;Q96D53-2;M0R001;M0R011;M0R362;M0R0L2;M0R3F7	Uncharacterized aarF domain-containing protein kinase 4	ADCK4	8	8	8	23.7	23.7	23.7	60.069	544	0	28.5385	26.287	26.0525	25.9383	25.0511	25.9734	26.1309	26.2978	26.4589	26.3204	26.552	26.5233	26.3972
B3KNM3;B3KVJ0;O60266;B7ZLX9;U3KQ91;B3KT86;C9JLX3;H7C1A6;Q8NBM1;C9J969;C9JYB5	Adenylate cyclase type 3	ADCY3	6	6	6	8.7	8.7	8.7	123.06	1090	0	28.5	27.251	24.6431	24.5972	26.982	24.3708	23.7463	26.6285	26.6384	26.818	26.4716	26.3576	26.3226
P35611-2;E7EV99;P35611-4;A2A3N8;E7ENY0;P35611;P35611-3;Q96D30;B4DI79;Q4TT76;H0Y9H2;B4DPW4;D6RAH3;D6RF25;D6RJE2;H0YG19;Q16155	Alpha-adducin	ADD1;LA04NC01-25A3.2-001	10	10	9	24.7	24.7	23.5	69.984	631	0	29.5207	27.2625	26.4358	27.0905	26.12	27.1115	27.2317	27.1722	26.8089	27.0986	27.6842	27.5901	27.7345
Q9UEY8-2;Q59EK1;Q9UEY8;Q53FL4	Gamma-adducin	ADD3	4	4	4	6.2	6.2	6.2	75.67	674	0	28.1282	25.8869	24.9593	26.1038	24.6527	25.4878	25.664	25.8291	25.8238	26.2397	25.9103	26.1101	25.9445
Q6FI45;P11766;Q5U043;H0YAG8;Q2VIM7;D6R9G2;D6RFE4;D6RAY0	Alcohol dehydrogenase class-3	ADH5	10	10	10	40.6	40.6	40.6	39.69	374	0	30.5425	28.1745	26.9522	27.774	27.5798	28.1119	28.6142	27.9916	27.736	27.9897	28.965	28.6816	28.9257
Q9BV57;Q9BV57-2	1,2-dihydroxy-3-keto-5-methylthiopentene dioxygenase	ADI1	6	6	6	42.5	42.5	42.5	21.498	179	0	28.375	25.3612	25.2275	24.7315	25.8823	26.307	26.4707	26.009	25.8189	25.5795	26.9413	26.5565	26.8869
P55263-2;P55263;Q86U79;P55263-3;P55263-4	Adenosine kinase	ADK	12	12	12	48.1	48.1	48.1	38.703	345	0	30.4285	27.9399	27.094	27.451	27.5402	28.0505	28.5304	28.0806	27.7285	28.0254	28.6707	28.4073	28.9522
Q9H2P0;Q6DHZ8;B2RBM8;E9PQK8	Activity-dependent neuroprotector homeobox protein	ADNP	5	5	5	7.2	7.2	7.2	123.56	1102	0	28.1513	26.792	24.9978	26.6811	22.8342	23.8021	24.1575	25.682	26.374	26.3452	25.1763	25.3566	25.5549
Q9BRR6-2;Q9BRR6;B4DG35;B4DDP8;H3BRS6;Q9BRR6-3;Q69YR1;Q9BRR6-4;Q9BRR6-5;H3BU35;H3BTH4;Q9BRR6-6;H3BN66	ADP-dependent glucokinase	ADPGK	12	12	12	39.9	39.9	39.9	53.96	496	0	30.3073	28.2483	27.7983	28.1806	26.7969	27.6171	27.1573	28.3747	28.4571	28.3433	27.9093	28.0242	27.7035
Q9NX46;B4DHV5;B7ZAN4	Poly(ADP-ribose) glycohydrolase ARH3	ADPRHL2	8	8	8	35.8	35.8	35.8	38.946	363	0	29.283	26.5121	26.3973	26.7313	26.2875	26.7787	27.2598	27.3221	26.8324	26.9407	27.5081	27.1541	27.4536
Q16186;B4DMP7;Q68E00	Proteasomal ubiquitin receptor ADRM1	ADRM1;DKFZp686G2045	7	7	7	23.8	23.8	23.8	42.153	407	0	30.651	28.6719	27.067	28.2002	26.8957	28.2727	28.4242	28.3837	28.0399	28.1445	28.457	28.6797	28.6827
Q71UA4;P30566;E7ERF4;B4DP46;P30566-2;X5DP48;X5D2Z4;A8K4X6;B4DUM2;X5D7W4;X5D7V4;B4DEP1	Adenylosuccinate lyase	ADSL	13	13	13	39.5	39.5	39.5	54.871	484	0	30.8367	28.6201	27.5289	27.8508	27.8407	28.3729	28.8425	28.6971	28.2413	28.1576	28.9709	28.8891	29.256
B4E1L0;P30520;G3V5D8;G3V232;B3KTV4;Q8N142;Q8N142-2	Adenylosuccinate synthetase isozyme 2	ADSS	14	14	14	44.8	44.8	44.8	47.938	435	0	31.3945	28.9681	27.4336	28.6011	28.6131	29.1045	29.4266	28.8908	28.4919	28.7245	29.7756	29.5998	29.881
Q8N556;Q8N556-2;Q6ZRV0;Q15850	Actin filament-associated protein 1	AFAP1	3	3	3	4.9	4.9	4.9	80.724	730	0	26.7593	24.7081	24.6192	24.5654	24.103	21.7268	23.7488	24.8456	24.968	24.8097	25.3296	NaN	24.4634
Q8N4X5;F5GZE1;B7Z2Q0;Q8N4X5-2;Q8N4X5-4;F6QUH3;Q8N4X5-3;B7Z363	Actin filament-associated protein 1-like 2	AFAP1L2	17	17	17	36.6	36.6	36.6	91.299	818	0	29.621	27.0203	25.9603	26.5486	26.8771	27.3938	27.7549	27.2654	27.1701	27.2473	27.9191	27.8168	27.8542
Q9UHB7;H7C319;Q9UHB7-2	AF4/FMR2 family member 4	AFF4	3	3	3	4	4	4	127.46	1163	0.00040551	25.436	23.548	22.6977	22.0465	21.9347	23.0896	23.1112	23.3884	23.1342	24.0913	22.2708	23.1075	23.3119
D3DUJ0;Q9Y4W6;Q8TA92;K7EP56;Q658U5;B7Z651;B7Z636;E9PHW9;A0A024RDI4;Q01484-5;Q01484-2	AFG3-like protein 2	AFG3L2	23	23	22	37.4	37.4	36.4	84.444	759	0	32.0923	29.9463	29.6564	30.0775	28.2644	29.3149	29.0986	30.0131	30.3073	30.1253	29.6025	29.6801	29.577
Q96P47;Q96P47-2;Q96P47-4;C9J8Z2;H7C4F1;Q53S93;C9J975;Q9H3X2;Q96T14;Q96P47-3;E9PAL8;Q86XV5;H0Y873;Q9UPQ3-3;Q8N8Q2;Q86ST5;E7ESL9;Q96P47-5;D3DX07;Q6ZNF7;Q9UPQ3-2;B2RZG9;Q9UPQ3;E7EUN2	Arf-GAP with GTPase, ANK repeat and PH domain-containing protein 3;Arf-GAP with GTPase, ANK repeat and PH domain-containing protein 1	AGAP3;AGAP1;CENTG2;DKFZp761E2216;CENTG3	2	2	2	4	4	4	95.043	875	0.00043706	24.4447	22.5301	21.4953	21.9552	21.2374	21.2641	22.1837	22.4752	22.2164	22.2228	22.4277	21.7689	22.6306
B4DHC5;A0A024R458;P52594-2;P52594-3;P52594;P52594-4;C9J2I0;B8ZZY2	Arf-GAP domain and FG repeat-containing protein 1	AGFG1	5	5	5	20.8	20.8	20.8	46.506	453	0	29.1831	25.9305	27.3028	25.1962	24.7219	27.1497	27.2977	26.5575	27.3186	26.7682	27.3546	27.2034	27.3153
Q53H12;E9PC15;B4E2Z8;E9PG39;B4DR72;F8WDD1;Q53H12-2	Acylglycerol kinase, mitochondrial	AGK	17	17	17	59	59	59	47.137	422	0	32.351	30.2977	29.9798	30.18	28.6551	29.4905	29.3952	30.2638	30.5081	30.3403	29.9087	30.0192	29.7692
P35573-2;P35573-3;P35573;G1UI17	Glycogen debranching enzyme;4-alpha-glucanotransferase;Amylo-alpha-1,6-glucosidase	AGL	17	17	17	15.4	15.4	15.4	172.62	1515	0	28.9847	26.5204	25.0298	26.3635	26.1876	26.6667	26.9694	26.7362	26.2305	26.5644	27.2056	27.1902	27.1533
Q5TA58;B3KME0;Q9UL18;B2RAD8;Q9H9G7-2;B4DY67	Protein argonaute-1	AGO1	7	5	3	15.6	12.5	9.3	88.878	782	0	27.0233	25.0066	23.0217	25.0318	23.1094	24.5482	24.648	24.9584	24.6463	25.0934	24.7095	24.8562	24.6623
O15120-2;O15120;Q8WUW2;Q96IS9	1-acyl-sn-glycerol-3-phosphate acyltransferase beta	AGPAT2	3	3	3	23.6	23.6	23.6	27.279	246	0.00022978	26.6894	25.2407	24.4585	24.848	NaN	21.6336	23.5246	24.6817	25.1403	24.8624	NaN	23.99	24.2978
Q9NRZ7-2;B4DUA6;Q9NRZ7;Q9NRZ7-3;C9JL26	1-acyl-sn-glycerol-3-phosphate acyltransferase gamma	AGPAT3	2	2	2	7.3	7.3	7.3	36.271	314	0.0013318	26.202	NaN	24.5513	23.8934	22.3166	24.6255	22.4973	NaN	24.8514	24.7507	24.199	24.4687	23.6242
Q6NUM7;Q9NUQ2;E5RH21;H0YC22	1-acyl-sn-glycerol-3-phosphate acyltransferase epsilon	AGPAT5	3	3	3	12.1	12.1	12.1	41.165	356	0	27.1021	25.5023	25.3241	24.7722	23.4809	23.7556	NaN	24.8687	25.5378	25.2042	25.3464	24.9806	NaN
Q86UL3;Q8NDD3;E5RIA1;E5RHA6	Glycerol-3-phosphate acyltransferase 4	AGPAT6;DKFZp586M1819	3	3	3	7.5	7.5	7.5	52.07	456	0.00022366	25.6875	22.6886	24.4847	22.7056	21.9782	23.2528	21.4361	23.808	24.1421	23.2317	23.6939	23.7526	23.0214
Q53EU6	Glycerol-3-phosphate acyltransferase 3	AGPAT9	10	10	10	26	26	26	48.705	434	0	29.074	26.933	27.3249	27.3043	24.5288	25.4363	25.0001	26.9791	27.4714	27.3295	26.3109	26.4218	26.2407
O00116;B7Z3Q4;Q53SG6;B7ZAC5;Q53SN7;B8ZZ81;Q53S12	Alkyldihydroxyacetonephosphate synthase, peroxisomal	AGPS	27	27	27	62	62	62	72.911	658	0	32.6766	30.378	30.217	30.3311	29.283	30.1953	29.8803	30.3857	30.7851	30.5492	30.5085	30.613	30.3842
O00468-6;O00468-3;O00468-5;O00468-4;O00468-7;O00468;O00468-2;H0Y5U1;Q5XG79;Q15952;B3KMM7	Agrin;Agrin N-terminal 110 kDa subunit;Agrin C-terminal 110 kDa subunit;Agrin C-terminal 90 kDa fragment;Agrin C-terminal 22 kDa fragment	AGRN	18	18	18	14.6	14.6	14.6	214.84	2045	0	29.8569	27.5516	27.2077	27.5632	26.4719	27.4231	27.1535	27.5121	27.7881	27.5787	27.8755	27.8669	27.8009
Q9UPW5-2;Q9UPW5;Q9UPW5-3;Q5VZW3;B4DHX2	Cytosolic carboxypeptidase 1	AGTPBP1	2	2	2	1.9	1.9	1.9	133.86	1186	0.0011639	24.2209	21.3615	NaN	21.4612	21.5658	21.2378	23.001	21.9879	NaN	22.5167	22.4124	22.5687	22.6154
D7RF68;Q6RW13;Q6RW13-2;A8K1X7;D6RB40;Q6RW13-4;Q6RW13-3;Q6RW13-5;D6RBK6;X6R9H3	Type-1 angiotensin II receptor-associated protein	AGTRAP	4	3	3	9.7	8	8	66.205	597	0	28.3833	25.8978	25.8709	26.2146	25.1344	26.0337	25.3525	26.2877	26.4131	26.2031	26.0959	26.4074	25.7071
Q8WYP5;Q8WYP5-3;Q8WYP5-2;B3KVE5;Q96M44;B3KRD0;B3KTD2;H7C4S1	Protein ELYS	AHCTF1	18	18	18	11.5	11.5	11.5	252.5	2266	0	29.1165	27.8004	26.8874	26.7366	25.0897	25.0071	25.3541	27.6703	27.3178	26.6882	26.3088	26.2793	26.4794
P23526;P23526-2	Adenosylhomocysteinase	AHCY	18	18	5	47.7	47.7	16.9	47.716	432	0	34.3533	32.0205	30.9153	31.552	31.4008	31.9476	32.3411	31.9497	31.5454	31.6906	32.5079	32.4594	32.7368
O43865-2;Q2NKW8;O43865;V5YQL4;Q6ZMM9;Q96HN2-4;Q96HN2-3;D7UEQ7;H0Y8B3;Q6ZNS6;F8W7N8;Q96HN2-2;Q96HN2;Q9BTL0;O43210;Q6ZMI1	Putative adenosylhomocysteinase 2;Adenosylhomocysteinase;Putative adenosylhomocysteinase 3	AHCYL1;AHCYL2	9	9	9	30	30	30	53.753	483	0	29.5001	27.3233	26.6285	27.0412	26.0127	26.8834	27.2355	27.4143	26.9904	27.0589	27.346	27.343	27.5962
Q09666;Q6ZQN2;B4DTV0;Q8N274;Q13727;E9PJZ0;E9PKR9;E9PJC6;E9PLK4;Q96EC4;Q09666-2;Q9BVU3;E9PQE3	Neuroblast differentiation-associated protein AHNAK	AHNAK	177	177	177	58.4	58.4	58.4	629.09	5890	0	35.9978	33.4313	32.7993	33.4003	32.9583	33.8352	33.7604	33.4279	33.4373	33.5535	33.9679	34.0988	34.069
Q8IVF2-3;Q8IVF2;Q8IVF2-2	Protein AHNAK2	AHNAK2	3	3	3	3.3	3.3	3.3	605.64	5695	0.00040875	26.2254	NaN	24.2429	24.4539	NaN	23.9835	24.1825	NaN	NaN	24.6501	NaN	24.5072	24.6483
O95433;B4DUR9;G3V438;G3V3W9;H0YJG7;H0YJ63;H0YJU2;H0YJG6	Activator of 90 kDa heat shock protein ATPase homolog 1	AHSA1	13	13	13	56.8	56.8	56.8	38.274	338	0	31.4948	29.1436	28.2635	28.6981	28.5524	29.1106	29.3869	29.2658	28.775	28.8914	29.6418	29.4069	29.7735
B7ZW30;Q96BJ3;Q96BJ3-3;F5H715;B7Z7D5;Q96BJ3-2	Axin interactor, dorsalization-associated protein	AIDA	6	6	6	32.3	32.3	32.3	29.149	257	0	27.3035	24.5046	23.1155	23.2342	24.2836	25.0406	26.0179	24.5407	24.3752	24.4123	25.6034	25.7901	25.9067
O95831-3;O95831;O95831-2;E9PMA0;O95831-5;O95831-6;O95831-4;Q5RZA0;Q5RZ99	Apoptosis-inducing factor 1, mitochondrial	AIFM1	21	21	21	48.9	48.9	48.9	66.294	609	0	32.3564	30.3962	29.8764	30.3347	28.6312	29.4597	29.1397	30.2156	30.4817	30.4215	29.736	29.9901	29.8464
Q9BRQ8;Q9BRQ8-2	Apoptosis-inducing factor 2	AIFM2	4	4	4	17.2	17.2	17.2	40.526	373	0	28.2915	26.1971	25.6767	26.0207	25.031	25.4809	25.5401	25.9841	26.1875	26.3127	26.1566	26.1108	26.2236
Q9Y4K1;B3KPT0;B7ZAH2;B4DU04;B4DLI1;Q96QW7;Q6P5P8	Absent in melanoma 1 protein	AIM1	17	17	8	15.1	15.1	6.8	188.67	1723	0	29.4767	27.7674	27.0946	26.5015	25.7167	26.8277	26.6603	27.6176	27.3899	27.3376	27.3046	27.1222	27.1083
Q12904;Q12904-2;B4DNK3;D6R937	Aminoacyl tRNA synthase complex-interacting multifunctional protein 1;Endothelial monocyte-activating polypeptide 2	AIMP1	13	13	13	59.6	59.6	59.6	34.352	312	0	31.9539	29.9487	28.912	29.4284	28.7116	29.4014	29.4775	29.7927	29.4905	29.6812	29.8218	29.9031	29.913
Q13155;B2R7M3;F8W950;A8MU58;F8WCL2	Aminoacyl tRNA synthase complex-interacting multifunctional protein 2	AIMP2	9	9	9	41.9	41.9	41.9	35.348	320	0	31.1162	29.035	28.0083	28.5496	27.9284	28.6294	28.7257	28.9552	28.7009	28.8271	29.2136	29.0792	29.0286
D2CVN5		AIP	5	5	0	27	27	0	30.771	270	0	27.6859	24.7778	23.9822	23.4197	25.2175	25.6736	25.9938	25.1353	25.0011	24.8823	26.1392	25.9471	26.3876
Q53EY8;P00568;Q5T9B7;H0Y4J6;H0YID2	Adenylate kinase isoenzyme 1	AK1	9	9	9	57.7	57.7	57.7	21.619	194	0	31.0714	28.5186	27.8778	28.1981	28.3299	28.7581	28.9704	28.4592	28.2721	28.3027	29.4641	29.2673	29.4969
P54819-2;F8W1A4;P54819;F8VY04;P54819-3;P54819-5;P54819-6;P54819-4;F8VZG5;B4DLK2;G3V213;F8VPP1	Adenylate kinase 2, mitochondrial;Adenylate kinase 2, mitochondrial, N-terminally processed	AK2	15	15	15	71.6	71.6	71.6	25.614	232	0	33.6285	31.7587	31.272	31.5263	29.7448	30.6207	30.3925	31.5752	31.7888	31.5384	30.8397	31.0734	30.8196
Q9UIJ7;Q7Z4Y4;Q7Z531;Q9UIJ7-3;B3KWD9;Q9UIJ7-2	GTP:AMP phosphotransferase AK3, mitochondrial	AK3	14	14	14	65.6	65.6	65.6	25.565	227	0	31.5304	29.3663	29.0204	29.2903	27.9396	28.8835	28.7643	29.3823	29.6183	29.5474	29.211	29.4002	29.1606
P27144;D3DQ64;K4Q5R3	GTP:AMP phosphotransferase AK4, mitochondrial	AK4	10	10	10	58.3	58.3	58.3	25.268	223	0	31.4519	29.2703	28.9522	29.0696	28.1471	28.7824	28.7398	29.2454	29.6228	29.3624	29.2247	29.3139	29.1822
Q92667;B4DN86;Q92667-2;I3L0W0;I3NI36;I3L3K1;I3L364;I3L0K6;I3L2A2;I3L2N7	A-kinase anchor protein 1, mitochondrial	AKAP1	8	8	8	13.8	13.8	13.8	97.34	903	0	27.8038	26.166	25.2754	25.7067	24.0308	24.4141	24.5247	25.6784	25.8947	25.7898	25.3832	25.5132	25.2995
Q02952-3;Q02952-2;Q02952;Q5CZB5	A-kinase anchor protein 12	AKAP12	5	5	5	5.3	5.3	5.3	180.99	1677	0	26.9109	25.2432	22.971	25.0542	23.3418	23.423	24.3598	24.892	24.226	24.454	25.1696	24.4901	24.7464
C9JVY5;Q9Y2D5;A0A024R167;B4E2K2;Q9Y2D5-5;Q9Y2D5-7;Q9Y2D5-6;Q9Y2D5-4;A0A024R152	A-kinase anchor protein 2	AKAP2	3	3	3	5.5	5.5	5.5	85.282	778	0.00039976	26.8085	24.6935	24.259	22.9987	21.7665	25.0098	24.5515	24.4934	24.5228	24.3772	24.2218	24.9942	24.8354
Q9ULX6-2;Q9ULX6	A-kinase anchor protein 8-like	AKAP8L	2	2	2	4.8	4.8	4.8	65.229	585	0.00040617	25.227	23.1763	23.4716	24.1144	NaN	NaN	NaN	23.3941	23.865	24.4036	NaN	NaN	NaN
P14550;Q5T621;V9GYG2;V9GYP9	Alcohol dehydrogenase [NADP(+)]	AKR1A1	14	14	14	59.4	59.4	59.4	36.573	325	0	30.9609	28.513	27.5096	28.5613	27.888	28.4975	28.8751	28.4455	28.1485	28.1953	29.0304	28.91	29.2384
P15121;Q59EL5;E9PCX2;E9PEF9;O15289	Aldose reductase	AKR1B1	16	16	16	60.8	60.8	60.8	35.853	316	0	31.6768	28.5665	27.316	27.7676	29.2097	29.6647	30.1214	28.5399	28.2615	28.3622	30.3934	30.1992	30.4855
H3BLU7;O43488;H7C5H7;Q8NHP1	Aflatoxin B1 aldehyde reductase member 2	AKR7A2	5	5	5	27.4	27.4	27.4	34.684	314	0	28.7465	25.9129	24.8217	25.6865	26.3541	26.2336	27.0487	26.5128	26.0492	26.4687	27.083	26.9807	27.1014
P31749;B3KVH4;B7Z5R1;G3V4I6;G3V3X1;G3V2I6;B3KXD7;Q9BV07	RAC-alpha serine/threonine-protein kinase	AKT1	3	3	3	7.1	7.1	7.1	55.686	480	0.00044425	26.7526	24.5233	23.2547	24.1779	23.5464	24.1749	24.7783	24.4349	23.934	24.4316	24.7807	24.744	25.2096
Q96B36;M0R2V8;H9KV91;Q96B36-2;Q96B36-3	Proline-rich AKT1 substrate 1	AKT1S1	2	2	2	11.7	11.7	11.7	27.383	256	0.00040576	26.5999	24.2917	23.4314	23.8541	23.3414	24.2475	24.5257	24.2974	23.9481	24.1331	24.6297	24.5505	25.1275
B3KP61;B4DG79;Q0VAN0;P31751;J3QKW1;M0R0P9;M0QZW8;J3QL45;M0R283	RAC-beta serine/threonine-protein kinase	AKT2	3	3	3	9.4	9.4	9.4	43.916	382	0	25.9949	23.5157	22.6352	21.7214	23.7993	23.839	23.8675	23.231	23.2764	23.2033	24.6744	24.5446	24.3903
Q9Y243-2;Q56A86;Q9Y243	RAC-gamma serine/threonine-protein kinase	AKT3	3	3	3	8	8	8	54.031	465	0.00041815	25.3529	21.5829	22.0994	NaN	22.697	22.9647	24.2703	23.4419	23.1058	NaN	23.4576	23.9914	24.0295
Q13740-2;Q13740;F5GXJ9;B3KNN9;H7C543;Q13740-4;Q13740-3	CD166 antigen	ALCAM	23	23	13	54.2	54.2	28.4	63.664	570	0	33.861	31.7268	31.5959	31.7776	30.1126	31.0163	30.7354	31.8508	32.0918	31.9858	31.3461	31.4584	31.1744
Q8IZ83-3;Q8IZ83;F8WBH3;B4DVV1;F5H4B6;B4DQ15;Q8IZ83-2	Aldehyde dehydrogenase family 16 member A1	ALDH16A1	5	5	5	12.4	12.4	12.4	79.917	751	0	27.6312	26.0422	24.2073	23.9166	24.4354	25.3978	25.1284	25.7124	25.2984	25.5508	25.39	25.3535	25.6441
P54886;P54886-2	Delta-1-pyrroline-5-carboxylate synthase;Glutamate 5-kinase;Gamma-glutamyl phosphate reductase	ALDH18A1	32	32	32	54.6	54.6	54.6	87.301	795	0	33.3753	31.3755	30.9448	31.2143	29.5616	30.6013	30.3584	31.2402	31.4909	31.3372	30.8656	31.0327	30.7683
P47895;B2R5T2;H0Y2X5;B4DYU3;Q7Z3A2;H0YNQ3;H0YKF9;B4E0M6;H0YLT1	Aldehyde dehydrogenase family 1 member A3	ALDH1A3;DKFZp686G1675	25	25	22	61.3	61.3	56.1	56.108	512	0	33.5117	31.5929	30.6343	31.1856	29.901	30.6871	31.0132	31.5007	31.2427	31.3548	31.2982	31.2054	31.4746
P30837;B4DLJ0	Aldehyde dehydrogenase X, mitochondrial	ALDH1B1	19	17	17	45.6	42.6	42.6	57.206	517	0	32.5649	30.6259	30.0194	30.3833	28.9367	29.6845	29.6304	30.5134	30.6386	30.537	30.1848	30.3141	30.1577
P05091;Q53FB6;P05091-2;B4YAH7;F8VP50;S4R3S4;Q59EJ0;B4DXX3;B4DDF8;V9HVX6;P00352;Q9UN17;Q5SYQ7;Q5SYQ9;Q5SYQ8	Aldehyde dehydrogenase, mitochondrial	ALDH2	19	18	17	54.5	53	51.5	56.381	517	0	31.0897	28.3138	27.961	28.1345	27.8612	29.1425	29.0588	28.4012	28.6171	28.4645	29.3452	29.5377	29.3234
J3QRD1;P51648;P51648-2;Q59H65;Q68D64;J3QS00;I3L1M4;J3QKK9;J3KTG1;C9JGJ2;I3L0X1;J3KTD9;I3L2W1;K7EN73;E9PJV0;C9JKT2;C9JMC5;I3L3I9;P48448;A8MYB8;E9PNN6;B3KSJ6;P30838;Q6PKA6	Fatty aldehyde dehydrogenase;Aldehyde dehydrogenase	ALDH3A2;DKFZp686E23276	9	9	8	26.5	26.5	23.4	44.648	393	0	30.4566	28.5117	28.1084	28.546	26.6388	27.045	27.3116	28.5009	28.7329	28.6323	27.7727	27.9118	27.638
S4R3R5;P43353;S4R374;P43353-2;Q59F10;S4R3D9;Q9BUJ8;B4DSX1	Aldehyde dehydrogenase family 3 member B1;Aldehyde dehydrogenase	ALDH3B1	6	5	5	19.4	16.8	16.8	51.598	465	0	27.5216	25.1906	25.1438	25.5625	24.2288	25.2336	23.0424	25.1639	25.6718	25.484	25.3867	25.347	24.5107
P30038-3;P30038;P30038-2;Q5TF55	Delta-1-pyrroline-5-carboxylate dehydrogenase, mitochondrial	ALDH4A1	3	3	3	9.4	9.4	9.4	56.042	512	0.0002266	25.1923	23.5844	21.0356	22.2406	22.1168	22.0767	23.2075	23.3058	22.9511	NaN	23.268	23.0372	23.1168
X5DNC0;X5D8T4;B4DGP6;P51649;P51649-2;F5H328;C9J8Q5;A8K435;Q8N3W7	Succinate-semialdehyde dehydrogenase, mitochondrial	ALDH5A1	10	10	10	30.6	30.6	30.6	55.109	516	0	29.5675	27.5721	27.2573	27.6638	25.3248	26.3717	26.4891	27.6518	27.8727	27.8972	26.721	26.9495	26.5809
Q02252-2;Q53FN8;Q02252;Q53H94;G3V4Z4;O43573	Methylmalonate-semialdehyde dehydrogenase [acylating], mitochondrial	ALDH6A1	4	4	4	13.6	13.6	13.6	56.227	522	0.00022457	27.3032	24.6152	24.9158	24.7811	24.0876	24.9522	24.7963	24.709	25.174	24.9267	25.6559	25.5266	25.1937
P49419-2;P49419;F8VS02;P49419-4;P49419-3;H0YHM6;F8VVF2;F8WDY6;F8WD33	Alpha-aminoadipic semialdehyde dehydrogenase	ALDH7A1	23	23	23	59.9	59.9	59.9	55.366	511	0	32.3498	30.0936	29.4416	30.0288	29.1211	29.8595	29.8162	30.1077	30.2194	30.0849	30.2539	30.3125	30.2794
P49189;B9EKV4;B4DE91;B4DX14;B4DXY7;B4DYY1	4-trimethylaminobutyraldehyde dehydrogenase	ALDH9A1	14	14	14	37.2	37.2	37.2	53.801	494	0	31.8396	29.3819	28.658	29.0945	29.0207	29.3759	29.754	29.5257	29.5793	29.4198	30.046	29.9415	29.9454
P04075;P04075-2;H3BQN4;J3KPS3;H3BPS8;H3BUH7;H3BR04;H3BMQ8;H3BU78;H3BR68;A4UCS9;A4UCT0	Fructose-bisphosphate aldolase A;Fructose-bisphosphate aldolase	ALDOA	25	25	21	84.1	84.1	74.5	39.42	364	0	35.5209	33.0991	32.2015	32.6962	32.7137	33.1812	33.4107	33.0641	32.7875	32.8489	33.8043	33.6131	33.8137
B7Z1N6;B7Z1Y2;P09972;B7Z3K9;B7Z1Z9;B7Z3K7;A8MVZ9;K7EKH5;J3KSV6;J3QKP5;B7Z1L5;C9J8F3	Fructose-bisphosphate aldolase;Fructose-bisphosphate aldolase C	ALDOC	8	4	4	30.2	16.3	16.3	35.423	325	0	30.9003	28.335	27.2249	27.9991	28.0959	28.7485	28.9045	27.9137	27.477	27.8072	28.9311	28.8803	29.1111
Q9BT22;B4DP08;K7EID2;K7EPU3;K7EQK1;Q6GMV1	Chitobiosyldiphosphodolichol beta-mannosyltransferase	ALG1	9	9	9	28.9	28.9	28.9	52.518	464	0	30.0851	28.1181	27.6806	27.9851	26.4298	27.1874	26.8816	28.0695	28.2607	28.1079	27.7105	27.8083	27.4746
Q5I7T1;Q5BKT4;F8VWA9;F5H5T2;F8VXJ0;F5GZZ6;A8K8X3	Putative Dol-P-Glc:Glc(2)Man(9)GlcNAc(2)-PP-Dol alpha-1,2-glucosyltransferase;Dol-P-Glc:Glc(2)Man(9)GlcNAc(2)-PP-Dol alpha-1,2-glucosyltransferase	ALG10B;ALG10	2	2	2	4.9	4.9	4.9	55.447	473	0.00042717	26.356	23.9861	24.6333	23.9978	23.2008	23.2246	22.7496	24.1928	24.6438	24.4008	24.3259	23.9551	23.4221
Q2TAA5	GDP-Man:Man(3)GlcNAc(2)-PP-Dol alpha-1,2-mannosyltransferase	ALG11	3	3	3	9.1	9.1	9.1	55.65	492	0.00040775	26.5353	25.317	22.6707	24.6228	20.936	23.9866	22.0419	24.2474	24.6136	24.4337	23.308	24.1305	24.2088
Q9H553;Q9H553-2;B3KNL8	Alpha-1,3/1,6-mannosyltransferase ALG2	ALG2	8	8	8	28.8	28.8	28.8	47.091	416	0	30.0521	27.9871	27.6585	28.035	26.4629	27.2605	26.6733	27.9411	28.4329	28.1126	27.5907	27.7109	27.3081
H7C0X4;B4DS50;Q92685-2;C9J7S5;Q92685	Dol-P-Man:Man(5)GlcNAc(2)-PP-Dol alpha-1,3-mannosyltransferase	ALG3	2	2	2	6.2	6.2	6.2	36.898	323	0.00022573	28.2236	26.1605	25.8427	26.2285	24.2139	25.2682	25.2449	26.205	26.5056	26.386	25.3498	25.818	25.5866
Q9Y673;Q9HC03;Q9Y673-2;B4DR67	Dolichyl-phosphate beta-glucosyltransferase	ALG5	9	9	9	33.6	33.6	33.6	36.946	324	0	29.3066	27.3735	26.8681	27.2458	25.2999	26.35	26.2828	27.1231	27.4944	27.3803	26.8362	26.93	26.8669
Q9Y672;A2A2G4;B4DHV8;S4R350	Dolichyl pyrophosphate Man9GlcNAc2 alpha-1,3-glucosyltransferase	ALG6	3	3	3	5.7	5.7	5.7	58.18	507	0	29.0758	26.7428	26.7348	26.7316	25.6474	26.5388	26.2602	26.8863	27.4153	27.0835	26.75	26.9654	26.5659
Q9BVK2-2;Q9BVK2;B3KQL8;H0YDQ1;H0YDD3;E9PP80;E9PNE2	Probable dolichyl pyrophosphate Glc1Man9GlcNAc2 alpha-1,3-glucosyltransferase	ALG8	3	3	3	7.1	7.1	7.1	53.18	467	0	27.5153	24.4477	25.5096	24.244	24.171	26.0128	23.8107	25.658	25.99	25.6506	24.0075	25.4545	25.4868
P05187;B2R7C7;B4DNF3	Alkaline phosphatase, placental type;Alkaline phosphatase	ALPP	15	15	5	44.9	44.9	17.4	57.953	535	0	31.3732	27.7343	27.4268	28.0589	28.6007	29.6567	29.6539	28.2807	28.4967	28.4631	29.8034	30.0637	29.8544
Q86V81	THO complex subunit 4	ALYREF	9	9	1	44.4	44.4	5.1	26.888	257	0	33.4262	31.3117	30.9209	31.2974	29.8309	30.6405	30.5533	31.2918	31.5139	31.5099	30.9598	31.0878	30.9183
Q9UKV5;H3BRK9;Q1RN03;A0A024R6R5;Q6PGR1;R4GNG2	E3 ubiquitin-protein ligase AMFR	AMFR	4	4	4	11.4	11.4	11.4	72.995	643	0	26.2552	23.8899	23.2977	24.5959	23.143	23.4833	22.9113	23.7244	24.3153	24.6536	24.2257	23.8628	23.7481
Q01433-5;Q01433-2;Q01433;B2RB47;Q01433-3;Q01433-4;H0Y360;E9PIJ1;H0YCL9;E9PJF6;H0YF16	AMP deaminase 2	AMPD2	10	10	10	15.9	15.9	15.9	88.287	761	0	28.302	26.4894	25.1999	25.6678	24.8313	25.5598	25.9662	26.2668	25.8497	25.8666	26.2158	26.131	26.4715
Q9H1A4;H0Y564;F8WAS1	Anaphase-promoting complex subunit 1	ANAPC1	11	11	11	9.9	9.9	9.9	216.5	1944	0	28.9319	26.9842	26.2435	26.8267	25.3315	26.187	25.8917	26.7798	26.7779	26.9056	26.7967	26.7216	26.6389
D6RA92;Q9UM13;Q4W5I2;D6R9Q5;D6RD74	Anaphase-promoting complex subunit 10	ANAPC10;APC10	2	2	2	20.3	20.3	20.3	18.041	158	0	27.7428	25.7686	24.8177	25.4513	24.5645	25.0147	24.9885	25.8043	25.4845	25.6315	25.8045	25.4611	25.4631
Q9UJX6-2;Q9UJX6;B4DGH7;B4DJR9	Anaphase-promoting complex subunit 2	ANAPC2	10	10	10	16.1	16.1	16.1	93.468	819	0	28.85	26.832	25.7572	26.6181	25.455	26.1268	26.348	26.6558	26.6902	26.8318	26.7046	26.7669	26.5721
Q9UJX5;E9PCR4;Q9UJX5-2;B3KN47;D6RFM7;D6RAP6	Anaphase-promoting complex subunit 4	ANAPC4	8	8	8	17.1	17.1	17.1	92.115	808	0	28.6421	26.5698	26.1667	26.5357	25.4361	25.7531	25.4154	26.669	26.4162	26.649	26.464	26.4118	26.4956
F5H0F9;Q9UJX4;Q9UJX4-3;F5GY68;Q9UJX4-2;F5H3S5;H0YFB5;F5H0N1;B7Z6Z3;Q49A41;B4DFK4;F5GZ05;Q9Y2B7	Anaphase-promoting complex subunit 5	ANAPC5	16	16	16	32.3	32.3	32.3	83.674	742	0	29.3659	27.2043	26.7115	27.0757	26.1511	26.6016	26.707	27.2803	27.3944	27.1864	27.1121	27.3588	27.1683
B3KMP2;Q9UJX3-2;A5D8X2;Q9UJX3;Q4KMX6;A8KAQ7;Q2M2R1;H0YIW2;H0YIX7	Anaphase-promoting complex subunit 7	ANAPC7	13	13	13	35.8	35.8	35.8	56.313	503	0	29.3735	27.3834	26.4482	27.2878	25.8585	26.5989	26.6113	27.272	27.2304	27.2616	27.2793	27.0162	27.1253
Q59G01;Q12955-7;Q12955-5;Q12955-4;Q12955;Q8NAK2;A8KA62;Q12955-6;Q6ZT73	Ankyrin-3	ANK3	3	3	3	4.2	4.2	4.2	101.89	931	0.0004199	27.9513	22.2735	27.309	21.0693	20.7848	21.5733	26.2725	25.382	25.4161	24.878	25.2483	25.2938	25.8413
Q9NU02;Q8TCA8	Ankyrin repeat and EF-hand domain-containing protein 1	ANKEF1;ANKRD5	2	2	2	3.1	3.1	3.1	86.663	776	0.0038196	25.5987	23.6224	23.7371	24.1588	NaN	NaN	22.3073	24.0116	24.1023	24.3468	NaN	NaN	NaN
Q9P2R3;Q9P2R3-4;Q9P2R3-2;B3KPZ0;Q5H9P4;K7EPT2;B4DZ21;I3L1Z9;I3L3P8	Ankyrin repeat and FYVE domain-containing protein 1	ANKFY1;DKFZp686M19106	14	14	14	18.5	18.5	18.5	128.4	1169	0	29.4099	27.1474	26.602	26.7743	26.3098	26.8274	27.1188	27.3376	27.0486	27.3015	27.3151	27.3241	27.555
Q58F08;Q9P2G1;Q4VBX8	Ankyrin repeat and IBR domain-containing protein 1	ANKIB1	2	2	2	5.9	5.9	5.9	80.954	724	0.00043649	25.1809	23.481	21.9962	22.4599	22.576	23.2714	NaN	23.1866	23.3676	23.4018	23.3754	23.4757	NaN
F5H2H5;Q86XL3;Q86XL3-2;F5H417;F5H1E7;F5H6J0;F5H1D4;Q86XL3-3	Ankyrin repeat and LEM domain-containing protein 2	ANKLE2	12	12	12	23.4	23.4	23.4	97.722	876	0	29.4062	27.0843	26.7842	26.9941	26.126	26.9284	26.8263	27.1857	27.398	27.3428	27.2687	27.2729	27.3444
Q6UB99;Q9UHR3;X5D778;Q59GC3;A8K4M9	Ankyrin repeat domain-containing protein 11	ANKRD11	3	3	3	3	3	3	297.91	2663	0.0099633	27.1255	24.2185	25.4386	24.6795	NaN	25.7011	NaN	25.1193	25.4952	25.4796	NaN	26.0483	NaN
B4DYP5;Q8IZ07;H0YIN8;B4DDL0;S4R3D2;F8W150;S4R3U2;B3KMT9;Q6ZTN6-2;Q9Y5A3;B3KND9;Q6ZTN6;Q6ZTN6-3	Ankyrin repeat domain-containing protein 13A	ANKRD13A	7	7	7	14.3	14.3	14.3	67.475	589	0	28.0138	24.3209	23.9928	24.1457	25.6152	26.3186	26.2485	25.4799	25.3837	25.3559	26.389	26.2719	26.7918
H0YM23;O75179-7;O75179-2;O75179;O75179-6;B4DTP3;H0YLQ3;B4DR08;O75179-4;O75179-3;H7C2F5;Q9NXF0;H3BLS9;O75179-5;B3KU50;H0YMS3	Ankyrin repeat domain-containing protein 17	ANKRD17	11	11	6	7.1	7.1	3.7	263.25	2487	0	28.267	26.4291	24.4859	26.094	24.6765	24.9166	26.2359	26.0137	25.7595	26.1093	26.298	26.0314	26.0976
B2RBQ4;Q9GZV1;Q5T457;Q9GZV1-2	Ankyrin repeat domain-containing protein 2	ANKRD2	3	3	3	15.3	15.3	15.3	37.151	333	0.00044474	26.2664	22.49	20.8137	21.8651	23.2529	24.7686	24.8666	22.8873	22.1151	22.5658	24.5623	25.1048	25.2689
Q5VYY1	Ankyrin repeat domain-containing protein 22	ANKRD22	4	4	4	19.9	19.9	19.9	21.848	191	0	28.4109	26.7272	26.444	26.6594	23.276	24.2793	24.1014	26.7936	27.0852	26.0749	24.8025	25.0483	24.8777
O15084-2;O15084;O15084-4;O15084-1;B4DIW9	Serine/threonine-protein phosphatase 6 regulatory ankyrin repeat subunit A	ANKRD28	2	2	2	3.1	3.1	3.1	96.16	899	0	26.4754	24.3566	22.7189	24.1785	22.38	24.0022	24.4966	24.0943	24.0939	24.1213	24.3793	24.27	24.7128
Q8NB46;B3KWN0	Serine/threonine-protein phosphatase 6 regulatory ankyrin repeat subunit C	ANKRD52	7	7	7	10.9	10.9	10.9	115.08	1076	0	27.756	24.5739	24.2854	25.5686	24.8243	25.4626	25.7267	25.4913	25.1798	25.6181	25.9277	25.8464	25.967
Q92625;Q49AR9;B4DQW8;Q05CP0	Ankyrin repeat and SAM domain-containing protein 1A	ANKS1A	3	3	3	4.1	4.1	4.1	123.11	1134	0.00022732	25.3561	23.0154	22.6448	23.4865	22.6835	21.8276	22.4425	23.6907	23.0778	23.0905	23.5478	23.022	23.1068
Q9H8Y5;C9JS61;C9K022;B8ZZS4	Ankyrin repeat and zinc finger domain-containing protein 1	ANKZF1	2	2	2	3.7	3.7	3.7	80.926	726	0.00022497	26.0119	23.9812	22.9795	23.7454	22.8412	23.2027	23.4677	23.8393	23.744	24.1064	23.8323	23.6427	24.0925
B4DSL6;Q9NQW6;A8K5D9;Q9NQW6-2;H7C3S1;H7C1C2;H7C1K5;H7C167	Actin-binding protein anillin	ANLN	15	15	15	20.4	20.4	20.4	110.85	1001	0	29.6061	27.7292	26.8043	27.0381	26.2854	26.8427	27.0354	27.5823	27.322	27.5654	27.4891	27.3301	27.5244
Q9NW15-5;Q9NW15;Q9NW15-2;C9IYD3;C9JQC9;C9JPY2;C9J670;Q9NW15-3;C9IZD0;C9JA49;Q9NW15-4;C9JH90;C9JJS5	Anoctamin-10	ANO10	6	6	6	14.2	14.2	14.2	72.143	627	0	28.5561	26.551	25.9244	26.4822	24.7275	25.9437	25.4746	26.4573	26.5805	26.4882	26.3345	26.291	26.1413
Q4KMQ2-3;Q4KMQ2;Q4KMQ2-4;Q4KMQ2-2;B4E1V1;B4DZA5;B3KX12	Anoctamin-6;Anoctamin	ANO6	5	5	5	9.8	9.8	9.8	103.96	892	0	28.7599	26.6732	26.1642	26.6794	24.946	26.0293	25.9331	26.5935	26.8097	26.9104	26.2768	26.4966	26.4099
P39687;H0YN26;Q6PKH8;Q08AJ6;Q3KPI8;O95626;O43423;Q1AHP8;H7BZ09	Acidic leucine-rich nuclear phosphoprotein 32 family member A	ANP32A	10	10	8	34.5	34.5	28.1	28.585	249	0	33.132	30.8582	29.8969	30.838	29.9417	30.62	30.7971	30.8056	30.4963	30.9482	31.1873	31.1613	31.1602
Q92688-2;Q53F35;Q92688;Q5T6W8	Acidic leucine-rich nuclear phosphoprotein 32 family member B	ANP32B	8	6	6	41	26.2	26.2	22.276	195	0	32.935	30.6814	29.7063	30.781	29.8892	30.1277	30.5764	30.6463	30.1905	30.7336	30.7467	30.8268	31.0873
Q53F20;Q9BTT0;Q9BTT0-3;E9PPH5;Q5TB19;B4E0D5;E9PLC4;Q9BTT0-2	Acidic leucine-rich nuclear phosphoprotein 32 family member E	ANP32E	7	7	7	29.7	29.7	29.7	30.434	266	0	30.5354	28.2422	27.0047	28.0215	27.5232	28.3126	28.1855	28.2639	27.9458	28.1562	28.6368	28.7649	28.6906
P15144;Q59E93;B4DV63;B4DP01;B4DP96;B4DPH5;H0YLZ8;H0YKT6;H0YMC1;Q8IVL7;Q71E46	Aminopeptidase N	ANPEP	39	39	39	49.8	49.8	49.8	109.54	967	0	34.3675	32.2428	31.8778	32.4208	30.6959	31.5812	31.181	32.1172	32.4427	32.3702	31.9038	32.014	31.767
P04083;B5BU38;Q5T3N1;Q5T3N0;B4DL19;Q05BR2	Annexin A1;Annexin	ANXA1	24	24	24	69.1	69.1	69.1	38.714	346	0	37.8669	35.8406	35.5064	35.8147	34.2177	34.8373	34.7655	35.7987	36.1231	35.9563	35.385	35.3773	35.2754
B4DPJ2;P50995-2;P50995;B7Z6L0;H0Y6E1;Q5T0G9	Annexin;Annexin A11	ANXA11	14	14	1	39.9	39.9	3.9	45.597	411	0	32.0907	29.968	29.5872	29.892	28.5704	29.3847	29.2102	29.9516	30.077	30.1547	29.7975	29.901	29.6713
V9HW65;P07355;P07355-2;H0YN42;H0YMD0;H0YMU9;H0YM50;A6NMY6;H0YKS4;B3KRQ1;H0YNP5;B4DNH8;H0YN28;H0YL33;H0YMM1;H0YNA0;H0YKZ7;H0YLV6;H0YKX9;H0YKL9;H0YMW4;H0YN52;H0YKV8;H0YMD9;H0YNB8;H0YKN4;H0YLE2	Annexin A2;Annexin;Putative annexin A2-like protein	ANXA2;ANXA2P2	27	27	18	74	74	43.7	38.576	339	0	38.4666	36.2148	35.9363	36.1698	35.1222	35.8847	35.7096	36.1376	36.6036	36.3285	36.2969	36.3173	36.1206
P12429;D6RA82;D6RFG5;D6RCA8;D6RAZ8;D6RFJ9	Annexin A3;Annexin	ANXA3	21	21	21	70	70	70	36.375	323	0	34.9457	32.7437	32.3806	32.729	31.625	32.2527	32.1482	32.6873	32.9793	32.801	32.7522	32.7056	32.5198
P09525;V9HW59;Q6LES2;Q6P452;B4DE02;B4DDZ4;Q59FK3;B4E1S2;Q6MZI0	Annexin A4;Annexin	ANXA4	14	14	2	50.5	50.5	9.7	35.882	319	0	32.5806	30.5992	30.3478	30.5586	28.6893	29.4267	29.3706	30.417	30.8023	30.5654	29.952	30.0405	29.8528
P08758;D6RBL5;D6RBE9;E9PHT9;B4DNG6;D6RCN3	Annexin A5;Annexin	ANXA5	20	20	20	71.6	71.6	71.6	35.936	320	0	34.6909	32.5749	32.2062	32.4887	31.1499	32.023	31.7481	32.5224	32.8113	32.7089	32.3573	32.4056	32.2262
A6NN80;A8K3Q7;E5RK69;E5RK63;E5RJF5;E5RI05;E5RFF0;E5RIU8;E5RJR0;H0YC77	Annexin	ANXA6	28	28	1	48.3	48.3	2.1	75.276	667	0	32.0033	30.1591	29.7624	30.1609	27.7861	28.5025	28.5132	30.0996	30.4234	30.2816	29.051	29.1581	29.04
B4DT77;B4DWU2;B4DHY4;Q53HM8;P20073-2;P20073;B2R657;B2R7L2	Annexin;Annexin A7	ANXA7	15	15	15	48.2	48.2	48.2	37.805	336	0	32.291	30.2766	29.7449	30.2768	28.3702	29.2862	29.4862	30.0757	30.1958	30.1706	29.7675	29.8703	29.8579
B4DTF2;Q5VT79;P13928;B4DQE1;E7EVD9;B4DTC9;Q5VTM3;Q5VT79-2;Q5T2P8;B4DTB3;B4DLF6;F5H7X5;Q5T2P8-2;F5GX16;Q5T2P7	Annexin;Annexin A8-like protein 2;Annexin A8;Annexin A8-like protein 1	ANXA8L2;ANXA8;ANXA8L1	5	5	5	28.9	28.9	28.9	30.492	270	0	28.1539	25.3182	25.375	25.6066	25.035	25.7167	26.1154	25.6467	25.9107	25.652	26.3966	26.4554	26.2466
O76027	Annexin A9	ANXA9	2	2	2	9	9	9	38.363	345	0.0017033	23.2775	NaN	NaN	21.9218	20.5677	22.1458	NaN	NaN	NaN	21.9846	21.8201	22.7377	NaN
Q10567-3;Q10567-2;Q10567;Q10567-4;C9J1E7;Q7Z3M8;H7C034	AP-1 complex subunit beta-1	AP1B1	39	20	9	52.4	34.7	19.8	103.56	939	0	31.6326	29.4865	28.5085	29.2353	28.6953	29.1906	28.9425	29.4777	29.3439	29.4347	29.5818	29.6064	29.7118
O43747;Q8IY97;O43747-2;J3KQU9;B3KXW5;B4DDL1;B4DS96;H3BR36;H3BUN9;H3BNR4;B4DGE1;H3BN71;B3KNW1;H3BNN2;H3BRM7	AP-1 complex subunit gamma-1	AP1G1	19	19	19	29.3	29.3	29.3	91.35	822	0	31.9877	29.5615	28.9164	29.6584	28.7167	29.5633	29.7092	29.864	29.4543	29.6469	29.9073	29.8976	30.0707
B4E3E1;Q86V28;O75843;H0YJ08;Q86U03;Q86U41;H0YJ47	AP-1 complex subunit gamma-like 2	AP1G2	4	4	4	7	7	7	61.263	554	0.00044375	27.8686	25.3345	25.1229	25.7568	24.7189	25.1586	25.406	25.7932	25.5025	25.9732	26.0003	25.1555	26.02
Q9BXS5;Q9BXS5-2;B3KNH5;Q59EK3;K7EJL1;B4DDG7;E7ENJ6;B4DN99;K7ENA7;K7EQX3;K7EPJ8;K7ER75;K7EQ90	AP-1 complex subunit mu-1	AP1M1	15	10	10	44.7	33.6	33.6	48.586	423	0	29.6584	27.1959	26.9497	27.0537	26.3376	27.2502	27.4254	27.4993	27.2937	27.6473	27.4856	27.6604	27.678
Q9Y6Q5;Q53GI5;B3KN68;Q9Y6Q5-2;K7EPR4;K7EJJ1;K7EMG5;K7ERH5;K7EL08;K7EK69	AP-1 complex subunit mu-2	AP1M2	19	19	14	53.2	53.2	44.7	48.108	423	0	31.65	29.5086	28.7434	29.0777	28.4809	29.1542	29.2029	29.3798	29.3305	29.3464	29.6409	29.6162	29.6268
P61966;H7C1E4;P61966-2	AP-1 complex subunit sigma-1A	AP1S1	5	5	3	37.3	37.3	27.8	18.733	158	0	29.3786	27.1417	26.303	26.9111	26.0445	26.9945	27.0401	27.1196	27.0199	26.9198	27.5601	27.414	27.4304
O95782-2;O95782;Q8N9K4;B4DXJ6;M0R2D9	AP-2 complex subunit alpha-1	AP2A1	27	27	21	40.3	40.3	31.6	105.36	955	0	31.8422	29.7193	28.9742	29.4269	28.4649	29.3134	29.3395	29.6435	29.519	29.7699	29.763	29.8392	29.746
B7Z5S9;O94973;O94973-2;O94973-3;B7Z1Q4;Q8N2F8;B3KMI7;E9PR62;E9PNC4;Q59FN8;E9PQP4;H0YDE9;H0YEG0	AP-2 complex subunit alpha-2	AP2A2	18	12	12	34.1	25.2	25.2	103.06	930	0	29.2013	27.0098	26.2221	27.1648	25.897	26.4987	26.518	27.2114	27.1582	27.1787	26.8424	26.9887	26.9998
H0UID4;P63010;H0UID3;P63010-2;A8K916;A8K0G3;H0UID5;Q68DI0;P63010-3;K7EJT8;B4DWG4;B4E261;Q96EL6;B4DIL5;K7ERB2;K7EN71;K7EJ01;K7EJX1;K7ERE4;K7EKZ5	AP-2 complex subunit beta	AP2B1;DKFZp781K0743	40	40	21	56	56	38.3	104.34	935	0	33.1401	30.9216	30.1441	30.7042	29.9211	30.6329	30.7571	30.8365	30.6801	30.8417	31.1051	31.1099	31.228
Q96CW1-2;Q96CW1;E9PFW3;B4DFM1;B4DNB9;B4DJB1;B4E304;C9JJ47;B4DTI4;B7Z4N2;C9JTK4;C9JGT8;C9JJD3;C9JPV8;H7C4C3	AP-2 complex subunit mu	AP2M1	11	11	11	31.2	31.2	31.2	49.389	433	0	31.2185	29.0817	28.1006	28.8426	27.9234	28.6858	28.8228	28.9391	28.6318	28.8916	29.0599	29.1562	29.1504
P53680;M0R0N4;M0QYZ2;P53680-2;X6R390;M0QZ21	AP-2 complex subunit sigma	AP2S1	3	3	3	17.6	17.6	17.6	17.018	142	0.00043197	29.2006	27.0593	26.3385	26.8064	26.1447	26.4503	26.7001	27.0895	27.0677	26.9883	27.3748	26.998	27.0385
O00203-3;O00203;A8K586;Q3MNE1;B4E0B2;Q13367;Q13367-4;Q68CN5;F5GYB0;F5GWU4;Q13367-3;B4DFZ2;H0YBD0;B3KUS4	AP-3 complex subunit beta-1	AP3B1	18	18	18	20.7	20.7	20.7	116.19	1045	0	31.0806	28.4954	27.6501	28.035	27.6754	28.9671	29.3145	28.9291	28.65	28.8024	29.0934	29.0544	29.3169
O14617-5;O14617;O14617-4;Q6PK82;O14617-2;G5E988;O14617-3;E7EMM2;B0AZV8;K7ERW8;B3KSV6;K7ELX8	AP-3 complex subunit delta-1	AP3D1	26	26	26	27.7	27.7	27.7	136.65	1215	0	30.3904	28.2393	27.2212	27.9968	27.2215	28.0661	27.7689	28.2551	27.8054	28.0505	28.4691	28.4575	28.5026
Q9Y2T2;B4DRN6;Q8NDP0;H0YBM0;E5RJ52;P53677	AP-3 complex subunit mu-1	AP3M1;DKFZp586G1518	12	12	12	47.8	47.8	47.8	46.939	418	0	30.4469	28.222	27.3876	27.9168	27.5276	27.9198	28.0303	28.2082	28.1143	28.171	28.6384	28.5101	28.4629
Q92572;B2R4I8;F5H459	AP-3 complex subunit sigma-1	AP3S1	2	2	2	13.5	13.5	13.5	21.732	193	0	26.0565	24.0242	22.9926	23.6012	22.8754	23.6828	23.3235	24.0242	23.6392	23.7973	24.0967	24.2065	23.7893
Q2VPB7	AP-5 complex subunit beta-1	AP5B1	2	2	2	3.2	3.2	3.2	93.948	878	0.00041554	24.2403	22.5139	21.8897	22.3715	20.092	20.9972	20.3168	22.0784	22.3308	22.3957	21.7253	22.0647	21.3273
P13798;C9JIF9;H7C393;H7C1U0;C9JLK2;F8WEH5	Acylamino-acid-releasing enzyme	APEH	12	12	12	26.6	26.6	26.6	81.224	732	0	30.552	28.2855	27.1379	27.82	27.4963	28.1745	28.4635	28.2637	27.9148	28.0839	28.7007	28.654	28.8959
P27695;G3V3M6;G3V5Q1;G3V3C7;G3V5D9;G3V5M0;G3V359;H7C4A8;G3V2D9;G3V3Y6	DNA-(apurinic or apyrimidinic site) lyase;DNA-(apurinic or apyrimidinic site) lyase, mitochondrial	APEX1	14	14	14	56.6	56.6	56.6	35.554	318	0	32.3535	30.0321	29.258	30.3555	29.0345	29.7955	29.7327	30.1438	29.9025	30.3323	30.2789	30.3327	30.3029
Q96BI3-2;B3KQT0;Q96BI3;Q5TB21;B4DUG7	Gamma-secretase subunit APH-1A	APH1A	2	2	2	5.7	5.7	5.7	26.839	247	0.00040469	25.862	24.09	24.0039	22.9523	22.3927	22.7609	22.4115	23.5	24.2393	24.049	23.9067	23.3465	23.075
Q9BZZ5-2;G3V1C3;Q9BZZ5;Q9BZZ5-5;B4E283;B4DDR3;Q9BZZ5-1;Q9BZZ5-3;H0YER7;E9PQK6	Apoptosis inhibitor 5	API5	13	13	13	30.6	30.6	30.6	56.769	504	0	31.3783	29.3042	28.5389	29.1955	27.8316	28.6355	28.8015	29.2818	29.2063	29.3235	29.1602	29.2078	29.1954
Q96GX9;J3KN82;B4DY17;S4R3D6;Q96GX9-3	Methylthioribulose-1-phosphate dehydratase	APIP	2	2	2	11.6	11.6	11.6	27.125	242	0	24.095	22.452	21.0674	NaN	NaN	22.0716	22.4109	22.5061	22.0947	NaN	NaN	22.5354	22.6761
F5GZY0;A0A024R3N3;Q06481-3;Q06481-6;Q06481;B4E3I5;Q06481-4;Q06481-2;Q06481-5;F5H845;B4DTV1;B4DKY3;E9PQS3;E9PSC7	Amyloid-like protein 2	APLP2	9	9	9	20.7	20.7	20.7	75.877	658	0	28.9992	26.5705	26.3118	26.5915	25.4894	26.631	26.5961	27.0058	27.0363	26.9498	26.7046	26.903	26.6914
Q9HDC9;H0Y512;Q9HDC9-2	Adipocyte plasma membrane-associated protein	APMAP	24	24	24	68.3	68.3	68.3	46.48	416	0	33.1735	31.133	30.7746	31.0772	29.5935	30.2913	30.0428	31.0528	31.4008	31.202	30.7337	30.9181	30.5688
Q8NCW5-2;Q8NCW5;B4DP80;Q5T3I4;Q6PGN4;Q5T3I3	NAD(P)H-hydrate epimerase	APOA1BP	6	6	6	49.2	49.2	49.2	20.43	185	0	29.9753	27.5774	27.2055	27.3113	26.7516	27.7201	27.5746	27.8345	27.8654	27.815	27.8616	27.9316	28.0127
W0HJ78;Q9UH17;B0QYD3;Q9UH17-3;Q9UH17-2;B7ZLZ1;P31941-2;B4DGW8;P31941	DNA dC->dU-editing enzyme APOBEC-3B	APOBEC3B	10	10	6	39.8	39.8	25.9	45.952	382	0	29.619	27.4313	27.0264	27.4738	26.0027	26.8974	26.9339	27.3071	27.3855	27.4868	27.5331	27.6473	27.4874
Q9NRW3;M4VP52;Q59GY0	DNA dC->dU-editing enzyme APOBEC-3C	APOBEC3C	6	6	5	39.5	39.5	33.2	22.826	190	0	28.6078	26.6155	26.1037	26.326	25	25.741	25.8476	26.3723	26.6543	26.3754	26.256	26.689	26.3658
P02649;J9ZVQ3;H0Y7L5;E9PEV4;E7ERP7;Q6LA97;Q6LBZ1;Q6ZP45;D9ZB55	Apolipoprotein E	APOE	9	9	9	35	35	35	36.154	317	0	29.6894	27.5393	27.2176	27.137	26.5253	27.2401	26.7385	27.4827	27.7432	27.5617	27.7534	27.7343	27.1964
Q9BQE5;A0A024R1M8;J3KQL8;B4E1T5;E9PM95	Apolipoprotein L2	APOL2	2	2	2	6.5	6.5	6.5	37.092	337	0.00043141	27.9821	25.5527	25.5191	25.5757	25.063	25.2064	25.3922	25.9583	26.3643	25.6788	25.9119	25.6996	25.7663
H7C1U8;Q9BUR5;C9J574;Q9BUR5-2;G3V1B6	Apolipoprotein O	APOO	4	4	4	29.8	29.8	29.8	20.08	178	0	27.8046	25.9509	25.2941	25.4781	24.4092	24.8382	24.8105	25.7044	26.0669	25.577	25.554	25.4574	25.3446
Q6UXV4;Q68DW4	Apolipoprotein O-like	APOOL;DKFZp779P1227	7	7	7	38.8	38.8	38.8	29.159	268	0	28.8917	27.0926	26.217	26.958	25.0348	26.0952	25.2708	26.7379	26.9815	27.0005	26.4634	26.6367	26.2198
E9PG40;B4DGD0;P05067;P05067-6;P05067-11;P05067-8;P05067-9;P05067-10;E9PEV0;B4DJT9;B4DQM1;P05067-4;P05067-5;P05067-7;H7C0V9;P05067-3;B4DM00;B4DMD5;H7C104;H7C2L2;P05067-2;B7Z313	Amyloid beta A4 protein;N-APP;Soluble APP-alpha;Soluble APP-beta;C99;Beta-amyloid protein 42;Beta-amyloid protein 40;C83;P3(42);P3(40);C80;Gamma-secretase C-terminal fragment 59;Gamma-secretase C-terminal fragment 57;Gamma-secretase C-terminal fragment 50;C31	APP	10	10	10	24.8	24.8	24.8	80.832	714	0	28.4187	26.2942	26.3658	26.5394	24.4022	25.4908	24.4682	26.3657	26.6683	26.6206	25.7016	26.0812	25.7277
Q9UKG1;B4DQX8;C9K0C4	DCC-interacting protein 13-alpha	APPL1	5	5	5	8.5	8.5	8.5	79.663	709	0	27.5207	25.2455	24.2331	24.9646	24.2182	24.5118	25.7614	25.5582	25.139	25.0677	25.3709	25.2306	25.8934
Q8NEU8-2;Q8NEU8;B3KMB9;Q8NEU8-3;F8VS86;F8VWV2;F8VXB0;B7Z1Q8;A8K3E7	DCC-interacting protein 13-beta	APPL2	2	2	2	5.3	5.3	5.3	69.745	621	0.00078064	25.272	23.0378	22.3139	22.3998	21.9161	23.3966	22.554	23.2656	23.1883	22.8238	23.3651	23.0838	23.2475
P07741;P07741-2;H3BQZ9;H3BQB1;H3BQF1;Q12898;H3BSW3	Adenine phosphoribosyltransferase	APRT	9	9	9	70	70	70	19.608	180	0	30.5157	27.8325	25.7059	27.385	28.1531	28.3832	28.6373	27.8157	27.6044	27.4524	29.191	28.7877	29.083
F8W6G5;Q7Z2E3-3;F5HRF8;Q7Z2E3-9;Q7Z2E3-11;Q7Z2E3-8;Q7Z2E3-7;Q7Z2E3;C9JZ40;Q7Z2E3-5;Q7Z2E3-10;Q7Z2E3-6;C9J8U3;Q7Z2E3-2;Q7Z2E3-13;Q7Z2E3-4;Q7Z2E3-12;F8WBD6;E7EUY4;F8WBM3;Q6JV79;E7EVB7	Aprataxin	APTX	4	4	4	25.3	25.3	25.3	22.763	198	0	28.8037	26.6006	25.9749	26.4406	25.0516	26.1358	26.5936	26.7137	26.6373	26.9616	26.247	26.4608	26.3775
O60306;A8K6F0;B0AZM4;H0YH15;H0YLN9	Intron-binding protein aquarius	AQR	22	22	22	22.8	22.8	22.8	171.29	1485	0	30.3359	28.5835	27.9365	27.9711	26.2635	27.2771	27.4998	28.3834	28.3696	28.3252	27.7958	27.8782	27.9979
Q96P48-3;Q96P48;Q96P48-7;E7EU13;B7ZMI2;Q96P48-2;Q96P48-4;Q96P48-1;Q96P48-5;F5GWQ2;Q6ZMJ9;F5GWN4;F8WBT0	Arf-GAP with Rho-GAP domain, ANK repeat and PH domain-containing protein 1	ARAP1	6	6	6	6.2	6.2	6.2	160.99	1439	0	26.7749	24.082	NaN	23.4994	24.1533	24.8959	25.0747	24.5236	NaN	24.3969	25.191	25.2332	25.2462
P48444;Q6MZV5;B0YIW6;P48444-2;Q6P1Q5;E9PK34	Coatomer subunit delta	ARCN1;DKFZp686M09245	21	21	21	40.3	40.3	40.3	57.21	511	0	32.3243	30.0712	29.1871	29.5785	29.2573	30.0596	30.0029	30.0778	29.8308	29.8777	30.4183	30.4563	30.4915
P84077;P61204;F5H423;B4DEB9;F5H0C7;B7ZB63;B4E190;B4DJC8;B4DN70;F5H1V1;F5H6T5;F8WDB3;H0YGG7	ADP-ribosylation factor 1;ADP-ribosylation factor 3	ARF1;ARF3	7	3	3	53.6	20.4	20.4	20.697	181	0	32.5358	30.1381	29.3832	29.9358	29.5632	30.0933	30.3611	29.5454	29.3708	29.5245	30.0413	30.0594	30.1753
P18085;C9JPM4;C9JAK5	ADP-ribosylation factor 4	ARF4	8	5	2	59.4	31.7	13.3	20.511	180	0	31.4661	29.2457	28.1887	29.0419	28.3612	28.9628	29.1681	29.0725	28.8132	28.9599	29.3338	29.2115	29.3112
P84085;C9J1Z8;B4DLJ3	ADP-ribosylation factor 5	ARF5	9	9	5	63.3	63.3	30	20.529	180	0	33.3009	31.0616	29.9904	30.9133	29.9119	30.8614	31.0935	30.8379	30.7772	30.8739	31.2136	31.1024	31.3197
Q5U025;P62330;Q6FH17	ADP-ribosylation factor 6	ARF6	6	6	6	58.9	58.9	58.9	20.211	175	0	28.8897	26.4891	25.914	26.1445	25.8324	26.6614	26.5733	26.5056	26.6657	26.7074	26.9403	26.9602	27.0328
G5E9L0;B3KV00;Q8N6H7;E9PQP3;B4E327;B4DX29;B7Z9M7;E9PIY6;E9PMU9;H0YDN9;E9PMR9;E9PM63;H0YDX1;E9PJT7;E9PK28;E9PN48;B7Z6H9;E9PM18;E9PNY8;H0YF45	ADP-ribosylation factor GTPase-activating protein 2	ARFGAP2	7	7	7	22.1	22.1	22.1	42.153	385	0	27.3952	24.8899	23.906	25.3407	24.3621	25.3091	24.5213	25.3715	25.2596	25.0714	25.1945	25.4696	25.3905
B7Z6L2;C9JZR4;B7Z4Q0;Q9NP61-2;Q9NP61;B0QYV8	ADP-ribosylation factor GTPase-activating protein 3	ARFGAP3	2	2	2	4.3	4.3	4.3	48.958	443	0.0020782	26.0298	23.3865	23.0938	22.3862	23.3725	22.4719	24.6557	24.1374	23.3704	23.7353	24.1898	23.9419	24.4512
Q9Y6D6;Q59FY5;E5RIF2;B3KMS9;E5RHL7;E5RJB2;E5RHZ1	Brefeldin A-inhibited guanine nucleotide-exchange protein 1	ARFGEF1	12	12	8	8.9	8.9	6.6	208.76	1849	0	28.6146	26.4037	25.1436	26.0791	25.4028	26.0973	26.548	26.5641	25.8871	26.6274	26.4528	26.4749	26.8399
Q9Y6D5;Q86TH5;B4DYN7;B3KMT7;Q59FR3	Brefeldin A-inhibited guanine nucleotide-exchange protein 2	ARFGEF2	10	6	6	8.1	5.7	5.7	202.04	1785	0	28.3381	26.7325	25.0959	25.6699	24.935	25.7749	25.5493	26.2359	26.1633	25.952	26.0229	26.1608	26.4495
P53367;B7ZA10;Q8N8M9;B4DS69	Arfaptin-1	ARFIP1	9	9	1	38.1	38.1	4.3	41.738	373	0	27.9991	26.0691	25.0548	25.4264	23.9066	25.2778	25.8742	25.9116	25.411	25.4251	26.028	25.9213	26.1006
P53365-3;P53365;B4DUZ3;P53365-2;B4DXH2;E9PRV8;E9PPY7	Arfaptin-2	ARFIP2	4	4	4	17.5	17.5	17.5	33.782	303	0	27.1542	25.5849	24.7386	25.1493	22.7652	23.6835	23.6569	25.1016	24.7208	24.8877	24.8149	25.0357	24.9512
Q13795-2;Q13795;B7ZKY8;B3KTR4;V9GYZ3;V9GYH4	ADP-ribosylation factor-related protein 1	ARFRP1	4	4	4	34.1	34.1	34.1	19.272	173	0	27.2261	25.3024	24.8944	24.8678	23.6942	24.4654	24.0251	25.1313	25.3935	25.1468	25.1894	24.9162	24.6267
Q9NWB6;Q9NWB6-3;B4E3J6;Q9NWB6-2;X6R9F1	Arginine and glutamate-rich protein 1	ARGLU1	3	3	3	8.4	8.4	8.4	33.216	273	0.00042061	29.8799	28.065	25.948	27.9884	27.4779	26.9742	25.7752	27.6553	27.8642	28.085	27.8976	27.6444	27.5137
Q6FGR9;Q6FGN7;D3DP96;P61587;E9PFH1;Q4ZFY0;B2R838;B4DSG7;Q53RZ3;B4DNQ0	Rho-related GTP-binding protein RhoE	ARHE;RND3	5	5	5	30.1	30.1	30.1	25.695	229	0	27.1646	24.7162	24.0356	24.7078	24.3786	24.9574	24.5097	24.7548	24.8222	25.0357	25.3646	25.1563	25.3776
Q07960;B4DPZ4;H0YE29;O15376;E9PNR6	Rho GTPase-activating protein 1	ARHGAP1	13	13	13	46.2	46.2	46.2	50.435	439	0	30.7631	28.5524	27.5722	28.2717	27.8359	28.106	28.4882	28.4802	28.2624	28.309	28.906	28.7814	29.0011
A1A4S6;Q3KQX3;Q8ND72;Q86T21;E7EUW5;B3KVP5;H0Y8W5;B4E2W2	Rho GTPase-activating protein 10	ARHGAP10;DKFZp667D142	2	2	2	4.1	4.1	4.1	89.374	786	0.00044336	24.545	NaN	21.775	21.7547	21.6863	21.6765	23.341	NaN	22.8658	22.1336	23.0903	22.6444	23.1492
B4DWE9;Q68EM7-2;Q68EM7-6;Q68EM7-5;Q68EM7;C9IZD3;Q68EM7-4;Q68EM7-3;I3L4P6	Rho GTPase-activating protein 17	ARHGAP17	8	8	8	16	16	16	77.526	714	0	29.2127	26.7843	25.5576	26.4239	26.1484	26.9749	27.2616	26.8897	26.1459	26.7532	27.4477	27.4735	27.5767
Q8N392-2;Q8N392;A9UK01	Rho GTPase-activating protein 18	ARHGAP18	12	12	12	26.1	26.1	26.1	70.163	618	0	28.2645	26.4793	24.1786	25.5291	25.1515	25.2698	26.3199	26.1336	25.7318	25.9669	26.3038	26.082	26.4346
Q52LW3;F8VWZ8;Q52LW3-2	Rho GTPase-activating protein 29	ARHGAP29	33	33	33	36.2	36.2	36.2	142.06	1261	0	31.7701	29.3978	28.4743	28.6046	28.6998	29.5198	29.8509	29.3954	29.1908	29.0648	30.0539	29.9254	30.1138
Q9NRY4;A2RRE5;B4DPI8	Rho GTPase-activating protein 35	ARHGAP35;GRLF1	4	4	4	4.9	4.9	4.9	170.51	1499	0	26.7633	24.758	23.0719	24.4135	23.601	24.2724	24.35	24.508	24.0396	24.3306	24.8522	24.741	25.0846
P85298-2;P85298-5;Q8IZM6;Q86XV6;P85298-4;P85298-3;P85298;Q6PCC7;Q6PJW1;A2RU51;B7ZMA4;H0Y9T8;F8W6F3;B1AHC3;B1AHC4;F8W6F4;B1AHC2;B1AHF8;F8WCV8	Rho GTPase-activating protein 8	ARHGAP8;BPGAP1;LOC553158;PRR5-ARHGAP8	3	3	3	19.4	19.4	19.4	34.304	294	0	25.8561	24.1841	NaN	23.9703	21.9777	23.9274	22.2988	23.7871	NaN	23.6272	24.1799	24.0034	23.7722
P52565;J3KTF8;J3QQX2;J3KRE2;J3QW41;P52565-2;J3KRY1;J3KS60	Rho GDP-dissociation inhibitor 1	ARHGDIA	11	11	11	71.1	71.1	71.1	23.207	204	0	33.2884	30.7564	29.9269	30.4103	30.3883	30.8859	31.4031	30.8339	30.5256	30.5607	31.549	31.3883	31.7816
P52566;B2R4F3;H0YGX7;F5H3P3;F5H6Q0;F5H2R5	Rho GDP-dissociation inhibitor 2	ARHGDIB	10	10	10	65.7	65.7	65.7	22.988	201	0	32.18	30.0021	28.984	29.4596	29.2004	29.5784	30.0384	29.8335	29.4961	29.4445	30.1182	29.9047	30.2697
Q92888;Q92888-3;M0QZR4;Q92888-2;Q6NX52;M0QYC1;Q49AN3;M0QYS3;M0R2C7;Q8NF33;M0QZH8;M0QXV6;M0R3H5	Rho guanine nucleotide exchange factor 1	ARHGEF1	18	18	18	26.1	26.1	26.1	102.43	912	0	30.7283	28.1805	27.5674	27.9224	27.8092	28.5665	28.534	28.3926	28.1451	28.33	28.9218	29.0049	28.9731
H0YAN8;O15013-7;O15013-4;O15013-5;O15013-6;O15013;B4DTE2;E9PB39;B3KX74;B4DTL3;Q5VXI4;Q9HCE6-5;Q9HCE6-3;Q9HCE6-2;Q9HCE6	Rho guanine nucleotide exchange factor 10	ARHGEF10	3	3	3	3.4	3.4	3.4	109.65	988	0.00042882	25.8057	23.1503	21.9546	23.0268	22.7836	23.5588	24.0323	23.0475	NaN	23.0361	24.4797	23.7985	24.4002
B4DJM7;Q5VV41-2;Q5VV41;B3KTS4	Rho guanine nucleotide exchange factor 16	ARHGEF16	3	3	3	9	9	9	47.184	413	0.00043159	25.0508	NaN	NaN	NaN	NaN	24.3783	23.6264	NaN	NaN	NaN	NaN	24.8684	24.1492
Q92974-3;Q92974-2;Q92974;Q5VY93;D3DVA5;V9GYM8;B4DJ49;B7Z977;V9GYF0;V9GZ14;V9GYF5;V9GYG5	Rho guanine nucleotide exchange factor 2	ARHGEF2	13	13	13	19.6	19.6	19.6	108.24	958	0	29.4227	27.4881	26.1197	27.2792	25.8783	26.9925	26.5812	27.2727	27.0483	27.0898	27.4722	27.2862	27.3393
Q8N4T4-3;B4E0T1;Q8N4T4-2;Q8N4T4-4;Q8N4T4	Rho guanine nucleotide exchange factor 39	ARHGEF39	2	2	2	12.4	12.4	12.4	21.315	186	0.00042355	22.4997	20.9119	19.5491	20.552	19.4998	19.7986	NaN	20.7275	20.3694	20.814	20.6321	20.4327	NaN
Q14155-6;Q14155-1;B1ALK7;B7Z6G2;Q14155-5;Q14155-2;Q14155-3;Q14155;E7EUY6;E9PDQ5;Q5W9H1;Q5ZEZ3;E7EU80;Q8N4Q3;B7Z344;Q15052-2;B7Z3C7;Q15052	Rho guanine nucleotide exchange factor 7	ARHGEF7;KIAA0142	3	3	3	6.7	6.7	6.7	70.449	625	0	26.4892	24.2679	NaN	24.0118	NaN	24.5699	24.9396	24.5718	NaN	24.512	NaN	25.1264	25.0331
H0Y7H8;G3XAA0;Q8NFD5;Q8NFD5-2;Q8NFD5-3;B4DYC0;Q8NFD5-4;Q9NWF5;Q8TEE4;H0Y2R3	AT-rich interactive domain-containing protein 1B	ARID1B	4	4	4	3.9	3.9	3.9	190.69	1758	0	26.0543	24.5841	23.3381	24.3335	NaN	NaN	23.6085	24.5019	24.1775	24.2782	NaN	NaN	24.2932
Q68CP9-3;Q68CP9;F8W108;F8WCU9	AT-rich interactive domain-containing protein 2	ARID2	3	3	3	2.7	2.7	2.7	191.42	1783	0	26.9552	25.353	24.8136	24.862	21.4877	23.954	22.9454	24.8529	25.4671	25.1605	24.0496	23.9165	24.0967
Q9Y4X5;H3BNB9;Q59FM8;H3BSK4	E3 ubiquitin-protein ligase ARIH1	ARIH1	6	6	6	16.9	16.9	16.9	64.117	557	0	27.8616	25.5224	24.2881	24.9793	24.9015	25.2636	26.0711	25.8578	25.2516	25.3286	26.1564	25.8035	26.066
O95376;Q59HA2;B3KMG5;Q53ET9;C9JCL4;F8WCS4;C9JBC5;C9JZ71	E3 ubiquitin-protein ligase ARIH2	ARIH2	4	4	4	11.8	11.8	11.8	57.818	493	0.000409	25.3213	23.0772	22.7526	NaN	21.1947	21.7598	24.2577	23.776	23.937	NaN	NaN	NaN	24.0352
B4DWW1;P40616;F8VYN9;B4DZG7;B4DR16;F8VP99;F8W1Z8;F8VP63	ADP-ribosylation factor-like protein 1	ARL1	6	6	6	44.5	44.5	44.5	18.565	164	0	30.2584	28.0597	27.4327	27.7553	27.0748	27.788	27.7376	28.0433	27.8555	28.1399	28.4263	28.2652	28.1278
V9GYD0;P36404-2;P36404;B4DGG0	ADP-ribosylation factor-like protein 2	ARL2	2	2	2	25.7	25.7	25.7	13.176	113	0.00043773	25.0499	23.4113	21.831	22.5192	21.8043	22.2452	22.3115	NaN	22.4776	22.7154	23.0256	22.7689	22.7773
P36405	ADP-ribosylation factor-like protein 3	ARL3	5	5	5	41.8	41.8	41.8	20.455	182	0	27.8494	25.4148	23.9037	24.5533	25.4911	25.7206	25.6954	25.5997	25.202	25.2228	26.3132	26.0922	26.2257
B4DZZ0;O75915;B3KQB4;F8WF90;C9JQU6;F8WF33;B4DWQ6	PRA1 family protein 3	ARL6IP5	4	4	4	27.9	27.9	27.9	19.206	165	0	30.0587	28.6272	28.0454	27.6544	25.6908	26.4745	26.0195	27.9542	28.0021	28.0947	27.1435	27.2679	26.8544
Q96BM9;B2R7U5	ADP-ribosylation factor-like protein 8A	ARL8A	8	3	3	47.8	13.4	13.4	21.416	186	0.00039651	27.0753	NaN	24.8136	25.3486	23.8664	24.7371	24.6286	NaN	25.5178	25.6025	25.0339	25.0272	25.0385
B4DQT8;Q9NVJ2;B4E1J8;B4DI85	ADP-ribosylation factor-like protein 8B	ARL8B	8	8	3	53.1	53.1	16.9	20.598	177	0	31.4041	29.4281	28.8666	29.3389	27.7805	28.333	28.5097	29.4161	29.5901	29.5542	28.8187	28.8581	29.0219
Q9NVT9;Q9NVT9-2;E5RJ86;E9PR92;E5RHK3	Armadillo repeat-containing protein 1	ARMC1	7	7	7	45.4	45.4	45.4	31.28	282	0	29.8127	27.8858	26.7951	27.7677	26.2808	27.1031	26.8897	27.8045	27.6807	27.9446	27.3958	27.579	27.3386
Q8N2F6-4;Q8N2F6-3;Q8N2F6-2;Q8N2F6;Q8N2F6-6;Q8N2F6-5;H7C2M7;C9J5N7;H7BXQ8	Armadillo repeat-containing protein 10	ARMC10	5	5	5	28.1	28.1	28.1	27.389	249	0	29.9477	27.882	27.5743	28.0421	25.9351	26.9163	26.8517	27.9374	28.2361	28.1673	27.1606	27.3786	27.2363
Q6NXE6-2;Q6NXE6;F5GWV0;F5H4P3;B4E1N1;F5H2X2;F5H2K4;Q68CW5;F5H052;F5H6J3;F5H7V0;F5GZP0;F5H3X1;H0YGQ5	Armadillo repeat-containing protein 6	ARMC6;DKFZp762A1314	7	7	7	21.6	21.6	21.6	51.547	476	0	27.7374	25.4231	24.3892	24.9345	23.2763	25.3889	26.0741	25.6688	25.3053	24.8447	25.6428	25.6596	26.0653
Q8IUR7-8;Q8IUR7-3;Q8IUR7-2;A8MTG8;Q8IUR7;B7Z637;Q8IUR7-7;Q9NZY0;G5E9V7;Q8IUR7-6;G5E9V6;B7Z979;B7Z5P0;H7C4J4;H7C5H2;C9J8P8;C9JAA7;C9JBY2;C9J2I1	Armadillo repeat-containing protein 8	ARMC8	4	4	4	12.9	12.9	12.9	67.9	606	0.00022568	26.3203	25.092	23.1779	23.8843	22.8636	23.4619	21.8831	24.2084	24.332	24.4114	23.8105	23.7411	23.9809
Q7Z3E5-2;A0A024R486;Q7Z3E5;H7C3U7;H7BZY2	LisH domain-containing protein ARMC9	ARMC9	2	2	2	3.5	3.5	3.5	75.578	665	0.001155	25.0428	22.1195	21.6069	22.6197	21.5101	22.7105	23.3265	22.2665	22.3559	22.1911	23.1089	23.6807	23.3382
Q9UH62;A8K5B0	Armadillo repeat-containing X-linked protein 3	ARMCX3	5	5	5	18.5	18.5	18.5	42.5	379	0	26.4904	24.5941	23.7583	23.8233	21.5209	24.5398	23.5773	24.1611	24.5545	24.1118	24.0714	24.6742	24.1002
E9PF58;Q53GB6;Q92747;Q59GQ0;Q75MY0;B4DLQ7	Actin-related protein 2/3 complex subunit 1A	ARPC1A	6	5	5	34.4	26.2	26.2	30.888	279	0	28.8758	26.7723	25.3444	26.6034	25.0261	25.995	26.9799	26.6722	26.3685	26.5962	26.6178	26.8742	27.016
O15143;C9JBJ7;C9K057;C9J4Z7;C9JEY1;C9JQM8;C9JTT6;C9JM51;F8WEB3	Actin-related protein 2/3 complex subunit 1B	ARPC1B	14	14	13	48.9	48.9	42.7	40.949	372	0	32.9519	30.683	29.8945	30.4529	29.827	30.4582	30.6538	30.7125	30.5504	30.621	31.0935	30.9972	31.0417
O15144;A0A024R408;Q9BXV5;C9JTV5;G5E9J0;H7C3F9;G5E9S7	Actin-related protein 2/3 complex subunit 2	ARPC2	16	16	16	69.3	69.3	69.3	34.333	300	0	33.1018	30.9027	30.0762	30.6154	29.8309	30.5488	30.8293	30.8422	30.7385	30.7706	31.046	31.0915	31.2357
O15145;B2R4D5;Q2LE71;B4DM63;C9JZD1;F8VR50	Actin-related protein 2/3 complex subunit 3	ARPC3	8	8	8	55.6	55.6	55.6	20.546	178	0	31.774	28.9592	28.6606	29.4677	28.7163	29.4556	29.5864	29.5833	29.361	29.4001	29.8777	29.7838	29.8447
P59998;F8WCF6;P59998-3;H7C0A3;R4GN08;P59998-4;F8WDD7;P59998-2;Q9H7Z5;F8WDW3;F8WE39	Actin-related protein 2/3 complex subunit 4	ARPC4;ARPC4-TTLL3	7	7	7	55.4	55.4	55.4	19.667	168	0	32.2433	30.1059	29.232	29.794	29.1844	29.5742	29.8348	29.9417	29.8175	29.9503	30.3411	29.9568	30.1865
O15511;B1ALC0;O15511-2;Q6IPM3	Actin-related protein 2/3 complex subunit 5	ARPC5	7	7	7	52.3	52.3	52.3	16.32	151	0	30.4279	28.1874	27.2699	27.842	27.511	27.9697	28.0725	28.0683	27.8236	27.945	28.4995	28.468	28.5337
Q9BPX5;B3KPC7	Actin-related protein 2/3 complex subunit 5-like protein;Actin-related protein 2/3 complex subunit 5	ARPC5L	7	7	7	53.6	53.6	53.6	16.941	153	0	30.5002	28.2611	27.3961	28.2244	27.4102	27.8475	28.0962	28.2822	28.2827	28.317	28.5366	28.4652	28.461
P32121-5;P32121-2;P32121;Q59EM5;P32121-3;P32121-4;Q68DZ5;A8K4I6;I3L412;K7ENA6	Beta-arrestin-2	ARRB2;DKFZp686L0365	3	3	3	9.4	9.4	9.4	44.391	394	0.00043076	25.8976	24.1141	22.4022	23.9744	22.8016	22.966	22.7026	23.8914	23.4817	23.9998	23.5787	23.7584	23.6541
Q5T371;Q5T370;Q8N5I2;F2Z3I4	Arrestin domain-containing protein 1	ARRDC1	3	3	3	30.5	30.5	30.5	19.071	177	0	26.7839	24.841	24.0099	24.5271	23.6348	23.3177	24.3204	24.7654	24.5692	24.7444	24.5927	24.5548	24.6899
P15848-2;A8K4A0;P15848	Arylsulfatase B	ARSB	3	3	3	7.7	7.7	7.7	45.995	413	0.00040733	26.2022	24.2193	23.9402	22.9828	22.8994	23.6618	23.5394	23.9835	24.3772	24.1253	24.2064	24.0382	23.8501
E7EMM4;Q53H01;Q13510;A8K0B6;Q13510-2;D3DSQ1;E7ERV9;B3KUZ6;Q13510-3;B1B5S6;B1B5T7;B1B5T0;B1B5R8;B1B5P6;B1B5S8;B1B5Q9;B1B5Q8;B1B5Q3;B1B5Q0	Acid ceramidase;Acid ceramidase subunit alpha;Acid ceramidase subunit beta	ASAH1	5	5	5	21.4	21.4	21.4	41.796	370	0	28.7918	26.8459	26.2468	26.4417	25.4822	25.7477	26.0635	26.6266	26.8473	26.9739	26.4758	26.5612	26.3966
Q9ULH1;Q9ULH1-2;H0YBF7;H0YBY9;H0YBM4;E5RFD9;E5RHD7	Arf-GAP with SH3 domain, ANK repeat and PH domain-containing protein 1	ASAP1	7	7	5	9.1	9.1	8.1	125.5	1129	0	28.1232	25.8276	24.8756	25.5381	25.035	25.6631	25.9717	26.0741	25.5788	25.6955	26.1415	26.1117	26.4129
O43150-2;O43150;Q53RT9;Q53R39;Q53RS3	Arf-GAP with SH3 domain, ANK repeat and PH domain-containing protein 2	ASAP2;DDEF2	5	3	3	7.2	6	6	106.98	961	0	26.5335	24.2289	20.5764	23.0352	23.3396	24.779	24.7343	24.5377	NaN	23.8539	24.9875	25.0372	24.6856
Q8N9N2-2;F5H874;B7Z518;H0YE76;B3KU20;H0YCB3;Q8N9N2;H0YER2;E9PM82;E9PR40	Activating signal cointegrator 1 complex subunit 1	ASCC1	4	4	4	10.4	10.4	10.4	41.227	357	0	27.6264	24.6505	24.8087	24.3852	24.7506	25.4427	25.7322	25.4262	25.44	25.4043	25.6354	25.6684	25.9613
Q9H1I8;A0A024R1E1;Q9H1I8-3;Q659F6;Q53H58;B1AH59;B1AH60;Q53G98;Q9H1I8-2;H7C3Y4	Activating signal cointegrator 1 complex subunit 2	ASCC2;DKFZp586O0223	7	7	7	14.8	14.8	14.8	86.359	757	0	27.7932	26.0013	23.6806	24.5131	25.1368	25.3076	25.5638	26.138	24.8666	25.4427	26.035	25.5179	25.9094
Q8N3C0;B4DR60;Q8N3C0-4;Q8N3C0-3;E5RFZ0;J3KNJ4	Activating signal cointegrator 1 complex subunit 3	ASCC3	20	20	20	12.5	12.5	12.5	251.46	2202	0	29.6051	27.6467	26.3461	27.0459	26.3161	27.0054	27.2925	27.5592	27.2269	27.3549	27.4988	27.5861	27.5775
Q9Y294	Histone chaperone ASF1A	ASF1A	2	2	2	12.7	12.7	12.7	22.968	204	0.0007811	25.1363	22.6875	22.1432	22.6381	21.9367	22.8211	22.8463	22.7899	22.8581	22.8603	23.1036	23.2281	23.3381
Q9NVP2;K7ES22;K7ELW9;B4DXU6;K7EIL9	Histone chaperone ASF1B	ASF1B	4	4	4	33.7	33.7	33.7	22.433	202	0	27.8081	25.0953	24.8635	25.3048	25.2208	25.2389	25.531	25.1238	25.5467	25.4552	26.2646	26.016	25.9786
F5H8F7;B4DPT1;Q9UBL3-3;Q9UBL3;A8K6T5;Q9UBL3-2;H0YBF6;B4DEM3;H0YAQ0	Set1/Ash2 histone methyltransferase complex subunit ASH2	ASH2L	9	9	9	31.1	31.1	31.1	55.324	489	0	29.4924	27.353	26.919	27.2585	25.933	26.9595	26.6017	27.4821	27.3713	27.5214	27.1496	27.3411	27.2445
P04424-2;P04424;P04424-3;B4DU69;Q6XYD2;F8W943	Argininosuccinate lyase	ASL	6	6	6	17.6	17.6	17.6	49.509	444	0	27.2238	23.8145	22.7447	23.6854	24.8509	25.5171	25.3643	24.3633	24.0988	24.4065	25.3172	25.8283	26.2036
O95671-3;B4DRF1;O95671;E7ER97;B4DN81;O95671-2;B3KM43	N-acetylserotonin O-methyltransferase-like protein	ASMTL	4	4	4	12.4	12.4	12.4	62.442	563	0	25.8202	24.1152	NaN	22.0492	23.6171	23.2147	23.7526	24.1918	NaN	23.6656	24.2388	23.7777	24.2539
O43681;B4DEE5;K7ERW9	ATPase ASNA1	ASNA1	9	9	9	34.5	34.5	34.5	38.792	348	0	30.5773	28.4139	27.5896	28.3923	27.2922	27.8703	28.063	28.4368	28.334	28.2817	28.4699	28.4984	28.5423
P08243-2;P08243;P08243-3;B4DY32;F8WEJ5;C9J057;C9JT45;C9JM09;C9JLN6	Asparagine synthetase [glutamine-hydrolyzing];Asparagine synthetase	ASNS	12	12	12	31.9	31.9	31.9	62.168	540	0	29.9771	27.9669	26.7132	27.6449	26.3765	27.4019	27.6464	27.7609	27.3934	27.6644	27.8595	27.6512	28.0155
Q12797;Q12797-10;E5RHK2;Q12797-6;Q12797-2;E5RG56;B3GQE5;E5RHJ2;E5RG29;Q12797-7;Q12797-9;Q12797-5;Q12797-8;A8K721;G3XAN5;Q12797-4;Q12797-3	Aspartyl/asparaginyl beta-hydroxylase	ASPH	21	21	14	37.3	37.3	23.1	85.862	758	0	32.3812	30.2761	29.9464	30.4906	28.5995	29.3857	29.2586	30.2335	30.5422	30.5214	29.9023	30.048	29.8249
Q9BZE9;Q9BZE9-2;Q9BZE9-3;Q9BZE9-4;J3QR12;J3QL04;J3KRY8;J3QR50;J3KRF7;J3QRW3;J3KRG1;C9JAL9	Tether containing UBX domain for GLUT4	ASPSCR1	8	8	8	23.7	23.7	23.7	60.182	553	0	28.7398	26.5871	25.1877	26.4804	25.2362	26.3835	26.4001	26.5071	26.2704	26.5906	26.666	26.7677	26.7141
P00966;A8KAP9;B4E395;Q5T6L5;Q5T6L6	Argininosuccinate synthase	ASS1	3	3	3	13.6	13.6	13.6	46.53	412	0	26.8046	24.6907	23.9986	24.5472	23.7587	23.9039	24.1773	24.641	24.1759	24.7111	25.0557	24.4948	24.6926
Q9NVM9;B4DNK1;F5H457;F8VRX9;F5H5W1;Q9NW22;H0YH12;Q9BZT6	Protein asunder homolog	ASUN	5	5	5	9.8	9.8	9.8	80.224	706	0	27.5693	25.716	24.8969	25.5336	23.6465	24.2696	24.8796	25.5056	25.4811	25.602	25.2662	25.2981	25.0601
Q8NBU5;B4E2J1;Q8NBU5-2	ATPase family AAA domain-containing protein 1	ATAD1	8	8	8	30.7	30.7	30.7	40.744	361	0	30.113	28.0243	27.6346	28.1746	26.6239	26.8281	27.2017	28.0278	28.1767	28.2468	27.7565	27.6836	27.7113
Q6PL18;Q6PL18-2;H7C475	ATPase family AAA domain-containing protein 2	ATAD2	28	28	25	28.8	28.8	26.8	158.55	1390	0	31.4103	29.3457	28.7122	29.5139	27.6486	28.5906	28.3852	29.2788	29.371	29.5886	29.0367	29.0864	28.9847
Q9NVI7-2;Q9NVI7;H0Y2W2;Q9NVI7-3;Q5SV16;Q5T2N8;J3QSF3	ATPase family AAA domain-containing protein 3A	ATAD3A	23	23	8	46.1	46.1	18.6	66.217	586	0	32.5786	30.4667	30.2735	30.4966	28.78	29.6763	29.5732	30.5686	30.7607	30.6477	30.0611	30.1164	29.9553
H7C3T2;Q2TAZ0;Q2TAZ0-3	Autophagy-related protein 2 homolog A	ATG2A	2	2	2	2.5	2.5	2.5	190.64	1742	0.001341	27.0856	24.9558	24.4262	24.7266	21.5445	24.7361	24.768	24.9895	25.0479	24.9729	NaN	25.3122	25.1285
Q9NT62;Q9NT62-2;F8WDI0	Ubiquitin-like-conjugating enzyme ATG3	ATG3	6	6	6	32.5	32.5	32.5	35.864	314	0	30.2469	28.1325	26.6931	27.3611	27.086	27.7071	28.3305	27.948	27.5516	27.5058	28.5201	28.3232	28.6036
C9JIK8;Q9Y4P1-6;Q9Y4P1;Q9Y4P1-2;B4DZK0;Q9Y4P1-3;F8WD71;B7ZA52;B4DL29;Q9Y4P1-4;F5H7P2;B4DNY2;H7C2A6;C9J3C0;C9JQ72;C9J1C1;H0Y2Y0;Q63HN5;F2Z2K8;C9JVD5	Cysteine protease ATG4B	ATG4B	6	6	6	35.6	35.6	35.6	24.833	219	0	28.1232	24.2085	23.4363	26.0421	23.7539	26.5215	26.2901	25.7949	25.5751	25.3456	25.5583	25.9696	26.4074
Q9H1Y0;B3KMH8;Q9H1Y0-2;B7Z5Y6;L7UQJ2	Autophagy protein 5	ATG5	3	3	3	10.5	10.5	10.5	32.447	275	0.00022477	26.7686	24.4614	23.0704	24.3921	23.7378	24.3494	24.5778	24.3926	24.1707	24.4666	25.2468	24.6431	24.8353
O95352-2;A0A024R2E9;O95352;B3KQM6;B2RB57;O95352-3;B4DQK1;C9JFF4;C9J415;C9JE55;C9JGL2;F8WDY9;H7C369;C9JNU2;C9JKA3;H7C2R3;H7BZ92;H7C059;H7C2J8	Ubiquitin-like modifier-activating enzyme ATG7	ATG7	10	10	10	19.8	19.8	19.8	75.001	676	0	28.7383	26.7843	25.2458	25.9176	25.2921	26.1354	26.7677	26.6295	26.1411	26.4183	26.6288	26.5618	27.058
Q7Z3C6;B3KPP7;A8K140;Q7Z3C6-2;B4DYN3;C9JS65;C9JFV2;F2Z3I6;C9JX27;C9IYZ9;C9JKV7;C9JDK4;C9JXG2;H7C1G6;H7C152;Q7Z3C6-3	Autophagy-related protein 9A	ATG9A	3	3	3	6.1	6.1	6.1	94.446	839	0	24.8015	21.8588	NaN	24.6004	NaN	NaN	NaN	NaN	NaN	24.7966	NaN	NaN	NaN
P31939-2;P31939;B2R7P8;F5GWY2;H7C1S2;H7C084;C9JLK0;H7BZU3;F8WEF0	Bifunctional purine biosynthesis protein PURH;Phosphoribosylaminoimidazolecarboxamide formyltransferase;IMP cyclohydrolase	ATIC	34	34	4	79.7	79.7	11	64.523	591	0	33.5156	31.0641	30.1031	30.5615	30.5778	31.2441	31.5534	31.05	30.6988	30.7902	31.771	31.6764	31.9422
Q8NHH9-5;Q8NHH9-4;Q8NHH9-2;Q8NHH9;Q8NHH9-3;B7Z2H0;B5MCN0;B7Z8V5;C9JQQ5;H7C3A2;C9JC25	Atlastin-2	ATL2	13	13	12	33.6	33.6	31.7	64.521	565	0	30.9052	28.7999	28.494	28.8054	27.1728	27.9527	28.0879	28.8774	29.0652	29.0191	28.3683	28.4668	28.3532
Q6DD88;F5H6I7;B4DXC4;C9JUU1;F5GWF8	Atlastin-3	ATL3	21	21	21	54	54	54	60.541	541	0	33.3216	31.1708	30.5607	31.0212	29.9018	30.7639	30.6866	31.0132	31.2321	31.1487	31.0818	31.2657	31.041
Q13315;Q96QM9;A8WFP7;H0YDU7;Q68DE6;B4DSP3	Serine-protein kinase ATM	ATM;DKFZp781A0353	2	2	2	0.8	0.8	0.8	350.68	3056	0.0089773	23.744	21.4604	21.8029	20.911	NaN	21.6146	21.1471	21.4649	NaN	21.4076	NaN	21.9232	21.6604
E5RGN3;O00244;E5RIM7;Q6IBA3	Copper transport protein ATOX1	ATOX1	2	2	2	42.4	42.4	42.4	6.3304	59	0.00044267	27.0556	24.7385	24.0824	24.1781	24.2949	24.6022	24.7747	24.8546	24.3102	24.5814	25.5576	25.0246	25.325
Q6PJ25;H0Y547;P98196;E9PEJ6	Probable phospholipid-transporting ATPase IH	ATP11A	2	2	2	3.4	3.4	3.4	106.48	934	0.00042517	26.0188	23.5074	23.801	23.4778	22.9069	23.1397	23.5937	23.8615	24.3065	24.0282	24.0021	23.4411	23.9323
H7C4W6;Q9Y2G3;B3KSJ2;B4E3T1	Probable phospholipid-transporting ATPase IF	ATP11B	3	3	3	7.2	7.2	7.2	111.03	970	0.00043754	25.6636	22.7723	23.7096	23.8797	NaN	23.7832	21.1941	23.507	23.9213	23.6441	NaN	24.2516	23.1792
Q9HD20;Q9HD20-2;Q8NC73;Q9HD20-3	Probable cation-transporting ATPase 13A1	ATP13A1	11	11	11	15.6	15.6	15.6	132.95	1204	0	28.4743	26.4426	26.2527	26.6036	24.1051	25.4466	25.1017	26.5855	26.6295	26.5419	25.8331	25.989	25.8887
Q9H7F0;Q9H7F0-2;C9J7Z7	Probable cation-transporting ATPase 13A3	ATP13A3	10	10	10	14.6	14.6	14.6	138.04	1226	0	29.1728	26.9226	26.2675	26.9308	25.8633	26.5679	26.6967	27.0554	26.96	26.9464	27.0013	27.2259	27.1129
P05023-4;P05023;P05023-3;B7Z3V1;P05023-2;B7Z1N5;M0R116;Q53ES0;P13637;P13637-2;P13637-3;B7Z9V4;B7Z1Q9;B3KRI1;B7Z3F8;B1AKY9;P50993;B2RAQ4;B3KX35;B3KV59;H0Y7C1;B4DIQ8;B3KSY7;B3KNQ8;Q13733;Q58I23;Q5TC01;Q5TC02;B4DHD7;B4DRW5;E9PRA5;B4E0R9;Q658V6;Q53FM3;P20648;P54707;P54707-2;Q5TC05;Q58I22;Q58I21;M0QXF2	Sodium/potassium-transporting ATPase subunit alpha-1	ATP1A1	43	43	32	47.3	47.3	34.2	113	1023	0	35.2558	33.191	32.8701	33.1433	31.5033	32.3383	32.3324	33.1216	33.4105	33.3084	32.663	32.7925	32.6315
P05026-2;Q6LEU2;P05026;B7Z9S8;A6NGH2;V9GYR2;Q58I20	Sodium/potassium-transporting ATPase subunit beta-1	ATP1B1	8	8	8	35.9	35.9	35.9	34.893	301	0	31.7555	29.4762	29.511	29.8893	28.0165	28.4513	28.8402	29.6974	29.8677	29.8332	29.3166	29.4439	29.216
P54709;D3DNF9;C9JXZ1;C9JA36;B7Z1N7;Q58I18;H7C547;F8WBY4	Sodium/potassium-transporting ATPase subunit beta-3	ATP1B3	10	10	10	40.9	40.9	40.9	31.512	279	0	31.9452	29.8165	29.587	29.8917	28.3334	29.0656	28.8587	29.9238	30.1583	30.093	29.4689	29.3814	29.2541
P16615-5;P16615-2;P16615-3;P16615;P16615-4;H7C5W9;O14983-2;O14983;Q8N3X5;Q7Z675;Q7Z6E5;O14983-3;Q93084-4;A8K9K1;Q93084-2;Q93084-3;Q93084-7;Q93084;Q93084-6;Q93084-5;H3BVB2;J3QSY6;B1PM99;H3BTW4	Sarcoplasmic/endoplasmic reticulum calcium ATPase 2	ATP2A2	42	42	37	52.7	52.7	46.9	109.73	997	0	34.9369	32.8055	32.4867	32.733	31.3422	32.2588	32.0233	32.7598	32.9887	32.8564	32.4904	32.6819	32.3855
P20020-6;P20020-3;P20020-4;P20020;P20020-5;P20020-2;E7ERY9;A1X4P8;Q59H63;Q4J697;H0Y7S3;Q01814-6;Q4LE63;Q01814-8;Q01814-5;Q01814;Q58F24;Q01814-4;Q01814-7;Q01814-3;Q01814-2;A1X4P7;H0YHH6;Q3L582;A1X4P9;H0YDG5;H7BZS8;A2VBC8;H7BY13;A1X4Q0	Plasma membrane calcium-transporting ATPase 1;Plasma membrane calcium-transporting ATPase 2	ATP2B1;ATP2B2;PMCA2;ATP2B2 variant protein	8	3	3	9.4	4.2	4.2	130.62	1184	0	26.2216	24.1399	23.3456	24.9505	21.1132	22.2052	23.1915	24.0657	24.0412	24.17	23.6675	24.0619	23.6597
P23634-7;Q68DH9;P23634-6;P23634-8;P23634;P23634-5;P23634-4;P23634-3;A8K8U3;A7E2D8;P23634-2;A1X4Q1	Plasma membrane calcium-transporting ATPase 4	ATP2B4;DKFZp686M088	9	9	4	10.5	10.5	5.4	132.59	1193	0	28.8777	26.6206	26.0732	26.7053	25.4189	26.2701	26.3283	26.7316	26.8478	26.8377	26.5331	26.8071	26.7089
P98194-2;P98194-4;P98194;P98194-3;P98194-5;P98194-9;B4E2Q0;P98194-6;P98194-7;B4E295;H0Y9V7;E7ERC6;P98194-8;Q59G44;H0Y9S7;H0Y8X9;D6RGE9;D6REJ1;D6RHV9	Calcium-transporting ATPase type 2C member 1	ATP2C1	12	12	12	19.7	19.7	19.7	96.959	888	0	28.679	26.7192	26.2735	26.6367	24.8122	25.7758	25.4838	26.47	26.8335	26.7556	26.3546	26.3075	26.2241
P25705;P25705-2;P25705-3;K7EK77;B4DGW3;K7ENJ4;K7ERX7;K7EJP1;K7EQH4;K7ESA0;CON__tr|N9VC72|N9VC72_MYCAR;CON__tr|N9V3D3|N9V3D3_MYCAR;CON__tr|D1J7G4|D1J7G4_MYCHP;CON__tr|E1PS41|E1PS41_MYCFJ;CON__tr|C4XEK0|C4XEK0_MYCFP	ATP synthase subunit alpha, mitochondrial	ATP5A1	28	28	27	60.6	60.6	59.3	59.75	553	0	36.4596	34.3097	34.0649	34.2573	32.8442	33.7215	33.5782	34.3107	34.6068	34.4323	34.0165	34.1867	33.9458
P06576;F8VPV9;H0YH81;F8W079;H0YI37;F8VQY0;CON__tr|N9TUW5|N9TUW5_MYCAR;CON__tr|D1J7G6|D1J7G6_MYCHP;CON__tr|C4XEK2|C4XEK2_MYCFP	ATP synthase subunit beta, mitochondrial;ATP synthase subunit beta	ATP5B	23	23	1	68.6	68.6	5.7	56.559	529	0	36.7807	34.6138	34.3641	34.6361	33.2081	34.0244	33.8575	34.4871	34.7641	34.5693	34.1664	34.339	34.1143
Q8TAS0;P36542;B4DL14;P36542-2;B4DFE6	ATP synthase subunit gamma;ATP synthase subunit gamma, mitochondrial	ATP5C1	11	11	11	46	46	46	32.247	291	0	33.9908	31.9257	31.5506	31.7762	30.476	31.1958	31.0452	31.8556	32.1322	32.0215	31.6563	31.701	31.491
P30049	ATP synthase subunit delta, mitochondrial	ATP5D	4	4	4	37.5	37.5	37.5	17.49	168	0	31.9129	29.6985	29.433	29.8579	28.6507	29.1409	28.78	29.5964	30.3237	29.9043	29.791	29.6834	29.13
P24539;A8K4W2;Q53GB3;Q5QNZ2	ATP synthase subunit b, mitochondrial	ATP5F1	11	11	11	48.8	48.8	48.8	28.908	256	0	33.833	31.7158	31.4027	31.6814	30.4171	30.9636	30.8711	31.7486	32.0482	31.8566	31.5627	31.4781	31.2377
O75947;O75947-2;F5H608;A0PJH2	ATP synthase subunit d, mitochondrial	ATP5H	10	10	10	71.4	71.4	71.4	18.491	161	0	32.6414	30.5728	30.3289	30.4739	29.1533	29.8096	29.4324	30.4699	30.8463	30.7171	30.2409	30.1915	29.9239
P56385	ATP synthase subunit e, mitochondrial	ATP5I	4	4	4	52.2	52.2	52.2	7.9331	69	0	30.22	28.0325	27.8655	28.1864	26.3182	27.2613	27.4354	27.941	28.4872	28.5117	27.6227	27.8274	27.7315
G3V325;B4DJ38;Q3ZB84;O75127;Q3SYP6;B3KMD7;P56134-4;C9JJT5;P56134-2;F5H4H2;C9JU26;C9JGL8	Pentatricopeptide repeat-containing protein 1, mitochondrial	ATP5J2-PTCD1;PTCD1	11	11	9	17.5	17.5	14.3	84.109	749	0	30.9046	28.8839	28.6676	28.9575	26.9191	27.7598	27.6653	28.5994	28.8385	28.7725	28.0437	28.156	28.1942
O75964;E9PN17	ATP synthase subunit g, mitochondrial	ATP5L	5	5	5	51.5	51.5	51.5	11.428	103	0	31.5964	29.4994	29.2232	29.5435	28.0694	28.64	28.4971	29.5623	29.7959	29.7626	29.2567	29.1556	29.0056
P48047;Q53HH2;H7C068;H7C0C1;H7C086	ATP synthase subunit O, mitochondrial	ATP5O	8	8	8	54.5	54.5	54.5	23.277	213	0	33.2908	31.3522	30.7302	31.2296	29.2757	30.4424	30.3394	31.2735	31.4197	31.2333	30.7093	30.8259	30.6268
Q9NW81;Q9NW81-4;B4DNR0;Q9NW81-5;M0QZC4;K7EIV4;B4DFT4;K7ESN5;M0R078	ATP synthase subunit s-like protein	ATP5SL	5	5	0	25.3	25.3	0	29.267	257	0	27.9058	26.1643	24.4321	26.2869	24.9396	24.7356	23.4727	25.6886	25.9332	26.095	25.8481	25.5616	25.0993
Q15904;B3KR70;Q8NF19;A6QRJ1;B4DWM8;A6NLC6;H7C2Y8;H7C0T7;F2Z3L8	V-type proton ATPase subunit S1	ATP6AP1;FLJ00383	11	11	11	39.8	39.8	39.8	52.025	470	0	29.9317	27.868	27.8301	27.792	26.0192	27.3188	26.1166	27.8266	28.1683	27.9366	27.5202	27.7021	27.3999
B7Z9I3;B7Z4S4;O75787;H7C3E1;B7Z413;H7C240;H0Y750;B7Z1I9;B7Z487	Renin receptor	ATP6AP2	5	5	5	23.6	23.6	23.6	35.612	318	0	27.624	25.6988	25.2031	25.2869	24.8356	24.8024	23.6994	25.7045	25.8949	25.5866	25.338	25.2953	25.3057
B7Z641;B7Z2A9;Q93050-1;Q53X12;Q53ET5;Q93050;F5H569;Q93050-3;Q5CZH6;B7Z2J9;K7ELZ6;K7EM24;K7EN36;K7EPG4	V-type proton ATPase 116 kDa subunit a isoform 1	ATP6V0A1;DKFZp686N0561	3	2	2	5.7	4.7	4.7	90.499	788	0	25.8573	NaN	23.5047	23.8687	22.9891	23.7314	23.4321	NaN	NaN	NaN	NaN	NaN	23.8979
Q9Y487;Q8TBM3;F5H5F3;Q6AHY6;F5H1T6	V-type proton ATPase 116 kDa subunit a isoform 2	ATP6V0A2	7	7	6	11.4	11.4	10.5	98.081	856	0	28.8181	26.7521	26.3126	26.7217	24.8403	26.0397	26.0018	26.7859	26.9559	26.9407	26.228	26.5427	26.276
P61421;B2R7M1;F5GYQ1;R4GN72;B7Z6L9;J3QL14;B7Z788;H3BQJ1;H3BQB4;H3BSG7	V-type proton ATPase subunit d 1	ATP6V0D1	9	9	9	33	33	33	40.329	351	0	29.9074	27.5116	27.4201	27.8445	26.5565	27.0428	27.2367	27.8545	27.9865	27.8549	27.6997	27.7508	27.5588
P38606;B7Z1R5;B7Z2V6;C9JVW8;C9JA17	V-type proton ATPase catalytic subunit A	ATP6V1A	26	26	26	58.2	58.2	58.2	68.303	617	0	32.8541	30.3663	29.6454	30.0061	29.8362	30.544	30.8515	30.4083	30.2588	30.2682	30.9862	30.9644	31.1621
P21281;B4DFM5;Q59HF3;B4DQI9;H0YC04;Q71UA2;B4DWH7;C9JL73;P15313;E5RGH6;H0YAT8;C9J5E3;C9JNS9;H0YC45	V-type proton ATPase subunit B, brain isoform	ATP6V1B2	20	20	20	64.4	64.4	64.4	56.5	511	0	31.4164	28.7372	27.9495	28.5436	28.5541	29.3091	29.401	28.9492	28.8911	28.928	29.6658	29.6409	29.7473
P21283;E7EV59;B7Z593;Q8NEY4-2;A8KA87;Q8NEY4	V-type proton ATPase subunit C 1	ATP6V1C1	16	16	16	52.9	52.9	52.9	43.941	382	0	30.7571	28.3077	27.5691	28.1396	27.5795	28.4957	28.6061	28.5367	28.118	28.3102	28.9394	28.8825	28.9939
Q9Y5K8;Q9H3H0;G3V2S6;Q8N5Z9;Q6PJ05;G3V2V6;H0YJH8;G3V559;H0YJS0;Q9NW63;H0YJ55;G3V3T8;G3V5S7;G3V341	V-type proton ATPase subunit D	ATP6V1D;VATD	7	7	7	38.5	38.5	38.5	28.262	247	0	29.055	26.2967	25.6487	26.2644	26.2329	26.8012	27.1244	26.4077	26.4113	26.7801	27.3593	27.283	27.4409
P36543;P36543-3;P36543-2;C9J8H1;Q96A05	V-type proton ATPase subunit E 1	ATP6V1E1	8	8	8	34.5	34.5	34.5	26.145	226	0	30.2009	27.8858	26.857	27.1601	27.4162	27.9618	28.0303	27.8037	27.591	27.7262	28.43	28.3991	28.434
Q16864;Q16864-2	V-type proton ATPase subunit F	ATP6V1F	4	4	4	53.8	53.8	53.8	13.37	119	0	28.4008	26.4702	25.8887	26.3375	25.2281	24.3568	25.6793	26.1068	26.4081	26.5007	26.3074	26.2799	25.9163
O75348;O95670-2;F2Z307;O95670	V-type proton ATPase subunit G 1	ATP6V1G1	4	4	4	49.2	49.2	49.2	13.757	118	0	28.2513	25.5695	25.0883	25.5662	25.6673	25.5978	26.2587	25.7734	25.9192	26.1231	26.6012	26.3762	26.3895
B4E054;Q9UI12-2;Q9UI12;G3V126;B3KUZ7;Q8TF11;E5RG49;E5RHH0;E5RK31;E5RJG1	V-type proton ATPase subunit H	ATP6V1H	10	10	10	33.7	33.7	33.7	52.711	457	0	29.4776	27.0207	26.225	26.5215	26.621	27.2143	27.4049	27.0578	26.9207	27.0064	27.7298	27.6929	27.8272
Q5TC12-3;Q5TC12;I3L448;H0YEW4;Q5TC12-2;H0YD21;I3L1W9;A8MRA7;E9PPX6;H0YDD6;H0YCA6	ATP synthase mitochondrial F1 complex assembly factor 1	ATPAF1	10	10	7	45	45	30	27.438	240	0	32.0873	31.0312	27.4393	28.0369	26.4524	26.7633	30.6674	29.934	30.0642	29.8085	29.5824	29.6411	29.4238
Q8N5M1;C9J2Q2;B4DG98;K7ELC1;B7Z3V0	ATP synthase mitochondrial F1 complex assembly factor 2	ATPAF2	7	7	7	39.8	39.8	39.8	32.772	289	0	28.48	26.4894	25.9526	26.3982	24.8787	25.4876	25.5438	26.5206	26.6617	26.5363	26.0982	26.1021	25.8555
Q9UII2	ATPase inhibitor, mitochondrial	ATPIF1	2	2	2	10.4	10.4	10.4	12.249	106	0.00043725	25.1096	22.151	22.8766	22.8646	22.9413	22.8366	19.341	22.5763	23.4767	23.2798	23.7417	23.0733	22.2431
Q13535-3;Q13535;Q13535-2;H0Y9K2;H0Y8R8;H0Y8Y6;D6RFJ6	Serine/threonine-protein kinase ATR	ATR	18	18	18	10.2	10.2	10.2	297.48	2610	0	29.2359	27.3163	26.2748	27.0964	25.9123	26.0503	26.6839	27.218	26.9918	27.1872	27.0812	26.9872	27.0323
B4DZ36;O75882-3;O75882-2;O75882	Attractin	ATRN	2	2	2	2.5	2.5	2.5	129.83	1156	0.00022311	24.7512	23.1571	22.4149	22.4161	21.2092	22.3304	NaN	23.1751	23.0794	22.6303	22.4562	22.7739	NaN
P46100-5;P46100-3;P46100-4;P46100;A4LAA3;P46100-2;P46100-6;B4DLE1;B4DHH8;B4DLW1	Transcriptional regulator ATRX	ATRX	6	6	6	3.4	3.4	3.4	265.45	2337	0	26.603	24.1321	23.9331	24.9367	23.2046	24.064	22.9693	24.4699	24.8063	24.8089	24.2124	24.2888	24.0563
Q9UBB4;Q9UBB4-2;Q7Z524;B1AHE4;Q9NTC6;B1AHE3;H0Y7N2	Ataxin-10	ATXN10	22	22	22	56.6	56.6	56.6	53.488	475	0	31.8279	29.3538	28.7167	28.379	28.8787	29.6025	29.9356	29.4971	29.0092	29.2703	30.0356	29.9814	30.2899
H0YH87;Q99700-2;V9GY86;Q99700-4;Q99700;F8WB06;F8VQP2;Q2M2R5;Q24JQ7;B3KT59;F8VRK6;F8VVY6;F8W0B5	Ataxin-2	ATXN2	8	8	8	15.1	15.1	15.1	98.004	916	0	28.3339	26.7503	23.9546	25.8755	22.8913	25.9187	26.1874	26.1897	25.4886	26.2117	25.1755	26.0688	26.766
Q8WWM7-6;Q8WWM7-8;Q8WWM7-5;Q8WWM7-4;Q8WWM7-9;Q8WWM7-2;Q8WWM7;Q8WWM7-3;H3BUF6;A0A024QZC0;A0A024QZB7;A0A024QZ91;Q8WWM7-7;H3BSK9;H3BSQ5;H3BUE3	Ataxin-2-like protein	ATXN2L	9	9	9	13.5	13.5	13.5	102.89	968	0	28.1678	25.7217	25.1642	25.737	24.8629	25.4976	26.1563	25.7345	25.8758	25.9964	26.1638	25.9329	26.478
Q13825;Q13825-2;B4DYI6	Methylglutaconyl-CoA hydratase, mitochondrial	AUH	6	6	6	21.8	21.8	21.8	35.608	339	0	28.6916	26.4073	26.6269	26.2267	25.4571	25.6635	25.9127	26.6071	26.9625	26.7326	26.401	26.5663	26.249
Q9Y679-2;A8KAQ6;B4E3W1;Q9Y679;Q9Y679-3;Q68CX8	Ancient ubiquitous protein 1	AUP1;DKFZp686P12272	5	5	5	23.9	23.9	23.9	45.786	410	0	29.4816	27.4271	26.983	27.6062	25.497	26.5861	26.3255	27.5546	27.4904	27.6351	27.0576	27.0396	26.8603
Q96GD4-4;Q96GD4-2;Q96GD4;B2RC06;Q96GD4-5;J3QR41;J3KTD6;J3QLN8;J3KT86;J3KRJ2;J3KRF8;Q96GD4-3	Aurora kinase B	AURKB	4	4	4	15.5	15.5	15.5	34.76	303	0	27.5498	25.4713	24.927	25.4435	23.8743	24.5587	24.9469	25.3356	25.65	25.5399	25.1446	25.2587	25.3832
Q9NQS1	Cell death regulator Aven	AVEN	2	2	2	6.1	6.1	6.1	38.506	362	0.00040584	23.4126	NaN	21.7528	NaN	21.533	NaN	22.1325	NaN	22.3994	NaN	NaN	NaN	22.5983
H7C0I1;Q8NBF6-2;B8ZZW5;A0A024RA79;Q8NBF6	Late secretory pathway protein AVL9 homolog	AVL9	2	2	2	5.6	5.6	5.6	63.292	568	0	27.4367	23.2623	25.5999	22.641	25.149	25.8604	23.9398	23.5438	26.2645	23.8267	26.0355	25.7962	24.3596
P30530-2;P30530;M0R0W6;H7C3L9;B4DFQ0;Q53R53;Q15516;Q1RMG3;E9PHX8;Q12866;B2RE75	Tyrosine-protein kinase receptor UFO	AXL	11	11	11	17.4	17.4	17.4	97.376	885	0	29.6944	27.196	26.6345	27.1237	26.5052	27.4849	27.4356	27.1106	27.3393	27.3493	27.7759	27.9197	27.9056
A6XMH5;P61769;F5H6I0;B4E0X1;A6XMH4	Beta-2-microglobulin;Beta-2-microglobulin form pI 5.3	B2M	2	2	1	34.8	34.8	23.9	10.399	92	0	32.041	30.2402	29.7885	30.0241	28.0763	28.6245	28.6947	30.2364	30.3957	30.2263	29.3077	29.1841	29.2022
Q96L58;Q499Z2	Beta-1,3-galactosyltransferase 6	B3GALT6	2	2	2	6.1	6.1	6.1	37.137	329	0.00039754	26.131	23.7681	23.6308	24.0412	22.9241	23.4735	23.1554	23.6449	24.4117	24.2607	23.8745	24.1864	23.3284
Q6Y288	Beta-1,3-glucosyltransferase	B3GALTL	2	2	2	6.6	6.6	6.6	56.563	498	0.00042726	26.3218	23.856	24.0694	24.4111	22.0819	22.9134	23.9707	24.2942	24.5476	24.5297	23.7414	23.8753	23.7376
B7ZAB3;G3V150;O94766;Q5U676;B4DNL8;E9PNA1	Galactosylgalactosylxylosylprotein 3-beta-glucuronosyltransferase 3	B3GAT3	5	3	3	23.8	12.4	12.4	34.624	315	0.00022297	26.7739	24.7289	24.4682	24.4621	24.0868	23.9637	22.6202	24.3778	24.9188	24.51	24.8449	25.0449	24.4185
Q9Y2A9;B3KQT5;M0R199	UDP-GlcNAc:betaGal beta-1,3-N-acetylglucosaminyltransferase 3	B3GNT3	4	4	4	12.1	12.1	12.1	42.534	372	0	27.0151	24.2895	24.246	24.7211	23.838	24.6667	24.6291	24.8842	25.082	24.7852	24.9871	24.9696	24.8819
W6MEN3;P15291;B4DLB8;P15291-2;W6MEN4;Q86XA6;B4DMM8	Beta-1,4-galactosyltransferase 1;Lactose synthase A protein;N-acetyllactosamine synthase;Beta-N-acetylglucosaminylglycopeptide beta-1,4-galactosyltransferase;Beta-N-acetylglucosaminyl-glycolipid beta-1,4-galactosyltransferase;Processed beta-1,4-galactosyltransferase 1	B4GALT1	7	7	2	32.8	32.8	12.9	39.292	357	0	29.1272	26.8169	25.9431	27.0912	23.9132	27.151	26.5136	27.0405	27.1456	27.0615	26.7199	26.8593	26.6808
O60512-2;B3KPV4;A8K5Z0;O60512;Q71VA3;B3KRZ6	Beta-1,4-galactosyltransferase 3;N-acetyllactosamine synthase;Beta-N-acetylglucosaminylglycopeptide beta-1,4-galactosyltransferase;Beta-N-acetylglucosaminyl-glycolipid beta-1,4-galactosyltransferase	B4GALT3	2	2	2	22.1	22.1	22.1	15.654	145	0.00022826	25.6851	23.2017	23.5182	24.1594	22.2034	22.0526	22.0594	23.7328	23.8448	24.0896	23.0777	23.1075	23.0564
E7ETS9;C9J3R8;O60513;B3KM35;B4DWU8;C9J5S0;C9J4S5	Beta-1,4-galactosyltransferase 4;N-acetyllactosamine synthase;Lactotriaosylceramide beta-1,4-galactosyltransferase	B4GALT4	2	2	2	11.8	11.8	11.8	28.54	246	0	27.7039	25.5342	24.5263	25.5658	25.6048	25.0712	23.2422	25.2365	25.3102	25.5936	26.4811	25.7322	25.4394
M0R3F4;M0R2A4;M0R2K3;M0R193;M0R0I0;M0R2I2;Q9NWV8;J3KQS6;M0QY17;Q9NWV8-3;Q9NWV8-2;M0QXG9;M0QX07	BRISC and BRCA1-A complex member 1	BABAM1	2	2	2	26	26	26	19.636	181	0	23.8458	NaN	22.5272	NaN	21.4604	22.5514	NaN	NaN	NaN	NaN	22.6817	23.0751	NaN
Q99933-4;Q99933-3;Q99933;J3QTA2;C9JYK5;Q99933-2	BAG family molecular chaperone regulator 1	BAG1	2	2	2	10.9	10.9	10.9	25.988	230	0	27.5128	25.2034	24.7491	25.3588	24.0745	24.9765	24.884	25.133	25.5097	25.3117	25.4261	25.4462	25.47
O95816;B3KN59;B3KM36;B4DXE2;A2A296	BAG family molecular chaperone regulator 2	BAG2	9	9	9	45.5	45.5	45.5	23.772	211	0	30.9861	28.9793	28.0966	28.3769	27.8145	28.4083	28.4622	28.815	28.6801	28.7834	28.9413	28.83	28.8451
O95817;Q53GY1;C9JFK9	BAG family molecular chaperone regulator 3	BAG3	9	9	9	23.3	23.3	23.3	61.594	575	0	29.5619	26.6072	26.0028	26.3822	26.9143	27.465	27.7378	27.2314	26.8317	26.5979	27.8041	27.9091	28.0621
Q9UL15;Q9UL15-2;A8K5J7;G3V274	BAG family molecular chaperone regulator 5	BAG5	8	8	8	26.2	26.2	26.2	51.199	447	0	28.2803	26.2431	24.6337	26.1817	24.3477	25.6576	26.0637	25.9833	25.7233	26.1297	26.2228	26.0936	26.3417
P46379-2;A0A024RCR6;P46379;P46379-3;P46379-5;P46379-4;H0Y710;F6S6P2;X6REW1;H0Y4L1;X6RCT4;F6WML8;F6VEM6;F6X9W3;F6U341;F6TC96;F6UR09;F6U1F2;F6XTU0;F6RG75	Large proline-rich protein BAG6	BAG6	19	19	19	28.1	28.1	28.1	118.69	1126	0	31.0313	29.1843	27.7692	28.6566	27.6503	28.1476	28.6617	28.9123	28.509	28.7897	28.7379	28.6097	28.9257
Q9UQB8-5;Q9UQB8-3;Q9UQB8-4;Q9UQB8-6;Q9UQB8-2;Q9UQB8;B4DMV0;I3L327;F8W878;B3KPV9;I3L2M4;B4DQ43;I3L125;I3L1C8;I3L0M4;B4DWA1;I3L3C5;I3L526;I3L2J6;I3L113;I3L4A3;I3L3C6;I3L0Y9	Brain-specific angiogenesis inhibitor 1-associated protein 2	BAIAP2	15	15	1	34	34	2.1	57.444	520	0	31.1545	29.1584	28.0231	28.7023	27.9864	28.6861	28.5157	29.0921	28.7259	28.9264	29.0785	29.075	29.2039
Q9UHR4	Brain-specific angiogenesis inhibitor 1-associated protein 2-like protein 1	BAIAP2L1	13	13	13	36.2	36.2	36.2	56.882	511	0	30.4109	28.0425	27.2232	27.8494	27.3839	27.9036	28.282	28.2872	28.0826	28.2226	28.5021	28.272	28.5299
B3KRK7;Q8NFF3;B4DEB4;Q16611;A8K7S8;Q5HCI0;B4E0L2;C0H5Y7	Bcl-2 homologous antagonist/killer	BAK;BAK1;DKFZp686D0345	3	3	3	32.6	32.6	32.6	15.881	141	0	27.5062	25.6856	25.1876	25.1598	23.8109	24.3975	24.5254	25.5492	25.8035	25.716	24.9151	24.7791	24.9744
O75531;B2R4V4	Barrier-to-autointegration factor;Barrier-to-autointegration factor, N-terminally processed	BANF1	4	4	4	56.2	56.2	56.2	10.058	89	0	31.6197	29.2202	29.0195	29.4596	28.5643	28.9192	28.8602	28.9439	29.3681	29.1294	29.4388	29.0667	28.9361
P80723;P80723-2;U3KQP0	Brain acid soluble protein 1	BASP1	11	11	11	72.7	72.7	72.7	22.693	227	0	32.1679	30.274	29.2793	29.9491	28.5259	29.6998	29.1122	30.1897	29.8423	30.1116	29.8121	30.1622	29.8544
Q07812-8;Q07812;Q07812-2;Q07812-5;Q07812-7;K4JQN1;Q5ZPJ1;Q07812-6;I6LPK7;Q07812-4;H0YA56;Q9UEI8;Q8WXU1	Apoptosis regulator BAX	BAX	7	7	7	51.4	51.4	51.4	19.718	179	0	28.8936	26.2896	24.6769	26.5878	26.1048	26.3492	26.9688	26.6369	26.2564	26.3115	26.8403	26.4888	26.8858
Q9NRL2-2;D3DS96;Q9NRL2;Q59G54;B3KND8;Q05CW0;Q32ND1	Bromodomain adjacent to zinc finger domain protein 1A	BAZ1A	14	14	14	13.1	13.1	13.1	175.38	1524	0	31.7284	31.5508	26.4965	26.99	25.3455	25.9547	26.189	29.3692	29.5435	29.532	28.8719	28.9507	28.8475
Q9UIG0-2;Q9UIG0	Tyrosine-protein kinase BAZ1B	BAZ1B	30	30	30	28.1	28.1	28.1	170.45	1479	0	31.4525	29.0598	29.0955	29.3399	27.8294	28.9048	28.5201	29.2564	29.5659	29.5616	29.0743	29.2424	29.015
J3QK86;J3KPG5;Q9UIF9-2;Q9UIF9-3;F8VU39;Q9UIF9;H0YHL2;H0YII3;B7Z8F7	Bromodomain adjacent to zinc finger domain protein 2A	BAZ2A	11	11	11	9.4	9.4	9.4	207.81	1873	0	28.1045	25.6751	25.3891	26.8213	24.3382	24.2425	24.9064	26.0054	26.0384	26.3422	25.2691	25.6107	25.5777
P50895;I7L574;I7KDP0;G0TQY6;K7ENU8;A9YWT4;A9LST5;K7ERB7	Basal cell adhesion molecule	BCAM;LU	11	11	11	24.2	24.2	24.2	67.404	628	0	29.3884	26.1986	25.6012	26.0815	26.4149	27.6416	27.6106	26.1836	26.5896	26.2654	27.8557	27.9677	27.9429
C9IYK6;C9JTE9;A4D0R4;Q9UHQ4;Q9UHQ4-2;C9JGJ9;F8WB99;H7C5E2;B7Z2L0;A6NME1;H0Y7N8;C9JP06;F8WDG1	B-cell receptor-associated protein 29	BCAP29	5	5	5	29.6	29.6	29.6	22.933	196	0	30.2111	28.0147	27.7948	28.0453	26.6266	27.3454	27.4843	27.9042	28.1985	27.9739	27.5545	27.7974	27.6893
Q53HT6;Q53G72;P51572;P51572-2;C9JMD7;C9JSP1;C9JQ75;C9J0M4;C9JM14	B-cell receptor-associated protein 31	BCAP31	10	10	10	34.1	34.1	34.1	27.961	246	0	32.7987	30.9136	30.1795	30.8287	28.976	29.5815	29.8887	30.4128	30.8239	30.5502	30.051	30.205	30.0656
Q6P5Z4;P56945;B2RBL9;P56945-3;P56945-4;P56945-5;P56945-8;P56945-7;P56945-2;D3DUK1;P56945-6;Q96CD4;B3KWE2;Q8NC57;F5H855;B3KW85;B3KWS6	Breast cancer anti-estrogen resistance protein 1	BCAR1	9	9	9	17.5	17.5	17.5	93.388	870	0	28.1519	25.9611	25.1149	24.6078	25.1495	26.1223	25.8564	26.043	25.4533	24.7928	26.2263	26.6652	26.548
O75934;Q53HE3	Pre-mRNA-splicing factor SPF27	BCAS2	10	10	10	63.1	63.1	63.1	26.131	225	0	30.2351	27.76	27.8198	28.1221	26.9041	27.4965	27.5206	27.9911	28.4124	28.1837	28.135	28.0945	27.8941
P54687-4;P54687;P54687-3;P54687-5;P54687-2;F5H2F2	Branched-chain-amino-acid aminotransferase, cytosolic	BCAT1	9	9	9	35.1	35.1	35.1	42.837	385	0	30.4265	27.5941	26.4772	27.051	27.7697	28.2853	28.7518	27.7599	27.182	27.2744	28.8931	28.9355	29.1117
B3KSI3;O15382;M0QXF9;Q53EW7;M0QZ10;O15382-2;M0QZP4;M0R2K7	Branched-chain-amino-acid aminotransferase;Branched-chain-amino-acid aminotransferase, mitochondrial	BCAT2	12	12	12	46.6	46.6	46.6	39.915	352	0	30.5773	28.5591	28.1429	28.396	26.8069	27.8235	27.5903	28.6606	28.7171	28.5728	28.1048	28.1588	28.1853
Q9P287-3;Q9P287;B4DUS0;Q9P287-4;Q9P287-2;B4E318	BRCA2 and CDKN1A-interacting protein	BCCIP	9	9	9	41.4	41.4	41.4	33.442	292	0	30.3223	28.2085	27.3672	28.024	26.9064	27.6477	27.8987	28.1643	27.9972	28.2123	28.1718	28.125	28.2841
Q59EI3;P12694;B4DP47;Q6ZSA3;F5H5P2;B2R8A9;F5GXU9;Q658P7;Q9UMB3;H0YH31	2-oxoisovalerate dehydrogenase subunit alpha, mitochondrial	BCKDHA	8	8	8	26.6	26.6	26.6	50.399	444	0	28.9328	26.6967	26.2581	26.632	25.4364	26.3328	26.4148	26.7526	26.8572	26.806	26.5712	26.9626	26.8628
B7ZB80;B4E2N3;P21953;Q5T2J3	2-oxoisovalerate dehydrogenase subunit beta, mitochondrial	BCKDHB	5	5	5	19.6	19.6	19.6	35.507	322	0	28.5268	26.0929	25.1425	26.8267	23.1826	26.5962	25.5199	26.5232	26.605	26.3361	25.816	26.3506	25.8718
O14874-2;O14874-3;O14874;H3BUV3;H3BTL2;H3BS02;B4DGN9	[3-methyl-2-oxobutanoate dehydrogenase [lipoamide]] kinase, mitochondrial	BCKDK	2	2	2	10.4	10.4	10.4	37.767	335	0	27.0613	25.0611	24.661	25.1705	23.9406	23.1617	23.8633	24.8045	25.2473	25.4311	24.8996	24.6753	24.2128
O95999;A2TDT2	B-cell lymphoma/leukemia 10	BCL10	2	2	2	9	9	9	26.251	233	0.0013418	26.751	24.7559	21.906	24.5141	23.723	24.1831	24.506	24.9324	24.193	24.5068	24.7354	24.4884	24.739
Q5QP56;Q9H1R6;Q5TE64;Q07817-3;Q07817;Q07817-2;Q5QP59	Bcl-2-like protein 1	BCL2L1	5	5	5	39.2	39.2	39.2	20.244	181	0	29.8562	26.953	27.3699	28.4086	26.263	26.7013	26.8691	27.4933	27.9006	27.6257	27.6996	27.6813	27.8174
Q9BXK5;B7Z238;B2RB43;Q9BXK5-4;A8K5Y4;B7Z737;Q9BXK5-2;E9PDD6;F2Z2C3;Q8IZP5;Q86T62	Bcl-2-like protein 13	BCL2L13	10	10	10	39.4	39.4	39.4	52.723	485	0	29.4088	26.9716	27.2727	27.4773	25.0128	26.6764	26.4401	27.332	27.6438	27.5342	26.8822	26.9545	26.9067
Q9NYF8-2;Q9NYF8;Q6DCA8;E9PK09;Q9NYF8-4;E9PQN2;E9PKI6;Q9NYF8-3;E9PK91;E9PJA7	Bcl-2-associated transcription factor 1	BCLAF1	5	4	4	8.2	7	7	105.95	918	0	28.6937	26.7987	26.3542	26.2921	25.0827	25.0205	26.2521	26.6909	27.0653	26.4625	26.2324	25.8781	26.6538
Q9Y276;Q53EX1;A8JZZ8;Q53RT4;C9J8G3;C9J1S9;C9JAS4;H7C492;H7BZF6;C9J4Q9;A8BSR7	Mitochondrial chaperone BCS1	BCS1L	13	13	13	47.5	47.5	47.5	47.534	419	0	30.0129	27.8873	27.758	28.1211	26.1436	26.8781	26.8229	28.0234	28.1933	28.1011	27.5804	27.5127	27.3194
E9PCG9;Q02338;H7C2W1;C9K0G7;A1E284;C9JM78;C9JQ90	D-beta-hydroxybutyrate dehydrogenase, mitochondrial	BDH1	5	5	5	27.7	27.7	27.7	29.012	256	0	28.0875	25.7858	25.3885	26.0598	24.7317	25.5067	25.1781	25.9334	26.1394	26.1186	25.9413	25.9385	25.6616
Q8TD16;Q8TD16-2;U3KQF7;A8MVZ6;Q96G01-4;Q96G01-3;Q96G01	Protein bicaudal D homolog 2	BICD2	16	16	16	28.9	28.9	28.9	93.532	824	0	29.4899	27.2087	25.8642	26.5471	26.651	27.0962	27.5079	27.3727	26.8721	27.1203	27.6587	27.5455	27.7667
P55957;P55957-2;B3KT21;B1PL87;P55957-4;B2ZP78;P55957-3	BH3-interacting domain death agonist;BH3-interacting domain death agonist p15;BH3-interacting domain death agonist p13;BH3-interacting domain death agonist p11	BID	5	5	5	42.1	42.1	42.1	21.994	195	0	27.7021	24.5495	25.1329	24.4165	25.2839	25.1921	25.7241	25.0361	25.8945	25.0515	26.4138	25.6569	25.8588
B7Z6Y2;O00499-9;O00499-10;O00499-7;O00499-8;O00499-4;O00499-6;O00499-11;O00499-3;O00499-2;O00499-5;O00499;Q9BTH3;B7Z2Z2;Q8WWH9	Myc box-dependent-interacting protein 1	BIN1	6	6	6	28.3	28.3	28.3	43.165	385	0	28.2793	25.5933	24.4452	25.0641	25.5811	26.2341	26.3926	25.6518	25.5444	25.6996	26.6342	26.6847	26.7204
O15392-5;O15392-4;B7Z7B9;O15392;A3E0Z5;O15392-2;H3BLT4;K7EMW2;A3E0Z4;A3E0Z6;O15392-7;O15392-6;A3E0Z7;A3E0Z8;O15392-3;K7EP76;K7ELG2	Baculoviral IAP repeat-containing protein 5	BIRC5	5	5	5	59	59	59	13.467	117	0	27.5153	25.7438	25.0184	25.4481	23.8411	24.1553	24.4018	25.5936	25.5296	25.4634	25.3757	24.9819	24.947
Q9NR09;Q9H8B7;Q9H8D8;H7C094;H7C3P0;REV__Q96C03;REV__Q96C03-3;REV__Q9H8D8;REV__Q9H8B7;REV__Q9NR09	Baculoviral IAP repeat-containing protein 6	BIRC6	17	17	17	6.2	6.2	6.2	530.25	4857	0	28.8559	26.9588	25.5373	26.0777	25.3351	26.3027	26.7231	26.791	26.3241	26.503	26.8089	26.8193	26.9234
B7ZKN7;B7Z2X2;P54132;B2RAN0;B7Z8C1;H0YNU5	Bloom syndrome protein	BLM	2	2	2	1.8	1.8	1.8	117.06	1042	0.00040096	29.4609	26.8902	26.4396	27.3276	26.2043	27.0158	27.0823	27.0663	27.2624	27.6584	27.2931	27.3853	27.4099
Q13867;K7ESE8;K7ES02;E7EMN3;B4DXF3;J3KSD8;J3KS79;K7ENH5	Bleomycin hydrolase	BLMH	7	7	7	25.1	25.1	25.1	52.562	455	0	29.1006	26.4596	25.4935	26.1723	26.3467	27.02	27.0509	26.7335	26.4255	26.2819	27.4612	27.4865	27.4507
P53004;C9J1E1	Biliverdin reductase A	BLVRA	12	12	12	50.3	50.3	50.3	33.428	296	0	30.6306	28.2286	27.2954	27.743	27.4608	28.3442	28.6899	28.2781	27.8676	28.1532	28.7649	28.8199	29.0336
P30043;M0R192;M0QZL1	Flavin reductase (NADPH)	BLVRB	5	5	5	43.7	43.7	43.7	22.119	206	0	30.1386	27.2553	26.419	26.4589	27.6676	27.8566	28.5151	27.3894	27.065	27.1518	28.6298	28.3375	28.728
Q14692	Ribosome biogenesis protein BMS1 homolog	BMS1	31	31	31	34.2	34.2	34.2	145.81	1282	0	31.5772	29.496	29.1817	29.8584	27.4344	28.5306	28.1384	29.4379	29.6484	29.9754	28.9727	29.0774	28.7651
Q12981;Q12981-1;Q12981-2;Q12981-3	Vesicle transport protein SEC20	BNIP1	7	7	7	36.8	36.8	36.8	26.132	228	0	29.4917	27.6866	27.4529	27.1235	25.4127	26.6574	25.801	27.4155	27.8157	27.2708	27.2534	27.094	26.8159
Q8NFC6	Biorientation of chromosomes in cell division protein 1-like 1	BOD1L1	2	2	2	1.1	1.1	1.1	330.46	3051	0.00022936	25.2515	22.5092	22.3262	22.3669	22.7679	23.4821	22.0851	23.1289	23.4715	23.1982	23.1792	23.3301	23.1901
Q9H3K6;Q9H3K6-2;H3BV85;H3BTW0;H3BVE0	BolA-like protein 2	BOLA2	4	4	4	61.6	61.6	61.6	10.116	86	0	29.6741	27.6549	26.1289	27.2344	26.7848	27.1866	27.1176	27.6634	27.1357	27.3028	27.8507	27.5381	27.773
Q14137;Q96Q25;A8K3R2;B2RDN4;B4DEN9;Q4G0D9;Q6DKJ9;E9PIF8;E9PRN9	Ribosome biogenesis protein BOP1	BOP1;KM-PA-2	23	23	23	55.1	55.1	55.1	83.629	746	0	31.9478	29.799	29.3814	29.9383	28.2486	29.0075	29.2116	29.8234	30.018	30.0198	29.514	29.547	29.5136
O95861-3;B7Z9J7;O95861;O95861-4;O95861-2;A6NF51;F8VRY7;F8VVW8;F8VZG4;F8W1J0	3(2),5-bisphosphate nucleotidase 1	BPNT1	7	7	7	41.5	41.5	41.5	27.543	253	0	28.983	26.5402	24.9368	26.093	26.1637	26.4558	27.2723	26.5378	26.3829	26.4418	27.174	27.2382	27.3871
F5GXF5;E7ETD6;Q12830-4;Q12830-2;Q12830;B4DDK2;B4DM40	Nucleosome-remodeling factor subunit BPTF	BPTF	4	4	4	2	2	2	271.53	2457	0.00023159	26.705	25.0359	24.6352	24.162	22.2724	22.264	24.2587	24.7816	24.8441	24.8046	23.7196	24.0711	24.5025
Q6PJG6;Q6PJG6-3;Q6PJG6-2;F8WDN5;Q6ZNJ8;Q9H7L8;Q6ZNL1	BRCA1-associated ATM activator 1	BRAT1	20	20	20	38.5	38.5	38.5	88.118	821	0	29.5815	27.4134	26.0216	27.1731	26.3304	27.1351	27.3699	27.4249	27.0509	27.2905	27.6525	27.4455	27.6951
P46736-2;P46736-3;P46736;P46736-4;D3DWY6;H9KVA9;X6RJS7;P46736-5	Lys-63-specific deubiquitinase BRCC36	BRCC3	5	5	5	24.7	24.7	24.7	33.149	291	0	28.2779	25.8836	25.8998	25.6102	25.5179	25.7013	25.4896	26.3992	25.9367	26.0882	26.2616	26.3829	26.2907
P25440-4;P25440-3;P25440;H0Y6K2;P25440-2;U3KQA6	Bromodomain-containing protein 2	BRD2	2	2	2	4.3	4.3	4.3	74.88	681	0.00041391	26.9946	24.9713	24.7744	25.0816	23.1835	23.7885	23.5875	24.947	25.3017	25.3158	24.5062	24.3875	24.0777
Q15059;B4DS09;Q15059-2	Bromodomain-containing protein 3	BRD3	3	3	3	5.2	5.2	5.2	79.541	726	0.00023175	27.4995	25.4637	24.6454	25.1449	24.063	24.5843	25.1585	25.3304	25.3074	25.4293	25.2157	25.1171	25.6086
F8W820;B4DEG9;H7C128;H7C179;B4DN43;Q9H0E9-4;B5MCW3;H7C127;B2R5V7;Q9H0E9-2;A8K1N6;Q9H0E9;H7C2P4;B4DMS9;Q9H0E9-3	Bromodomain-containing protein 8	BRD8	2	2	2	4.1	4.1	4.1	91.137	837	0	26.0424	24.168	23.459	23.725	22.0048	23.1464	23.4391	24.168	24.1056	23.9213	23.2261	23.6701	23.9049
Q9NXR7;Q9NXR7-4;Q9NXR7-3;Q6ZWH1;Q9NXR7-1;A2NFR5;F8W733;C9J2G0	BRCA1-A complex subunit BRE	BRE	4	4	4	20.6	20.6	20.6	43.551	383	0	27.6567	25.4636	24.2994	25.303	24.4087	25.4793	25.0289	25.4252	25.4592	25.4273	25.6191	25.7919	25.4718
Q8WY22;REV__Q96PE2	BRI3-binding protein	BRI3BP	4	4	4	22.7	22.7	22.7	27.835	251	0	30.0001	27.9957	27.451	28.2878	26.2478	26.8221	26.5269	28.0358	28.2018	28.0689	27.5568	27.5045	27.2593
Q8TDN6;A0JLQ5;B4E0B8;Q9NUW4	Ribosome biogenesis protein BRX1 homolog	BRIX1;BXDC2	15	15	15	59.8	59.8	59.8	41.401	353	0	32.9779	30.7125	30.6563	31.3085	28.9504	29.9051	29.6186	30.8457	31.1715	31.506	30.1272	30.4167	30.0424
Q5VW32;F5GXQ0;B7Z953;B7Z9G5;B7Z1V1;Q5VW33	BRO1 domain-containing protein BROX	BROX;C1orf58	6	6	6	21.9	21.9	21.9	46.476	411	0	29.3413	26.5873	25.8215	26.9508	26.3359	26.9835	27.3654	26.9289	26.7154	26.9327	27.5723	27.5228	27.6518
C9JB13;Q9NW68-2;Q9NW68;B4DM89;Q9NW68-7;Q9NW68-3;E9PS77;Q9NW68-5;Q9NW68-9;Q9NW68-4;Q9NW68-8;B7ZA57;E9PQA7	BSD domain-containing protein 1	BSDC1	4	4	4	17.3	17.3	17.3	46.159	422	0	27.175	24.9984	23.878	24.7633	24.0334	24.896	24.6166	24.965	24.6962	24.8018	25.4326	25.2628	25.1013
B4DY23;P35613-2;P35613;P35613-4;B4DNE1;I3L192;A8MZ77	Basigin	BSG	9	9	2	47.3	47.3	14.9	28.432	262	0	34.0087	31.9428	31.6026	31.8747	30.4015	31.1752	30.9775	31.9406	32.1534	32.0233	31.3869	31.6042	31.3851
Q10589-2;Q10589;B4E0Z6	Bone marrow stromal antigen 2	BST2	3	3	3	14.9	14.9	14.9	18.394	168	0	30.1605	27.7813	27.2109	27.7349	27.1235	27.7907	27.6614	27.6786	27.891	27.9397	28.3616	28.3342	28.1
O14981;Q05C17	TATA-binding protein-associated factor 172	BTAF1	2	2	2	1.8	1.8	1.8	206.89	1849	0.00041658	25.0166	22.6987	21.1706	22.7893	21.0729	22.8007	22.9342	23.1734	22.304	22.7678	22.7689	22.8895	23.0734
P20290;P20290-2;H0Y9Y1;D6RDG3	Transcription factor BTF3	BTF3	6	6	6	55.3	55.3	55.3	22.168	206	0	31.8934	29.7692	28.7594	29.4833	28.8584	29.4294	29.2966	29.2999	28.8782	29.1939	29.3223	29.3974	29.6098
Q6PJ77;Q96K17;E9PL10;Q96K17-2	Transcription factor BTF3 homolog 4	BTF3L4	6	6	6	54.2	54.2	54.2	16.47	153	0	31.1942	28.9386	28.1994	28.8115	28.0683	28.6667	28.7629	28.9007	28.6734	28.8695	29.1108	29.1265	29.0869
O60566;O60566-3;O60566-2	Mitotic checkpoint serine/threonine-protein kinase BUB1 beta	BUB1B	3	3	3	3	3	3	119.54	1050	0.0022485	26.75	23.4544	25.1757	23.9208	24.6232	23.4591	23.2838	24.3901	25.1518	25.0526	24.6468	24.2946	24.1021
J3QT28;O43684-2;O43684;B4DDM6;J3QSX4	Mitotic checkpoint protein BUB3	BUB3	12	12	12	69.1	69.1	69.1	31.703	278	0	33.0253	30.8745	30.5714	30.7167	29.3986	30.3802	30.2846	30.668	30.9761	30.7574	30.6068	30.7295	30.5554
P41223;B7Z4S9;C9JNV2;C9JCD9;F8WCN7	Protein BUD31 homolog	BUD31	8	8	8	47.9	47.9	47.9	17	144	0	30.2051	27.9312	27.345	28.3931	26.9072	27.3039	27.318	28.0613	28.1567	28.2636	27.9058	27.964	28.0245
Q13895;H7BY94;F8WBL2	Bystin	BYSL	11	11	11	31.1	31.1	31.1	49.601	437	0	30.2933	28.3553	27.6711	28.0904	26.4304	27.4382	27.5796	28.2631	28.2154	28.1954	27.9715	27.9605	28.1075
Q7L1Q6;Q7L1Q6-4;Q53FN7;Q7L1Q6-3;Q7L1Q6-2;C9IZ80;D3DN77;B3KU41;C9JFN4;C9J188;C9JWF5;H0Y503;C9JV57;Q3LIC9	Basic leucine zipper and W2 domain-containing protein 1	BZW1;hCG_2022736	18	18	17	46.1	46.1	44.4	48.043	419	0	32.8021	30.5628	29.6638	30.0932	29.611	30.3272	30.6962	30.6809	30.327	30.4448	30.8132	30.7965	30.9204
E7ETZ4;Q9Y6E2;B3KM68;B7Z4K8;B5MCH7;B5MCE7;Q75MG1;Q05D83;C9JF98;Q96JW5;E7EMS9;E9PFD4;B7Z6N5;F8WDX8	Basic leucine zipper and W2 domain-containing protein 2	BZW2	14	13	13	36.3	34.6	34.6	46.913	408	0	31.7843	29.3843	28.7483	29.3244	28.5105	29.1838	29.7166	29.5157	29.2069	29.3229	29.6333	29.5486	29.9043
B4DLM7;Q9H6V3;Q96RR1;Q96RR1-2	Twinkle protein, mitochondrial	C10orf2;PEO1	2	2	2	11.3	11.3	11.3	26.007	230	0.00041042	23.7203	22.0191	21.0573	22.8168	NaN	NaN	NaN	NaN	NaN	23.013	NaN	NaN	NaN
E9PJU8;Q9H0W9-4;E9PQS1;Q9H0W9-2;Q9H0W9;A8K718;E9PPB5;Q9H0W9-3	Ester hydrolase C11orf54	C11orf54	2	2	2	17.6	17.6	17.6	21.116	187	0.00022619	25.2491	22.6621	22.57	22.1845	22.4328	23.047	22.9169	22.6534	23.0231	22.4659	23.7966	23.7131	23.1339
E9PM92;O00193;E9PQA1;E9PRZ9;E3W975	Small acidic protein	C11orf58;SMAP	2	2	2	25	25	25	17.506	156	0	26.1059	23.8646	22.3185	24.1463	22.8102	23.5036	23.7286	23.804	23.4764	24.3106	23.9859	23.965	24.1066
Q9H3H3;Q9H3H3-2;Q9H3H3-3	UPF0696 protein C11orf68	C11orf68	5	5	5	26.7	26.7	26.7	27.354	251	0	28.3364	24.7264	24.5324	24.4349	25.9878	26.3115	26.7695	25.8	25.6942	25.9864	26.7477	26.5572	26.9977
Q53FT3;E9PJB2;E9PPG8	Protein Hikeshi	C11orf73	3	3	3	14.7	14.7	14.7	21.627	197	0	26.3928	24.6127	22.4215	23.6884	23.1713	23.7198	24.2575	23.7496	23.4143	24.1787	24.7387	24.5897	24.3913
Q9BUA3	Uncharacterized protein C11orf84	C11orf84	2	2	2	9.7	9.7	9.7	41.036	381	0.00041589	24.2263	21.5302	20.3325	21.1303	20.672	22.4774	22.3836	22.2967	21.8559	21.1345	22.7114	22.0828	22.2574
Q9HB07;Q86UA3;F8VR84;Q8WYI2;F8VQQ3;Q96CT6;B4DE37;H3BPH3	UPF0160 protein MYG1, mitochondrial	C12orf10;MST024	10	10	10	41.8	41.8	41.8	42.449	376	0	30.2442	27.7669	26.9208	27.6525	27.132	27.9403	28.1638	27.9134	27.6472	27.6986	28.316	28.4979	28.5879
Q8N999-3;Q8N999	Uncharacterized protein C12orf29	C12orf29	2	2	2	7.9	7.9	7.9	34.723	302	0.0011594	31.4568	29.0282	28.4845	29.1418	28.3533	28.9436	29.0936	28.9798	29.2621	29.2896	29.5578	29.4679	29.5477
E7ENF1;Q96C57;F5H7W8;H0YGK4;F6TFQ5;F5H3K2;B4DRA4;G5EA44;F5H8B7;B4DWJ9;H0YF83	Uncharacterized protein C12orf43	C12orf43	7	7	7	45.7	45.7	45.7	25.114	232	0	28.8985	26.8221	26.2654	27.3399	24.4377	25.8253	25.5472	26.4977	26.8316	27.1256	26.283	26.5664	26.6328
F8VQD9;Q9BSB4;H3BMZ4;F8VVA0	Autophagy-related protein 101	C12orf44;ATG101	2	2	2	17.4	17.4	17.4	21.926	190	0.00041297	23.7645	22.3031	20.5709	NaN	20.5661	21.0292	21.867	22.3031	21.2175	NaN	21.7874	21.5529	22.3328
Q86TW5;Q9UKR5	Probable ergosterol biosynthetic protein 28	C14orf1	3	3	3	19.4	19.4	19.4	15.75	139	0.00043879	28.9275	26.8168	26.5649	26.9265	25.2453	25.8576	25.9531	26.8373	27.2265	27.0895	26.4579	26.3881	26.4214
Q7Z3D6;Q7Z3D6-2;Q6IA66;B3KVU6;Q4LE40;Q53HP9;Q8NB88;G8JLP2;Q7Z3D6-5;H0YB09;Q7Z3D6-4;Q7Z3D6-3;H0YB62;H0YB11;E5RIL4;E5RJ62;E5RIU5	UPF0317 protein C14orf159, mitochondrial	C14orf159;C14orf159 variant protein	7	7	7	20.6	20.6	20.6	66.436	616	0	28.2512	25.8395	25.9793	25.8327	23.879	25.8798	25.748	26.1614	26.407	26.2716	25.4934	26.2806	25.8586
Q9Y224;Q5RLJ0;G3V4C6;H0YJB9;G3V4E7	UPF0568 protein C14orf166	C14orf166	11	11	11	54.1	54.1	54.1	28.068	244	0	31.3567	29.457	28.4039	28.84	27.9645	28.7395	28.7991	29.1552	28.9674	29.0304	29.1869	29.3094	29.282
B4E381;H3BR29;H3BSM7;Q96GQ5;B4DJP2;Q96GQ5-2;I3L2V0;B4DKB6	UPF0420 protein C16orf58	C16orf58	8	8	8	25.6	25.6	25.6	46.182	422	0	28.0275	25.747	25.1793	26.0766	25.5972	25.1833	24.23	26.06	26.3035	26.1176	25.9836	25.7304	25.4372
G5E9I3;B3KT69;F5H7K1;Q7Z3J2;E7EWW0;H3BVG8;H3BV68;Q7Z3J2-2;C9J7I2	UPF0505 protein C16orf62	C16orf62	2	2	2	4.1	4.1	4.1	98.889	870	0.0031216	24.9703	21.6214	24.3141	21.1621	20.1634	20.7992	21.7141	NaN	24.9607	NaN	NaN	NaN	NaN
Q9BSU1;H3BRA5;H3BS58;H3BSG0	UPF0183 protein C16orf70	C16orf70	2	2	2	7.1	7.1	7.1	47.524	422	0.0094505	28.393	26.0902	25.5479	25.9465	25.1053	26.0507	25.879	26.2131	26.1517	26.1955	26.4011	26.5492	26.1725
Q9Y6A4;B4DN94;H3BPA3	UPF0468 protein C16orf80	C16orf80	8	8	8	57.5	57.5	57.5	22.774	193	0	29.2866	27.2756	26.2168	27.1994	25.7411	26.3141	26.8478	27.1798	27.0287	27.2576	27.0727	26.7971	27.1046
F8W038;Q8IXM2;Q8IXM2-3;H0YIS7;Q8IXM2-2;F8W1H0	Chromatin complexes subunit BAP18	C17orf49;BAP18;RNASEK-C17orf49	2	2	2	22.3	22.3	22.3	16.29	157	0.003992	26.5677	24.9588	23.7662	24.5445	NaN	22.5495	24.3896	23.7884	NaN	NaN	NaN	24.4996	25.0012
Q9BQA9-2;Q9BQA9;H0Y2X1;J3KTF4;J3QRG5;J3KSJ5;J3QQQ4;J3QRZ2;J3QLB7;J3QKS6	Uncharacterized protein C17orf62	C17orf62	3	3	3	19.7	19.7	19.7	19.436	173	0.00040298	27.9733	25.8397	25.6487	25.9053	24.4864	25.1384	24.7165	25.7117	26.4682	25.8012	25.7328	25.7024	25.3826
Q9HAS0;J9JIC5;Q8NI83;J3KRR1;K7ERX0;J3QKQ1;K7EIQ2;K7EII1	Protein Njmu-R1	C17orf75;OK/SW-cl.19	6	6	6	17.9	17.9	17.9	44.621	396	0	27.9261	25.4819	24.9378	24.8618	24.6632	25.742	25.9054	25.7741	25.2751	25.671	26.1059	25.9731	26.1021
Q53F19;L0R6D6;K7ELP6;Q53F19-2	Uncharacterized protein C17orf85	C17orf85	3	3	3	7.3	7.3	7.3	70.592	620	0	26.35	24.0649	23.8894	23.633	23.053	23.9036	23.8425	24.4931	24.2641	24.2575	24.1368	24.2496	24.1172
Q96B23;Q5BIX2;Q96B23-2	Uncharacterized protein C18orf25	C18orf25;ARKL1	2	2	2	8.7	8.7	8.7	43.324	403	0	24.4855	22.9904	NaN	21.9763	21.2209	NaN	23.0335	22.9904	NaN	22.1726	NaN	NaN	NaN
B7Z201;K7ENL9;B7Z3Q1;Q96DM3;B7Z2Y1;K7EIS6	Uncharacterized protein C18orf8	C18orf8	4	4	4	11.4	11.4	11.4	56.938	500	0	29.6301	27.5777	26.9381	27.7936	25.8354	26.6119	26.672	27.5078	27.5202	27.8042	27.1403	27.2223	27.4286
Q969H8;M0QYN0;M0QXF7	UPF0556 protein C19orf10	C19orf10	5	5	5	37	37	37	18.795	173	0	31.0431	28.892	28.408	28.6705	27.7846	28.4186	28.3453	29.1176	28.9155	29.1272	28.7804	28.7962	28.7424
Q9BQ61;K7ELS0;K7ERU7;K7EN60;B2RE11	Uncharacterized protein C19orf43	C19orf43	2	2	2	20.5	20.5	20.5	18.419	176	0	26.7378	24.0231	23.362	23.9884	23.5973	24.1272	25.1184	24.2058	24.1912	24.3673	25.0012	24.8335	25.0855
Q9BSF4	Uncharacterized protein C19orf52	C19orf52	2	2	2	15.4	15.4	15.4	29.233	260	0	28.255	26.3024	26.2382	26.4484	22.8415	25.4582	23.6583	26.0351	26.6449	26.3752	25.4201	25.7319	25.6406
Q9NS00-2;Q9NS00	Glycoprotein-N-acetylgalactosamine 3-beta-galactosyltransferase 1	C1GALT1	2	2	2	9.4	9.4	9.4	35.934	309	0.00043783	25.6787	24.0996	23.8584	23.763	21.678	NaN	21.484	23.5893	24.2308	23.4261	24.0784	NaN	23.0484
Q96EU7	C1GALT1-specific chaperone 1	C1GALT1C1	3	3	3	11.3	11.3	11.3	36.382	318	0.00022758	25.5561	23.4022	23.5784	24.2553	NaN	22.4419	NaN	NaN	23.8478	NaN	NaN	23.5986	NaN
Q6ZSJ8	Uncharacterized protein C1orf122	C1orf122	2	2	2	22.7	22.7	22.7	11.471	110	0.00040064	25.7069	24.0514	22.4426	22.6213	21.9468	23.1547	23.4986	23.4682	23.4054	23.2696	23.4448	23.7	23.843
Q9NWV4;D3DQ38;B1ARP7	UPF0587 protein C1orf123	C1orf123	3	3	3	26.9	26.9	26.9	18.048	160	0.00044121	28.7664	26.956	25.8159	26.604	24.8448	25.7737	26.214	26.6186	26.356	26.486	26.5013	26.6555	26.7912
Q8NAX2	Uncharacterized protein C1orf172	C1orf172	2	2	2	9.3	9.3	9.3	43.641	398	0	24.9943	NaN	23.7418	23.0158	21.1696	21.8545	22.1838	NaN	23.4918	23.6398	22.9309	22.8059	23.1034
Q8IYL3	UPF0688 protein C1orf174	C1orf174	2	2	2	13.2	13.2	13.2	25.977	243	0	26.1184	23.5781	23.7347	23.9752	22.8995	23.3914	23.3977	24.1631	24.3514	24.0654	24.0571	23.683	23.7314
Q07021;A8K651;I3L3Q7;I3L3B0	Complement component 1 Q subcomponent-binding protein, mitochondrial	C1QBP	8	8	8	50	50	50	31.362	282	0	33.3955	31.4292	31.0639	31.2521	29.6764	30.5423	30.141	31.4115	31.7013	31.3946	30.818	30.9714	30.5999
Q9BUV8-5;Q9BUV8-4;Q9BUV8-3;Q9BUV8-2;Q9BUV8;Q9BZT8	Uncharacterized protein C20orf24	C20orf24	3	3	3	23.8	23.8	23.8	15.893	143	0.0003996	27.836	25.6	25.3756	25.557	22.7889	23.8482	26.1308	25.5242	25.802	25.538	25.0148	24.8095	25.6518
P30042;P30042-2;H7C1F6;H7C2G3;F2Z2Q0;H7BYH1	ES1 protein homolog, mitochondrial	C21orf33	5	5	5	36.2	36.2	36.2	28.17	268	0	29.9024	27.6399	27.3575	27.8636	26.3654	27.1782	27.059	27.9287	27.8278	28.0162	27.5236	27.7069	27.5308
Q9Y3I0;B4DNA0;E7EQS9;B4DNG5;B4DXF1	tRNA-splicing ligase RtcB homolog	C22orf28	16	16	16	43.6	43.6	43.6	55.21	505	0	32.4381	30.1197	29.3244	29.9855	29.342	30.0778	30.039	30.2945	30.0858	30.2793	30.3165	30.3763	30.4408
F5H3N1;B4DJ03;Q86YS7;Q86YS7-2;B7ZLK2;Q86YS7-3;B7ZLK1;F5H2A1;B7ZLL0;F5H5R1;A0A024RB03;H0YGJ3;H0YFE9;H0YFC4	C2 domain-containing protein 5	C2CD5;KIAA0528	3	3	3	5	5	5	93.736	856	0	26.3839	24.2554	23.0434	24.5203	22.2507	24.4016	22.8728	24.2743	24.0609	24.4574	23.7872	24.4382	24.0357
B4DS67;B4DLH2;Q8N357	Solute carrier family 35 member F6	C2orf18;SLC35F6	2	2	2	8.5	8.5	8.5	24.072	224	0.00043582	29.4921	27.2809	27.1802	27.3443	25.8384	26.7538	26.5229	27.4348	27.6623	27.6039	27.0072	27.2582	26.9306
Q9H6V9;Q9H6V9-2;B5MDU6;Q9H6V9-4;B5MCU4;Q9H6V9-3;B4DS38;B4DU46;C9JHU6;B5MCE2;C9JUM0;B4DRG3	UPF0554 protein C2orf43	C2orf43	3	3	3	11.7	11.7	11.7	37.318	325	0	26.8513	24.7126	24.3842	24.5371	23.5366	24.2046	23.9163	24.744	24.9466	24.7199	24.8254	24.6663	24.472
Q8WWC4;H7C0V0	Uncharacterized protein C2orf47, mitochondrial	C2orf47	5	5	5	21	21	21	32.544	291	0	29.9356	27.8764	27.5693	27.7504	26.4904	27.0886	26.8216	27.9267	28.2286	28.0668	27.5193	27.6135	27.2273
Q6NW34;B4E228;Q6NW34-2;B4DJ73;A8MVI8;B4DHL5;B4DVN9;E9PFF8;B4DUV5;B4E1X5;B4DDJ6;C9J9E3;F8WBQ8	Uncharacterized protein C3orf17	C3orf17	7	7	6	17.3	17.3	13.6	64.551	567	0	28.5783	26.083	26.1083	26.9166	24.6729	25.5868	25.6742	26.4997	26.6992	26.8203	26.1424	26.0341	26.1232
Q96FZ2;E7EMP6;D6R9T3;B4DMK2;D6RGK7;D6RAZ3;D6RAI0	UPF0361 protein C3orf37	C3orf37	8	8	8	31.1	31.1	31.1	40.574	354	0	28.032	25.6264	24.5681	25.4163	24.9776	25.8073	25.8682	25.8529	25.5084	25.5721	26.1204	26.0587	26.3748
Q8NDZ4;E7ET39;B3KTD4;Q8NDZ4-2;B3KT85	Deleted in autism protein 1	C3orf58	3	3	3	7	7	7	49.481	430	0.00042928	24.6058	21.95	21.9514	23.6374	NaN	NaN	22.0612	23.0675	NaN	23.2638	NaN	NaN	22.5599
Q9NWY4	UPF0609 protein C4orf27	C4orf27	5	5	5	18.5	18.5	18.5	39.436	346	0	27.5436	25.3912	23.8077	25.2987	24.5619	24.9243	25.2193	25.2443	24.784	25.2922	25.7329	25.4283	25.8333
Q49AR2;B4DR92;E5RHP8	UPF0489 protein C5orf22	C5orf22	2	2	2	14.9	14.9	14.9	49.967	442	0.0013384	24.8888	23.8657	NaN	NaN	NaN	23.9115	NaN	24.2356	NaN	NaN	NaN	24.1189	NaN
A6NDU8	UPF0600 protein C5orf51	C5orf51	2	2	2	14.3	14.3	14.3	33.62	294	0.00022899	26.2424	23.956	23.173	23.9335	23.2933	22.4242	24.3729	23.8214	23.8697	24.2257	24.4822	NaN	24.8481
Q9H993;F5GZY1;B4DPT6	UPF0364 protein C6orf211	C6orf211	7	7	7	30.2	30.2	30.2	51.172	441	0	28.3994	25.6199	24.7459	25.4586	25.8545	26.0048	26.5789	25.9698	25.6498	25.7581	26.9009	26.6105	26.8654
Q9BRJ6;C9JQV0;A0A024R836;H7C0T1;H7C2R9	Uncharacterized protein C7orf50	C7orf50	10	10	10	62.4	62.4	62.4	22.083	194	0	30.5871	28.816	28.2316	28.5154	26.597	27.4907	27.1739	28.4633	28.6454	28.6912	28.3063	28.0883	28.0702
Q6P1X6;H0YF29;Q6P1X6-2;J3KNI2	UPF0598 protein C8orf82	C8orf82	5	5	5	32.9	32.9	32.9	23.889	216	0	26.9889	25.2734	24.8595	24.7717	23.1686	23.4116	23.6273	25.0523	25.1632	25.0393	24.4379	24.286	24.682
Q5T280;Q9P041;B4E0X4;R4GNG4	Uncharacterized protein C9orf114	C9orf114	9	9	9	33.2	33.2	33.2	42.008	376	0	30.6269	28.6564	28.1635	28.5605	26.9775	27.6327	27.5627	28.7448	28.8305	28.7277	28.0004	28.1307	28.0121
Q96GE9-2;Q96GE9	Transmembrane protein C9orf123	C9orf123	3	3	3	33.9	33.9	33.9	11.829	112	0	28.4637	26.3656	26.156	26.6409	24.7938	25.2481	25.0764	26.3549	26.6298	26.8292	26.0333	25.7724	25.8973
Q9BUH6;Q9BUH6-2	Uncharacterized protein C9orf142	C9orf142	2	2	2	16.2	16.2	16.2	21.639	204	0.0004363	24.3874	NaN	NaN	NaN	20.9353	23.7404	22.4987	NaN	NaN	NaN	22.9441	23.3657	23.7521
Q6GVN4;Q9NZ63;Q9P0Q6	Uncharacterized protein C9orf78	C9orf78	2	2	2	17.9	17.9	17.9	22.55	195	0	27.6707	25.7638	24.7419	25.6798	23.7672	24.8338	24.871	25.8147	25.4323	25.7057	25.2266	25.3381	25.2691
Q96LW7-2;Q96LW7	Bcl10-interacting CARD protein	C9orf89	3	3	3	24	24	24	20.625	183	0	27.2575	25.2267	24.9932	24.9949	23.533	24.6725	23.8822	25.06	25.4658	25.44	25.0185	24.958	24.5482
Q8N1Q1	Carbonic anhydrase 13	CA13	2	2	2	13.7	13.7	13.7	29.443	262	0.00040314	23.5998	NaN	NaN	NaN	22.0632	NaN	22.9901	NaN	NaN	NaN	23.2845	NaN	23.4559
Q9Y376;Q7Z4X0;Q53RN7	Calcium-binding protein 39	CAB39	12	12	12	32.8	32.8	32.8	39.869	341	0	31.05	28.8648	27.8357	28.5714	27.7516	28.4578	28.9011	28.8585	28.4624	28.7336	28.9572	28.9292	29.2718
Q9HB71-3;Q9HB71;Q6NVY0;B4DFD3	Calcyclin-binding protein	CACYBP	13	13	13	72.4	72.4	72.4	21.228	185	0	33.2685	31.011	29.8371	30.6453	30.1937	30.7876	31.1981	30.9215	30.3142	30.6631	31.2982	31.1703	31.4962
P27708;Q53SY7;F8VPD4;H7C2E4;G1UI39;H7BZB3;H7C3Z5;Q53SZ4	CAD protein;Glutamine-dependent carbamoyl-phosphate synthase;Aspartate carbamoyltransferase;Dihydroorotase	CAD	62	62	61	44.1	44.1	43.8	242.98	2225	0	33.5712	31.3985	30.3864	30.9236	30.4573	31.0845	31.3517	31.4149	31.0846	31.1619	31.6125	31.5225	31.7522
P22676;H3BN14;H3BMN5;A6NER6;B7Z9J4;B7Z380;P05937	Calretinin	CALB2	4	4	4	17	17	17	31.54	271	0	26.9536	25.6832	24.8605	25.3478	NaN	21.4807	NaN	25.6043	25.5105	25.4338	NaN	23.3316	NaN
Q9P1Z2-2;Q9P1Z2-3;Q9P1Z2;F8VWP8;F8VPN1;F8VUB3;F8VZI3;F8W0X2;F8VRQ9;F8VXS2;F8VQE3;Q7Z313;H3BRW8;Q9P1Z2-4;B3KS47	Calcium-binding and coiled-coil domain-containing protein 1	CALCOCO1;DKFZp686A11272	2	2	2	3.2	3.2	3.2	70.978	633	0.0027773	24.2182	21.812	NaN	NaN	21.8791	22.9822	21.816	22.4288	NaN	NaN	23.073	23.2758	22.2706
Q13137-4;Q13137;Q13137-3;D6RJE7;D6RF70;D6REB0;Q13137-5;B4E1X7;Q13137-2;I3L4E1;I3L493;D6RBI4	Calcium-binding and coiled-coil domain-containing protein 2	CALCOCO2	5	5	5	8.5	8.5	8.5	55.188	470	0.00043057	27.1021	24.7159	24.3674	24.0326	24.0245	24.7651	24.9374	25.1028	24.6256	24.8797	24.9861	24.9887	25.4842
Q05682-5;Q05682-4;F5H1Z9;B7Z6G4;E9PGZ1;Q9NYG1;B4DPW5;C9J813;E7EX44;Q05682-3;Q05682-6;Q05682-2;Q05682;Q6PJM5;B4E3I0;Q6P707;Q7Z2Y9;Q05DR4;Q5HY93;C9JEK3;C9JE79;F8WE61	Caldesmon	CALD1	21	21	21	36.8	36.8	36.8	61.212	532	0	32.2232	30.2527	29.1961	29.7289	28.9059	29.6204	29.747	30.0185	29.8221	29.794	30.086	30.044	30.1231
P62158;B2RDW0;H0Y7A7;Q9BRL5;E7ETZ0;E7EMB3;Q96HY3;A8K1M2;M0QZ52;G3V361;F8WBR5;G3V479;G3V226;P27482	Calmodulin	CALM1;CALM2;CALM3	8	8	8	53	53	53	16.837	149	0	32.8497	30.7212	29.9544	30.7717	29.5753	30.1587	30.0322	30.6005	30.4829	30.881	30.4232	30.4708	30.4536
P27797;Q53G71;B4E2Y9;B4DHR1;K7EJB9;K7EL50	Calreticulin	CALR	28	28	28	78.4	78.4	78.4	48.141	417	0	36.0474	34.0577	33.711	33.908	32.3657	33.1352	32.8946	34.0516	34.2988	34.022	33.5359	33.6334	33.4396
O43852;B3KQF5;O43852-3;O43852-6;O43852-15;O43852-10;O43852-5;H0Y875;O43852-9;O43852-13;O43852-14;O43852-11;B3KQK3;O43852-12	Calumenin	CALU	13	13	3	63.2	63.2	12.4	37.106	315	0	32.1211	30.1487	29.6117	30.1859	28.1606	29.2057	28.9533	30.0792	30.1769	30.1816	29.6488	29.7234	29.3551
Q13557-8;Q13557-12;Q13557-10;D6R938;Q13557;E9PBG7;Q13557-6;Q13557-11;E9PF82;B7Z2B0;Q13557-9;Q13557-5;Q13557-3;Q13557-4;Q4G1A8;Q92991;H0Y9J2;D6RHX9;E9PBE8;E7EQE4;H0Y9C2;B7Z1Z6;H7BXS4;Q13554-7;Q9UQM7;Q8IWE0;Q13554-4;Q9UQM7-2;Q13554-6;Q13554-3;Q13554-8;Q13554-5;D3DVK8;Q53H78;Q13554-2;Q13554	Calcium/calmodulin-dependent protein kinase type II subunit delta	CAMK2D	5	4	4	14.6	12.1	12.1	54.127	478	0	26.8863	24.3707	24.7514	23.6713	24.0096	24.7638	23.8746	24.9379	24.9502	24.4239	24.7962	25.0599	24.9136
Q13555-10;Q5SWX3;Q13555-3;Q13555-5;Q13555-4;Q13555-7;Q13555-9;Q13555-2;Q13555-8;Q13555;Q13555-6;Q8WU40;A8K6N9;B3KY86;Q13280;H0Y6G2;B3KTH7;Q59FI6;B4DVQ3	Calcium/calmodulin-dependent protein kinase type II subunit gamma	CAMK2G	5	5	4	14.1	14.1	11.7	55.96	495	0	28.499	26.2126	25.6393	26.1593	25.1989	25.8999	26.1263	26.2539	26.3113	26.3305	26.417	26.4139	26.5715
P49069	Calcium signal-modulating cyclophilin ligand	CAMLG	2	2	2	14.2	14.2	14.2	32.952	296	0	26.769	24.3849	24.4056	24.8009	23.2119	23.7634	24.0228	24.3974	25.0663	25.0025	24.4302	24.2931	24.4452
Q86VP6;A8K8U1;Q86VP6-2;B3KMG3;Q86VP6-3;H0YH27;B3KM30;F5H6I6;F8WBB8	Cullin-associated NEDD8-dissociated protein 1	CAND1	45	45	43	44.9	44.9	43.4	136.37	1230	0	33.816	31.5429	30.4196	31.2156	30.8298	31.4632	31.5733	31.4972	31.1054	31.4035	31.9299	31.9296	32.0431
O75155-2;O75155	Cullin-associated NEDD8-dissociated protein 2	CAND2	5	3	3	5.6	4	4	122.66	1119	0.00042626	26.7897	24.7272	24.1695	24.5446	NaN	23.5818	24.947	24.7854	24.938	24.8404	NaN	24.6947	24.8296
Q8WVQ1-3;Q8WVQ1;Q8WVQ1-2;K7EN15	Soluble calcium-activated nucleotidase 1	CANT1	10	10	10	46	46	46	38.945	350	0	30.0806	28.2605	27.7932	28.2619	25.6297	26.6207	26.6362	27.8956	28.1747	28.1305	27.6419	27.6629	27.571
P27824;B4DGP8;B4E2T8;D6RGY2;Q6ZP56;H0Y9Q7;Q16094;D6RDP7;D6RFL1;D6RB85;H0Y9H1;D6RAU8;D6RAQ8;D6RHJ3;D6RD16	Calnexin	CANX	35	35	35	55.1	55.1	55.1	67.567	592	0	36.3188	34.1872	33.9037	34.1549	32.7296	33.5429	33.398	34.1927	34.5267	34.3691	33.9312	33.949	33.7624
D3DPU2;B2RDY9;B4DNW7;B4DI38;Q01518;B4DNY3;Q5T0R1;Q5T0R7;Q5T0R6;Q5T0R5;Q5T0R4;Q5T0R3;Q5T0R2	Adenylyl cyclase-associated protein;Adenylyl cyclase-associated protein 1	CAP1	24	24	1	69.7	69.7	4.8	51.672	475	0	34.9243	32.4275	31.7259	32.0653	32.1839	32.4817	32.8803	32.4791	32.2039	32.242	33.2345	32.9939	33.2174
E9PDI2;B7Z4M3;P40123;B7Z385;Q5JPJ8;B7Z1C4;F8WDB9	Adenylyl cyclase-associated protein;Adenylyl cyclase-associated protein 2	CAP2;DKFZp686D0714	4	3	3	9.8	8	8	49.822	451	0.00042992	26.3429	23.5132	22.6185	23.0571	23.0595	24.6939	24.3971	24.1911	NaN	24.0611	24.1972	24.5186	24.9296
P40121;P40121-2;B2R9S4;B4DU58;E7ENU9;B8ZZL6;H7C0X8	Macrophage-capping protein	CAPG	12	12	12	52.9	52.9	52.9	38.498	348	0	33.3295	31.1019	29.9762	30.6038	30.2676	30.9464	31.1841	30.9413	30.5743	30.5942	31.3047	31.3623	31.5025
P07384;A0A024R5A3;A0A024R580;B2RDI5;B4DWH5;B4DS85;E9PRM1;E9PLX0;E9PJJ3;E9PLC9;E9PMC6;E9PJA6;E9PSA6;E9PQB3;E9PL37;E9PIA9	Calpain-1 catalytic subunit	CAPN1	33	33	33	53.1	53.1	53.1	81.889	714	0	33.1224	30.3694	29.3716	30.0623	30.0984	31.2641	31.1721	30.4559	30.2318	30.4047	31.4364	31.5049	31.5884
Q59EF6;P17655;P17655-2;B4E1R7;B4DN77;B3KUH9;Q6ZVC6	Calpain-2 catalytic subunit	CAPN2	28	28	3	56.4	56.4	5.2	83.108	729	0	33.1813	30.8473	29.7614	30.321	30.2871	30.8402	31.1145	30.793	30.5091	30.5814	31.4551	31.2473	31.4025
C6EVS4;P20807-2;B4DEU4;Q762C7;A0A024R9M1;Q762C8;C6EVS3;P20807-3;F8W8F5;P20807	Calpain-3	CAPN3	2	2	2	5	5	5	79.573	686	0.00078447	28.2123	27.4048	NaN	26.9901	NaN	NaN	NaN	27.4048	NaN	27.1863	NaN	NaN	NaN
P04632;K7ELJ7;K7EM73;K7EKD8;U3KQE2;K7EIV0;U3KPR7;K7ES78;K7EMQ1;Q96L46	Calpain small subunit 1	CAPNS1	10	10	10	75	75	75	28.315	268	0	32.1025	29.4393	28.7593	29.0936	29.4862	29.8723	30.0625	29.5102	29.2577	29.3364	30.4287	30.2245	30.3957
Q14444-2;Q14444;E9PLA9;G3V153;B3KXU8;E9PP31;B4DSF8	Caprin-1	CAPRIN1	11	11	11	23.5	23.5	23.5	76.861	694	0	32.1763	29.9184	29.0842	29.5741	29.0167	29.6452	30.0181	29.8523	29.6636	29.835	30.1978	30.21	30.3579
Q13938;K7EL21;Q8NF12;Q96ET4;K7ES72;Q13938-3	Calcyphosin	CAPS;FLJ00390	6	6	6	35.4	35.4	35.4	20.967	189	0	27.8008	25.2815	24.7179	25.9257	24.8008	25.1818	25.0366	25.7348	25.5763	25.7991	25.8802	25.4063	25.7624
P52907;A8K0T9	F-actin-capping protein subunit alpha-1	CAPZA1	11	9	9	61.9	52.4	52.4	32.922	286	0	32.4734	30.2336	29.6347	29.9902	29.3063	29.9928	29.9927	30.1807	30.2469	30.1446	30.5215	30.5084	30.4591
Q53GC7;P47755;F8W9N7;B4DE01;C9JUG7;P47755-2;F8WED3	F-actin-capping protein subunit alpha-2	CAPZA2	13	13	11	67.8	67.8	58.4	32.967	286	0	32.0776	29.7547	28.9641	29.4668	29.0872	29.7732	29.7015	29.8429	29.7625	29.8469	30.1871	30.1428	30.1153
P47756-2;B2R7T8;B1AK87;B1AK88;P47756;B4DWA6;B1AK85;F6USW4;F6Q0E3;Q7L4N0	F-actin-capping protein subunit beta	CAPZB	13	13	13	55.5	55.5	55.5	30.628	272	0	32.4189	30.3757	29.3113	29.9478	29.1357	29.858	30.0141	30.1135	29.8985	29.9441	30.3085	30.3186	30.4751
Q9Y2V2;H3BSW7;H3BUY4;H3BPY5;H3BNU9;H3BTK3;I3L3X8	Calcium-regulated heat stable protein 1	CARHSP1	3	3	3	51.7	51.7	51.7	15.892	147	0	28.9506	26.6711	25.4855	26.0984	25.903	26.6954	26.8589	26.7661	26.1737	26.3756	27.0233	27.1586	27.3427
Q86X55-1;Q86X55;Q86X55-2;K7EK20;K7EPK1;K7EQA8	Histone-arginine methyltransferase CARM1	CARM1	6	6	6	15.7	15.7	15.7	63.459	585	0	28.7393	26.642	25.5973	25.9907	25.3588	26.0873	26.7341	26.306	26.0371	26.3178	26.6221	26.601	27.3994
Q53HG6;P49589-2;B4DKY1;P49589;B4DPV7;P49589-3;A8K067;B4DI19;A8MVQ3;Q59HE5;C9JLN0;E9PRS8;E9PLP0	Cysteine--tRNA ligase, cytoplasmic	CARS	16	16	16	27.4	27.4	27.4	82.803	726	0	30.3416	28.0393	26.6487	27.378	26.8912	28.1588	28.5051	27.9446	27.6338	27.8292	28.4578	28.4674	28.6902
Q9HA77;B7Z7E6;Q6AW83;H0YFF0;F5H579	Probable cysteine--tRNA ligase, mitochondrial	CARS2	7	7	7	15.1	15.1	15.1	62.223	564	0	28.8355	26.4542	26.5808	26.8925	25.2371	26.1218	25.5622	26.3038	27.1099	26.8477	26.5292	26.941	26.3114
Q6P4E1-2;A8K4R1;Q6P4E1-5;Q6P4E1;Q6P4E1-4;Q6P4E1-3;H0YMR0;H0YM51;Q8N7K6	Protein CASC4	CASC4	3	3	3	10	10	10	43.332	380	0.00043375	27.1232	25.0806	24.3342	25.3109	23.4866	24.3346	23.8394	25.0679	25.1548	25.2855	24.7421	24.5963	24.738
O14936-3;B7ZKY2;O14936;O14936-4;O14936-6;F8W998;O14936-2;H9KV37;Q5JS79;Q5JS72;O14936-5;Q5JS74	Peripheral plasma membrane protein CASK	CASK	4	4	4	6.2	6.2	6.2	102.11	897	0	27.6062	25.7083	24.9174	25.7392	23.0198	25.1784	23.8684	25.3314	25.5575	25.402	25.2392	25.4431	25.2762
Q8WXE0-2;Q8WXE0	Caskin-2	CASKIN2	2	2	2	2.3	2.3	2.3	118.16	1120	0.00097182	25.163	23.3218	22.1611	NaN	21.8078	22.6884	23.5121	23.5519	23.1335	NaN	23.2442	23.3357	22.9609
P42574;C9JXR7;A8MVM1;Q5HYI3	Caspase-3;Caspase-3 subunit p17;Caspase-3 subunit p12	CASP3	3	3	3	9.7	9.7	9.7	31.608	277	0.00042203	26.5439	24.1399	22.6746	23.4287	23.707	24.4271	24.5822	24.2189	23.6731	23.8757	24.4685	24.9808	25.1147
P55212;D6RHU3;P55212-2;D6RBM3	Caspase-6;Caspase-6 subunit p18;Caspase-6 subunit p11	CASP6	6	6	6	28.7	28.7	28.7	33.31	293	0	28.1406	25.7275	24.3235	25.0777	25.3382	25.6821	26.386	25.9342	25.6012	25.5588	26.4316	26.0949	26.5724
P55210-4;P55210;B4DWA2;P55210-3;Q5SVL2;B4DUB5	Caspase-7;Caspase-7 subunit p20;Caspase-7 subunit p11	CASP7	2	2	2	9	9	9	31.614	278	0.00059183	23.4091	NaN	NaN	21.2132	22.2487	20.1367	21.2942	NaN	NaN	22.0676	22.7385	21.3186	22.4182
Q14790-3;B6CGU5;Q14790-2;Q14790;Q14790-4;Q14790-9;B5BU46;E7ETB7;E7EQ06;Q14790-6;Q14790-5;Q14790-8;Q14790-7;Q6NVI2;C3S3G0;E7EQ01;E7EVN1;H7C0E2;K4FGA0;C9JB29	Caspase-8;Caspase-8 subunit p18;Caspase-8 subunit p10	CASP8	7	7	7	28.9	28.9	28.9	45.928	395	0	28.1182	25.2279	23.3992	25.0166	25.4826	26.0589	26.4276	25.5593	25.218	25.7986	26.652	26.2269	26.5288
Q59HE3;B7Z4U9;P20810-9;B7Z468;P20810-5;E7ESM9;P20810-7;P20810-6;P20810-4;E9PCH5;P20810-8;B7Z574;P20810-2;P20810;A0A024RAN2;B2RCJ7;E7ES10;B7Z5T9;E7EVY3;P20810-3;Q6AZE3;B7Z5T6;E9PDE4;B7Z6N0;Q86YM9;H0Y7F0;E7EQ12;A8K8C4;H0Y9H6;E7EQA0;B7Z7L4;Q15786;B2RDU1;H0YD33;B7Z8S8;F8W7E0;Q13940;H0Y944;H0YA91;E9PSG1;D6RC54;D6RBR1;D6RAA8;D6RGF7;E7EQK6;E7EN75;B7Z8U1	Calpastatin	CAST	20	20	20	39.8	39.8	39.8	84.227	784	0	31.8502	29.8401	28.7314	29.7135	28.3307	28.9958	29.4062	29.7637	29.4809	29.7412	29.4752	29.5732	29.4431
P04040;B4DWK8;Q8TAK2	Catalase	CAT	11	11	11	34	34	34	59.755	527	0	29.9025	27.5287	27.4875	27.5891	26.464	27.4403	27.1132	27.516	28.0024	27.8088	27.9154	27.8602	27.6107
Q03135;Q59E85;E9PCT5;A9XTE5	Caveolin-1;Caveolin	CAV1	10	10	3	63.5	63.5	19.1	20.471	178	0	36.0543	33.9257	33.6933	33.7492	32.5399	33.3135	33.1889	33.8842	34.1904	34.0664	33.749	33.7193	33.5359
P51636;E9PCT3;P51636-2;P51636-3	Caveolin-2;Caveolin	CAV2	5	5	5	43.8	43.8	43.8	18.291	162	0	31.605	29.5239	29.1886	29.5015	27.8994	28.8927	28.4769	29.5263	29.6587	29.5961	29.3651	29.4244	29.0714
A0A024R6W3;Q13951-2;A8K719;Q13951;J3KTD8;J3KRT0;J3KS23;H3BSC0	Core-binding factor subunit beta	CBFB	3	3	3	20	20	20	17.987	155	0.00022416	28.3969	25.6581	25.2805	25.6877	25.6983	26.0748	26.2637	25.7125	26.0392	25.8834	26.9267	26.5222	26.6432
P16152;P16152-2;E9PQ63;A8MTM1	Carbonyl reductase [NADPH] 1	CBR1	8	8	6	45.1	45.1	34.7	30.375	277	0	30.3003	27.7708	26.8646	27.3195	27.3802	28.0082	28.4187	28.1552	27.9777	28.0535	28.2714	28.316	28.5869
O75828;O60874	Carbonyl reductase [NADPH] 3	CBR3	5	3	1	24.5	14.1	4.3	30.85	277	0	27.6059	25.433	24.7723	24.8348	24.0814	25.3388	25.2608	25.0483	25.2122	25.4794	25.6213	25.3522	26.0097
Q8N4T8;Q8N4T8-2;H0Y962;D6RAV8;D6RJF4;D6RGF2;B4DSP7	Carbonyl reductase family member 4	CBR4	4	4	4	21.5	21.5	21.5	25.301	237	0	29.5267	27.6993	27.0309	27.5336	25.0457	26.3996	26.5885	27.6212	27.8128	27.673	26.8212	26.6943	26.6684
B7Z2D6;P35520;P35520-2;F5H2U1;B7Z6W5;Q9NTF0;H7C2H4;C9JMA6;Q96EH7;H7C1W6;H7C2W0	Cystathionine beta-synthase	CBS;DKFZp727E011	7	7	7	28.5	28.5	28.5	55.874	508	0	28.719	25.9376	24.4138	25.2389	26.0518	26.7389	26.9986	25.9595	25.7449	25.9007	27.1516	27.0425	27.436
Q9BRT8;Q9BRT8-2;Q9BRT8-3;Q8IUF1;C9JGY1;F8WEG4;F5H3X4;B4DNG9;C9J3G2;Q6VB91;Q5RIA9;Q5JTY5;Q4V339;F2Z2T4;B7Z4F3;Q5RIA9-3;Q5RIB3;Q4V338;Q5RIB0;Q9BRT8-4;F8WEU0;B7Z8M0;Q4V340;A6NM15;Q9H2J8;S4R432;Q5RIB5;F2Z3H7;Q5JTY2;B4DDF6;Q6ZV90;H0Y857;Q6NVZ8;A8K970;E7EUZ7;H0Y5V3;Q5RIB2;Q4V342;H0Y601;Q5JTY0;H0Y6V8;Q9HAZ6;Q5RIA9-2;O60748	COBW domain-containing protein 1;COBW domain-containing protein 2;COBW domain-containing protein 5;COBW domain-containing protein 3;COBW domain-containing protein 6	CBWD1;CBWD2;CBWD6;CBWD3;CBWD5	9	9	9	35.2	35.2	35.2	44.068	395	0	28.1347	25.5095	24.4531	25.3903	25.0065	25.677	26.465	25.683	25.4749	25.6048	26.4197	26.2482	26.4406
J3KS05;P83916;B5MD17;K7ELA4;C9JWS9;Q9Y654	Chromobox protein homolog 1	CBX1	6	5	5	49.1	39.9	39.9	20.03	173	0	30.7576	28.5659	27.8827	28.7337	27.3498	28.083	28.0014	28.5162	28.7315	28.9573	28.4677	28.5114	28.4636
Q13185;S4R2Y4;C9JMM0;B8ZZ43	Chromobox protein homolog 3	CBX3	9	8	7	58.5	51.9	43.2	20.811	183	0	32.9104	30.6982	30.2735	30.8179	29.6502	30.1224	30.0721	30.7447	30.7875	30.9688	30.5191	30.6865	30.5872
P45973;Q6I9T7;F8VNY3	Chromobox protein homolog 5	CBX5	10	10	9	52.4	52.4	46.1	22.225	191	0	31.9616	29.719	29.1038	29.8192	28.5482	29.3542	29.3738	29.784	29.7719	29.9929	29.6867	29.7014	29.7271
Q9HC52;C9JM54;C9J6K3	Chromobox protein homolog 8	CBX8	3	3	3	8.2	8.2	8.2	43.395	389	0.0011621	25.6328	23.3712	23.1714	24.0797	21.7497	22.2871	22.3534	23.1124	23.9648	23.9922	22.8456	22.7388	22.7444
Q9NX28;Q6P1N0-2;Q6P1N0;K7EJY5;K7EMP1	Coiled-coil and C2 domain-containing protein 1A	CC2D1A	4	4	1	11	11	2.8	63.7	572	0	26.6845	23.7433	23.2929	23.6039	23.2701	24.4458	25.1725	24.5639	24.3065	24.1291	24.5279	24.7251	25.1636
Q5T0F9-3;H0Y517;H7C1U3;Q5T0F9-2;Q5T0F9;Q5T0F9-4	Coiled-coil and C2 domain-containing protein 1B	CC2D1B	6	6	6	17.3	17.3	17.3	59.371	532	0	28.8437	26.6409	25.7753	26.3655	25.752	26.3643	26.4285	26.4759	26.7367	26.5985	26.9252	26.8519	26.8258
Q8IX12-2;Q8IX12;F5H1H2;F5H2E6;F5H3E1;H0YFJ7	Cell division cycle and apoptosis regulator protein 1	CCAR1	15	15	15	18.2	18.2	18.2	131.04	1135	0	29.0791	27.184	26.6725	26.8953	25.015	26.0909	26.2076	27.334	27.2056	27.0456	26.3398	26.4494	26.7479
Q6YP21-3;Q6YP21;Q6YP21-2	Kynurenine--oxoglutarate transaminase 3	CCBL2	10	10	10	32.6	32.6	32.6	47.752	420	0	29.6346	27.6039	26.5175	27.2975	25.8875	26.9954	27.3629	27.3481	27.2737	27.4071	27.3854	27.5374	27.8241
Q9NWR8;C9JTJ6	Coiled-coil domain-containing protein 109B	CCDC109B	3	3	3	10.4	10.4	10.4	39.082	336	0.00023047	27.0925	25.4654	24.8775	24.5188	23.3604	24.2811	23.36	25.1408	25.4171	25.0556	24.7106	24.7943	24.1164
Q96CT7	Coiled-coil domain-containing protein 124	CCDC124	3	3	3	18.4	18.4	18.4	25.835	223	0.00043346	26.7941	22.4373	21.8365	NaN	25.175	25.3231	24.6913	24.3523	24.3981	NaN	NaN	24.5959	24.6762
Q96JG6-3;A7MD03;Q96JG6;H0Y7Q2;Q5JPD9;D6W5Q7;Q96JG6-2;Q9NXR2;Q75N11;B4DS55;C9JA29	Coiled-coil domain-containing protein 132	CCDC132;DKFZp313I2429;FLJ20097	4	4	4	5.5	5.5	5.5	107.92	934	0	26.0007	23.8275	23.1003	22.9711	23.058	23.3814	23.8746	23.872	23.7099	23.4031	24.0416	23.997	24.3591
Q9H6E4;B0QY51	Coiled-coil domain-containing protein 134	CCDC134	3	3	3	22.3	22.3	22.3	26.56	229	0	27.3298	25.4006	24.9547	25.4727	23.0985	24.7697	22.8827	25.4958	25.3248	25.6101	24.58	25.4225	NaN
Q6PK04;I3L0U5;H6QX63	Coiled-coil domain-containing protein 137	CCDC137	5	5	5	20.1	20.1	20.1	33.231	289	0	27.6728	25.4604	24.8395	25.8355	24.9349	24.2408	24.6323	25.5073	25.796	26.0774	25.5791	25.1778	25.1067
B7ZAR0;O60826;B4DPB6;B4DLA4	Coiled-coil domain-containing protein 22	CCDC22	6	6	6	15.3	15.3	15.3	65.186	580	0	27.6871	25.1105	24.5758	24.4783	25.05	25.499	25.5558	25.5685	25.5628	25.1097	25.8712	25.8199	25.9156
Q96A33;Q96A33-2;J3QR89	Coiled-coil domain-containing protein 47	CCDC47	17	17	17	41	41	41	55.873	483	0	32.6784	30.5523	30.3042	30.5341	29.0708	29.9061	29.66	30.5068	30.783	30.6801	30.1476	30.289	30.0112
Q96ER9-2;Q96ER9	Coiled-coil domain-containing protein 51	CCDC51	5	5	5	29.1	29.1	29.1	33.657	302	0	27.6307	25.448	25.2699	25.5304	24.0935	24.7054	24.7314	25.4231	25.8306	25.7356	25.4608	25.1758	25.2371
F5GWI9;F5GXZ7;F5GZ97;Q9Y3C0;F5H0A7;F5GXZ4;F5H2P1	WASH complex subunit CCDC53	CCDC53	2	2	2	17.8	17.8	17.8	18.534	169	0.00039502	24.8399	23.1648	21.4769	22.1846	NaN	22.7926	22.4364	22.7214	23.0762	NaN	NaN	23.0458	NaN
Q4VC31;C9JQ41;H7C525;C9JBU9	Coiled-coil domain-containing protein 58	CCDC58	5	5	5	50	50	50	16.62	144	0	30.5038	28.4319	28.2903	28.4802	26.4144	27.3899	27.5188	28.4764	28.6464	28.5986	27.9102	28.0247	28.1335
Q9P031;F8VNY5	Thyroid transcription factor 1-associated protein 26	CCDC59	2	2	2	8.7	8.7	8.7	28.669	241	0	26.6984	24.3109	24.5347	25.1116	23.3514	23.1899	22.7907	23.9112	25.0139	25.1533	24.55	24.3251	23.9822
Q16204;A0A024QZJ7;Q05CP8;Q15302;J7M8C2;J7MDF2	Coiled-coil domain-containing protein 6	CCDC6	9	9	9	25.7	25.7	25.7	53.29	474	0	28.3585	26.0576	25.2423	26.3949	24.1353	26.1772	25.634	26.1315	25.9165	26.0782	26.1313	26.3452	26.4328
Q9H6F5;H0YG79;B4DY99	Coiled-coil domain-containing protein 86	CCDC86	7	7	7	33.9	33.9	33.9	40.235	360	0	27.7313	24.9179	25.0152	26.0996	24.3083	25.5059	24.0096	25.5228	25.4976	25.9896	25.3283	25.5586	25.6775
E9PKQ5;J3KN19;Q9GZT6-2;Q9GZT6;B2RE36;E9PPJ7;H0YF06	Coiled-coil domain-containing protein 90B, mitochondrial	CCDC90B	4	4	4	34.6	34.6	34.6	24.341	208	0	28.1883	25.7608	24.7836	25.7642	25.4642	26.0594	25.484	25.5263	25.6976	25.8424	26.6721	26.4805	26.0701
F8W9X7;Q567U6;H7C050	Coiled-coil domain-containing protein 93	CCDC93	2	2	2	3.5	3.5	3.5	73.041	630	0.0024281	26.7964	25.0056	21.6441	24.6918	21.673	24.6745	24.4149	24.7219	24.3408	NaN	24.6426	24.4212	24.1349
M0R2S3;Q9BW85	Coiled-coil domain-containing protein 94	CCDC94	2	2	2	16.9	16.9	16.9	19.359	160	0.0024177	24.616	22.3529	22.7051	21.5419	22.4269	22.2025	NaN	23.0737	22.8944	22.7663	22.9475	22.8944	NaN
P14635-2;P14635;E9PC90;H1UBN2;D6RHI0;Q9BWU8;Q9BWV0;Q9BWU9;Q9BWU7;Q9BPX9;H0YA62	G2/mitotic-specific cyclin-B1	CCNB1;CCNB1V	5	5	5	21.7	21.7	21.7	44.102	396	0	28.4211	26.2058	24.7502	26.1915	25.2506	25.6649	26.3247	26.12	25.5233	25.8805	26.4212	26.06	26.3375
P51946;Q59FW7;A8K6Q5;D6RHI7;D6RG18	Cyclin-H	CCNH	7	7	7	27.6	27.6	27.6	37.643	323	0	28.4045	26.6547	25.4948	26.4376	24.6509	25.1883	25.4838	26.1578	26.2223	26.4034	26.0013	26.0166	25.9291
C9JPL0;Q9UK58;Q9UK58-4;Q9UK58-5	Cyclin-L1	CCNL1	4	4	4	13.1	13.1	13.1	47.788	428	0	25.9705	24.4305	23.67	23.3915	20.4614	23.379	22.618	23.9895	23.865	24.0617	23.0802	23.6562	23.5778
O60563;A8K4M5;O60563-2;Q9NR57;C9JUL2;H7BZ27	Cyclin-T1	CCNT1	5	5	4	10.3	10.3	8.5	80.684	726	0	28.9373	27.086	26.3361	26.6623	25.6003	26.0285	25.8703	27.3863	27.1856	26.409	26.5776	26.5255	26.3334
B7Z8E4;Q8ND76-3;Q8ND76-2;Q8ND76;B2RBH6;H7C0P7;Q8N7R7-3;Q8N7R7-2;Q8N7R7;Q5T2Q4	Cyclin-Y	CCNY	3	3	3	20.7	20.7	20.7	24.152	208	0.00023036	26.6763	24.7999	24.1017	24.5762	23.0155	23.7833	23.5286	24.6419	24.6756	24.6597	24.4324	24.301	24.2888
P78371;P78371-2;F5GWF6;F8VQ14;B7Z4R3;Q9H369	T-complex protein 1 subunit beta	CCT2	30	30	30	76.1	76.1	76.1	57.488	535	0	35.3135	33.1114	32.3358	32.7617	32.0723	32.7396	33.0723	33.0329	32.7854	32.8469	33.2651	33.2822	33.3792
B3KX11;P49368;Q59H77;B4DUR8;P49368-2;Q2TU64;E9PRC8;Q5SZX6;Q5SZX9;E9PQ35;E9PM09;Q5SZW8	T-complex protein 1 subunit gamma	CCT3	32	32	32	69.9	69.9	69.9	57.945	522	0	34.5027	32.3831	31.3386	31.9344	31.171	31.9965	32.2811	32.2833	31.9062	32.0649	32.3133	32.4658	32.622
P50991;B7Z9L0;A8K3C3;B7Z2Z8;P50991-2;B7Z2F4	T-complex protein 1 subunit delta	CCT4	26	26	26	57.1	57.1	57.1	57.924	539	0	34.723	32.6603	31.762	31.9541	31.6903	32.0735	32.4291	32.4923	32.2806	32.2517	32.748	32.6929	32.8738
P48643;Q9BU08;B7ZAR1;B4DZT5;E9PCA1;E7ENZ3;B4DDU6;B4DXI1;B4DE30;B4DYC8;P48643-2;B4DX08;Q96GI1;B4DZY9;Q9HB74;D6RIZ7;H0Y914	T-complex protein 1 subunit epsilon	CCT5	36	36	36	76.3	76.3	76.3	59.67	541	0	34.5078	32.3642	31.4453	31.8568	31.3416	32.0494	32.1962	32.3175	31.9779	32.0449	32.4571	32.4502	32.5697
Q59ET3;P40227;B2R9K8;B4DPJ8;P40227-2;A1JUI8;B4DN39;Q92526;Q92526-2;Q92526-3;J3KRI6	T-complex protein 1 subunit zeta	CCT6A	22	22	22	61.2	61.2	61.2	57.761	529	0	34.1916	31.9819	31.1697	31.5165	31.0881	31.7201	31.9228	31.9292	31.7401	31.7133	32.1605	32.1366	32.2868
Q99832;Q53HV2;Q6IBT3;Q99832-3;F5GZK5;Q99832-4;B7Z7I4;B7Z1C9;Q99832-2;F8WAM2;F8WBP8	T-complex protein 1 subunit eta	CCT7	27	27	27	71.1	71.1	71.1	59.366	543	0	34.3573	32.1463	31.3644	31.7582	31.3432	31.8223	32.0139	32.1693	31.9365	31.8973	32.3928	32.2935	32.4096
P50990;P50990-2;Q53HU0;Q7Z759;P50990-3;H7C2U0	T-complex protein 1 subunit theta	CCT8	34	34	19	72.3	72.3	36.3	59.62	548	0	34.9205	32.7972	31.9077	32.3951	31.7314	32.3787	32.5362	32.5765	32.2924	32.2978	32.8463	32.7755	32.9273
P86790;F5H553;Q7L8P3;B4DJD2;F8WD66	Vacuolar fusion protein CCZ1 homolog B	CCZ1B;DKFZp586I1023	9	9	9	25.1	25.1	25.1	55.866	482	0	28.0551	25.9249	24.738	25.1292	25.1035	25.5466	25.9635	25.7581	25.797	25.1538	26.3281	26.1917	26.2744
Q6YHK3;Q6YHK3-2;Q6YHK3-4;Q6YHK3-3	CD109 antigen	CD109	7	7	7	7.6	7.6	7.6	161.69	1445	0	27.4154	24.6792	23.9914	24.3246	24.6352	25.4165	25.3779	24.8564	24.77	24.7905	25.698	25.8439	25.8321
E9PMR4;P48509;E9PRJ3;Q53FU5;E9PJC8;E9PLZ6;K4DIB7	CD151 antigen	CD151	3	3	3	20.3	20.3	20.3	28.067	251	0	30.3899	28.6136	27.6179	28.1056	26.7557	27.2353	27.7778	28.2245	28.3868	28.4464	28.1466	28.1161	27.9246
Q9NZQ7;Q0GN75;Q9NZQ7-3;Q9NZQ7-2	Programmed cell death 1 ligand 1	CD274	3	3	3	15.5	15.5	15.5	33.275	290	0.00023143	27.3436	25.5406	24.1597	25.387	23.613	24.5977	24.3008	25.3948	25.266	25.6285	24.775	24.8877	24.7019
A8K9J6;B4DK26;Q5ZPR3-3;Q5ZPR3-4;Q5ZPR3;A8K6Q6;H0YK40;H0YK59;H0YL10;Q5ZPR3-2	CD276 antigen	CD276	3	3	3	13.7	13.7	13.7	41.709	388	0	27.6333	25.0761	25.401	25.6127	23.8219	24.9646	24.8203	25.5153	25.9276	25.7245	25.1537	25.4609	25.0746
Q9Y5K6	CD2-associated protein	CD2AP	9	9	9	18.8	18.8	18.8	71.45	639	0	29.7784	26.7871	25.5595	26.0224	25.1285	28.3163	28.2376	27.3016	27.0751	27.3405	27.9367	27.8238	28.1756
O95400;Q5QTR6	CD2 antigen cytoplasmic tail-binding protein 2	CD2BP2	5	5	5	23.8	23.8	23.8	37.646	341	0	28.618	25.9915	26.5106	26.8715	24.6778	25.4479	25.6932	26.6487	26.8923	26.7394	25.9926	26.0874	26.2623
O15446;O15446-2;Q05BI1;A0JLT1;A8K818	DNA-directed RNA polymerase I subunit RPA34	CD3EAP	5	5	5	16.9	16.9	16.9	54.985	510	0	28.2868	25.4744	26.0087	26.7879	25.1225	24.6564	25.0403	26.0334	26.3513	26.7187	25.947	26.0477	25.7673
P25942;Q09LL4;Q6P2H9;H0YE23;P25942-2	Tumor necrosis factor receptor superfamily member 5	CD40	7	7	7	43.7	43.7	43.7	30.619	277	0	29.7262	27.7352	27.4681	27.862	25.7776	26.5599	26.2286	27.71	28.0384	27.847	27.2399	27.1502	27.0023
B4DN59;P16070-18;P16070-12;A8K309;P16070-14;P16070-13;P16070-11;P16070-10;P16070-16;P16070-8;P16070-17;P16070-6;P16070-4;P16070-3;P16070-7;E7EPC6;P16070-5;P16070;H0YD13;H0Y2P0;H0YE40;H0YDW7;H0YCV9;B4E2X0;P16070-15;H0Y5E4;P16070-9;H0YDX6;H0YD17;E9PKC6;J3KN83;C1PHC4;C1PHC3;Q86UZ1;P16070-19;H0YF08;H0YD90;H0YEV3;H0YEU1	CD44 antigen	CD44	8	8	8	28.3	28.3	28.3	35.973	329	0	32.0871	30.0234	30.0119	30.2212	28.0377	28.6692	28.6938	30.0161	30.3673	30.2515	29.0681	29.1634	29.175
P15529-15;P15529-12;P15529-14;P15529-11;P15529-13;P15529-10;P15529;P15529-9;P15529-7;P15529-8;P15529-4;P15529-6;P15529-3;P15529-5;P15529-2;P15529-16;Q92494;B4DL30	Membrane cofactor protein	CD46	5	5	5	14.7	14.7	14.7	39.313	348	0	30.2207	28.116	27.6138	27.8569	26.6356	27.5833	27.6214	28.1653	28.3448	28.4088	27.7264	27.8558	27.8684
E9PNW4;P13987;E9PR17;H0YET2	CD59 glycoprotein	CD59	4	4	4	29.6	29.6	29.6	11.985	108	0	31.0443	28.5996	28.1738	29.2081	27.3742	28.4337	28.3757	28.96	29.0959	29.1285	28.7624	28.6703	28.6696
A9YLN4;M1VPF6;P04233-2;P04233;H0YBZ2;U6FVB0;E7EQJ3;H0YBZ8;E7ESL3;P04233-3;E7ER71;B4DUJ2	Tyrosine-protein kinase receptor;HLA class II histocompatibility antigen gamma chain	CD74/ROS fusion;CD74-ROS1_C6;R32;CD74	4	3	3	7.4	5.8	5.8	79.538	703	0	29.8109	27.8342	27.3689	27.8927	25.9843	26.7234	26.6158	27.6612	27.9939	28.0899	27.1134	27.2653	27.2592
E9PJK1;E9PRJ8;H0YDL9;H0YDJ9;P60033;E9PIF1;A6NMH8;E9PM31;Q59FS9;H0YEE2	CD81 antigen	CD81	3	3	3	30.9	30.9	30.9	17.963	165	0	29.4655	27.515	26.8822	27.3543	25.9329	26.4797	26.5256	27.5051	27.5841	27.5164	27.1386	27.0042	26.99
P27701-2;Q6LET0;P27701;E9PJC7;E9PP61;E9PJB7;E9PJK9;E9PJ45;E9PM43	CD82 antigen	CD82	4	4	4	21.9	21.9	21.9	26.818	242	0	28.6894	26.2528	26.7203	26.0552	24.9878	25.9845	26.1205	26.492	27.1627	25.9377	26.3489	26.6157	26.7065
B4DPP0;A6NNI4;P21926;G8JLH6;F5GXT1;Q56CY1;B4DK09	CD9 antigen	CD9	4	4	4	29.8	29.8	29.8	15.906	141	0	31.4021	29.5107	28.9987	29.422	26.2578	28.4281	28.4851	29.3926	29.5648	29.5584	28.8243	28.7988	28.6432
B3KUI0;P48960-2;B4DTS6;P48960-3;P48960;B4E336	CD97 antigen;CD97 antigen subunit alpha;CD97 antigen subunit beta	CD97	4	4	4	9.5	9.5	9.5	78.028	707	0	28.0848	26.1682	26.0141	26.0556	24.1359	24.704	24.632	26.0663	26.6779	26.2384	25.5168	25.1635	25.1491
P14209-3;P14209;B2R932;P14209-2;A8MQT7;H7C2F2	CD99 antigen	CD99	3	3	3	32.5	32.5	32.5	17.128	169	0	29.228	27.0309	26.5168	27.2486	25.6269	26.598	26.3027	26.8529	27.2109	27.236	26.5559	26.9761	26.6244
O75794;X6RA30;X6RKY7;X6RF82;H7BZW7	Cell division cycle protein 123 homolog	CDC123	6	6	6	21.7	21.7	21.7	39.134	336	0	27.495	25.4469	23.9234	24.9162	24.4767	25.2705	24.9327	25.3161	24.866	25.0884	25.7815	25.324	25.7405
Q13042-3;Q13042-2;B2RCW0;Q13042;Q5T8C6;Q7Z651;B4DK74;Q59EG1	Cell division cycle protein 16 homolog	CDC16	13	13	13	32.7	32.7	32.7	65.859	568	0	29.7399	27.6082	27.0101	27.5638	26.1756	26.8589	27.262	27.5459	27.6303	27.576	27.7627	27.4689	27.5352
B4E1H5;Q12834;B4DYP9;Q2VIM1	Cell division cycle protein 20 homolog	CDC20	2	2	2	10.3	10.3	10.3	52.109	475	0.00041365	25.826	23.7859	22.6337	23.3196	21.9118	23.1761	23.8015	23.9153	23.4098	23.6453	23.2626	23.4979	24.0748
Q9UJX2;Q9UJX2-3;D6RBY8;D6RCF8;H0Y936;Q9UJX2-2	Cell division cycle protein 23 homolog	CDC23	11	11	11	24.6	24.6	24.6	68.833	597	0	29.8747	27.9056	27.0184	27.4008	26.4758	27.3977	27.1573	27.7412	27.7383	27.661	27.7128	27.843	27.7191
G5EA36;P30260;P30260-2;B4DL80;I3L328;I3L394;I0EZ68;K7EMA6;E9PRZ6;I3L3H6;F6QPS0;B4DRN1	Cell division cycle protein 27 homolog	CDC27	10	10	10	16.9	16.9	16.9	91.737	823	0	29.2184	27.6124	26.2024	26.7517	25.5518	26.392	26.4543	27.3045	27.0047	27.1013	26.8403	26.9304	26.969
P49427;U3KQP9;U3KQ77;U3KQB6	Ubiquitin-conjugating enzyme E2 R1	CDC34	3	3	3	13.1	13.1	13.1	26.736	236	0.00041076	26.4933	24.4843	22.4146	24.437	23.1851	23.641	24.2592	24.9632	24.1053	24.1306	24.2806	24.1238	24.197
Q16543;Q6FG59;K7EQA9;K7EKQ2;A1L0W4;K7EL68;K7EIU0	Hsp90 co-chaperone Cdc37;Hsp90 co-chaperone Cdc37, N-terminally processed	CDC37;MBD5	10	10	10	31.7	31.7	31.7	44.468	378	0	31.6284	29.6417	28.1234	28.9293	28.5387	29.2523	29.2738	29.4528	28.8522	29.0791	29.8225	29.7804	29.8138
Q53H60;O60508;Q59H56;Q5SRN1;Q2TA76;B4DHE3;H0UI46;Q5SRM9	Pre-mRNA-processing factor 17	CDC40	14	14	14	33.5	33.5	33.5	65.521	579	0	29.474	26.9935	27.1319	27.2871	26.2277	26.8422	26.6085	27.4678	27.5522	27.3734	27.4284	27.3451	27.0771
P60953;B4E1U9;P60953-1;A0A024R9T1;E7ETU3;B7ZAY4;B4DMH5;Q5JYX0;Q9UJM1;Q9UJM0;F8WET9;B1AH79;G3V4H1;G3V476;Q9H4E5-2;P17081;Q9H4E5;Q7Z513;Q59G91	Cell division control protein 42 homolog	CDC42	8	8	7	58.6	58.6	52.9	21.258	191	0	33.058	30.8811	30.3439	30.6716	29.8255	30.302	30.5902	31.012	31.0376	31.0191	30.8667	30.7713	30.8832
Q9Y5S2;Q86TR8;H0YLY0;Q86XZ8	Serine/threonine-protein kinase MRCK beta	CDC42BPB	9	9	9	7.1	7.1	7.1	194.31	1711	0	28.0321	25.7866	24.7837	25.2772	24.7189	25.7209	25.9345	26.1645	25.4016	25.4994	26.1581	25.955	26.1651
Q6DT37	Serine/threonine-protein kinase MRCK gamma	CDC42BPG	5	5	5	4.3	4.3	4.3	172.46	1551	0	26.21	22.3582	22.8624	NaN	23.5405	24.3849	24.863	23.4903	23.4893	NaN	24.532	25.2185	24.9557
B3KUS7;Q9H3Q1	Cdc42 effector protein 4	CDC42EP4	2	2	2	16.8	16.8	16.8	30.214	286	0	25.9911	24.8222	23.3542	24.2051	22.7333	NaN	NaN	24.8222	24.0008	24.4013	23.9546	NaN	NaN
O75419-2;O75419;O75419-3;B4E092;H7BZ91;C9J911;B4DYT1	Cell division control protein 45 homolog	CDC45	5	5	5	11.7	11.7	11.7	60.244	520	0	27.4739	25.0912	24.3725	25.0905	24.1809	24.8804	25.3683	25.187	25.0007	25.3744	25.1836	25.5348	25.7709
Q99459;B3KY60;B4DSH1	Cell division cycle 5-like protein	CDC5L	27	27	27	49.4	49.4	49.4	92.25	802	0	31.4413	29.4764	29.0496	29.2957	27.8092	28.241	28.5826	29.3007	29.4795	29.4228	29.1063	29.1059	29.2545
Q6P1J9;B4DV47	Parafibromin	CDC73	16	16	16	33.5	33.5	33.5	60.576	531	0	30.1649	28.2207	27.3929	27.74	26.7445	27.5582	27.4281	28.0945	28.0572	28.109	27.8218	27.8806	28.0051
F5GX58;F8WDL1;J3KMY0;Q99618;B2R749	Cell division cycle-associated protein 3	CDCA3	2	2	2	22	22	22	19.468	182	0.00041728	26.527	24.937	24.0644	24.7477	22.4713	22.7319	22.5361	24.934	24.1323	24.6077	24.107	23.8885	23.7617
Q96FF9;B5MBX0;B3KSI5	Sororin	CDCA5	2	2	2	14.7	14.7	14.7	27.6	252	0	26.8608	24.6885	24.1818	24.4363	23.636	24.3977	24.0984	24.6852	24.8512	24.6517	24.7965	24.9285	24.5835
Q53HL2;A8K7A2;B4DXT3	Borealin	CDCA8	4	4	4	17.9	17.9	17.9	31.323	280	0	27.7747	25.7435	25.0274	25.0904	24.4304	25.2493	25.2901	25.4964	25.9582	25.6807	25.5309	25.6326	25.5911
Q9H5V8;A0A024R2T5;Q9H5V8-2;Q9H5V8-3	CUB domain-containing protein 1	CDCP1	9	9	9	13.3	13.3	13.3	92.931	836	0	29.415	27.291	26.8231	27.2571	25.9509	26.649	26.6095	27.3712	27.4706	27.4241	27.1504	27.2752	26.917
P12830;D3XNU5;Q9UII7;Q9UII8;B3GN61;A5D8W4;H3BNC6;H3BVI7;B4DNH0;J3QKP1	Cadherin-1;E-Cad/CTF1;E-Cad/CTF2;E-Cad/CTF3	CDH1	14	14	14	25.5	25.5	25.5	97.455	882	0	31.3544	29.1165	28.7419	29.134	28.3173	28.6144	28.501	28.9181	29.1267	29.091	29.4194	29.3907	29.3025
J3KTE9;B4DLF0;P22223;P22223-2;J3QR60;J3QL41	Cadherin-3	CDH3	13	13	13	29.3	29.3	29.3	85.623	774	0	30.5316	27.9722	28.202	28.2352	27.4112	28.2096	27.3839	28.5188	28.7688	28.5448	28.2821	28.4	28.1547
O14735-3;B3KSW0;Q53HA5;O14735;B3KY94;H3BUR9	CDP-diacylglycerol--inositol 3-phosphatidyltransferase	CDIPT	3	3	3	22	22	22	18.624	168	0	27.4655	25.3155	25.0344	25.4323	23.993	24.5893	24.3908	25.4597	25.6636	25.5736	25.1351	25.0416	24.9497
P06493;A0A024QZP7;Q5H9N4;I6L9I5;P06493-2;E5RIU6;B7Z3D6;K7ELV5	Cyclin-dependent kinase 1	CDK1;DKFZp686L20222;CDC2	14	14	12	63	63	56.6	34.095	297	0	32.8577	30.4279	29.8523	30.2869	29.7868	30.3831	30.6905	30.5912	30.3182	30.4201	30.9272	30.8373	31.0274
Q9UQ88-5;Q9UQ88-10;P21127-12;P21127-4;Q96CA8;Q6P5Y5;Q4VBY6;P21127-5;A4VCI5;P21127-10;J3QL65;P21127-6;J3KTL7;Q5QPR4;P21127-9;Q9UQ88-4;P21127-8;J3QR29;B4E3D9;Q9UQ88-3;Q5QPR3;Q9UQ88-2;P21127-3;P21127-2;B7ZVY7;Q9UQ88;J3QKR5;J3QR44;P21127;Q9UQ88-8;Q9UQ88-9;Q13882	Cyclin-dependent kinase 11A;Cyclin-dependent kinase 11B	CDK11A;CDK11B;CDC2L2;CDC2L1	6	6	6	18.9	18.9	18.9	45.229	397	0	28.3197	26.2289	25.3567	26.2418	23.8727	25.3173	26.1964	26.0852	26.0907	26.2483	25.5011	25.9596	26.4888
H0YAZ9;E5RGN0;Q96GA5;Q9BRL4;Q00536;Q00536-3;Q00536-2;B7Z8T0;E7EUK8;B4DK59;O94921-3;O94921-2;O94921;Q59FJ5	Cyclin-dependent kinase 16;Cyclin-dependent kinase 14	CDK16;PCTK1;CDK14	3	2	2	12.7	9.6	9.6	29.731	260	0.0075972	22.7196	20.519	19.5162	20.3907	20.2174	19.6331	20.2507	20.6151	20.1584	20.5826	21.3049	20.3435	20.7122
F5H6Z0;B4DGP5;Q00537-2;Q00537	Cyclin-dependent kinase 17	CDK17	3	2	2	7	5.3	5.3	53.533	470	0.0004065	22.4266	NaN	20.4171	NaN	NaN	20.4026	21.4432	NaN	21.0638	NaN	NaN	20.9263	21.909
P24941;G3V5T9;P24941-2;E7ESI2;B4DDL9;Q00526;A0A024R8R3;K7EJ83;G3V317	Cyclin-dependent kinase 2	CDK2	14	12	12	57.4	51	51	33.929	298	0	30.9457	28.6415	27.826	28.4574	27.7895	28.5299	28.6574	28.6361	28.4741	28.6744	29.0207	29.014	29.1263
B4DNF9;F8VZZ0;F8VZ51;Q6LC83;P11802;F8VXD2;F8VYH9;F8VTV8;F8VWX7	Cyclin-dependent kinase 4	CDK4	4	3	3	29.5	25.1	25.1	20.725	183	0.00041832	27.1433	24.4727	24.05	24.0367	24.6511	24.3105	25.365	24.8429	24.9922	24.6831	25.1395	25.2939	25.5514
Q6IAW3;Q00535;Q00535-2	Cyclin-dependent kinase 5	CDK5	7	6	6	30.8	28.1	28.1	33.288	292	0	27.6415	25.4305	24.6542	25.2504	24.6674	24.9353	25.2213	25.2365	25.2379	25.1614	25.8501	25.729	25.8817
B4DI01;Q96SZ6-6;Q53H36;Q96SZ6-3;Q96SZ6;Q96SZ6-2;Q96SZ6-5;Q96SZ6-4;H0Y721	CDK5 regulatory subunit-associated protein 1	CDK5RAP1	10	10	10	24.9	24.9	24.9	60.242	534	0	28.8871	26.9631	26.3801	26.7761	25.1836	26.0595	25.7221	26.7307	26.8076	26.9007	26.4195	26.7686	26.5909
F8WF55;F8WCI3;Q7Z3M0;Q96SN8-4;B7ZLE9;A6H8X1;Q96SN8-3;Q96SN8-2;B9EG74;Q96SN8;Q66GT8;B3KVI2;C9K0C9;Q6MZT4;Q5CZA0	CDK5 regulatory subunit-associated protein 2	CDK5RAP2;DKFZp686M1993;DKFZp686E2242;DKFZp686D1070	2	2	1	3.7	3.7	2.2	52.338	460	0.0039841	25.2836	24.1077	23.5045	NaN	NaN	23.3732	NaN	24.1077	24.151	NaN	NaN	23.8969	NaN
Q96JB5;F5H3I5;B7Z6N4;J3QQY1;J3QS62;J3QL86;Q96JB5-2;J3KRK4;J3KS63;B4DWZ1;J3QRM1;Q96JB5-3;J3KTA5;J3QL95;J3KRI2	CDK5 regulatory subunit-associated protein 3	CDK5RAP3	11	11	11	21.7	21.7	21.7	56.92	506	0	29.6844	27.3269	27.1383	27.3194	26.4263	27.0993	27.1141	27.3921	27.7006	27.5816	27.2709	27.5747	27.4295
Q00534;Q8NI11	Cyclin-dependent kinase 6	CDK6	13	12	12	50.9	48.5	48.5	36.938	326	0	30.3254	27.8489	27.27	27.5055	27.4473	27.8972	28.246	27.8963	27.8169	27.6718	28.7032	28.3621	28.7676
P50613;D6REC6;D6R9G1;D6RAD4	Cyclin-dependent kinase 7	CDK7	5	5	4	19.7	19.7	17.3	39.038	346	0	28.907	26.897	26.5027	26.8422	24.8148	25.8113	26.1523	26.995	26.9399	26.9001	26.3946	26.4535	26.4288
P50750;B5BU53;P50750-2;B2R9L6;X6RE90;B3KX76;Q8IWB3;Q9BWF9;Q9BVE2;Q96Q40-2;B4DHU6;Q96Q40-4;B4DER5;Q96Q40-3;Q96Q40-5;Q96Q40;Q59G02;B4DK03;Q14004-2;Q14004	Cyclin-dependent kinase 9	CDK9	11	10	10	39	36.8	36.8	42.777	372	0	29.3105	27.1987	26.5304	27.2727	26.2708	26.2393	26.4633	27.3083	27.2654	27.3239	26.9741	26.807	27.1114
Q5VV42;Q5VV42-2;Q5VV42-3	Threonylcarbamoyladenosine tRNA methylthiotransferase	CDKAL1	10	10	10	28	28	28	65.111	579	0	28.1113	26.403	25.8748	26.3329	22.8647	24.6743	24.3072	26.2185	26.4079	26.4989	24.6932	25.2295	25.1964
Q9NXV6;B3KTW3;Q7Z335;J3KNE1;D6RGD2	CDKN2A-interacting protein	CDKN2AIP	4	4	4	10.3	10.3	10.3	61.124	580	0	26.526	24.8137	24.0238	24.3707	20.4832	23.4331	23.8951	24.5146	24.297	24.4125	23.6935	23.9758	24.5935
Q96HQ2;Q96HQ2-2	CDKN2AIP N-terminal-like protein	CDKN2AIPNL	2	2	2	31.9	31.9	31.9	13.196	116	0	26.1877	24.6748	23.7744	24.4158	22.5704	21.5121	21.8202	23.7839	23.576	24.0705	23.6119	22.368	22.6183
Q92903	Phosphatidate cytidylyltransferase 1	CDS1	4	3	3	11.5	8.2	8.2	53.303	461	0	27.1659	24.8893	24.8597	24.9654	23.7473	24.1237	24.5123	24.794	25.3988	25.4433	24.7197	25.011	24.7406
O95674;B3KNK4;B3KM95;E7EQ83;B4E3K6;F6VWC5;B4E0L5	Phosphatidate cytidylyltransferase 2;Phosphatidate cytidylyltransferase	CDS2	4	4	3	14.2	14.2	10.8	51.417	445	0	28.2526	26.4063	25.8291	26.3227	24.3121	25.0247	24.9475	26.2978	26.355	26.4115	25.5896	25.7932	25.7
Q9UKY7-2;Q9UKY7;H0Y8K3;D3DND1	Protein CDV3 homolog	CDV3	5	5	3	55.4	55.4	31.5	22.079	213	0	28.7219	26.4786	25.0756	26.0414	25.1694	26.4304	26.7974	26.6516	25.7461	26.0544	26.5282	26.7719	27.059
Q9Y232-3;Q9Y232-4;Q9Y232-2;Q9Y232;C9JQG7	Chromodomain Y-like protein	CDYL	4	4	4	19.7	19.7	19.7	34.56	309	0	26.108	24.4639	23.7468	24.5521	22.0339	22.5673	NaN	24.1285	24.3093	24.628	23.7402	23.6581	NaN
Q9BXW7-2;Q9BXW7;B3KVW8;A8MYZ9	Cat eye syndrome critical region protein 5	CECR5	11	11	11	45	45	45	43.588	393	0	31.008	28.9408	28.93	28.866	26.7394	27.8564	28.1034	28.9703	29.1225	29.0442	28.3802	28.5426	28.2041
Q92879-5;Q92879-2;Q92879-3;Q92879-6;Q92879;Q92879-4;G5EA30;E9PSH0;E9PQK4;E9PKU1;F5H4Y5;F5H0D8;E9PKA1;B4DSZ2;V9GYD9;B4DT00;O95319-5;O95319-2;B4DDE7;Q5VZZ6;O95319;O95319-4;B2RA86;B4DS31;O95319-3;E9PC62	CUGBP Elav-like family member 1	CELF1	7	7	7	17.5	17.5	17.5	50.13	468	0	29.4393	27.1624	26.1751	27.4393	25.7673	27.1466	26.7686	27.3639	27.1412	27.2684	26.9393	27.0533	27.0599
P07199	Major centromere autoantigen B	CENPB	2	2	2	4.8	4.8	4.8	65.171	599	0.00039541	25.8395	22.4618	23.4754	24.1122	22.4579	22.9556	23.334	23.7985	23.6664	24.0354	NaN	NaN	23.7712
P49454;Q9UHT7	Centromere protein F	CENPF	12	12	12	4.7	4.7	4.7	367.76	3210	0	28.2154	26.7447	26.2623	25.4606	23.5909	23.2696	25.5697	26.7538	26.6346	25.7261	24.8807	25.2912	25.8222
B3KVZ3;Q9H3R5;H0Y9E6	Centromere protein H	CENPH	2	2	2	10.1	10.1	10.1	26.239	228	0	26.7959	24.471	24.2862	24.4989	23.7087	23.9872	24.1605	24.5467	24.7015	24.7036	25.012	24.5858	24.6368
H0Y9K8;D6RHD3;Q9BS16;D6RC76;D6RJF0	Centromere protein K	CENPK	2	2	2	27.7	27.7	27.7	16.07	137	0.00022609	24.9946	22.9213	21.9378	23.0004	21.7136	22.1242	22.2728	22.9213	22.5844	23.1966	22.9348	22.6479	22.7386
Q9NSP4;Q9NSP4-3;Q9NSP4-4;Q9NSP4-2;B1AHQ6	Centromere protein M	CENPM	2	2	2	16.7	16.7	16.7	19.737	180	0.0089789	25.7143	23.5032	22.9187	22.9043	22.9822	22.9313	23.4039	23.2525	23.512	23.2471	24.2753	23.4838	23.8855
H3BMC7;Q96H22-2;D3DUK9;Q96H22-5;Q96H22;Q96H22-3;H3BRU7;Q96H22-4	Centromere protein N	CENPN;C16orf60	2	2	2	17.5	17.5	17.5	20.932	177	0.0011534	23.9689	22.3214	21.3555	22.304	NaN	NaN	21.6611	22.3214	22.0021	22.5003	NaN	NaN	22.1269
Q5JTW2;Q5JTW2-3;A8MST6;Q5JTW2-5;Q5JTW2-2;B7Z8H9	Centrosomal protein of 78 kDa	CEP78	3	3	3	7.4	7.4	7.4	76.396	689	0.00043716	25.2322	23.0401	NaN	NaN	22.4292	22.9265	24.0332	NaN	NaN	NaN	NaN	NaN	24.4991
E9PG22;B4DGU8;Q8IW35;Q8IW35-2;H7C4Y5;F8WF91	Centrosomal protein of 97 kDa	CEP97	3	3	3	5.1	5.1	5.1	90.309	806	0.00022282	26.5244	23.705	22.5873	22.7262	23.7449	24.7025	24.7516	24.7149	24.3973	24.3236	24.6163	24.3998	24.5192
Q9Y6K0;B3KN25	Choline/ethanolaminephosphotransferase 1	CEPT1	3	3	3	9.6	9.6	9.6	46.553	416	0	29.2031	26.9574	27.0377	27.096	25.6118	26.3976	25.9942	26.974	27.6994	27.2995	26.7191	26.9313	26.4724
Q5T4B2-2;B4DNI4;Q5T4B2;X6RL83	Probable inactive glycosyltransferase 25 family member 3	CERCAM	3	3	3	7.4	7.4	7.4	59.099	517	0.0004012	27.5295	21.4196	25.0809	25.9588	23.8606	24.9451	25.3471	NaN	25.8343	26.0112	25.0584	25.5224	25.7536
Q5SZE1;Q96G23;A8K4M4;H0YNU7;Q5SZE3;H0YKH6;Q5SZE4;Q5SZE2;H0YLQ6;Q5SZE6	Ceramide synthase 2	CERS2	5	5	5	20.4	20.4	20.4	36.373	304	0	31.4622	29.4577	29.1991	29.3735	27.5769	28.4883	28.309	29.2788	29.6458	29.479	28.8502	28.8817	28.7534
F8VXY1;Q8N5B7;H0YI10;Q49AQ3;B4DGC1;Q8N5B7-2;F8W1K4;F8W1Z3;F8W1N7;F8VQZ6;H0YIG1;F8VY42;F8VSK7;H0YHG4;B4DQR7	Ceramide synthase 5	CERS5;LASS5	3	3	3	12.3	12.3	12.3	41.182	351	0.0004386	26.8387	24.6882	24.5442	24.8342	23.2438	23.7883	23.7584	24.7588	25.2745	24.8103	24.6751	24.1071	24.2484
Q6ZMG9;Q6ZMG9-2	Ceramide synthase 6	CERS6	3	3	3	10.2	10.2	10.2	44.889	384	0	27.5483	25.3144	25.1974	25.6351	23.1712	24.6121	24.7832	25.067	26.0128	25.3243	25.172	25.1488	25.2732
P41208;Q12798	Centrin-2;Centrin-1	CETN2;CETN1	2	2	2	12.8	12.8	12.8	19.738	172	0	25.373	23.5648	22.6839	23.2751	21.8335	21.0601	22.9731	23.6673	23.433	23.5739	22.876	21.7727	23.1641
E5RK82;Q6ICP7;O15182;E5RJF8;E5RFM2;H0YBL5;E5RH67	Centrin-3	CETN3	3	3	3	31.4	31.4	31.4	18.336	156	0	28.2469	26.2862	25.7432	25.9188	24.6522	25.5635	25.2938	26.3042	26.0687	26.1693	25.799	25.952	25.8039
Q9UEE9-2;Q9UEE9;B2R9W9;H3BUV5;H3BUI4	Craniofacial development protein 1	CFDP1	2	2	2	12.4	12.4	12.4	24.061	217	0	24.9971	22.849	21.8175	23.3044	21.3194	22.0022	22.2703	22.9751	22.5903	23.0858	22.6668	22.6521	22.8623
P23528;G3V1A4;E9PK25;E9PP50;E9PQB7;B4E112;E9PLJ3;E9PS23	Cofilin-1	CFL1	15	15	11	73.5	73.5	52.4	18.502	166	0	35.0448	32.5587	31.6646	32.1054	32.2971	32.7434	33.006	32.5472	32.2305	32.2818	33.5129	33.2978	33.4808
Q9Y281;Q9Y281-3;F8WDN3;G3V2U0	Cofilin-2	CFL2	9	5	5	56.6	35.5	35.5	18.736	166	0	29.7248	27.0737	26.1429	26.5746	26.9674	27.5392	27.8723	27.3728	26.8588	27.0905	28.1063	27.9704	28.194
Q9P2M7;B9EK46;Q9P2M7-2;A6PVU7;H0Y4A8;A2A3M4	Cingulin	CGN	24	24	24	25.1	25.1	25.1	136.38	1197	0	30.2276	28.2258	26.9674	27.1563	27.0543	27.7031	28.1823	28.191	27.6548	27.6195	28.0919	28.2405	28.5045
Q13111;D6W625;Q13111-3;Q13111-2;K7EPA1;K7EJF1	Chromatin assembly factor 1 subunit A	CHAF1A	6	6	6	10.7	10.7	10.7	106.92	956	0	26.743	24.8701	24.1171	24.8992	22.2496	23.0878	24.1229	24.5871	24.4573	24.8644	24.4117	24.4137	24.3391
Q13112;B2R7X3	Chromatin assembly factor 1 subunit B	CHAF1B	7	7	7	19.1	19.1	19.1	61.492	559	0	28.6231	26.6424	25.6507	26.2468	25.3222	25.9972	26.0075	26.5146	26.4669	26.5019	26.637	26.3987	26.4111
Q96JM3	Chromosome alignment-maintaining phosphoprotein 1	CHAMP1	2	2	2	2.5	2.5	2.5	89.098	812	0.00077866	25.5945	23.7004	22.8698	23.3173	22.134	22.5736	22.9447	23.7572	23.4287	23.5702	23.3213	23.1493	23.3581
Q9Y6H1;Q5T1J5	Coiled-coil-helix-coiled-coil-helix domain-containing protein 2, mitochondrial;Putative coiled-coil-helix-coiled-coil-helix domain-containing protein CHCHD2P9, mitochondrial	CHCHD2;CHCHD2P9	2	2	2	24.5	24.5	24.5	15.512	151	0	29.3767	27.4072	26.8395	27.4096	25.6757	26.4568	26.1602	27.4551	27.2321	27.6909	26.6508	26.8434	27.1322
Q9NX63;C9JRZ6;F8WAR4;G3V1K1;B7Z1X9;F8WD73	Coiled-coil-helix-coiled-coil-helix domain-containing protein 3, mitochondrial	CHCHD3	6	6	6	30.8	30.8	30.8	26.152	227	0	32.1878	30.1858	29.9446	30.0189	28.7224	29.4964	28.3806	30.1361	30.4652	30.1669	29.8017	30.0123	29.4988
Q8N4Q1;Q8N4Q1-2	Mitochondrial intermembrane space import and assembly protein 40	CHCHD4	6	6	6	45.8	45.8	45.8	15.996	142	0	29.4045	27.5395	27.1346	27.37	25.6128	26.3019	25.8547	27.5672	27.8277	27.4787	26.5043	26.9041	26.6036
Q9BRQ6;J3QTA6;J3QTB2;H0Y922	Coiled-coil-helix-coiled-coil-helix domain-containing protein 6, mitochondrial	CHCHD6	8	8	8	42.1	42.1	42.1	26.457	235	0	30.9042	28.7818	28.4988	29.0352	27.1305	27.917	27.7009	28.8765	29.0764	28.9905	28.3126	28.4963	27.9453
O14646-2;O14646	Chromodomain-helicase-DNA-binding protein 1	CHD1	4	3	2	3.2	2.6	1.9	196.59	1709	0.00022795	26.506	24.8632	23.3774	24.3319	23.0101	23.5567	23.5141	24.8384	24.3646	24.448	23.992	23.9167	24.1602
Q86WJ1-4;X5D2E5;Q86WJ1;Q86WJ1-2;B5MDZ7;B4DDE1;Q86WJ1-3;B4DLS6;Q9H678;B4DPN5	Chromodomain-helicase-DNA-binding protein 1-like	CHD1L	7	7	7	13.5	13.5	13.5	88.402	784	0	27.9287	24.6526	24.0834	26.9409	23.868	24.8503	25.1394	25.324	25.1325	25.8593	25.7222	26.0308	25.9402
Q12873-2;Q12873;Q12873-3;B4DLC6;B4DKV1;B3KWV4;Q2TAZ1	Chromodomain-helicase-DNA-binding protein 3	CHD3	14	6	4	10.1	5.3	4.2	222.86	1966	0	27.0144	25.135	24.3592	25.4696	22.9994	23.1184	23.6581	24.9401	25.0136	25.1885	24.4829	24.6211	24.3335
Q9P2D1;A0A024R7V7;B4DIS0;H0YJG4;Q461N2;Q8TD26;Q3L8U1-2;Q3L8U1-3;Q3L8U1;B7ZML1;H7C294;Q8TD26-3;C9JFU2;Q5JB41;B4DLD8;H3BTW3;B4DR07	Chromodomain-helicase-DNA-binding protein 7;Chromodomain-helicase-DNA-binding protein 6;Chromodomain-helicase-DNA-binding protein 9	CHD7;CHD8;CHD6;CHD9	4	4	2	1.5	1.5	1	335.92	2997	0	26.5682	25.0485	23.4319	24.3903	22.757	23.2648	23.7724	24.6339	24.3888	24.5996	24.1348	24.0221	24.2194
Q8NE62;A0A024R301;B4DMQ4;C9JYW4;C9J7D8	Choline dehydrogenase, mitochondrial	CHDH	6	6	6	17.3	17.3	17.3	65.358	594	0	28.2826	26.3928	26.3534	26.3644	23.7678	25.0879	23.9605	26.3605	26.7268	26.5143	25.3274	25.6968	25.2118
J3KN87;O14757-3;O14757;O14757-2;E7EPP6;B4DT73;E9PJI4;E9PKQ3;E9PQW7;E9PRU7;E9PPA5	Serine/threonine-protein kinase Chk1	CHEK1	5	5	5	16.4	16.4	16.4	49.019	432	0	26.5294	23.4496	22.6541	23.1793	23.6442	24.1859	25.1453	24.5757	24.1621	24.1995	24.9694	24.5294	24.3793
Q8IWX8;J3QK89;Q59ET1;B4DL82;B4DPM4	Calcium homeostasis endoplasmic reticulum protein	CHERP	4	4	4	7.4	7.4	7.4	103.7	916	0	27.6108	26.5266	24.6772	24.4276	23.5782	24.0469	24.7923	25.6889	25.8702	24.2156	25.4618	25.1264	25.2897
Q9BWS9;Q9BWS9-2;J3KNL3;B7Z705;B4DN31;Q9BWS9-3;A0A024RCB5;E9PPA0;E9PI70;E9PIP0;E9PRL3;E9PPH0;E9PKF1;H0YDL6;H0YCC4;H0YC89	Chitinase domain-containing protein 1	CHID1	8	8	8	30.5	30.5	30.5	44.94	393	0	29.1779	27.2135	26.5631	27.1614	25.455	26.4062	26.009	27.161	27.2015	27.1927	26.6722	26.8982	26.8548
P24386;B4DRL9;A8K545;P24386-2	Rab proteins geranylgeranyltransferase component A 1	CHM	4	4	4	10.6	10.6	10.6	73.475	653	0.00042123	26.1577	23.6203	23.7674	23.3855	22.3662	23.6391	24.122	23.9286	23.9032	23.6713	23.8526	24.1638	24.6011
Q9HD42;B4DXN3;F8VUA2;F8VVT7;F5H875;Q9HD42-2	Charged multivesicular body protein 1a	CHMP1A	5	5	5	21.4	21.4	21.4	21.703	196	0	29.131	26.5185	25.3829	25.8566	26.7754	27.4736	26.3583	26.7288	26.5406	26.6395	27.4675	27.5461	27.5304
Q9H444	Charged multivesicular body protein 4b	CHMP4B	7	7	7	55.8	55.8	55.8	24.95	224	0	28.6788	26.7077	25.6484	26.383	24.9298	26.3279	25.9271	26.57	26.4027	26.4317	26.3808	26.7713	26.5038
Q96CF2	Charged multivesicular body protein 4c	CHMP4C	4	4	4	30	30	30	26.41	233	0	26.9992	25.0237	24.5272	NaN	22.7316	24.7493	25.278	24.9045	24.9649	NaN	25.3117	25.1236	25.3436
Q9NZZ3;Q9NZZ3-2	Charged multivesicular body protein 5	CHMP5	2	2	2	14.6	14.6	14.6	24.57	219	0.00040088	26.2085	24.0418	22.995	23.7201	NaN	23.5755	24.6094	23.5905	23.3155	23.5136	NaN	23.953	23.9291
Q96FZ7;I3L4A1;I3L3E4;I3L4G8	Charged multivesicular body protein 6	CHMP6	3	3	3	16.9	16.9	16.9	23.485	201	0	28.6355	26.7381	26.2785	26.6512	25.1329	25.3804	25.1726	26.6683	26.9129	27.0526	26.6206	25.998	24.1428
Q8WUX9;B3KUH0;B3KRZ9;E5RJI3;B3KMN6;E5RFR8;B4DKJ6;E5RIU9	Charged multivesicular body protein 7	CHMP7	5	5	5	15.2	15.2	15.2	50.91	453	0	26.8098	24.6157	23.5536	23.8166	23.9852	24.4267	24.6146	24.7769	24.2445	24.2056	25.0167	24.6677	25.2521
Q9UHD1;A0A024R394;Q9UHD1-2;A0A024R3C3;E9PPQ5;E9PHZ2;Q9NZ93;E9PIZ4;E9PSD5;E9PL00	Cysteine and histidine-rich domain-containing protein 1	CHORDC1	14	14	14	58.4	58.4	58.4	37.489	332	0	32.0616	29.2084	27.9977	28.5362	29.4137	30.1341	30.2882	29.3516	28.8109	28.9325	30.5164	30.5788	30.6899
Q99653;H0YKE7;F5GX29;B4DSB5;H0YNG9;H0YLY7;H0YLX1	Calcineurin B homologous protein 1	CHP1	6	6	6	39	39	39	22.456	195	0	29.9337	27.9897	27.611	27.9606	25.8716	26.9383	26.6143	27.952	28.1992	28.1695	27.3324	27.4461	27.0086
Q8IZ52-4;Q8IZ52;Q8IZ52-2	Chondroitin sulfate synthase 2	CHPF	2	2	2	3.9	3.9	3.9	68.34	613	0.00097201	23.6633	21.7097	21.9271	20.8317	NaN	21.9319	NaN	21.897	22.9249	21.3792	NaN	21.5003	NaN
E5RGS9;Q9NRG0	Chromatin accessibility complex protein 1	CHRAC1	2	2	2	46.4	46.4	46.4	6.2643	56	0.00043048	26.9158	24.8796	24.0321	24.6727	23.6168	24.1402	24.2886	24.8578	24.6537	24.8691	24.8373	24.8006	24.6649
Q8NCH0;H0YN65	Carbohydrate sulfotransferase 14	CHST14	3	3	3	9.6	9.6	9.6	42.996	376	0.00022635	27.5158	25.3492	25.0397	25.2829	24.3558	24.9789	24.2028	25.2419	25.556	25.3565	25.3784	25.4484	25.4676
Q8WVB6;Q8WVB6-2;Q96S08;E7EXA6;Q8WVB6-3;F8WCC1;H0Y7D3;B4DEY3	Chromosome transmission fidelity protein 18 homolog	CHTF18	9	9	9	13.8	13.8	13.8	107.38	975	0	29.1241	27.5193	26.2592	27.1009	23.4419	24.3962	27.0083	26.9235	26.4557	26.8553	27.0964	26.6002	27.0793
Q9Y3Y2-4;X6R700;Q9Y3Y2;Q9Y3Y2-3	Chromatin target of PRMT1 protein	CHTOP	3	3	3	16.8	16.8	16.8	21.918	202	0	28.1152	25.9423	25.7581	26.4812	23.3287	24.408	25.359	25.9982	26.1341	26.3995	25.2186	25.5504	25.628
O76071;B2RDJ6;B4DRZ6	Probable cytosolic iron-sulfur protein assembly protein CIAO1	CIAO1	6	6	6	29.5	29.5	29.5	37.84	339	0	28.2251	25.5282	23.7224	25.9336	25.566	26.0359	26.0393	25.917	25.2036	25.8613	26.6925	26.2128	26.4202
Q6FI81-3;Q6FI81;H3BUG4;B4DHB9;H3BV90;H3BT65;H3BQ23;H3BPG7;H3BTZ8;Q6FI81-2	Anamorsin	CIAPIN1	4	4	4	17.4	17.4	17.4	32.212	299	0	28.5418	26.3767	25.5642	25.1098	26.0728	25.9303	26.312	25.9804	26.3277	25.6636	26.9849	26.611	27.0499
Q99828;Q99828-2	Calcium and integrin-binding protein 1	CIB1	2	2	2	14.7	14.7	14.7	21.703	191	0.0011601	24.1102	22.0047	21.4421	21.8099	20.5367	21.4849	21.4771	22.0122	22.0962	22.0136	21.7604	22.0161	21.9084
Q14011;K7ELV6;K7ENX8;K7EJV5;Q6ZR81;K7ELT6;B4E2A3;K7EMY9;K7EPM4;K7ER40;K7EQR7;B4E2X2;D6W5Y5;K7EQX4;K7ENN6;K7EIF7;K7EQL0	Cold-inducible RNA-binding protein	CIRBP	4	4	4	33.1	33.1	33.1	18.648	172	0	30.7213	28.5535	28.0356	28.4959	27.4684	27.9919	28.0082	28.5137	28.7047	28.6219	28.6324	28.5472	28.4876
Q969X6;H3BSH7;Q969X6-2;Q969X6-3;H3BPD7;I3L4T9;J3KSI1;H3BRM8;J3KSE6;J3KTR0	Cirhin	CIRH1A	18	18	18	36.4	36.4	36.4	76.889	686	0	31.9197	29.7507	29.6619	29.8655	28.275	28.9551	28.8574	29.8309	30.1606	29.9775	29.5408	29.5968	29.3621
Q9NZ45	CDGSH iron-sulfur domain-containing protein 1	CISD1	2	2	2	25.9	25.9	25.9	12.199	108	0	28.9758	26.9985	26.9444	26.8221	23.5685	25.8916	26.0891	26.855	27.4015	26.9333	26.267	26.3647	26.5058
Q8N5K1;D6RCF4;I3L1N9	CDGSH iron-sulfur domain-containing protein 2	CISD2	6	6	6	47.4	47.4	47.4	15.278	135	0	30.5797	28.5827	28.121	28.6367	26.8868	27.5051	27.4136	28.5528	28.7148	28.8213	28.1998	28.0455	27.9162
O14578;O14578-4;O14578-3;H7BYJ3;O14578-2;H0YGG8;F5H4K4	Citron Rho-interacting kinase	CIT	10	10	10	7.7	7.7	7.7	231.43	2027	0	28.3906	26.6664	25.4181	25.7854	24.7995	25.6099	25.8931	26.2331	26.0547	26.1459	26.1628	26.4049	26.3222
Q07065;Q8TB01;Q6NWZ1;B3KVX6	Cytoskeleton-associated protein 4	CKAP4	28	28	28	51.5	51.5	51.5	66.022	602	0	33.3887	31.12	30.9296	31.2616	29.9686	30.6653	30.5199	31.2225	31.4968	31.4234	31.1026	31.1473	30.941
Q14008-2;Q14008;Q14008-3;Q8IYN5;Q8NAH3;E9PQH5;H0YDX5;H0YCF6;H0YEK7	Cytoskeleton-associated protein 5	CKAP5	33	33	33	23.5	23.5	23.5	218.52	1972	0	31.0572	28.927	28.0007	28.4854	27.7722	28.4917	28.8168	28.9163	28.6007	28.7875	29.0114	29.0027	29.1404
P12532;P12532-2;F8WCN3;B4DGR9;B4DFE8;E9PCP8;B4DH34;C9JSQ1;B4DF55;C9J995;B4DJW9;C9J8F6;J3KQ93;B4DF72;B4DKA2;C9JJX8;B4DEL4;B4DFA3;B7Z9T7;C9J6W7;C9JT96;B3KVA7;P17540;B2R8A3	Creatine kinase U-type, mitochondrial	CKMT1A;CKMT1B	9	9	9	39.8	39.8	39.8	47.036	417	0	29.0973	26.6733	26.3183	26.8831	25.7163	26.575	26.6424	27.0037	27.0688	26.9356	26.7491	27.0614	27.0629
Q5T179;P61024	Cyclin-dependent kinases regulatory subunit 1	CKS1B	3	3	2	23.9	23.9	23.9	8.027	67	0	27.2371	24.7244	24.017	24.7578	24.3564	24.4456	25.2822	24.8568	24.7961	24.7729	25.5254	25.1017	25.6755
Q7Z460-2;Q7Z460-4;F5GWS0;A2RU21;Q7Z460-3;F8WA11;Q7Z460;B7Z5R7;F5H2E2;B7Z4E5;F5GWM7;B7Z7Q8;H0Y5T1;C9J151;Q07A21;C9JP76;Q6TAR3;H0YHV8;Q6N029;Q96F87;E9PBA6;F5H3X0;B4DM73;E3W994;J3KR49;O75122;F5H604;E7ERI8;E7EW49;B2RTR1	CLIP-associating protein 1	CLASP1	12	12	6	11.9	11.9	5.8	162.11	1471	0	28.9598	26.2415	25.4832	25.8272	24.9596	27.1063	27.2466	26.9548	26.6822	26.6487	26.8451	26.7909	26.9632
Q96S66;Q96S66-2;Q96S66-3;Q96S66-4;Q5T1P5;B3KQX4	Chloride channel CLIC-like protein 1	CLCC1	15	15	15	38.7	38.7	38.7	62.022	551	0	30.294	28.3498	28.0039	28.162	26.4245	27.2646	27.1939	28.2294	28.4753	28.3824	27.8175	27.9459	27.7678
P51790-2;E9PE15;B3KXK0;P51790-4;P51790-5;P51790;H0Y8Z8;B3KRR2;P51793-2;G3XAG5;P51795;Q4G0X3;P51793;P51795-2	H(+)/Cl(-) exchange transporter 3	CLCN3	4	4	4	6.1	6.1	6.1	96.732	866	0.00043937	27.0415	25.4076	24.7601	24.6196	23.1084	24.0669	23.6113	25.2985	25.1682	25.2604	24.2508	24.3613	24.3844
B4DLC3;Q7Z4X9;O95832	Claudin-1	CLDN1	2	2	2	18.7	18.7	18.7	17.965	166	0	25.5173	23.7946	22.2071	23.1253	21.9442	22.3869	23.248	23.0616	23.179	23.6942	23.5773	23.3861	22.9952
B3KW38;O14493;B3KX18;O95484	Claudin-4	CLDN4	3	2	2	17.9	9.7	9.7	20.516	196	0	28.2062	26.3218	25.8238	26.1165	24.7429	24.9017	25.0292	26.261	26.4443	26.2282	25.9689	25.451	25.4934
P56747	Claudin-6	CLDN6	4	4	3	20.9	20.9	13.6	23.291	220	0	32.7904	30.4691	30.111	30.8708	29.3816	30.0501	29.9086	30.5657	30.739	30.8877	30.6548	30.6407	30.4058
K7EP40;F5H496;O95471-2;I3L3X1;O95471;I3L3M4;K7EL87	Claudin-7	CLDN7	2	2	2	25.6	25.6	25.6	13.649	129	0	26.8457	25.013	24.4714	24.6164	22.176	24.0417	23.9091	24.5843	24.955	24.8962	24.417	24.5938	24.3064
D6RIU2;D6RDP6;D6RHU6;D6RDY1;D6RA76;Q9NY35-2;D6RC11;D6R9S8;D6RCE6;D6RFX6;D6RDI6;D6RCR8;Q9NY35;J3KQ67;D6RD48;D6RAZ7;H0Y8T9;D6R9K1;D6RB31;D6RCP3;Q9NY35-3	Claudin domain-containing protein 1	CLDND1	3	3	3	29.7	29.7	29.7	16.049	138	0	27.6476	25.9705	25.4308	25.4893	21.695	24.7627	24.2763	25.6908	26.0657	25.5897	24.7646	24.8865	24.9765
Q53FB0;O00299	Chloride intracellular channel protein 1	CLIC1	14	14	14	73.4	73.4	73.4	27.015	241	0	33.5213	31.3205	30.3346	30.7991	30.5222	30.9466	31.3899	31.2944	31.088	31.0319	31.6647	31.5208	31.7972
O95833;Q5SQ17;Q6FGP1	Chloride intracellular channel protein 3	CLIC3	9	9	9	55.1	55.1	55.1	26.648	236	0	28.9015	26.2551	25.2067	25.4499	25.6438	26.8162	27.3085	26.4395	26.0094	25.8924	27.1806	27.1234	27.5444
Q9Y696;Q9NVF8;B4DWC4;B3KTR3;A6PVS0;Q7Z2R8;Q86YM0;Q9NZA1-3;O15247;Q9NZA1-2;B2RAZ0;Q9NZA1;Q96NY7-2;Q96NY7	Chloride intracellular channel protein 4	CLIC4	14	14	14	68.4	68.4	68.4	28.772	253	0	31.1854	28.8251	27.96	27.5298	28.4107	28.7327	29.4003	28.8324	28.4561	28.4853	29.48	29.3388	29.5642
Q14677;Q14677-3;Q14677-2;H0YD52	Clathrin interactor 1	CLINT1	9	9	9	18.4	18.4	18.4	68.259	625	0	29.652	27.5823	26.1513	27.5007	26.3341	27.0883	27.1695	27.4238	27.1574	27.3928	27.5447	27.4737	27.6699
P30622-2;P30622-1;P30622;J3KP58;F5H0N7;Q59GJ4;F5H6A0;B3KXA5;Q6P5Z9;F5H1T5;F6VGP8;Q86WU4;F5H367;Q6Q318;F5H270	CAP-Gly domain-containing linker protein 1	CLIP1	23	23	23	22.6	22.6	22.6	156.78	1392	0	29.7504	27.7617	26.514	26.8655	26.4932	27.2336	27.6127	27.4771	27.4782	27.4411	27.7954	27.7395	27.8091
E9PBB1;Q53QT5;E7EW06;G3XAK3;Q8N3C7-3;Q8N3C7-2;B7Z936;Q8N3C7;A8K6D0;Q59GR7	CAP-Gly domain-containing linker protein 4	CLIP4;FLJ21069	2	2	2	32	32	32	11.005	97	0.005361	24.4765	22.5364	21.5209	22.0125	19.8963	21.6963	22.4288	22.1531	22.2246	22.1431	22.3296	22.2509	22.55
P49759;P49759-3;B7ZA12;B8ZZR0;F8WBF5	Dual specificity protein kinase CLK1	CLK1	4	4	2	11.2	11.2	3.1	57.29	484	0	27.7446	26.4505	23.8286	26.7546	NaN	22.2716	NaN	25.765	26.0845	26.1389	NaN	25.574	NaN
Q9BRG8;B1AVT0;P49760-3;P49760;B7Z8N6	Dual specificity protein kinase CLK2	CLK2	2	2	2	11.8	11.8	11.8	39.921	338	0.00039643	25.3659	22.9371	NaN	22.5514	24.7927	NaN	NaN	22.9371	NaN	22.7476	NaN	NaN	NaN
B3KTV2;B3KVF3;B3KUU7;P49761-3;G5E959;P49761-1;A8K7G8;Q59FC5;P49761;B3KRI8;H3BRE4	Dual specificity protein kinase CLK3	CLK3	2	2	2	18.6	18.6	18.6	31.89	269	0	24.7394	22.6546	23.8942	22.4715	NaN	NaN	NaN	23.5899	23.5527	23.6031	NaN	NaN	NaN
B7ZL31;Q9HAZ1;B9EG64	Dual specificity protein kinase CLK4	CLK4	3	2	1	12.1	8.3	4	44.753	373	0	26.2364	24.3312	24.0234	24.2664	22.1471	23.0889	22.7705	24.4548	24.6636	24.4578	23.3158	23.567	23.0972
A1A4B9;Q96JQ2;Q6NUQ2;A0PJD0	Calmin	CLMN	3	3	3	7.5	7.5	7.5	74.988	678	0.00043516	25.0866	23.5029	23.2763	21.4264	20.3084	22.7752	21.126	22.9717	23.0322	23.0096	22.8716	22.6711	22.9182
B4E1V6;O75503;A0A024R644	Ceroid-lipofuscinosis neuronal protein 5	CLN5	2	2	2	7.3	7.3	7.3	31.982	273	0.0045029	26.5102	24.4301	24.4927	24.5234	22.4303	23.2085	23.24	NaN	NaN	24.7196	NaN	NaN	NaN
Q9UBY8	Protein CLN8	CLN8	2	2	2	15	15	15	32.787	286	0.00022655	25.1153	23.5973	22.1127	23.5512	20.623	21.4172	21.202	23.0674	23.1869	23.4799	22.2718	22.3684	22.0953
Q92989;E9PL17;Q92989-2;E9PKV5;E9PJM4	Polyribonucleotide 5-hydroxyl-kinase Clp1	CLP1	4	4	4	13.6	13.6	13.6	47.645	425	0	27.6594	25.7074	25.1018	25.1244	23.9353	25.255	24.7661	25.619	25.6753	25.5084	25.0949	25.6749	25.4292
Q9H078-2;Q9H078;F5GX99;B4DXW4;Q9H078-3;Q9H078-4;H0YGM0;Q7Z777;F5H7A5;S4R372;F5H392;H0YFF5	Caseinolytic peptidase B protein homolog	CLPB	9	9	9	20.4	20.4	20.4	75.448	677	0	29.5154	27.1638	27.2966	27.3459	25.9283	26.9404	26.4066	27.4059	27.7971	27.4295	27.2152	27.432	26.9766
Q16740;M0R208;M0QYV5	Putative ATP-dependent Clp protease proteolytic subunit, mitochondrial;ATP-dependent Clp protease proteolytic subunit	CLPP	8	8	8	39.4	39.4	39.4	30.18	277	0	30.0619	28.1479	27.6184	28.0542	26.1954	26.8999	27.0249	28.0582	28.162	28.1058	27.4354	27.5991	27.4883
O96005;B3KQH2;F5H8J3;B4E2X9;B4DDS3;B7Z9X9;K7EQQ1;K7EJ16	Cleft lip and palate transmembrane protein 1	CLPTM1	12	12	12	30.6	30.6	30.6	76.096	669	0	31.2003	28.7572	28.7562	28.7818	28.0012	28.8805	28.3232	28.9572	29.1884	29.0062	29.0905	29.237	28.8162
G5E9Z2		CLPTM1L	9	9	1	34.7	34.7	6.5	43.28	369	0	30.4649	28.4336	28.0642	28.4432	26.8616	27.4943	27.2785	28.3182	28.5831	28.4884	28.0799	28.0247	27.9479
O76031;Q9H072;H0YM48;H0YK07	ATP-dependent Clp protease ATP-binding subunit clpX-like, mitochondrial	CLPX;DKFZp586J151	20	20	20	40.6	40.6	40.6	69.223	633	0	31.4634	29.4456	29.0161	29.2709	27.4648	28.9348	28.3444	29.5676	29.6016	29.5258	28.8827	29.109	28.8651
P09496-2;P09496-4;P09496-3;P09496;F8WF69;P09496-5;C9J8P9	Clathrin light chain A	CLTA	5	5	5	25.2	25.2	25.2	23.662	218	0	31.2044	28.82	28.3753	29.02	27.8744	28.6369	28.7275	29.1816	28.979	29.1325	29.0721	29.0752	29.0747
P09497-2;P09497;D6RJD1;H0Y9Q6	Clathrin light chain B	CLTB	4	4	4	18	18	18	23.181	211	0	30.025	27.8237	26.9212	27.5213	27.0157	27.5739	27.5739	27.8721	27.7614	27.804	28.001	28.0893	28.019
Q00610-2;Q00610;J3KS13;P53675-2;P53675;J3KR87;K7EJJ5;J3KSQ2;J3KRF5;J3QL20;A4FU99;Q9H3B0;B7Z2Y4;F5H5N6;B7Z1Z7	Clathrin heavy chain 1	CLTC	83	83	83	67.5	67.5	67.5	187.89	1639	0	36.6438	34.4843	33.6694	34.2415	33.4776	34.087	34.1569	34.4542	34.27	34.3502	34.5046	34.5219	34.5359
O75153;K7EIG1;I3L318;I3L3A3;I3L350;I3L4B5;Q9Y5I4-2;Q9Y5I4;Q6P4R2	Clustered mitochondria protein homolog	CLUH	24	24	3	24.9	24.9	3.9	146.67	1309	0	30.9784	28.8001	27.757	28.2713	27.8794	28.5654	28.7555	28.7696	28.4397	28.7317	29.0596	28.9857	29.1788
Q8NFW8;Q53GF0;Q8NFW8-2;F5GYM0;F5H296	N-acylneuraminate cytidylyltransferase	CMAS	16	16	16	56.5	56.5	56.5	48.379	434	0	30.7277	28.6628	28.0562	28.349	27.4406	28.11	27.9557	28.5738	28.6101	28.6392	28.6245	28.6204	28.5769
Q96DG6;B2RD36	Carboxymethylenebutenolidase homolog	CMBL	5	5	5	21.2	21.2	21.2	28.048	245	0	28.2469	26.3373	24.5835	25.1957	25.4887	25.5202	26.1599	26.1344	25.466	25.6619	26.3685	26.2409	26.7343
Q8IY22-3;Q8IY22-2;Q8IY22;B7Z942	C-Maf-inducing protein	CMIP	2	2	2	7.3	7.3	7.3	69.287	620	0.00041314	25.4578	23.5972	21.8944	NaN	22.7815	23.5647	23.236	23.6778	23.3652	NaN	24.0833	23.345	23.7825
P30085;B2R6S5;B4DDL4;P30085-2;Q5T0D2;B4DFW6	UMP-CMP kinase	CMPK1;CMPK	12	12	12	60.7	60.7	60.7	22.222	196	0	31.1743	28.9346	27.823	28.5514	28.3167	28.6431	28.9698	28.8027	28.4589	28.5811	29.3757	29.207	29.4656
J3QRP2;Q8IZR5-3;Q8IZR5-2;Q8IZR5	CKLF-like MARVEL transmembrane domain-containing protein 4	CMTM4	2	2	2	13.6	13.6	13.6	15.77	140	0.0051981	28.3446	26.2327	26.4512	26.0155	24.5139	25.3071	25.1386	26.1144	27.2732	26.213	25.3514	25.8129	25.6422
Q9NX76	CKLF-like MARVEL transmembrane domain-containing protein 6	CMTM6	3	3	3	21.9	21.9	21.9	20.419	183	0.00022447	26.2634	24.7214	24.0415	24.7105	21.088	NaN	22.5028	24.4613	24.6965	24.5967	23.4966	NaN	23.5231
P62633-7;P62633-3;P62633-2;P62633;P62633-5;P62633-6;Q6T598	Cellular nucleic acid-binding protein	CNBP	7	7	1	41.2	41.2	8.8	17.692	160	0	32.4487	30.2972	29.2474	29.8405	29.4871	29.9001	30.1476	30.2947	29.9259	30.0037	30.6558	30.4739	30.6264
B4DV28;Q96KP4;Q96KP4-2;A0A024R382;B4DPF1;J3QKT2;J3KSV5;Q9NW02;J3QQN6;J3QR27;J3QLU1;J3QKQ0;J3QRD0;J3QL02;J3QRA8;Q9NUV1;Q9H7K8;J3KSS4;J3KRD5;J3QRH4;J3QRP4	Cytosolic non-specific dipeptidase	CNDP2	18	18	18	54.6	54.6	54.6	51.501	463	0	31.3339	28.9141	27.8093	28.4158	28.5454	29.0354	29.31	28.948	28.5157	28.6254	29.739	29.5623	29.7508
E9PS82;B4DXN4;Q969H4-2;Q53GW4;A8K9D1;Q969H4	Connector enhancer of kinase suppressor of ras 1	CNKSR1	2	2	1	17.5	17.5	8.3	24.866	229	0	25.3098	22.1783	22.595	22.1218	22.3901	23.0352	23.499	23.1093	23.0711	23.2489	23.4584	23.1118	23.6341
B4DDF4;Q99439;Q6FHE4;B4DUT8;Q99439-2;Q53GK7;B4DN57;Q6FHC3;K7ES69;H3BVI6;B4DHU5;H3BQH0;U3KPS3	Calponin-2	CNN2	8	7	7	32.6	28.9	28.9	32.616	298	0	31.101	29.2854	27.7922	28.8497	27.8133	28.3262	28.4246	29.0343	28.6009	28.8113	29.0205	29.0059	29.1363
Q15417;Q15417-3	Calponin-3	CNN3	11	11	2	52	52	9.1	36.413	329	0	31.8204	29.5783	28.7104	29.2747	28.8676	29.2907	29.4928	29.8719	29.5327	29.7282	29.5308	29.6081	29.7503
Q8NE01-2;Q8NE01-3;Q8NE01;Q68CV4	Metal transporter CNNM3	CNNM3;DKFZp434I1016	2	2	2	4.7	4.7	4.7	70.631	659	0.000408	25.0038	22.8302	22.9814	23.0128	NaN	21.8222	22.4506	NaN	NaN	NaN	NaN	NaN	22.9164
Q6P4Q7-2;Q6P4Q7	Metal transporter CNNM4	CNNM4	3	3	3	12.9	12.9	12.9	29.485	263	0.00040056	26.4108	24.5508	24.1932	24.2104	21.5154	23.3557	23.554	24.3911	24.5825	24.5841	23.5316	23.8437	24.0038
A5YKK6-2;A5YKK6;A5YKK6-3;A5YKK6-4;B5MDN3;B4DYL7;B3KPW6;H3BMZ2;B4DTM8;H3BVC9;B3KS60;B7Z6X2;H3BT18;H3BU44;H3BNB1;H3BR89;H3BMH0	CCR4-NOT transcription complex subunit 1	CNOT1	24	24	24	13.2	13.2	13.2	266.38	2371	0	30.5662	28.5969	27.4311	27.8887	27.1401	28.0356	28.3033	28.4624	28.1294	28.2522	28.4167	28.5231	28.7281
Q9H9A5-4;Q9H9A5-3;Q9H9A5;Q9H9A5-2;Q9H9A5-6;E9PCN5;H7C1X9;B7Z4A6;B7Z5B3;Q9H9A5-5;H7C0K1	CCR4-NOT transcription complex subunit 10	CNOT10	9	9	9	17.4	17.4	17.4	76.967	695	0	29.0217	26.4036	26.0779	26.3643	25.8875	26.5712	27.0319	26.945	26.6678	26.8055	26.9446	27.1584	27.1032
Q9UKZ1;B3KNB0;H7C0C7	CCR4-NOT transcription complex subunit 11	CNOT11	5	5	5	22.7	22.7	22.7	55.215	510	0	26.9208	24.8243	23.3013	24.6793	22.3747	24.6162	24.7888	24.0222	24.6621	24.3947	24.4314	25.4031	25.007
Q9NZN8-2;F8VV52;Q9NZN8;B3KTL6;B2RDX7;F8VQF4;F8VRS2;Q9NZN8-3;F8VRS8;F8W145;F8VP97;Q9NZN8-4;Q9NZN8-5	CCR4-NOT transcription complex subunit 2	CNOT2	2	2	2	9.9	9.9	9.9	40.817	365	0.0004384	25.9405	23.9945	23.1959	NaN	NaN	24.0099	24.3363	24.294	24.142	NaN	NaN	24.0156	NaN
O75175-2;B7Z6J7;O75175;O75175-3;Q6ZMJ6;H7C148;H0Y5X7	CCR4-NOT transcription complex subunit 3	CNOT3;FLJ00420	4	4	4	7.9	7.9	7.9	64.052	609	0	27.8509	25.9991	24.4682	25.0104	24.9556	25.3656	25.332	25.5199	25.6481	25.4311	26.0837	25.7075	25.9896
Q9ULM6;D6RGK9;B4E2S0;H0Y9C1;Q96LI5;B4E0K8;H0Y9Z5	CCR4-NOT transcription complex subunit 6	CNOT6	3	3	3	5.2	5.2	5.2	63.306	557	0.00041982	26.1467	24.0134	23.4183	24.0431	22.394	23.4438	23.5095	24.0206	24.0635	23.9076	24.2449	23.6563	23.9887
Q9UIV1;B3KM57;Q9UIV1-2;Q96IQ6;H0YBT3;H0YAV9	CCR4-NOT transcription complex subunit 7	CNOT7	3	3	3	15.8	15.8	15.8	32.745	285	0	27.0109	25.1664	23.2956	25.118	23.6261	24.2814	24.0639	24.9898	24.5452	24.8507	24.6228	24.8664	25.0498
P09543-2;P09543;B4DI06;B4DFN6;K7EN66;C9K0L8;K7ERZ0;K7ERC4	2,3-cyclic-nucleotide 3-phosphodiesterase	CNP	13	13	13	36.2	36.2	36.2	45.098	401	0	31.279	28.988	28.6402	29.1436	27.7615	28.7649	28.4946	29.1142	29.3245	29.2562	28.9766	29.1423	29.0279
Q9Y2B0;F8VXJ7;F8W1K5;H0YI18;F8W1U5;Q9Y2B0-2;H0YIH9	Protein canopy homolog 2	CNPY2	9	9	2	59.3	59.3	8.8	20.652	182	0	30.8874	29.0115	28.2973	28.658	27.3184	27.9237	28.0068	28.8865	28.8593	29.0197	28.572	28.5025	28.4251
Q9BT09;A0A024RD07;A0A024RCZ2	Protein canopy homolog 3	CNPY3	6	6	6	25.9	25.9	25.9	30.748	278	0	27.3466	25.2247	24.9232	25.1595	23.4825	24.2398	24.8686	25.2386	25.2267	25.1913	25.1194	25.0537	24.9324
Q6PJW8-2;A0A024R5P7;Q6PJW8;A0A024R5U9	Consortin	CNST	2	2	2	5.7	5.7	5.7	67.54	616	0.0039754	23.7707	NaN	22.3375	21.6436	22.4516	NaN	NaN	NaN	22.9841	21.8398	NaN	NaN	NaN
P78357;K7EMM9;A0A024R1Y9	Contactin-associated protein 1	CNTNAP1	2	2	2	1.5	1.5	1.5	156.26	1384	0.0039855	NaN	NaN	NaN	NaN	NaN	NaN	NaN	NaN	NaN	NaN	NaN	NaN	NaN
Q13057;Q13057-2;K7EN91;K7ES73;K7EQ60;K7EP09;K7EPC2;K7EPT0;K7ESK6;B4E1C0	Bifunctional coenzyme A synthase;Phosphopantetheine adenylyltransferase;Dephospho-CoA kinase	COASY	13	13	13	41	41	41	62.328	564	0	29.8863	27.574	26.3506	27.2967	26.7016	27.543	27.823	27.58	27.2984	27.419	27.9447	27.9908	28.2351
Q53SF7-4;Q53SF7-3;Q53SF7-2;Q53SF7;G8JL86;B7Z2P5;C9J8C4;H7C1G2	Cordon-bleu protein-like 1	COBLL1	2	2	2	2.6	2.6	2.6	123.87	1128	0.0045102	24.1302	22.245	NaN	22.1765	21.4628	21.4857	21.4297	22.2517	NaN	22.3214	22.6907	22.0489	21.9022
Q8WTW3;B3KUY5;Q4G0L8;E9PBL8;J3QKY9;J3QLT5	Conserved oligomeric Golgi complex subunit 1	COG1	10	10	10	17	17	17	108.98	980	0	28.7167	26.4497	25.7807	26.2797	24.2619	26.5002	26.5066	26.7946	26.691	26.5487	26.4284	26.4325	26.3657
B7Z2Y2;Q14746-2;Q14746;F5H1E5;B7Z819;B7Z7N2;V9GY21	Conserved oligomeric Golgi complex subunit 2	COG2	13	13	13	32.8	32.8	32.8	76.078	679	0	29.5125	27.4761	26.9573	27.2496	25.8716	26.6819	26.8413	27.5029	27.4988	27.3729	27.2568	27.3133	27.2232
Q6PIW8;Q9H9E3;J3KNI1;A0A024QZ89;Q8N8L9;Q9H9E3-3;B4DDL2;Q9H9E3-2;A2VCL3;H3BSD2;H3BMV9;J3QLW1;E9PRT5;H3BQB2;J3KRB5	Conserved oligomeric Golgi complex subunit 4	COG4	11	11	11	19	19	19	86.646	763	0	29.0493	26.706	26.5367	26.4468	25.5996	26.3432	26.8534	26.9018	26.9468	26.9241	26.9171	27.0271	26.9483
Q9UP83-2;Q9UP83-3;Q9UP83;B3KMW0;U3KQU7	Conserved oligomeric Golgi complex subunit 5	COG5	6	6	6	13.8	13.8	13.8	94.9	860	0	27.8243	26.0669	24.7418	25.8314	24.2476	25.0344	24.5932	25.8482	25.6198	25.9718	25.5172	25.1559	25.255
Q9Y2V7-2;Q9Y2V7;B4DG73;F5H8M2	Conserved oligomeric Golgi complex subunit 6	COG6	8	8	8	19.2	19.2	19.2	68.411	615	0	28.841	26.5238	26.3257	26.7722	25.7335	26.013	25.8888	26.8662	26.7949	26.9272	26.6227	26.5938	26.5999
P83436;B3KSN1	Conserved oligomeric Golgi complex subunit 7	COG7	9	9	9	17.5	17.5	17.5	86.343	770	0	28.4889	26.3193	26.0173	26.421	24.9949	25.9376	25.1608	26.4651	26.5958	26.4281	26.3485	26.0359	26.1902
Q96MW5;B4DYU2;H3BQV3;H3BMQ9;J3QRV3;H3BSH5;H3BUN2	Conserved oligomeric Golgi complex subunit 8	COG8	11	11	11	26.8	26.8	26.8	68.423	612	0	29.0937	26.9639	26.7116	26.9217	25.4601	26.5289	25.8847	27.0447	27.2238	26.9752	26.7604	26.8854	26.7613
P38432	Coilin	COIL	8	8	8	20.5	20.5	20.5	62.608	576	0	29.0747	27.3561	26.5997	27.1767	24.7303	25.8116	25.6722	27.3113	27.1867	27.2033	26.1078	26.2667	26.5948
D3DSM4;P39060-2;D3DSM5;P39060-1;P39060;Q8NG19;H7BXV5;H7C457	Collagen alpha-1(XVIII) chain;Endostatin	COL18A1	7	7	7	9.7	9.7	9.7	135.51	1336	0	27.6306	25.2932	24.7489	25.7385	23.8092	24.9623	25.0653	25.5188	25.605	25.5346	25.3464	25.4032	25.4039
Q6LAN8;H9C5C5;P02452	Collagen alpha-1(I) chain	COL1A1	2	2	2	1.8	1.8	1.8	97.444	1069	0.0069161	28.5278	26.1636	25.2996	25.2231	25.5044	26.1619	26.6956	26.0091	25.8742	25.9928	26.5581	26.7086	27.1549
P02462;P02462-2;A9LSU1;Q59F15;F5H5K0;A5PKV2;P29400;P29400-2;A7MBN3	Collagen alpha-1(IV) chain;Arresten	COL4A1	5	5	5	5	5	5	160.61	1669	0	28.8524	25.7309	25.9666	26.14	25.9127	27.0196	26.4274	26.5719	26.7935	26.5065	26.7127	27.1446	27.0692
P08572;B4DH43	Collagen alpha-2(IV) chain;Canstatin	COL4A2	6	6	6	5.7	5.7	5.7	167.55	1712	0	29.2599	26.6193	26.5484	26.4197	25.9921	27.1545	27.0162	27.0594	27.1898	27.0071	27.078	27.3725	27.1366
Q9Y5P4-2;Q9Y5P4;Q9Y5P4-3;H0Y9J1	Collagen type IV alpha-3-binding protein	COL4A3BP	8	8	8	23.9	23.9	23.9	68.006	598	0	28.071	25.5448	24.3327	25.2344	25.1534	26.0419	25.9764	25.8711	25.2919	25.5558	26.4337	26.0679	26.4552
Q8NBJ5;Q8WUI9;Q9H6F1;M0QYH0;M0QX72;Q6IPW8;B3KQ10	Procollagen galactosyltransferase 1	COLGALT1	16	16	16	27	27	27	71.635	622	0	30.9489	28.9738	28.4445	28.78	27.3343	28.0892	27.9787	28.9971	29.1768	28.9746	28.4972	28.5564	28.3887
D6RC04;D6RJ90;Q9Y6G5;H0Y9N4	COMM domain-containing protein 10	COMMD10	2	2	2	18.7	18.7	18.7	15.911	139	0.00041736	25.1395	NaN	23.0636	NaN	23.2348	23.3171	22.9084	NaN	23.9734	NaN	23.9438	24.0605	23.5792
Q561V4;F8WC41;F8WBW1;Q86X83	COMM domain-containing protein 2	COMMD2	3	3	3	26.6	26.6	26.6	19.119	169	0	27.2221	24.6148	24.0309	24.772	24.3316	24.6149	25.1896	24.8457	24.5757	24.9587	25.5336	25.0902	25.6405
Q9UBI1;H0Y4E5;R4GMW6;H0Y6Z9;R4GNF2;R4GN54;B3KY73;H0Y4W0	COMM domain-containing protein 3	COMMD3;BMI1	3	3	1	23.6	23.6	6.2	22.151	195	0	27.2904	24.9937	24.0687	24.497	24.5293	24.7424	25.1483	24.9645	24.6652	24.6586	25.6792	25.3828	25.6578
Q9H0A8;H3BM91;H3BUL2;Q9H0A8-2;H3BPG2;H3BQF2;H3BTV9;H3BRX0;B4DEN0	COMM domain-containing protein 4	COMMD4	5	5	5	42.2	42.2	42.2	21.764	199	0	28.2231	25.9282	25.0895	25.6261	25.4168	25.6012	25.9822	25.9532	25.8271	25.8342	26.6195	26.1501	26.3636
Q86VX2-2;Q86VX2;V9GY66	COMM domain-containing protein 7	COMMD7	4	4	4	26.1	26.1	26.1	22.412	199	0.00022517	26.1728	22.3299	23.1469	22.7364	23.8029	24.0098	24.4281	24.1136	23.6381	23.6549	24.3836	24.5059	24.7011
Q9NX08	COMM domain-containing protein 8	COMMD8	4	4	4	32.2	32.2	32.2	21.09	183	0	27.9397	25.5936	25.2707	25.356	25.0401	25.2321	25.5601	25.6483	25.7225	25.6553	26.1219	25.9178	26.0895
Q9P000;Q9P000-2;B4DQW0;B4DIH0;E9PJ95	COMM domain-containing protein 9	COMMD9	5	5	5	48	48	48	21.819	198	0	28.2496	25.8967	24.8609	25.5627	25.3116	25.7886	26.1989	26.11	25.6225	25.7056	26.5949	26.2431	26.4887
P21964-2;P21964;B8XPJ7;B8XPJ8;E7EMS6;E7EUU8;F8WBW9;A3F6Y9	Catechol O-methyltransferase	COMT	10	10	1	62.9	62.9	12.7	24.449	221	0	31.8855	29.7699	28.7741	29.5115	28.5964	29.1879	29.5932	29.7393	29.6857	29.6664	29.7966	29.6811	29.7591
R4GNF4;Q86VU5;A8K337	Catechol O-methyltransferase domain-containing protein 1	COMTD1	3	3	3	15.8	15.8	15.8	27.747	260	0	25.979	24.0826	23.5532	23.9455	22.8502	22.8773	22.147	24.0746	24.118	24.1728	23.9679	23.3996	23.0026
P53621;P53621-2	Coatomer subunit alpha;Xenin;Proxenin	COPA	57	57	57	59	59	59	138.34	1224	0	33.9719	31.8	30.8018	31.4754	30.8184	31.5615	31.571	31.7335	31.4612	31.6522	31.9843	32.0216	32.0595
P53618;E9PP73;E9PP63;E9PKQ1	Coatomer subunit beta	COPB1	31	31	31	48.2	48.2	48.2	107.14	953	0	33.1947	30.9769	29.9259	30.5834	30.1405	30.8327	30.8922	30.9373	30.5973	30.8185	31.1785	31.2365	31.3037
B4DZI8;P35606;B4E2C9;D6R997;D6RBZ7;D6RCL6;D6RBG7;D6RBT6;H0Y938;H0YAC7	Coatomer subunit beta	COPB2	31	31	31	52.3	52.3	52.3	99.045	877	0	32.9645	30.7094	29.8612	30.4458	29.8293	30.5133	30.6636	30.6769	30.5394	30.6949	30.97	31.0397	31.0704
O14579;M0QXB4;O14579-2;Q7Z4Z1;Q53HJ6;O14579-3;M0R061	Coatomer subunit epsilon	COPE	13	13	13	67.9	67.9	67.9	34.482	308	0	31.654	29.4783	28.6958	29.1183	28.4276	29.1083	29.328	29.5372	29.31	29.4238	29.4903	29.6738	29.6715
Q9Y678;Q8WUI6;B3KW21;H0Y8X7;D6RG17;H0Y8G2	Coatomer subunit gamma-1;Coatomer subunit gamma	COPG1;COPG	35	35	31	60.9	60.9	55.3	97.717	874	0	32.9164	30.7421	29.6722	30.2752	29.8227	30.505	30.6478	30.7235	30.3594	30.5147	30.9679	30.9722	30.9925
Q9UBF2;Q2NLA0;Q9H9B7;B3KND4;Q9NUP3;H9KV41;F6X838;Q9NSM7;H7C1T7;Q9H279	Coatomer subunit gamma-2;Coatomer subunit gamma	COPG2	17	13	13	27.9	22.3	22.3	97.621	871	0	29.6579	27.4775	26.3972	27.0896	26.6122	27.3494	27.2117	27.3777	27.1565	27.5018	27.6928	27.7784	27.7602
P61201;P61201-2;Q59EL2;Q53HJ0;B2R6N0;B4DIH5;H0YKU5;H0YM03;H0YMC2	COP9 signalosome complex subunit 2	COPS2	13	13	13	38.1	38.1	38.1	51.596	443	0	31.182	29.1078	28.019	28.5916	27.8883	28.5713	28.9918	29.1106	28.6514	28.8213	29.098	29.2498	29.3018
Q9UNS2;Q9UNS2-2;B4DN01;H7C3P9;C9JLV5;J3QKR0;J3KTQ1;J3QL22;J3QS85;K7ELN6;K7ES36	COP9 signalosome complex subunit 3	COPS3	11	11	11	42.6	42.6	42.6	47.873	423	0	29.9915	27.9733	26.828	27.2979	26.6763	27.4605	27.7633	27.7301	27.5317	27.5756	28.0384	27.9015	28.1087
Q9BT78;Q53FV3;B3KM48;D6RFN0;D6RAX7;D6RD63;Q9BT78-2	COP9 signalosome complex subunit 4	COPS4	13	13	13	46.3	46.3	46.3	46.268	406	0	30.5408	27.5474	27.4809	28.1476	27.6342	28.2857	28.365	28.2248	28.0503	28.2187	28.7511	28.7674	28.7481
Q92905;Q59GH5;E5RHH5;E5RHF2;E5RFS1;E5RG35;E5RK55;H0UI27	COP9 signalosome complex subunit 5	COPS5	10	10	10	39.2	39.2	39.2	37.578	334	0	30.465	28.2751	27.2756	27.7619	27.3109	28.0932	28.2282	28.2768	27.8723	27.9435	28.5743	28.6294	28.66
B2R514;E7EM64;Q7L5N1;B4DHR8;H7C3T0	COP9 signalosome complex subunit 6	COPS6	10	10	10	46.8	46.8	46.8	33.575	297	0	31.3374	29.0821	27.5782	28.494	28.3703	29.7346	28.2815	29.0267	28.7089	28.7651	29.3948	29.2444	29.3886
Q9UBW8;F5H7C6;F5GYF7;Q567U8;F5H248;F5H4Z0;F5H3M6;G3XAP1;F5GXT7;B3KY75;F5H4U8	COP9 signalosome complex subunit 7a	COPS7A	4	4	4	22.2	22.2	22.2	30.276	275	0	28.3498	26.2938	25.361	25.5656	24.9406	25.739	26.2329	26.2554	25.8871	25.8826	26.4227	26.1918	26.2316
Q9H9Q2;Q53GQ2;J3KQ34;Q9H9Q2-3;J3KQ41;J3QT95;Q9H9Q2-2;B3KW51;B3KV02;J3KQV6;J3QT67;J3QT66;J3QT69;J3QT50;J3QT43;Q6ZTQ7;J3QT73	COP9 signalosome complex subunit 7b	COPS7B	4	4	4	22.7	22.7	22.7	29.622	264	0	27.3644	24.9629	24.8441	24.8297	25.0204	24.4798	24.4367	24.9266	24.7357	25.1744	25.9832	25.7211	25.2177
Q99627-2;E9PGT6;Q99627;B2R8N1;B8ZZP3;H7C3S9;B4DFF9	COP9 signalosome complex subunit 8	COPS8	6	6	6	61.9	61.9	61.9	17.909	160	0	29.8183	27.6189	26.6517	27.4668	26.7182	27.2159	27.45	27.6404	27.3315	27.667	27.8956	27.7213	27.8845
Q53FU3;P61923;F8VVA7;F8VXB1;F8W156;P61923-5;F8VYZ4;P61923-4;F8VUC5;F8W651;F8VXR1;P61923-3;F8VYK5;P61923-2;F8VYE0	Coatomer subunit zeta-1	COPZ1	5	5	5	39.5	39.5	39.5	20.267	177	0	30.0828	27.7598	26.7914	27.4742	27.2563	27.7271	27.7441	27.8734	27.5502	27.7445	28.2598	28.0601	28.1715
B8ZZX2;B7Z1Y4;B8ZZV9;Q9H8M1	Coenzyme Q-binding protein COQ10 homolog B, mitochondrial	COQ10B	2	2	2	14.9	14.9	14.9	21.337	188	0.0011592	25.4565	23.3987	23.5541	23.6956	21.6037	21.287	21.6702	23.7313	23.7067	23.1921	23.4444	21.9374	23.1
F8VVX6;B2RDU9;Q5HYK3;B3GK62;F8VP53;B4DP72;F8VVW7	2-methoxy-6-polyprenyl-1,4-benzoquinol methylase, mitochondrial	COQ5	6	6	6	40.8	40.8	40.8	24.5	213	0	28.6109	25.8545	26.2729	26.868	25.0439	25.6692	25.7842	26.5879	26.7037	26.7648	26.0237	26.1972	26.5124
Q9Y2Z9-3;Q9Y2Z9;G3V434;B7Z357;B7Z3V2;Q9Y2Z9-2;G3XA86;G3V2L5;G3V4A6;B7Z8G1;B7Z262;G3V3A1;B7Z8E9	Ubiquinone biosynthesis monooxygenase COQ6	COQ6	4	4	4	15.3	15.3	15.3	48.593	443	0	27.2955	25.6015	24.8144	25.0735	23.4638	24.2782	24.0266	25.2068	25.4933	25.2008	25.0887	24.9124	24.609
Q99807-2;Q8NI45;Q49A71;H3BP28;Q99807;H3BSZ3;H3BTN8;I3L1T0	Ubiquinone biosynthesis protein COQ7 homolog	COQ7	2	2	2	20.1	20.1	20.1	20.158	179	0	27.6075	25.6362	25.6246	25.595	22.7902	23.8007	24.7416	25.456	25.7914	25.6196	25.1593	25.1823	25.1278
O75208;B4DIV2;H3BNT2;H3BSJ5;H3BPY0;B4DEE3;H3BPC6;B4E0U3;H3BRC0;H3BPW3;O75208-2;H3BVA5	Ubiquinone biosynthesis protein COQ9, mitochondrial	COQ9	6	6	6	33	33	33	35.509	318	0	28.657	26.6711	26.0354	26.4234	25.1847	26.0003	25.6419	26.6303	26.7739	26.6599	26.2745	26.5016	26.1513
P31146;Q59G88;H3BRY3;H3BTU6;H3BNA2;H3BU76;B4DJS1;H3BSL1;H3BRJ0	Coronin-1A;Coronin	CORO1A	6	6	6	27.1	27.1	27.1	51.026	461	0	28.1716	26.0676	25.1588	25.9286	24.255	25.3869	25.9932	25.8327	25.6163	26.0679	26.0559	26.2269	26.147
Q9BR76;Q9NSK3;F5H390;Q59F81;E7EW44;B4DIU2;F5H0D2;A9Z1Z3-3;A9Z1Z3;Q2NNQ8	Coronin-1B	CORO1B;DKFZp762I166	11	11	11	34.4	34.4	34.4	54.234	489	0	30.8277	28.6601	27.7803	28.1842	27.6587	28.3225	28.5703	28.6016	28.1554	28.3314	28.6971	28.6928	28.8101
Q92828;A8K9S3	Coronin-2A;Coronin	CORO2A	9	9	9	20.2	20.2	20.2	59.763	525	0	29.2819	27.0342	26.52	26.8276	25.4804	27.2228	26.5241	27.1602	27.203	27.3096	26.9776	27.1579	27.0552
P57737-3;B3KUH7;B3KSY4;P57737-2;B4DKU9;P57737-4;P57737;Q9Y3D7;I3L1U7;I3L0X9;I3L3T0;E7EP81;B4E0F2;I3L167	Coronin-7;Coronin	CORO7	11	11	11	19.8	19.8	19.8	114.16	1048	0	30.1571	28.0998	27.8557	27.974	26.2741	27.3026	27.2204	27.8344	28.4952	27.9797	27.8647	27.8866	27.8275
Q14019;H3BT58	Coactosin-like protein	COTL1	10	10	10	74.6	74.6	74.6	15.945	142	0	32.6826	30.0698	29.1828	29.4546	30.1862	30.1593	30.8978	30.0049	29.7886	29.7378	31.284	30.6913	31.245
C8YAE4;X5D927;X5C9H5;X5BMX5;X5BDH6;W8DJ92;W8D226;W0C7W3;V9N872;V9N3I6;V9JVR4;V9JU54;V9JI12;V9JCG6;V9JAP4;V9J978;V9J4D6;V9J248;V5L903;V5JIE7;U5ZA32;U3L439;U3KW58;T2HM13;T2HKF7;T1Q7E3;T1Q4Y6;R9Y9M1;R9Y9G2;R9Y6E5;R9Y634;R9Y5G0;R9Y4H6;R9Y445;R9Y438;R9Y3X2;R9Y251;R9Y1Y2;R4IBW8;R4IA65;R4I9P2;Q9B2V6;Q9B2V2;Q9B2U9;Q9B1J9;Q8WCY5;Q8WCW6;Q85L11;Q7YCF0;Q7YCE3;Q7Y7K9;Q7Y6V6;Q6VLK7;Q6VHV2;Q6RRI3;Q6RNG4;Q6RN73;…	Cytochrome c oxidase subunit 1	COX1;COI;CO1;MT-CO1	4	4	4	13.7	13.7	13.7	56.954	512	0	27.7612	25.4115	25.8754	25.3947	24.4469	25.1211	24.0866	25.6423	25.8269	25.8131	25.4775	25.7158	25.5537
B4DEY8;Q9Y6N1;B4DI26;Q9Y6N1-2;I3L4E7	Cytochrome c oxidase assembly protein COX11, mitochondrial	COX11	5	5	5	55	55	55	19.371	171	0	27.2397	25.6143	25.0063	25.3138	23.1972	22.242	24.0293	25.0928	25.4477	25.3228	24.7321	24.7268	24.63
Q7KZN9-2;Q7KZN9;B4DQM2	Cytochrome c oxidase assembly protein COX15 homolog	COX15	6	6	6	22.4	22.4	22.4	43.835	388	0	29.457	27.5572	26.9483	27.5079	25.5125	26.4028	26.298	27.3795	27.7935	27.5589	26.8716	26.9703	26.7484
Q14061;C9J8T6;H7C4E5	Cytochrome c oxidase copper chaperone	COX17	2	2	2	46	46	46	6.9151	63	0	28.8526	26.5557	26.3529	27.0985	25.3299	25.7707	25.771	26.6629	26.8901	27.2618	26.4585	26.3307	26.2682
Q8N8Q8;B7ZL88	Mitochondrial inner membrane protein COX18	COX18	2	2	2	5.1	5.1	5.1	37.062	333	0.0027742	26.4464	24.3345	24.3418	24.3589	22.8201	23.2902	23.2318	24.2597	25.089	24.4094	24.2543	23.5851	23.7449
H9E7F7;H9E7P8;H9E7W2;H9E7T7;X5C6M5;X5BKA4;X2CK15;X2C841;W8DFH5;W8D4U9;W8D1X2;V9K571;V9JPM6;V9J3S1;U5Z9R9;U3LSI8;T1SWS8;T1Q632;S4STI1;R9Y478;Q9B2U8;Q9B138;Q8WCW3;Q8HNR1;Q85KS0;Q7Y6M3;Q7Y626;Q6VJJ3;Q6VJD8;Q6VIG7;Q6RQ80;Q6RNN7;Q6RKW8;Q6R0V6;Q5SB08;Q5SAP1;Q5S971;Q4GHE1;Q4GCZ4;Q4GCG2;Q4F4V6;Q305H0;Q19MP7;Q15HH9;Q0Z7S0;Q0Z7J0;Q06TE6;P00403;L7XMG0;K9M370;J7FG21;I6UIH6;I6PZI4;I6PRP7;I6N6Q6;I3Q4M2;I3PYD8;…	Cytochrome c oxidase subunit 2	COX2;COII;MT-CO2	6	6	6	42.4	42.4	42.4	24.558	217	0	32.5335	30.4706	30.223	30.3646	28.9602	29.6279	29.4652	30.2299	30.4891	30.3614	29.7974	29.9252	29.6965
Q5RI15;Q5RI15-2	Cytochrome c oxidase protein 20 homolog	COX20	4	4	4	51.7	51.7	51.7	13.291	118	0	30.1298	27.9275	27.9473	27.8748	26.631	27.0558	27.3511	27.9496	28.4126	28.0632	27.8027	27.7539	27.9604
P13073;H3BPG0;H3BN72;H3BNV9;Q86WV2;H3BNI5	Cytochrome c oxidase subunit 4 isoform 1, mitochondrial	COX4I1	6	6	6	38.5	38.5	38.5	19.576	169	0	33.0826	30.8348	30.7137	30.9416	29.6991	30.2312	30.1913	30.7424	31.1389	30.9403	30.7384	30.5982	30.5051
P20674;H3BRM5;H3BV69;Q71UP1;H3BNX8	Cytochrome c oxidase subunit 5A, mitochondrial	COX5A	4	4	4	36	36	36	16.762	150	0	30.7482	28.5734	28.5352	28.9229	27.1218	27.591	27.2353	28.4611	28.923	28.9867	28.3235	28.1665	27.6871
Q6FHM4;Q6FHJ9;P10606	Cytochrome c oxidase subunit 5B, mitochondrial	COX5B	2	2	2	9.3	9.3	9.3	13.705	129	0.00022973	30.6249	28.541	28.1514	28.7736	27.0349	27.4709	27.4605	28.5252	28.7794	29.0152	28.2459	27.9793	27.9178
P14854;K7EQD3	Cytochrome c oxidase subunit 6B1	COX6B1	4	4	4	57	57	57	10.192	86	0	30.1536	28.344	27.8815	27.3382	26.525	27.4247	27.2541	28.0817	28.3442	28.3823	27.6221	27.8599	27.5273
O14548;E5RJZ1;H0YBD2	Cytochrome c oxidase subunit 7A-related protein, mitochondrial	COX7A2L	3	3	3	48.2	48.2	48.2	12.615	114	0	28.8732	26.1767	27.8292	26.2962	24.7152	25.0105	25.0026	26.9617	27.2434	27.2685	26.5012	26.2889	26.1526
O75976;O75976-2;B7Z843;J3QQJ4	Carboxypeptidase D	CPD	11	11	11	10.2	10.2	10.2	152.93	1380	0	28.9664	26.7003	26.628	26.9901	25.3342	26.2182	25.7921	26.9451	27.1031	27.0911	26.443	26.6753	26.5822
F2Z2V0;Q99829;B0QZ18;A6PVH9;Q59EI4;E7ENH5;Q5JX58;Q5JX59;Q5JX60;Q5JX44;Q5JX45;Q5JX56;Q5JX55;Q5JX61;Q5JX52;Q5JX54;Q5JX57;E7EV27;H0Y524;Q5JX53	Copine-1	CPNE1	14	14	14	36.4	36.4	36.4	58.634	533	0	32.283	30.0895	29.7331	29.9045	28.9688	29.7378	29.5109	30.1303	30.2521	30.2189	30.1288	30.226	29.917
B2RD40;Q96FN4;A8K8A4;Q719H8;H3BPR8;H3BUC8	Copine-2	CPNE2	9	8	8	18.6	16.9	16.9	59.784	532	0	28.492	26.1176	26.0964	26.5006	25.0076	25.4582	25.7945	26.401	26.827	26.6055	26.0647	26.0712	26.0345
O75131;Q05DL8;E5RG68;E5RHZ0;H0YB26;E5RJ85;E5RG97;E5RFT7;Q4G168;Q7Z6C8;B3KWK1;Q96A23;O95741;Q9UBL6-2;Q96A23-2;B7Z370;Q9HCH3;O95741-2;Q9UBL6	Copine-3	CPNE3	20	20	19	49	49	47.3	60.13	537	0	33.9958	31.9628	31.4987	31.9793	30.2749	31.0528	31.0018	31.9438	32.0732	32.0317	31.4931	31.6229	31.4796
P36551;B4DSD5;H0YA22;D6RER6	Coproporphyrinogen-III oxidase, mitochondrial	CPOX	15	15	15	43.8	43.8	43.8	50.151	454	0	31.1505	29.1479	28.7528	28.7708	27.4839	28.3953	28.3313	29.1239	29.2782	29.0707	28.7292	28.8849	28.6556
Q9BRF8;Q9BRF8-3;Q9BRF8-2	Calcineurin-like phosphoesterase domain-containing protein 1	CPPED1	3	3	3	15.6	15.6	15.6	35.548	314	0	26.9234	24.6202	21.6978	23.8081	24.2332	23.1735	25.6923	25.108	23.9484	24.2769	24.8238	24.64	25.6833
D3DWL9;Q10570;B4DEF4;E9PIM1;Q9C0J6	Cleavage and polyadenylation specificity factor subunit 1	CPSF1	19	19	19	17.4	17.4	17.4	151.98	1365	0	30.1441	28.154	27.6925	27.8209	26.3242	27.3196	27.4417	28.2153	28.2112	28.1237	27.6872	27.8013	27.7987
Q9P2I0;B3KN45;B3KMI0;H0YJF4;G3V3T7;G3V5T3	Cleavage and polyadenylation specificity factor subunit 2	CPSF2	21	21	21	38	38	38	88.486	782	0	30.4599	28.3185	28.0796	28.3739	26.628	27.6897	27.5049	28.4628	28.5489	28.4304	28.011	28.2105	28.0783
Q9UKF6;Q53F02;Q05BZ5;G5E9W3;B4DQR2;C9JZH6;A4UCU1	Cleavage and polyadenylation specificity factor subunit 3	CPSF3	16	16	16	31.9	31.9	31.9	77.485	684	0	30.9106	28.7928	28.2393	28.5553	27.3278	28.3088	28.3458	28.7105	28.9755	28.7321	28.7782	28.7961	28.6301
Q5TA45-2;Q5TA45-3;Q5TA45;C9J979;C9IYS7;Q5TA45-4;Q5TA45-5;E9PMA2;H0YE15;E9PJG0;E9PKA4;E9PNS4;J3QRY6;Q96HV7	Integrator complex subunit 11	CPSF3L	3	3	3	6.2	6.2	6.2	56.012	499	0.00041615	27.6777	25.5112	24.993	25.2554	24.2303	25.0876	25.1832	25.4948	25.7236	25.3639	25.4431	25.6144	25.6237
C9JEV9;O95639-3;O95639-2;O95639;F8WEL7	Cleavage and polyadenylation specificity factor subunit 4	CPSF4	2	2	2	10.9	10.9	10.9	23.653	211	0.00039573	26.1441	24.9035	23.1508	23.3844	23.4747	22.2207	22.5086	24.5132	24.0165	23.9081	23.8913	23.6569	23.887
Q16630-3;F8WJN3;Q16630;Q16630-2;B4DSU9;F8W084	Cleavage and polyadenylation specificity factor subunit 6	CPSF6	9	9	9	26.2	26.2	26.2	52.325	478	0	30.4184	28.5634	27.4053	28.1735	26.8675	27.4693	27.8949	28.361	28.0818	28.1638	28.0779	28.1425	28.4349
Q8N684-2;B4DGF8;Q8N684;Q8N684-3;F5H669;J3QT54;F5H6M0;F5H047;C9J286;C9J323;C9JM38;F5H5B7;F5H1W4;F5H2K8;F5H6P5;F5H6A8;F5GXA3	Cleavage and polyadenylation specificity factor subunit 7	CPSF7	8	8	8	20.8	20.8	20.8	51.095	462	0	31.0391	26.6003	25.659	26.3742	25.9805	26.5574	30.7453	28.655	28.7097	28.6726	29.1725	29.0711	29.1791
P50416-2;P50416;B2RAQ8;H3BMD2	Carnitine O-palmitoyltransferase 1, liver isoform	CPT1A	6	6	6	9.9	9.9	9.9	86.238	756	0	27.4479	26.0467	25.3971	25.4482	22.9562	23.1614	22.5822	25.7285	25.7562	25.9338	24.1576	24.0866	24.1929
P23786	Carnitine O-palmitoyltransferase 2, mitochondrial	CPT2	19	19	5	37.2	37.2	8.5	73.776	658	0	31.7246	29.5556	29.2732	29.6265	28.1499	29.0458	28.6796	29.4961	29.8129	29.7264	29.2956	29.5379	29.1927
B3KW79;O75225;Q9H3G5;Q9NZ90;H7C0X5;C9JLV0;H7C218	Probable serine carboxypeptidase CPVL	CPVL	8	8	8	17.4	17.4	17.4	54.172	476	0	29.0923	26.4455	26.0899	26.4652	26.0716	27.0206	26.7155	26.7997	26.8307	26.9059	27.1531	27.3416	27.0657
P29373;Q5SYZ4	Cellular retinoic acid-binding protein 2	CRABP2	9	9	8	67.4	67.4	62.3	15.693	138	0	32.5449	30.0029	28.7154	29.5225	29.9555	30.188	30.6744	29.7673	29.4896	29.4543	31.0737	30.4742	30.9406
A6PWM2;Q6UXH1-3;Q6UXH1-2;Q6UXH1-4;Q6UXH1;Q6UXH1-6;Q6UXH1-5	Cysteine-rich with EGF-like domain protein 2	CRELD2	2	2	2	10.9	10.9	10.9	25.129	229	0.00040404	25.9432	24.1714	23.2957	23.7775	22.1648	22.9289	22.9778	23.9272	23.8716	23.8873	23.5934	23.6268	23.6222
Q9NZV1;Q4ZG85;H7C2T6;Q53TR0;B4DUW0;H7C1Z0	Cysteine-rich motor neuron 1 protein;Processed cysteine-rich motor neuron 1 protein	CRIM1	10	10	10	14.3	14.3	14.3	113.74	1036	0	28.1644	25.7969	25.5866	25.8655	24.9152	25.5485	25.5839	25.9134	26.1412	25.9784	26.0684	26.0014	26.2561
Q53FN1;P52943;H0YFA4;P52943-2;H0YHD8	Cysteine-rich protein 2	CRIP2	6	6	6	35.6	35.6	35.6	22.493	208	0	30.6673	28.6852	27.4254	28.2505	27.3353	27.9031	28.3977	28.6778	28.1324	28.437	28.5762	28.4356	28.8185
Q9P021	Cysteine-rich PDZ-binding protein	CRIPT	2	2	2	27.7	27.7	27.7	11.216	101	0.00040437	25.8954	23.6776	22.1246	23.0826	22.3041	24.1234	23.5273	23.8761	22.9698	23.4774	23.724	24.06	24.1917
P46108-2;P46108;I3L297	Adapter molecule crk	CRK	7	7	7	41.2	41.2	41.2	22.905	204	0	29.0388	26.4193	25.4381	26.2385	26.1306	26.6956	27.2072	26.8419	26.2718	26.6617	27.5906	26.8461	27.2799
P46109	Crk-like protein	CRKL	7	7	7	35.3	35.3	35.3	33.777	303	0	28.6439	25.9769	25.6455	24.7161	26.1469	26.3033	26.7927	26.3442	26.1909	25.6115	27.0323	26.7351	27.3461
Q9BZJ0-2;Q69YP1;Q9BZJ0-3;Q5JY65;Q9BZJ0;Q8IXG0	Crooked neck-like protein 1	CRNKL1;DKFZp762M013;crn	13	13	13	21.8	21.8	21.8	83.147	687	0	29.8099	27.8168	27.2825	27.5805	26.2774	26.7923	27.0942	27.7049	27.8757	27.8136	27.4375	27.5491	27.5568
Q6PKC2;Q86Y74;O95232;A8K3C5;J3KPP4;D6RDI2;B4DJ96;O95232-2;C9JL41;D6RHH0;H7C5U7;U3KQT3;E7EN55	Luc7-like protein 3	CROP;LUC7L3	7	7	7	40.7	40.7	40.7	27.016	236	0	29.56	27.2055	26.7631	27.6127	26.1597	26.7915	26.9144	27.2793	27.404	27.8088	27.3016	27.3109	27.3747
C9J3D7;Q9UKG9;Q9UKG9-3;B4DT97	Peroxisomal carnitine O-octanoyltransferase	CROT	5	5	5	13.9	13.9	13.9	65.883	574	0	27.425	25.4735	24.895	25.189	24.1484	24.6084	24.2527	25.1596	25.4576	25.4114	25.2027	25.1981	25.0165
Q8NB01;O75718;B3KME2;B3KS71;B3KX16;C9JP16;B4DPA3;B3KUP0;B3KQR7	Cartilage-associated protein	CRTAP	12	12	12	37.1	37.1	37.1	44.996	388	0	29.9091	27.6077	27.2185	27.4898	26.9726	27.4621	27.0859	27.7296	27.8229	27.7097	27.794	28.0898	27.6528
Q08257;Q08257-3;A6NP24;Q08257-2;C9JH92	Quinone oxidoreductase	CRYZ	14	14	14	61.7	61.7	61.7	35.206	329	0	32.8845	30.2532	29.6082	29.9874	28.7546	31.6985	29.6259	30.7671	30.8458	30.7854	30.7118	30.7493	30.7213
O95825;A6NND8;A6NHJ8;A6NMA8;C9JQD0;H7C0X3;C9K0F7;C9JAL0;B3KQ77;H7C3I5	Quinone oxidoreductase-like protein 1	CRYZL1	3	3	3	19.8	19.8	19.8	38.696	349	0.00022691	26.9451	24.3847	22.8293	24.473	24.0914	24.6838	24.9199	24.53	24.0933	24.5628	25.2113	25.1665	25.2925
B4DJV2;O75390;B3KTN4;H0YIC4;Q0QEL2;B7Z1E1;F8VPA1;F8VTT8;F8W4S1;H0YH82;F8VRP1;F8VX68;F8VRI6;F8VPF9;F8VR34;F8W1S4;F8W642;F8VZK9;F8VX07;F8VWQ5;F8VU34;F8W0J2	Citrate synthase;Citrate synthase, mitochondrial	CS	16	16	15	48.1	48.1	46.1	50.431	453	0	34.3975	32.3811	31.8593	32.2511	30.7508	31.6363	31.4251	32.09	32.312	32.1814	31.7811	32.0225	31.8065
Q9UK43;Q95HA6;Q13123;B2R5Y4;Q9Y3Z5;Q9H4P6;E7EQZ7;D6REL4;D6RAY9;B4DEH2	Protein Red	CSA2;IK;DKFZp564B112	7	7	7	18.3	18.3	18.3	65.585	557	0	29.5867	27.7755	26.909	27.3087	25.4385	26.8776	26.7831	27.6101	27.5883	27.5597	26.9225	27.2808	27.3024
O75534-2;O75534;O75534-3;O75534-4;Q9GZV0;Q96L66;E9PLT0;Q9UG93;Q8WU01;E9PNG3;Q9UG12;E9PLD4;E9PJK7;E9PKN4	Cold shock domain-containing protein E1	CSDE1;UNR;DKFZp586J0620	23	23	23	36	36	36	85.746	767	0	31.8807	29.6236	28.704	29.235	28.7161	29.4821	29.6915	29.5997	29.3383	29.4835	29.9439	29.9113	30.0373
P55060-3;P55060;P55060-4;B4DUC5;B4DM31;B4DS32;B4DM67;B4DPS6;P55060-2	Exportin-2	CSE1L	42	42	42	54.2	54.2	54.2	107.78	945	0	35.9903	33.7239	33.5304	33.9887	33.0631	31.5964	33.5294	33.77	33.2971	33.7087	34.0319	33.956	34.2038
Q53EL3;P41240;B5BU52;A8K3B6;B4DMZ0;B4DP99;H3BUM9;H3BU69;K7ENL8;K7ES68;Q16176;P42679-3;K7EQY5;P42679;B2RDR6;P42679-2	Tyrosine-protein kinase CSK	CSK	7	7	7	17.4	17.4	17.4	50.617	449	0	28.0027	25.4595	24.8883	24.8139	25.1735	25.5548	26.1625	25.6667	25.4606	25.1923	26.2267	26.4033	26.3631
P48729-3;P48729;V9HW00;P48729-2;B4E1D9;D6REM4;Q05DL3;E7ETM0;B4DER9;Q6PJ06;Q8N752;U3KPX3;H0Y9X2;U3KQK7;B4DFH4;U3KQ83;E5RG27;D6RGE5	Casein kinase I isoform alpha;Casein kinase I isoform alpha-like	CSNK1A1;CSNK1A1L	9	9	9	31.4	31.4	31.4	37.567	325	0	30.364	28.1854	27.6952	27.9482	26.7932	27.6122	28.055	28.254	28.1852	28.1131	27.9323	27.9344	28.2484
B4E0G1;A0A024R8X3;P48730-2;P48730;H7BYT1;B4DIJ9;Q59FJ7;J3QQI9;B0QY36;H0Y645;B0QY35;B0QY34;Q53EZ1;P49674;B3KRV2;H0Y2N6;J3KRM8	Casein kinase I isoform delta;Casein kinase I isoform epsilon	CSNK1D;CSNK1E	7	7	7	27.4	27.4	27.4	40.929	358	0	28.6109	26.4805	25.8933	26.336	25.2775	25.816	26.0518	26.5602	26.5792	26.5241	26.3536	26.3603	26.5234
Q9Y6M4-6;Q9Y6M4-5;Q9Y6M4-3;Q9Y6M4-4;Q9Y6M4;Q9Y6M4-2;Q9H4N7;Q9H5M4;K7ESB6;U3KQN9;B7Z7D1;Q9HCP0-2;U3KQA5;P78368;Q9HCP0;Q8IXA3;U3KQB3	Casein kinase I isoform gamma-3;Casein kinase I isoform gamma-1;Casein kinase I isoform gamma-2	CSNK1G3;CSNK1G2;CSNK1G1;hCG_2004507	2	2	2	7.4	7.4	7.4	36.491	311	0.00040791	25.5835	23.7115	23.4973	23.8694	NaN	23.1607	NaN	23.7115	24.1439	24.0655	NaN	23.6844	NaN
E7EU96;P68400;Q5U5J2;Q2I0Y7;B2R6D7;B5BUH5;Q8NEV1;P68400-2;V9GYA2;V9GY80	Casein kinase II subunit alpha;Casein kinase II subunit alpha 3	CSNK2A1;CSNK2A3	15	15	15	52.5	52.5	52.5	45.31	385	0	32.807	30.6343	30.0125	30.454	29.3601	30.2554	30.3015	30.6539	30.6313	30.6318	30.7355	30.6995	30.7178
P19784;H3BSA1;H3BV19;H3BNI9	Casein kinase II subunit alpha	CSNK2A2	11	11	11	43.1	43.1	43.1	41.213	350	0	31.1062	29.1354	28.4043	28.9102	27.3796	28.3668	28.3467	28.9182	28.9426	29.0288	28.9662	28.8836	28.9094
P67870;Q5SRQ6;Q5SRQ3;N0E466;N0E472;N0E650;N0E638;N0E6J1;B4DUJ4;N0E644	Casein kinase II subunit beta	CSNK2B;CSNK2B-LY6G5B-1181;CSNK2B-LY6G5B--991	6	6	6	37.7	37.7	37.7	24.942	215	0	31.2026	29.2534	28.5901	29.0234	27.5859	28.3738	28.308	29.1584	29.1001	29.1775	28.7583	28.8706	28.8569
Q9BTA4;B4DY28;Q6ZMS3;P21291;E9PND2;E9PP21;B4E2T4;E9PS42;Q6AI18;Q59EQ5;B3KVC9;Q6AWD1	Cysteine and glycine-rich protein 1	CSRP1;DKFZp686M148	7	7	7	58.3	58.3	58.3	17.822	168	0	31.3258	29.061	27.732	29.0355	28.3144	28.5206	29.2521	29.0857	28.6442	28.9949	29.4185	29.3499	29.6217
P04080	Cystatin-B	CSTB	5	5	5	77.6	77.6	77.6	11.139	98	0	30.5889	28.2578	27.2919	27.0818	27.9793	28.1503	28.6633	28.1631	27.8514	27.9836	29.1591	28.5999	29.0579
Q05048;B4DDG3;A3KFI9	Cleavage stimulation factor subunit 1	CSTF1	12	12	12	43.2	43.2	43.2	48.357	431	0	31.4192	29.4151	28.8124	29.1992	27.8741	28.6733	28.5527	29.36	29.4338	29.2965	29.1281	29.2369	29.0449
E9PID8;B4DUD5;P33240-2;P33240;E7EWR4;B3V096	Cleavage stimulation factor subunit 2	CSTF2	5	5	3	17.8	17.8	11.4	46.665	438	0	28.3831	26.7087	25.9111	25.9023	24.6416	24.9171	25.7575	26.567	26.1944	26.1477	25.9827	25.9345	26.3279
Q12996;B4DFQ5;B4DMA4;Q12996-2;Q12996-3;E9PJ06;E9PLP8;H0YE74	Cleavage stimulation factor subunit 3	CSTF3	11	11	11	22.5	22.5	22.5	82.921	717	0	29.6189	27.6466	27.0577	27.3608	26.0965	26.5888	26.9498	27.5882	27.6318	27.6252	27.3411	27.252	27.3499
O15320-8;O15320-7;O15320-2;O15320-4;O15320-3;O15320-10;O15320;Q59FD2;G3V599;O15320-6;O15320-5;Q05BM1;Q4G155;O15320-9;Q96RT6;Q86UF2;A4D2H0;A4FU28;Q8NEG8;Q8IX94;P0CG41;G3V3C4;G3V5K6;Q8IX95	cTAGE family member 5	CTAGE5	7	7	7	12.4	12.4	12.4	81.84	724	0	27.5979	25.933	25.4575	25.2421	23.4619	24.1485	24.4654	25.7459	26.0543	25.2309	24.7295	25.0353	25.2461
Q13363-2;Q13363;D6RAX2;X5D7T7;Q4KMQ8;E7ESU7;E7EPF8;E9PGB1;H0Y8W7;Q9NSY3;E7EUB3;H0Y9M9;H0Y8U5	C-terminal-binding protein 1	CTBP1	8	8	6	29.4	29.4	25.4	46.404	429	0	30.4917	27.6221	27.4847	28.7285	27.612	27.5056	28.0345	28.5817	28.4645	28.4463	28.2448	28.4582	28.2416
P56545;Q5SQP8;P56545-2;Q8IY44	C-terminal-binding protein 2	CTBP2	7	5	5	22.9	19.1	19.1	48.944	445	0	29.2656	27.5622	26.483	26.9966	26.226	25.7977	26.3014	27.4462	27.3444	27.2423	26.6771	26.9681	26.9012
B3KQS3;B4DQ98;Q01459;B2RBF5	Di-N-acetylchitobiase	CTBS	2	2	2	9.5	9.5	9.5	33.539	294	0.0011574	29.5978	27.4037	26.3842	23.9565	26.7073	27.5467	27.7482	27.3314	27.1905	27.5869	27.8657	27.7044	27.5396
P49711;P49711-2;B3KSE4;Q8NI51-11;Q8NI51-6;Q8NI51-5;Q8NI51-10;Q8NI51-2;Q8NI51-8;V9GY73;A6XGM9;Q8NI51;B2RA05;Q8NI51-3;Q8NI51-7	Transcriptional repressor CTCF	CTCF	11	11	11	21.5	21.5	21.5	82.785	727	0	28.2428	26.0319	26.4362	26.0832	24.146	25.4802	24.3759	26.6303	25.9836	26.9529	23.6166	25.8078	25.8645
O15194-2;O15194;H7C2S4;A0A024R2L8;H7C2B9;H7C270;A0A024R414;Q9GZU7-3;Q9GZU7-2;Q9GZU7;H7C1Z7	CTD small phosphatase-like protein	CTDSPL	4	4	4	21.9	21.9	21.9	29.937	265	0	27.8671	25.8524	25.2344	25.5802	24.6005	25.0755	25.0102	25.7865	25.821	25.906	25.3278	25.45	25.5928
Q05D32;Q05D32-2;H0YMH7;H0YNU2;H0YNW9	CTD small phosphatase-like protein 2	CTDSPL2	5	5	5	11.8	11.8	11.8	52.998	466	0	27.9522	25.662	25.3984	25.6798	24.7515	25.0984	25.4053	25.779	26.0711	25.6992	25.9556	25.9246	25.617
P35221;B4E2G8;P35221-2;F8W845;G3XAM7;B4DKT9;B4DU00;B3KSR8;P35221-3;E5RIB1;E5RJP7;E5RGD2;E5RG03;Q49AD3;E5RFM5;E5RHV7;E5RGY6;E5RJL0;E5RFK9;E5RIE0;E5RGY7;P26232-4;P26232-6;E5RFG3;E5RGU3;E5RHJ5;H0YBB8;E5RJ41;B7Z259;E5RGG4;E5RJ43;E5RGS1;E5RFM3;E5RJZ2;E5RIT8;B9A010;Q9UI47;A8K141	Catenin alpha-1	CTNNA1	40	40	31	60	60	50.4	100.07	906	0	34.3375	32.0905	31.6376	32.0559	31.0107	31.7389	31.7381	32.1323	32.1653	32.1904	32.0995	32.1555	32.1155
B4DL06;B4DGU4;P35222;B4DSW9;B5BU28;P35222-2;E7EMJ5	Catenin beta-1	CTNNB1	26	21	21	43.8	38.2	38.2	80.826	739	0	32.1417	29.9822	29.3589	29.7037	28.689	29.6084	29.6856	29.9081	29.9286	29.8501	29.8159	29.8895	30.0652
Q8WYA6;Q8WYA6-4;Q8WYA6-3;Q8WYA6-2;A2A2P1	Beta-catenin-like protein 1	CTNNBL1	11	11	11	21.7	21.7	21.7	65.173	563	0	29.8398	27.6927	27.4076	27.7259	26.3774	26.9264	26.9453	27.6443	27.8815	27.8078	27.552	27.704	27.5215
Q96FS1;O60716-21;O60716-19;O60716-18;O60716-17;O60716-13;O60716-11;O60716-10;O60716-9;O60716-5;C9JZR2;O60716-3;O60716-2;O60716;Q68DU0;O60716-24;O60716-23;O60716-22;O60716-20;O60716-16;O60716-15;O60716-14;O60716-12;O60716-8;O60716-7;O60716-6;O60716-4;Q7KZJ3;O60716-29;O60716-27;O60716-26;O60716-25;O60716-32;O60716-31;O60716-30;O60716-28;H0YC95;E9PRE2;E9PKY0	Catenin delta-1	CTNND1;DKFZp781O2021	26	26	26	42.7	42.7	42.7	92.387	830	0	32.5986	30.5629	29.6343	30.1913	29.0546	29.9425	30.2406	30.4312	30.3245	30.4436	30.3079	30.4189	30.5805
P17812;B4E1E0;B4DMB5;B4DR64;B7Z9C4	CTP synthase 1	CTPS1	25	25	23	55.7	55.7	51.3	66.69	591	0	33.3054	31.027	30.0398	30.6435	30.3288	30.9188	31.0781	31.1342	30.6836	30.8558	31.4021	31.3786	31.5511
Q9NRF8;H0Y5S6;Q9H6Q0	CTP synthase 2	CTPS2	8	6	6	20.3	15.9	15.9	65.677	586	0	27.5494	24.9069	23.2315	24.8538	25.34	25.0505	25.5035	24.8029	24.7176	25.0881	26.3989	25.7999	25.7611
Q6PD62;A8K6X9;H0YCE8	RNA polymerase-associated protein CTR9 homolog	CTR9	15	15	15	21	21	21	133.5	1173	0	29.6665	27.6195	27.0392	27.79	25.7289	26.8816	26.5268	27.348	27.6424	27.5333	27.0177	27.3983	27.0552
P10619-2;P10619;B4E324;X6R5C5;Q59EV6;X6R8A1;Q5JZH0;Q5JZG9	Lysosomal protective protein;Lysosomal protective protein 32 kDa chain;Lysosomal protective protein 20 kDa chain	CTSA;PPGB	6	6	6	19	19	19	52.488	463	0	29.3876	27.1255	27.1353	27.1691	25.9803	26.9768	25.8225	27.3112	27.4576	27.4231	26.9812	27.3152	27.1212
P07858;B4DMY4;B4DL49;B3KUJ8;A8K2H4;Q6LAF9;Q8TAC7;R4GMQ5;E9PS78;E9PR54;E9PJ67;Q5HYG5;E9PCB3;E9PKQ7;E9PNL5;E9PHZ5;E9PLY3;E9PSG5;E9PQM1	Cathepsin B;Cathepsin B light chain;Cathepsin B heavy chain	CTSB	7	7	7	26.8	26.8	26.8	37.821	339	0	30.5521	28.1836	28.4155	28.5976	26.9225	27.6241	27.3504	28.1591	28.7859	28.4199	28.3179	28.3608	28.0501
B4DJQ8;P53634;H0YCY8;P53634-2;P53634-3;I3V9T0;I3V9V6;I3V9V3	Dipeptidyl peptidase 1;Dipeptidyl peptidase 1 exclusion domain chain;Dipeptidyl peptidase 1 heavy chain;Dipeptidyl peptidase 1 light chain	CTSC	10	10	10	28.9	28.9	28.9	50.151	446	0	31.4298	29.319	28.8937	29.1138	28.1023	28.6801	28.6633	29.1612	29.4222	29.4713	29.2529	29.1536	29.1704
P07339;H7C469;C9JH19;F8WD96;H7C1V0;F8W787	Cathepsin D;Cathepsin D light chain;Cathepsin D heavy chain	CTSD	15	15	15	47.8	47.8	47.8	44.552	412	0	33.382	31.4345	30.9476	31.3339	29.6587	30.5366	30.0465	31.3404	31.4895	31.4148	30.8272	30.9534	30.8051
Q6IBC3;P09668;Q68D46;E9PKT6;Q6LAF8;B7Z378	Pro-cathepsin H;Cathepsin H mini chain;Cathepsin H;Cathepsin H heavy chain;Cathepsin H light chain	CTSH;DKFZp686B24257	4	4	4	13.4	13.4	13.4	37.363	335	0	29.5269	26.5692	26.4268	26.5449	26.6619	27.579	27.4168	26.6246	27.2007	26.8683	27.7964	27.8997	27.7771
Q9HBQ7;P07711;B3KQK4;A5PLM9;Q6LAF7	Cathepsin L1;Cathepsin L1 heavy chain;Cathepsin L1 light chain	CTSL;CTSL1	2	2	2	24.5	24.5	24.5	16.838	151	0	27.6752	25.7101	25.174	25.6755	24.0108	24.596	24.6163	25.8014	25.6778	25.742	25.3233	25.211	25.1734
P25774-2;P25774;U3KPS4;U3KQE7	Cathepsin S	CTSS	7	7	7	34.2	34.2	34.2	31.626	281	0	28.8682	26.6424	26.8247	26.4081	25.563	25.9866	25.8691	26.81	27.1371	26.948	26.5702	26.7218	26.3173
Q9UBR2;Q5U000	Cathepsin Z	CTSZ	7	7	7	23.8	23.8	23.8	33.868	303	0	31.4797	29.0858	29.2054	28.9865	28.1745	28.9886	28.7072	29.2462	29.577	29.1182	29.4869	29.647	29.1806
Q14247-3;Q53HG7;Q14247;Q14247-2;Q76MU0;H7C314;B3KRK4;B4E358;H0YCD9;H0YEV2;E9PKG3;E9PP90	Src substrate cortactin	CTTN;EMS1	13	13	13	34.9	34.9	34.9	57.466	513	0	31.7017	29.7261	28.7202	29.2548	28.2429	28.9328	29.3656	29.4066	29.1746	29.2664	29.3455	29.3526	29.6152
Q7Z7A3	Cytoplasmic tRNA 2-thiolation protein 1	CTU1	2	2	2	7.2	7.2	7.2	36.45	348	0.00041051	24.9785	22.6584	21.5428	22.3673	22.8971	NaN	23.2767	22.8297	22.5952	22.7823	22.8628	NaN	24.3386
Q2VPK5-3;Q2VPK5;H3BSW6;Q2VPK5-5;H3BPG4	Cytoplasmic tRNA 2-thiolation protein 2	CTU2	3	3	3	11.2	11.2	11.2	46.527	428	0.00023132	24.4352	21.2664	NaN	21.5989	22.2972	23.0926	21.461	22.1776	NaN	22.7063	23.0099	22.8369	22.8381
Q13616;B4DLA3;B3KTW0;Q75MQ1;B3KU45	Cullin-1	CUL1	21	21	21	34.3	34.3	34.3	89.677	776	0	30.724	28.6191	27.6201	28.0493	27.5647	28.3021	28.3736	28.5283	28.2506	28.3904	28.6898	28.7146	28.6532
Q13617;Q13617-2;R4GNH8;Q5T2B5;B7Z1Y1;Q5T2B4;Q5T2B7	Cullin-2	CUL2	13	13	13	24.6	24.6	24.6	86.982	745	0	30.2401	28.0487	27	27.6454	27.1461	27.6782	28.0768	28.1107	27.7838	27.9509	28.1519	28.2783	28.4253
Q13618-2;Q53S54;Q13618;Q13618-3;B7Z600;H7C1L6;H7C399	Cullin-3	CUL3	19	19	19	32.3	32.3	32.3	86.233	744	0	30.7266	28.6895	27.7527	28.1766	27.4248	28.1254	28.3465	28.6104	28.3035	28.3887	28.7441	28.5707	28.728
Q13619;Q13619-2;B2RBV7;B4DKT2	Cullin-4A	CUL4A	27	27	20	37.8	37.8	29.1	87.679	759	0	32.2232	30.0263	29.4103	29.7715	28.999	29.6485	29.7645	30.073	29.971	30.0014	30.1892	30.1323	30.1921
Q13620-1;K4DI93;Q13620;Q13620-3;A6NE76	Cullin-4B	CUL4B	26	19	19	33	25.6	25.6	102.3	895	0	30.6237	27.7027	26.4918	27.3933	27.6822	28.7139	28.9253	28.1418	27.86	27.9636	28.8703	28.9694	29.0976
Q93034;L0L6C1;L0L6D8;H0YCA0	Cullin-5	CUL5	8	8	8	11.4	11.4	11.4	90.954	780	0	27.8506	25.4114	23.9597	25.7684	25.1767	25.3544	25.3611	25.5381	25.4911	25.9423	25.7425	26.0369	25.8365
O60888-3;O60888;O60888-2;C9IZG4;C9IZQ5	Protein CutA	CUTA	3	3	3	37.8	37.8	37.8	16.832	156	0	28.3713	26.3475	25.4561	25.9964	25.3502	25.3889	25.8894	26.3219	26.0228	26.1203	26.6418	25.9521	26.347
Q13948-10;Q13948;Q3LIA3;P39880-9;Q13948-9;Q13948-2;H0YMK9;Q75MT4	Protein CASP;Homeobox protein cut-like 1	CUX1;Nbla10317	5	5	1	11.6	11.6	2.6	75.643	662	0	27.2016	25.5609	24.0157	25.4709	24.5685	23.3149	22.5328	25.2052	24.7777	25.558	24.7168	24.975	24.9902
U3KQ79;Q9P013;A0A024R3B4;A0A024R3C8	Spliceosome-associated protein CWC15 homolog	CWC15	2	2	2	7.9	7.9	7.9	26.51	228	0.00042544	26.9426	24.7119	24.6673	24.5815	23.2713	24.3414	24.1304	24.7119	25.3139	24.7777	24.4926	24.8652	24.5962
B7WP74;Q9HCG8;B7WP27	Pre-mRNA-splicing factor CWC22 homolog	CWC22	7	7	7	10.7	10.7	10.7	85.576	745	0	28.2087	26.4649	25.7131	25.9633	24.4377	25.0577	25.2354	26.2158	26.1169	26.2547	25.8379	25.826	25.8671
Q6UX04-2;Q6UX04;D6REK3	Peptidyl-prolyl cis-trans isomerase CWC27 homolog	CWC27	8	8	8	36.7	36.7	36.7	43.989	390	0	28.9639	26.7557	26.1346	26.6298	25.593	26.4848	26.3952	26.7538	26.7803	26.6337	26.7831	27.1504	26.9036
Q69YN2-3;Q69YN2;Q69YN2-2;D3DR67;X6R7M0	CWF19-like protein 1	CWF19L1	5	5	5	23.4	23.4	23.4	45.536	401	0	28.4803	26.3271	25.546	26.0485	25.1101	25.8348	26.1764	26.3132	26.1159	26.3699	26.4017	26.2683	26.6223
E7EN46;B4E326;Q8TB03;B2RD30;Q8TB03-3;Q8TB03-2	Uncharacterized protein CXorf38	CXorf38	2	2	2	8.5	8.5	8.5	26.892	234	0.00040461	26.3868	23.9759	24.5996	NaN	24.7558	23.1011	23.018	22.9332	24.9406	NaN	25.6907	24.6407	24.6589
J3QS47;P49447;J3QRH5;J3KSL5;F5H757;B7Z2E3;B7Z8C7	Cytochrome b561	CYB561	2	2	2	11.3	11.3	11.3	24.68	222	0.00043431	27.9908	26.0025	25.5591	26.0636	24.2021	24.9107	24.7939	25.9883	26.2484	26.2655	25.396	25.3648	25.2952
P00167-2;Q59F44;P00167;P00167-3;J3KNC7	Cytochrome b5	CYB5A	4	4	4	58.2	58.2	58.2	11.268	98	0	29.9229	27.8704	27.7291	26.6707	26.7854	27.4768	27.0687	27.7602	28.1315	NaN	27.3013	27.9766	28.4838
J3KNF8;J3QR91		CYB5B	5	5	1	59.3	59.3	10	16.694	150	0	33.1425	30.9654	30.6013	30.9284	29.8065	30.4161	30.3204	30.8526	31.2305	31.0249	30.9957	30.9699	30.7999
Q9UHQ9;H7C0R7;B4DJ32	NADH-cytochrome b5 reductase 1	CYB5R1	11	11	11	49.5	49.5	49.5	34.094	305	0	30.4822	28.7889	28.2075	28.7524	26.0787	26.66	26.5316	28.5376	28.6851	28.6895	27.7722	27.7796	27.5684
E9PIV9;E9PMI2;E9PQW2;Q6BCY4-2;Q6BCY4;E9PRM4;A8K237	NADH-cytochrome b5 reductase 2	CYB5R2	5	5	5	39.7	39.7	39.7	16.807	146	0	27.458	23.5601	23.8024	24.1261	24.472	24.8088	26.3647	24.6682	24.5117	24.7255	25.8404	25.9755	26.0129
P00387-2;A0A024R4X0;P00387;P00387-3;Q6ZVI6;B1AHF3	NADH-cytochrome b5 reductase 3;NADH-cytochrome b5 reductase 3 membrane-bound form;NADH-cytochrome b5 reductase 3 soluble form	CYB5R3	17	17	17	71	71	71	31.76	279	0	33.0293	30.7093	30.5502	30.9289	29.6529	30.4358	30.0314	30.7432	31.1391	31.0309	30.7927	30.9881	30.5915
B4DT46;P13498	Cytochrome b-245 light chain	CYBA	2	2	2	19.1	19.1	19.1	14.019	131	0.0004223	29.2779	26.7669	26.41	26.6585	25.8989	26.6199	27.3905	26.8881	27.1622	26.9189	27.2468	27.2365	27.5287
Q8TBT6;P08574	Cytochrome c1, heme protein, mitochondrial	CYC1	10	10	10	38.7	38.7	38.7	34.489	315	0	32.7002	30.6209	30.253	30.6112	29.1012	29.9177	29.6064	30.6013	30.8402	30.7031	30.3185	30.4245	30.1122
C9JFR7;P99999;Q6LER6	Cytochrome c	CYCS	7	7	7	58.4	58.4	58.4	11.333	101	0	32.7878	30.6839	30.3375	30.7132	29.2983	29.9151	29.7464	30.3938	30.6858	30.7034	30.1055	30.1204	29.9602
X5D2F4;Q7L576;B3KWV6;Q7L576-2;Q7L576-3;B3KWT5;H0YN93;H0YL50;H0YLJ5;H0YL39	Cytoplasmic FMR1-interacting protein 1	CYFIP1	37	37	22	35.4	35.4	21.8	145.17	1253	0	32.5331	30.4868	29.6224	30.0431	29.2858	29.9545	30.012	30.3779	30.2375	30.2793	30.477	30.4573	30.5265
F5H583;B7Z4I3;E7EVJ5;Q96F07-2;E7EVF4;B7Z8N7;Q96F07;E7EWA4;B7Z3H2;E7EW33;B7Z217;Q9NSN1;H7C229	Cytoplasmic FMR1-interacting protein 2	CYFIP2;DKFZp761H087	17	2	2	16.9	2.5	2.5	137.04	1178	0.00040925	26.7762	24.8681	23.8268	24.6227	23.5378	23.906	23.9043	24.5069	24.722	24.5039	24.8198	24.6295	24.5934
Q9HC04		CYP20A1	6	6	1	18.9	18.9	2.3	49.533	435	0	28.7844	26.7561	26.2413	26.4341	25.1606	26.1391	26.0105	26.7783	27.0454	26.7708	26.3047	26.5089	26.2885
Q07973;Q07973-2;Q07973-3	1,25-dihydroxyvitamin D(3) 24-hydroxylase, mitochondrial	CYP24A1	21	21	21	51	51	51	58.875	514	0	31.9423	30.2199	29.9137	29.9702	27.3043	28.3083	28.2304	30.1214	30.3677	30.1731	28.7922	28.9119	28.8288
Q96SQ9;Q96SQ9-2;M0R057;M0R2G8;M0R152	Cytochrome P450 2S1	CYP2S1	5	5	5	13.3	13.3	13.3	55.816	504	0	26.529	23.3431	23.5217	23.0547	23.902	24.6816	24.446	24.4021	24.795	24.6927	24.5054	24.5074	24.2686
Q16850;B3KRC6;Q16850-2;Q05D40;H7C0D0	Lanosterol 14-alpha demethylase	CYP51A1	18	18	18	47.5	47.5	47.5	56.805	503	0	31.0875	28.8378	28.4402	28.7859	27.7606	28.5943	28.3508	28.6921	29.0542	28.9767	29.0013	29.0925	28.8249
B4DI61;O00622;Q53FA4;Q9UID7	Protein CYR61	CYR61	16	16	16	61.9	61.9	61.9	39.679	357	0	31.2096	29.264	28.4367	29.1264	27.6443	28.5263	28.1256	29.0835	29.2639	29.3463	28.8605	28.8978	28.6915
H9PBP8;B2KLH3;D2Y6Y0;B5LMK0;Q150T3;Q150N3;Q150I3;B2CB33;B8X480;H9M4C7;Q85L03;Q85KY2;Q85KY0;Q85KX6;Q85KX2;Q85KX0;Q85KW7;Q85KW3;Q85KU6;Q85KU0;Q85KT0;Q85KS7;Q85BE0;Q85BA9;Q7YEH1;Q7YEH0;Q7YEG2;Q7YEF8;Q7YEF6;Q7YEE2;Q7YED9;Q7YCH2;Q7YCH0;Q7YCG5;Q7YCG3;Q7YCG2;Q7YCF9;Q7YCF5;Q7YCE7;Q7YCE1;Q7YCC9;Q7YCC5;Q7YCC2;Q7Y7L3;Q7Y7L1;Q7Y784;Q7Y757;Q7HZN7;Q7GXV8;Q6XB68;Q6XB34;Q6XB24;Q6XB16;Q6WQ82;Q6RRC2;Q6RR49;Q6RQZ5;…	Cytochrome b	CYTB;cytb;Cytb;cytB;CytB;CYB;MT-CYB	2	2	2	5	5	5	42.729	380	0.00042499	28.0902	25.9669	25.7914	26.1259	24.4204	24.3766	25.4116	25.8032	26.3907	26.2445	25.7448	25.6545	25.5934
O43739-2;O43739;Q15795;B2R9C3;Q99418-2;Q99418;J3KQA6;Q96HS5;M0R2J0;Q59F87;F8W8E2;G5E9B7;B7Z2V9;B7Z1T4;Q15438-2;Q15438;K7EKA2;K7ERV8;B4DLA7;K7ENQ8;Q9H7Q0;B4E2V8;B7Z9W0;Q9UIA0;B2RCD2	Cytohesin-3;Cytohesin-2;Cytohesin-1	CYTH3;PSCD2L;CYTH2;CYTH1	4	4	4	14	14	14	46.291	399	0	26.915	23.9767	NaN	22.322	24.1784	25.3703	25.3385	25.2626	NaN	24.4656	25.0604	25.5063	25.3121
Q9Y4D1-3;Q9Y4D1-2;A8K6X5;Q9Y4D1;Q86T65-4;Q86T65	Disheveled-associated activator of morphogenesis 1;Disheveled-associated activator of morphogenesis 2	DAAM1;DAAM2	2	2	2	3.3	3.3	3.3	100.74	882	0.00041237	25.6048	22.8349	23.0753	23.6141	21.2933	23.5244	22.7859	23.1354	23.2283	23.7857	23.6817	23.5019	23.3261
F5GXX5;Q53G02;P61803;F5H895	Dolichyl-diphosphooligosaccharide--protein glycosyltransferase subunit DAD1	DAD1	3	3	3	35.3	35.3	35.3	9.5541	85	0	29.9766	27.7687	27.4943	27.8554	25.8597	27.1657	27.4587	27.4953	28.0585	27.9159	27.2041	27.2801	27.1907
Q14118;A0A024R2W4	Dystroglycan;Alpha-dystroglycan;Beta-dystroglycan	DAG1	7	7	7	11.8	11.8	11.8	97.44	895	0	29.3044	27.0674	26.5972	27.0169	26.0356	26.7967	26.5705	26.9596	26.9698	26.7626	27.3208	27.2918	27.5792
Q8NCG7-2;B4DQQ6;Q8NCG7-4;E7ET49;Q8NCG7;B3KR38;B3KRA0;B4DVJ1;E7EVQ4;B4DVH8	Sn1-specific diacylglycerol lipase beta	DAGLB	7	7	7	24	24	24	43.191	391	0	27.7344	26.1388	25.0253	25.9721	23.6609	24.1927	24.0189	25.7733	25.8403	25.8669	25.0996	25.1772	24.941
Q3LXA3;A0A024R529;H0YCY6;Q2L9C1;I3L252;Q9UFX5;E9PJG8	Bifunctional ATP-dependent dihydroxyacetone kinase/FAD-AMP lyase (cyclizing);ATP-dependent dihydroxyacetone kinase;FAD-AMP lyase (cyclizing)	DAK;DKFZp586B1621	10	10	10	28.2	28.2	28.2	58.946	575	0	28.1178	23.9593	24.3903	24.7954	25.3901	26.1674	26.6391	25.2195	25.2896	25.1972	26.4286	26.6894	26.8649
P51398-2;P51398;P51398-3;V9GZ03;V9GYL9;V9GYJ9;V9GYA7;V9GZ61;V9GYC9;V9GYW1;V9GY11;V9GYJ3;E2JL21;V9GYF7;V9GYR8;V9GYL4	28S ribosomal protein S29, mitochondrial	DAP3	17	17	17	64.1	64.1	64.1	41.044	357	0	32.5082	30.3911	30.0556	30.4336	28.9203	29.7105	29.4784	30.4144	30.7389	30.6432	30.1414	30.1777	29.8698
P53355;B4DHI4;Q59H88;P53355-3;Q5T8F1;P53355-4	Death-associated protein kinase 1	DAPK1	2	2	2	1.8	1.8	1.8	160.04	1430	0.0007814	26.0669	23.498	22.8303	23.8136	23.0693	23.9044	23.4853	23.7209	23.705	24.0426	23.9578	24.1872	24.2205
O43293;B3KNJ3;B3KSK3;O43293-2;M0R0D0;M0QYY8;M0QYW5;Q9UIK4;Q9UIK4-2	Death-associated protein kinase 3	DAPK3	7	7	7	20	20	20	52.535	454	0	28.2079	26.4196	25.461	25.0374	24.8303	25.7478	25.6729	26.2559	25.9406	25.8249	26.0709	26.3129	26.0218
P14868;D3DP78;Q68CR9;Q53T60;H7BZ35;C9J7S3;C9JLC1;Q53R85;H7C278;C9JQM9	Aspartate--tRNA ligase, cytoplasmic	DARS;DKFZp781B11202	28	28	28	63.1	63.1	63.1	57.136	501	0	33.5169	31.2776	30.4279	31.0258	30.4153	31.0441	31.1667	31.2748	31.0142	31.1322	31.4903	31.5392	31.6454
Q6PI48;A8K4A8;Q9H9J7;Q9NVT8;Q9H9M6	Aspartate--tRNA ligase, mitochondrial	DARS2	19	19	19	44.5	44.5	44.5	73.562	645	0	30.8981	28.8591	28.3148	28.631	27.4752	28.2324	27.9679	28.7539	28.9766	28.905	28.5996	28.8104	28.4853
Q59FG7;Q9UER7-3;F5ANJ7;F5ANJ6;Q9UER7-2;Q9UER7;Q53F85;B2R7M0;A8K822;B4E1C1	Death domain-associated protein 6	DAXX	2	2	2	19.1	19.1	19.1	33.444	293	0.00078309	27.5379	25.6731	25.2888	25.2575	23.8306	24.6107	24.2339	25.5081	25.7998	25.3984	25.1975	25.2387	25.0214
K7EQ02;Q96EP5-2;Q96EP5;Q5IRN2;Q5IRM7;Q5IRN4	DAZ-associated protein 1	DAZAP1;DAZAP1/MEF2D fusion	8	8	8	57.8	57.8	57.8	24.805	225	0	30.5088	28.4488	27.7331	28.3087	27.0513	27.652	27.9308	28.3192	28.295	28.4331	28.365	28.1831	28.3618
P07108;P07108-3;B8ZWD1;P07108-2;P07108-4;B8ZWD9;P07108-5;B8ZWD8	Acyl-CoA-binding protein	DBI	5	5	3	58.6	58.6	32.2	10.044	87	0	29.6077	27.3712	26.2907	26.855	26.9413	27.1953	27.2398	27.0323	26.6501	27.0271	27.6421	27.4483	27.6916
Q16643;Q16643-3;Q16643-2;D6R9W4;B3KSQ7;D6RFI1;F8W9Z3;B7Z2Z0;D6R9Q9;D6RCR4	Drebrin	DBN1	25	25	25	48.8	48.8	48.8	71.428	649	0	34.0574	32.2339	31.0324	31.7942	30.9001	31.3069	31.0643	31.8988	31.9704	31.8437	31.9712	31.9704	31.8353
Q9UJU6;Q9UJU6-2;Q9UJU6-3;B4DDD6;Q9UJU6-5;Q59FH4;H0Y5J4;B4DDU5;B4DXL9;B4DDP6;Q9UJU6-4;B4DKZ4;B4DUF9;F8WBG8;F8WC20;F8WBB2;F8WFE1;H7C111;B4DNX5	Drebrin-like protein	DBNL	10	10	10	32.8	32.8	32.8	48.207	430	0	29.3895	26.8684	25.9423	26.6972	26.4232	27.2257	27.2581	27.3604	26.8477	27.0571	27.4142	27.4447	27.5601
Q9UK59;F5GWV2;B3KSR5;Q9UK59-2;F8WAY1	Lariat debranching enzyme	DBR1	6	6	6	14.2	14.2	14.2	61.554	544	0	28.3404	26.2491	25.3823	26.0899	24.4588	25.8432	25.8787	26.3377	25.9061	26.0564	26.2042	26.2948	26.2256
P11182;B4E1Q7;Q5VVL7	Lipoamide acyltransferase component of branched-chain alpha-keto acid dehydrogenase complex, mitochondrial	DBT	14	14	14	46.7	46.7	46.7	53.486	482	0	30.2667	28.1343	27.6798	28.0457	26.5408	27.8341	27.3257	28.0933	28.4019	28.2172	27.8287	28.0487	28.0414
Q9NV06;E7EVM5;B3KME9;E5RHM4;Q9NV06-2;E5RJ28	DDB1- and CUL4-associated factor 13	DCAF13	10	10	10	28.3	28.3	28.3	51.402	445	0	30.4211	28.4661	27.9276	28.3807	26.7484	27.5278	27.2156	28.3862	28.4734	28.4284	27.85	27.8878	27.6966
P61962;B4DH46;E9PCY4	DDB1- and CUL4-associated factor 7	DCAF7	6	6	6	23.1	23.1	23.1	38.926	342	0	29.7496	27.6788	26.7689	27.3043	26.4399	27.2472	27.2296	27.6937	27.3416	27.7572	27.5319	27.688	27.6999
G3V3G9;B7Z2P6;B7Z8C9;Q5TAQ9;V9GY54;Q5TAQ9-2;Q5TAQ8;V9GYQ9	DDB1- and CUL4-associated factor 8	DCAF8	9	9	8	14.8	14.8	13.6	84.752	751	0	28.111	26.0341	25.1387	26.0388	24.3431	25.3238	25.6329	25.6775	25.3862	26.051	26.0783	26.0142	26.1804
K7ESP4;Q8WVC6;Q8WVC6-2	Dephospho-CoA kinase domain-containing protein	DCAKD	9	9	9	47.8	47.8	47.8	24.177	209	0	30.2866	28.0021	27.9476	27.9273	26.8434	27.6337	27.5614	28.1074	28.4284	28.1662	28.1987	28.1565	27.9168
D6RCP9;P27707;D6RFG8;B4E0A5	Deoxycytidine kinase	DCK	3	3	3	17.1	17.1	17.1	22.891	199	0.00022805	26.8443	23.4995	23.3294	23.8545	24.5115	24.336	25.1729	NaN	23.9405	23.5621	25.7829	25.2017	25.5021
B4DHN9;U3KQU1;U3KQM8;Q9NPI6;Q3LIB4;U3KQI9	mRNA-decapping enzyme 1A	DCP1A;Nbla00360	3	3	3	7.5	7.5	7.5	59.33	544	0.00022336	26.0933	24.0557	23.583	22.4409	NaN	23.2519	24.6267	24.2115	23.8549	23.9009	NaN	24.022	24.6581
Q96C86;Q53G42	m7GpppX diphosphatase	DCPS	9	9	9	37.7	37.7	37.7	38.608	337	0	29.2934	26.5399	25.0393	25.8436	26.6952	27.2821	27.5303	26.7291	26.3909	26.7552	27.6516	27.7677	27.7414
P32321;P32321-2;B4DDC2;D6RBJ9;D6RAD7;D6RAR9;D6RC36;D6R9S0;D6RBN2	Deoxycytidylate deaminase	DCTD	5	5	5	33.1	33.1	33.1	20.016	178	0	28.8364	26.5777	25.8842	25.971	25.7346	26.3819	26.6885	26.6055	26.0672	26.3328	26.9278	26.9524	27.2825
Q14203-3;Q14203-4;E7EX90;Q14203-6;Q14203;Q14203-5;Q14203-2;Q6MZZ3;Q6AWB1;Q6AWB3;E7EWF7;Q59F36;O95654;C9JJD0;C9JKG6;H8Y0Y3;E9PCY0;C9JZA4;C9JJN7	Dynactin subunit 1	DCTN1;DKFZp686I0746	32	32	32	38.6	38.6	38.6	136.82	1236	0	31.2273	29.1875	28.0923	28.6157	28.0987	28.6893	28.8529	29.0412	28.6662	28.7766	29.3676	29.3217	29.3638
F5H223;Q13561;Q13561-3;Q13561-2;F5H2S7;A8K8J9;B3KTX4;Q53H88;H0YI98;F8W1I6;F8VW18;H0YHL1;F8VX93;F8VRV7	Dynactin subunit 2	DCTN2	11	11	11	44.2	44.2	44.2	41.703	378	0	31.3946	29.2378	28.4529	28.7653	28.0629	29.0213	29.011	29.2451	28.9699	28.9484	29.4916	29.4855	29.4407
X6RCK5;O75935-3;X6RLR1;O75935;X6RA56;Q8NB28;O75935-2	Dynactin subunit 3	DCTN3	3	3	3	26.5	26.5	26.5	17.299	151	0	27.6792	24.9882	24.1579	24.6721	25.2086	24.7922	26.0266	25.2768	25.4168	25.3946	26.05	25.7907	25.9024
Q9UJW0;Q9UJW0-3;Q9UJW0-2;B4DL03;E5RI97;E5RGG1;H9KVE0;B4DS07;E5RK21;Q9NSJ5	Dynactin subunit 4	DCTN4	10	10	10	36.3	36.3	36.3	52.337	460	0	30.0912	28.4516	26.1355	26.5756	25.7374	27.9796	28.0731	27.6953	27.8227	27.6867	28.1914	27.9287	27.9828
Q9BTE1;B4DS97;Q9BTE1-2;H3BR94;H3BUD2;H3BS05;Q9BTE1-3	Dynactin subunit 5	DCTN5	5	5	5	29.1	29.1	29.1	20.126	182	0	26.9061	24.3968	22.8693	23.54	23.7088	24.9311	25.1839	24.4389	24.1263	24.8934	24.956	24.5241	24.9762
Q9H773;H3BSA6	dCTP pyrophosphatase 1	DCTPP1	6	6	6	34.7	34.7	34.7	18.681	170	0	29.817	27.8777	26.7329	27.3594	26.7099	26.747	27.5244	27.6644	27.3371	27.5552	27.821	27.7937	27.9185
B4DM76;C9JVE2;Q96GG9;C9JRU6;C9J0B2;C9JUW4;C9J8R4	DCN1-like protein 1	DCUN1D1	3	3	3	16.4	16.4	16.4	25.611	219	0	28.2389	25.9787	25.0183	25.7076	25.2749	25.7674	25.9351	25.9271	25.7097	25.8882	26.5277	26.328	26.3531
B4DP84;Q9BTE7;E9PM04;H0YCN4	DCN1-like protein 5	DCUN1D5	4	4	4	25	25	25	20.055	168	0	27.465	25.5216	23.4067	24.8205	23.5917	24.9891	25.5868	25.4245	24.907	25.12	24.8943	25.2315	25.6211
J3KS22;Q7Z4W1;J3QS36;J3KRZ4;J3QL34;J3KSZ5;J3QS45;J3QRQ2	L-xylulose reductase	DCXR	10	10	10	66.4	66.4	66.4	23.803	223	0	29.7417	27.4938	27.0989	27.6557	26.4652	26.9016	27.0139	27.5592	27.6543	27.7144	27.5161	27.5933	27.5092
O94760;O94760-2;B4DYP1;B4DGT0;B4E3V1	N(G),N(G)-dimethylarginine dimethylaminohydrolase 1	DDAH1	13	13	12	56.5	56.5	53.7	31.121	285	0	31.8611	29.3265	28.5416	28.9329	29.2464	29.1642	30.0162	29.4681	29.0608	29.1145	30.2475	30.1178	30.3625
Q16531;F5GY55;B7Z2A1;B4DSA8;B4DZP5;B4DG00;F5H581;F5GZY8;F5H2L3;F5GWI0;F5H0Y5;F5H775;F5GYG8;F8WF81;F5GZ34;F5H4N9;B7Z859;F5H6C5;F5H198;F5H7A0;F5H238	DNA damage-binding protein 1	DDB1	43	43	43	41	41	41	126.97	1140	0	33.7077	31.5173	30.8842	31.2971	30.4492	31.1402	31.2204	31.4565	31.4916	31.4499	31.6611	31.7057	31.6236
Q92466;Q92466-4;Q92466-2;Q92466-5;Q92466-3	DNA damage-binding protein 2	DDB2	6	6	6	22.5	22.5	22.5	47.863	427	0	29.685	27.7373	27.2227	27.9622	25.5046	26.272	26.465	27.4722	27.3451	27.6218	27.2723	27.5385	27.4145
Q5TDH0;Q5TDH0-3;H0YII4;H0YI90;Q5TDH0-2	Protein DDI1 homolog 2	DDI2	4	4	4	14.3	14.3	14.3	44.522	399	0	27.9088	25.5364	24.3951	25.3262	25.2353	25.8248	25.2632	25.9413	25.5015	25.8489	25.9292	25.9001	25.9688
P39656;A0A024RAD5;E7EWT1;B4DJE3;B4DLI2;U3KQ84	Dolichyl-diphosphooligosaccharide--protein glycosyltransferase 48 kDa subunit	DDOST	17	17	17	56.1	56.1	56.1	50.8	456	0	33.6961	31.4989	31.2075	31.4997	30.3165	30.976	30.8364	31.4813	31.8098	31.6294	31.5036	31.4859	31.3715
Q08345-2;Q08345-6;Q08345;Q08345-5;H0YAH6;H0Y9F4;Q6ZNR9;A2ABM8	Epithelial discoidin domain-containing receptor 1	DDR1	2	2	2	5.8	5.8	5.8	97.173	876	0	24.7782	23.29	22.4746	23.5971	NaN	NaN	NaN	23.5883	23.4194	23.2659	NaN	NaN	NaN
Q96HY6;Q96HY6-2	DDRGK domain-containing protein 1	DDRGK1	4	4	3	24.8	24.8	19.4	35.61	314	0	29.11	26.3364	26.0343	27.4103	26.0853	26.1605	26.5952	26.9527	27.3023	27.3598	26.7338	26.9379	26.6141
P30046;B7Z522;B4DJQ7;J3KQ18;A6NHG4;B5MC82;B4E259;H7C342	D-dopachrome decarboxylase;D-dopachrome decarboxylase-like protein	DDT;DDTL	4	4	4	39.8	39.8	39.8	12.712	118	0	28.8717	26.6606	25.3093	25.8243	26.0547	26.4474	26.8728	26.8193	26.2487	26.1448	27.1233	26.8341	27.2747
Q92499;F1T0B3;B4DME8;B4DPN6;B4DP70	ATP-dependent RNA helicase DDX1	DDX1	26	26	26	48.6	48.6	48.6	82.431	740	0	32.6115	30.5659	29.493	30.0379	29.5314	30.0704	30.174	30.4845	30.2392	30.3999	30.5935	30.5357	30.6183
Q13206;Q86VR6;B4DKX3;E9PIF2;Q59EC7	Probable ATP-dependent RNA helicase DDX10	DDX10	18	18	18	26.5	26.5	26.5	100.89	875	0	30.04	28.0826	27.843	28.0685	26.2883	26.9643	26.3319	28.09	28.159	28.3551	27.4142	27.4945	27.3833
Q92841;H3BLZ8;Q59F66;Q92841-1;Q92841-3;Q92841-2;C9JMU5;B4DZQ7;G5E9L5;Q9UQL5	Probable ATP-dependent RNA helicase DDX17	DDX17	29	20	20	46.1	34.3	34.3	80.272	729	0	31.651	30.0885	28.8635	29.2284	27.7341	28.5534	28.8855	29.7331	29.6032	29.4663	29.1185	29.177	29.4722
Q9NVP1;Q4ZG72;Q8N254;H7C452;Q59FR7	ATP-dependent RNA helicase DDX18	DDX18	23	23	23	46.9	46.9	46.9	75.406	670	0	32.8943	30.8269	30.3732	31.0666	29.075	29.999	29.5759	30.7007	31.0147	31.2097	30.2037	30.4587	30.1405
I3L0H8;Q9NUU7;B4DS24;Q69YM2;B4DRZ7;I3L352;H3BTB3;H3BP36;H3BP50;J3QRH0;H3BSL8	ATP-dependent RNA helicase DDX19A	DDX19A;DKFZp762C1313	14	3	2	42.1	9.8	7.4	50.519	447	0	24.3243	22.976	NaN	21.1635	21.3445	NaN	22.8848	22.8927	NaN	22.4823	22.2849	NaN	23.1156
Q2NL95;Q9UMR2;Q53G16;H3BQK0;Q9UMR2-2;Q9UMR2-4;A0A024QZ90;Q9UMR2-3;H3BN59;Q68DY7;B4DL69;H3BMQ5;Q59FQ9	ATP-dependent RNA helicase DDX19B	DDX19B;DKFZp686C21137;hCG_1998531	14	14	2	45.4	45.4	9.8	50.644	449	0	30.7649	28.6643	27.1705	27.8726	27.6964	28.2523	28.7931	28.5493	28.2146	28.469	28.7258	28.7962	29.0779
Q9UHI6;Q8TDR3;Q8IYV2;Q8NEH0;B4DWV7;E9PJ60;Q9H4N4	Probable ATP-dependent RNA helicase DDX20	DDX20	8	8	8	12.7	12.7	12.7	92.239	824	0	29.668	26.8997	25.7752	28.4979	27.0688	26.0406	26.281	27.7856	27.439	27.2288	27.6172	27.5281	27.7093
Q9NR30;Q9NR30-2;Q3SWU7	Nucleolar RNA helicase 2	DDX21	39	39	34	59.8	59.8	50.7	87.343	783	0	34.5098	32.3307	32.0937	32.5661	30.8069	31.6432	31.4263	32.4038	32.6238	32.6357	32.0026	32.1955	31.8857
B3KY11;Q9BUQ8;A8KA56;H0YI52;F8VVA2;H0YIL9	Probable ATP-dependent RNA helicase DDX23	DDX23	26	26	26	40.8	40.8	40.8	93.233	800	0	31.6404	29.4466	29.2382	29.6049	27.9909	28.9543	28.498	29.5666	29.8331	29.797	29.0095	29.4235	29.0934
G3V529;Q9GZR7;B4DKV2;Q9GZR7-2;Q59FS7;B4DM03;F5GYL3;B4E300;Q7Z4X3;Q7Z4W0;B4DGI6;Q9P054	ATP-dependent RNA helicase DDX24	DDX24	13	13	13	23	23	23	91.48	816	0	30.0718	27.7891	27.6684	28.2355	26.2048	27.1611	27.0585	27.8971	28.1613	28.2278	27.7342	27.6079	27.6572
B7Z6D5;B3GQE6;Q96GQ7;Q53G15;Q3MI07	Probable ATP-dependent RNA helicase DDX27	DDX27	23	23	23	36.9	36.9	36.9	86.604	765	0	31.8774	29.7617	29.4127	30.0497	28.0069	28.8557	28.7554	29.7263	29.9485	30.1415	29.2817	29.3585	29.1845
Q9NUL7	Probable ATP-dependent RNA helicase DDX28	DDX28	7	7	7	20.7	20.7	20.7	59.58	540	0	28.8038	26.6179	26.3802	26.7543	25.3212	25.8944	25.8571	26.5926	26.9242	27.0539	26.6227	26.2883	26.3846
F8WAJ0;B4DYZ1;Q9H8H2;Q9H8H2-2;Q9H8H2-4;Q9H8H2-3	Probable ATP-dependent RNA helicase DDX31	DDX31	11	11	11	18.7	18.7	18.7	80.945	722	0	29.9928	28.0074	27.6948	28.0125	25.9774	26.8757	26.8541	27.9724	28.2232	28.2914	27.2208	27.4288	27.3213
O00148;B4DX78;O00148-2;B1Q2N1;A0A024R7H0;K7EQN7;K7EPJ3;Q69YT6;K7EN69;K7ENP6;K7EL56;K7EIL8;K7EN25;B4DF34	ATP-dependent RNA helicase DDX39A	DDX39A;DDX39	19	8	8	60.9	32.3	32.3	49.129	427	0	31.4168	29.1651	28.4036	28.9605	28.0984	28.9993	29.0697	29.0367	28.9221	28.9887	29.3282	29.3542	29.4075
Q13838;Q13838-2;F8VQ10;Q5STU3;B4DP52;F6WLT2;F6S4E6;F6TRA5;Q59G92;F6UJC5;H0Y400;B4DIJ6;F6R6M7;B4DIZ8;Q7KYK3;F6QYI9;F6QWI5;F6U6E2;F6S2B7;E7EMX2;B4DH55;F6SXL5;H0YCC6	Spliceosome RNA helicase DDX39B	DDX39B	20	20	9	62.6	62.6	34.1	48.991	428	0	34.6623	32.5342	31.8385	32.4201	31.3723	32.0508	31.9519	32.5464	32.4151	32.6057	32.3559	32.4561	32.4251
O00571-2;O00571;B5BTY4;Q59GX6;B4DXX7;O15523;Q5S4N1;B4DLU5;B4E132;B4E010;B4DK29;C9J081;C9J8G5;B4E3C4;D6RCM4;Q9NQI0-3;Q9NQI0-2;Q9NQI0-4;Q9NQI0;H0Y960	ATP-dependent RNA helicase DDX3X;ATP-dependent RNA helicase DDX3Y	DDX3X;DDX3Y	20	19	19	39.5	37.8	37.8	71.354	646	0	32.5895	30.593	29.488	30.2285	29.1306	29.9116	30.201	30.6127	30.2334	30.3984	30.325	30.2961	30.6498
Q9UJV9;Q53HI2;J3KNN5;B3KRK2;D6RGI7;H0Y8L8;H0YA06	Probable ATP-dependent RNA helicase DDX41	DDX41	8	8	8	16.1	16.1	16.1	69.837	622	0	28.1343	26.1688	25.5447	25.947	24.5543	25.2103	25.327	26.1286	26.2429	26.1959	25.48	25.8307	25.8723
Q86XP3;Q86XP3-2;B3KTL4;B3KX23;T2DQ69;B3KV84;B3KMI4;J3QRI2;J3KTK9	ATP-dependent RNA helicase DDX42	DDX42	17	17	17	25.7	25.7	25.7	102.97	938	0	30.869	29.0551	28.2034	28.5552	27.3935	27.7967	28.1135	28.9522	28.7944	28.7412	28.5282	28.4735	28.7368
Q7L014;A8K6X3;D3DQA6;D6RJA6;Q0VGL8	Probable ATP-dependent RNA helicase DDX46	DDX46	16	16	16	18.7	18.7	18.7	117.36	1031	0	30.3999	29.2027	27.4121	28.0282	26.4141	26.9728	26.902	28.2393	28.0972	28.4994	27.9504	27.9635	27.9819
Q9H0S4;Q9H0S4-2;Q53GJ1;Q9H4E3;A4UCU0;F5H1N9;B4DYP6	Probable ATP-dependent RNA helicase DDX47	DDX47;E4-DBP	18	18	11	51	51	32.5	50.646	455	0	32.9157	30.7913	30.5862	30.7294	29.3545	29.9885	30.0355	30.7058	31.0543	30.9107	30.507	30.6028	30.3346
Q9Y6V7;A8K7A1;Q9NVY6;Q69YV6;Q9BVQ8;M0R1S3;M0QZC0;M0R0K1;M0QXD4	Probable ATP-dependent RNA helicase DDX49	DDX49	15	15	15	49.5	49.5	49.5	54.226	483	0	29.8959	28.0428	27.4388	27.8048	25.994	26.5751	27.0537	27.8916	28.0179	27.9163	27.46	27.377	27.4929
P17844;J3KTA4;B5BUE6;B4DN41;B4DLW8;Q7Z2V5;Q59E92;B4DNG2;J3KRZ1;J3QSF1;J3QRQ7;J3KRX8;J3QR02;C1IK54;J3QRN5;X6RLV5;J3QLG9;J3QR62	Probable ATP-dependent RNA helicase DDX5	DDX5;DKFZp686J01190	29	29	20	54.7	54.7	40.7	69.147	614	0	34.7211	32.7868	31.9815	32.4419	31.2017	31.8238	32.0877	32.6895	32.6525	32.5774	32.2642	32.2654	32.4417
Q9BQ39;B4DED6;B4DW97;K0J110;Q9NTA9;Q53FI9;S4R3V4;S4R3G6	ATP-dependent RNA helicase DDX50	DDX50;mcdrh;DKFZp761E0323	25	23	23	50.7	47.1	47.1	82.564	737	0	30.2897	28.1759	27.7696	28.5349	26.2127	27.2948	27.1522	28.2062	28.3186	28.4734	27.598	27.9958	27.8566
Q8N8A6;F1T0L5	ATP-dependent RNA helicase DDX51	DDX51	15	15	15	32.4	32.4	32.4	72.456	666	0	30.6193	28.0253	29.401	28.2582	26.1201	27.1905	26.8401	28.6018	28.7711	28.7366	28.137	28.4377	28.312
Q9Y2R4;A8MTP9;B3KM65;Q59H21;K7EMK0;F5H5G9;K7ELL1;F5H0R7	Probable ATP-dependent RNA helicase DDX52	DDX52	12	12	12	31.4	31.4	31.4	67.497	599	0	29.8218	27.6287	27.373	27.8004	26.2155	26.8275	27.0285	27.7619	28.0116	27.9532	27.3466	27.3874	27.4164
Q8TDD1;Q8TDD1-2;F8VRX4;H0YHH7;H0YHZ9	ATP-dependent RNA helicase DDX54	DDX54	28	28	28	40.3	40.3	40.3	98.594	881	0	36.2897	33.6459	33.7126	33.7792	33.7361	33.7589	33.5861	34.4181	34.5825	34.7849	33.7333	33.9892	33.7739
Q8NHQ9;B4DVE4;F5H5U2;E7EX41;Q8TEC9;F5H2I2;F5H735;Q8IYH0	ATP-dependent RNA helicase DDX55	DDX55	9	9	9	25.2	25.2	25.2	68.546	600	0	28.9721	26.8968	26.3999	26.8288	25.09	26.3357	26.1312	26.8379	27.0356	26.941	26.7962	26.5743	26.5068
Q9NY93;Q9NY93-2;Q53HB9;G3V0G3;H7C3E9;F8WDT8;F8WEI3;H7BZN7	Probable ATP-dependent RNA helicase DDX56	DDX56	13	13	13	30.5	30.5	30.5	61.589	547	0	30.9282	28.8831	28.646	28.8089	27.1713	27.8933	27.9394	28.9085	29.1247	29.0371	28.4948	28.5108	28.4109
O95786;O95786-2;B3KWW1;A2A376;B3KN51;F5H5W6;B4DWT9;Q3B797	Probable ATP-dependent RNA helicase DDX58	DDX58	12	12	12	14.7	14.7	14.7	106.6	925	0	28.9703	26.7515	25.6244	26.4488	25.4318	26.6713	26.8082	26.6532	26.5956	26.5568	27.1187	26.9328	27.0697
B2R858;P26196;Q8IV96	Probable ATP-dependent RNA helicase DDX6	DDX6	14	14	14	43.6	43.6	43.6	53.216	472	0	31.1086	28.8609	28.1599	28.4644	28.0371	28.5413	28.8726	28.9039	28.7464	28.83	29.1988	29.0773	29.2791
Q8IY21;Q9NXV7;Q6B0F7;Q53FU7;Q9H616;Q9NT91;H0Y8Z7;Q6MZF7;D6R944	Probable ATP-dependent RNA helicase DDX60	DDX60	10	10	10	7.2	7.2	7.2	197.85	1712	0	27.7594	25.6239	24.3499	24.7881	25.0412	24.9714	25.7824	25.461	25.3072	25.3812	26.078	25.6658	26.069
B7Z6B8;Q16698;E5RFV2;E5RJG7;Q7LDK6;E5RJD2;E5RID6;H0YAW3	2,4-dienoyl-CoA reductase, mitochondrial	DECR1;DECR	12	12	12	49.1	49.1	49.1	34.994	326	0	32.4747	30.5086	30.0325	30.4516	28.792	29.4942	29.2829	30.4103	30.6043	30.5889	30.0165	30.0584	29.9602
Q9NUI1-3;Q4VXZ8;Q9NUI1	Peroxisomal 2,4-dienoyl-CoA reductase	DECR2	2	2	2	11.5	11.5	11.5	25.588	244	0	27.2741	25.1437	24.7861	25.1418	23.6565	24.4198	24.493	25.0348	25.5306	25.3345	24.7136	25.0878	24.9384
F5H853;B3KSI1;Q9H4E7;B2RBP7;G3V2J3;G3V333;B4DY27;B3KS92;Q6TDU7-3;Q6TDU7;F8W8F9	Differentially expressed in FDCP 6 homolog	DEF6	3	3	3	7.7	7.7	7.7	44.376	376	0	27.4183	26.093	23.0056	24.1448	24.0029	24.8075	25.046	25.6195	25.1442	25.1445	25.2913	24.9494	25.1048
P35659;B4DFG0;P35659-2;B4DNW3;D6RDA2;D6R9L5;H0Y993;H0Y8X0;Q6MZJ9	Protein DEK	DEK	14	14	14	42.4	42.4	42.4	42.674	375	0	32.6593	30.4959	30.2377	30.6128	28.9222	29.816	29.7565	30.4704	30.7189	30.6977	30.3359	30.2736	30.1454
R4GNB2;R4GN35;Q9NWQ5;Q5VZ89-4;X6R5W5;Q5VZ89-3;X6RAE7;B7Z850;B7Z660;B3KXP9;Q5VZ89-2;Q5VZ89-5;Q5VZ89-6;Q5VZ89	DENN domain-containing protein 4C	DENND4C	2	2	2	1.8	1.8	1.8	212.71	1909	0.00043831	25.1094	22.9704	22.3626	23.0478	22.0305	21.2582	22.7644	22.8108	22.9475	23.1206	23.0972	22.8693	23.0734
O43583;F8VVL1	Density-regulated protein	DENR	5	5	5	31.3	31.3	31.3	22.092	198	0	28.9882	26.0085	25.1329	26.2342	26.4207	26.8532	27.0422	26.3833	25.9697	26.2851	27.5787	27.2533	27.5366
Q9Y315;G3V158;E9PPM8;E9PMH9;B4DKS9;E9PML7;E9PPK3;E9PJ44;E9PJB9	Putative deoxyribose-phosphate aldolase	DERA	8	8	8	36.8	36.8	36.8	35.23	318	0	29.1247	27.2722	26.3117	26.5452	25.4442	26.7038	26.3752	26.9754	27.0577	26.7208	26.958	27.0308	27.048
Q9BUN8-2;Q9BUN8;E5RGY0;B4E1G1	Derlin-1	DERL1	6	6	6	26.4	26.4	26.4	26.423	231	0	30.8224	28.6399	28.533	28.6087	27.4558	27.9835	27.7979	28.5768	29.0603	28.9943	28.572	28.4228	28.2069
Q6ICB0	Desumoylating isopeptidase 1	DESI1	2	2	2	28	28	28	18.262	168	0.00078416	23.9381	21.059	NaN	22.8494	21.5602	NaN	21.6269	22.1195	NaN	21.931	22.3891	NaN	22.7623
O00273-2;Q53HN4;O00273	DNA fragmentation factor subunit alpha	DFFA	3	3	3	16.8	16.8	16.8	29.41	268	0	28.2533	25.7843	24.6628	25.5159	25.4308	25.9326	26.2235	26.0035	25.6146	25.7025	26.5715	26.3457	26.6016
O76075;A0A024R4C8;B4DZS0;O76075-2	DNA fragmentation factor subunit beta	DFFB	2	2	2	9.5	9.5	9.5	39.109	338	0.00043309	24.5153	22.7894	21.1373	22.1219	21.2665	21.3139	22.1735	22.8039	21.8341	22.3326	22.3973	21.8521	22.6538
O60443;A4FTY0;A4FVA8;A8K410;O60443-3;H7C3W1;O60443-2;H7C147;H7BZJ0	Non-syndromic hearing impairment protein 5	DFNA5	7	7	7	19.6	19.6	19.6	54.554	496	0	27.6549	23.9145	23.2933	24.1966	24.8296	25.7639	26.2391	23.9378	23.9388	24.3125	26.431	26.158	26.5228
E9PNR5;O75907	Diacylglycerol O-acyltransferase 1	DGAT1	2	2	2	11.8	11.8	11.8	33.105	313	0	24.7362	NaN	23.6706	22.6361	21.1039	22.4736	NaN	NaN	23.8166	23.2981	22.6364	23.3086	NaN
P23743;G3V4E1;P23743-3;B4E0C6;C9JM35;P23743-2;F8W1M3;F8W1H7;H0YJH4;G3V327;F8VNZ9;O75484;G3V4I3	Diacylglycerol kinase alpha	DGKA	15	15	15	32.9	32.9	32.9	82.629	735	0	30.077	27.9046	26.9509	27.3111	27.226	27.5056	27.824	27.9784	27.4844	27.6754	28.2117	27.96	28.2034
Q59FU4;I3L112;P52429	Diacylglycerol kinase epsilon	DGKE	2	2	2	11	11	11	51.101	455	0	26.3034	24.2647	23.8864	24.2151	22.3745	23.6438	23.1225	24.2302	24.4421	24.4051	23.9197	24.1486	23.4827
F5GYP2;B4DYW1;Q86XP1-5;Q86XP1-3;Q86XP1-2;A8K0I1;Q86XP1	Diacylglycerol kinase eta	DGKH	2	2	2	1.7	1.7	1.7	101.03	919	0.0013295	27.9614	25.2454	NaN	24.7197	25.6185	25.4311	26.5341	25.8489	NaN	25.6842	26.7415	26.2036	26.3737
Q15392;B7Z817;Q3LIE7;B7ZAV4;F5H0H1;B7Z919;H7C4B7;B7Z546;B7Z943	Delta(24)-sterol reductase	DHCR24;Nbla03646	18	18	18	42.6	42.6	42.6	60.101	516	0	33.1453	30.9396	30.6435	30.7326	29.8212	30.5974	30.3892	30.8487	31.2326	30.996	30.9829	31.0592	30.8012
Q9UBM7;A8K0D2;X5DNI9;E9PM00;B4E1K5;X5DRD7;E9PJ54;X5D9E1;E9PRL8;E9PQ71;E9PIP9;H0YE57;E9PLZ2	7-dehydrocholesterol reductase	DHCR7	7	7	7	16.6	16.6	16.6	54.489	475	0	31.1042	28.8198	28.5252	29.1651	27.715	28.4067	28.0087	28.851	29.1479	29.0558	28.8428	28.9313	28.7683
P00374;A0A024RAQ3;B4DM58;B4DDD2;C9JJ68;Q86XF0;B3KV46	Dihydrofolate reductase	DHFR	7	7	7	42.2	42.2	42.2	21.452	187	0	30.4197	27.994	26.9747	27.7467	27.1703	28.1613	28.4259	27.8373	27.5599	27.8894	28.7216	28.5848	28.8445
Q02127;I3NI32;J3QRQ3;I3L449;J3QRJ4	Dihydroorotate dehydrogenase (quinone), mitochondrial	DHODH	13	13	13	44.6	44.6	44.6	42.867	395	0	30.0479	27.8849	27.7336	28.0925	26.318	27.1717	26.8127	28.07	28.3445	28.2849	27.5809	27.5445	27.1998
P49366;M0R253;M0QX43;B4E3M2;Q5J8M5;A0A024R7G5;P49366-2;P49366-3;M0R0J4;M0QYZ7;B4DU50;M0R0V2;M0R264	Deoxyhypusine synthase	DHPS	3	3	3	11.9	11.9	11.9	40.97	369	0	27.5787	25.1881	24.1868	25.0703	24.3473	25.0939	25.5966	25.2009	24.9837	25.3692	25.4605	25.5094	26.0771
Q96LJ7;H0YNC2	Dehydrogenase/reductase SDR family member 1	DHRS1	9	9	9	44.7	44.7	44.7	33.909	313	0	29.4983	27.376	27.0149	27.3906	25.9418	26.8266	26.4092	27.3173	27.6154	27.5303	27.2922	27.2345	27.0401
Q53HI7;O75911;Q5SUY4;O75911-2	Short-chain dehydrogenase/reductase 3	DHRS3	5	5	5	22.2	22.2	22.2	33.521	302	0	28.1955	26.3878	25.7826	26.3513	24.3153	25.1911	24.0249	26.4001	26.2633	26.2125	25.3003	25.883	25.673
Q9BTZ2;D5KJA2;Q9BTZ2-8;Q9BTZ2-4;H0YLE1;H0YKN3;J3QST2;F5GWZ1;B7Z6Z5;Q9BTZ2-3;H7BYG2;E2QRI3;Q9BTZ2-7;Q9BTZ2-2;Q9BTZ2-5;D5KJA1;Q6PKH6;Q6PKH6-2;H0YN69;D3YTE6	Dehydrogenase/reductase SDR family member 4	DHRS4;DHRS4L2	3	3	3	10.1	10.1	10.1	29.537	278	0	29.2475	26.632	26.8521	26.984	26.2738	26.8415	26.2185	26.5095	27.5647	27.0169	27.3013	27.4279	27.0588
Q9Y394;Q9Y394-2;H0YJ66;Q659E8;H0YJE4;H0YJR8;G3V5J0	Dehydrogenase/reductase SDR family member 7	DHRS7;DKFZp564H1664	10	10	10	41.3	41.3	41.3	38.298	339	0	30.4094	28.4116	27.81	28.4111	26.3341	27.3127	27.7486	28.1974	28.5052	28.1645	28.2468	28.2554	27.9212
Q6IAN0;J3QLK1;J3QLJ8;J3KRS1;J3QKT1	Dehydrogenase/reductase SDR family member 7B	DHRS7B	3	3	3	12.6	12.6	12.6	35.119	325	0	27.6047	25.4591	24.9741	25.5107	24.238	24.7181	24.8298	25.6494	25.7529	25.7048	24.9634	25.114	24.8688
Q8N5I4;C9JB06;H7C613;H7C5T6	Dehydrogenase/reductase SDR family member on chromosome X	DHRSX	3	3	3	12.1	12.1	12.1	36.443	330	0	24.6831	23.4061	22.5513	22.5346	21.2644	NaN	20.0439	23.2477	23.0117	22.5777	22.5468	NaN	22.0226
Q96HY7;H7C1J3;H7C149;C9JWN1	Probable 2-oxoglutarate dehydrogenase E1 component DHKTD1, mitochondrial	DHTKD1	13	13	13	22.2	22.2	22.2	103.08	919	0	29.5525	27.4557	27.1387	27.4238	25.815	26.9217	26.4133	27.4689	27.689	27.5398	27.2799	27.2088	27.1002
O43143;B4E0S6	Putative pre-mRNA-splicing factor ATP-dependent RNA helicase DHX15	DHX15	30	30	29	47.2	47.2	46	90.932	795	0	33.422	31.2897	30.6824	31.217	29.6858	30.5874	31.0266	31.3038	31.3221	31.3183	30.9965	31.0497	31.1601
O60231;B4DZ28;Q9P186;Q5SQH5;Q6PKC8;A2AB15	Putative pre-mRNA-splicing factor ATP-dependent RNA helicase DHX16	DHX16	9	8	8	12.1	11.2	11.2	119.26	1041	0	27.6101	25.7931	24.2377	25.5256	23.2112	24.6854	25.3222	25.5569	25.3612	25.2945	24.9911	25.2367	25.3957
Q7Z478	ATP-dependent RNA helicase DHX29	DHX29	23	23	23	23.4	23.4	23.4	155.23	1369	0	30.7359	28.484	27.4409	28.2662	27.6512	28.3049	28.4447	28.4219	28.2464	28.4399	28.7522	28.6553	28.7549
Q7L2E3-2;Q7L2E3-3;H7BXY3;Q7L2E3;Q6W6M7	Putative ATP-dependent RNA helicase DHX30	DHX30	45	45	45	49.8	49.8	49.8	136.11	1222	0	32.6128	30.4824	30.1732	30.5341	28.8633	29.7755	29.7372	30.5212	30.6718	30.683	30.2776	30.2644	30.1448
X6R717;Q7L7V1-2;Q7L7V1;B2RD71	Putative pre-mRNA-splicing factor ATP-dependent RNA helicase DHX32	DHX32	2	2	2	9.5	9.5	9.5	41.537	367	0.000429	25.2729	22.7212	22.7381	23.5025	21.7695	22.2314	22.5751	22.8227	23.4862	23.3322	23.0922	22.8566	23.1424
Q9H6R0;B4DIS6;I3L1L6;Q9H6R0-2;Q05BE5;Q9NPV4;I3L0M5	Putative ATP-dependent RNA helicase DHX33	DHX33	14	14	14	27.4	27.4	27.4	78.873	707	0	29.7475	28.01	27.469	27.6053	25.6832	26.5492	26.4078	27.7372	27.8551	27.7955	27.2498	27.42	27.1233
Q9H2U1-2;F5GZS0;Q9H2U1;E7EWK3;B7Z8P5;Q9H2U1-3;H7C5F5;H7C514	Probable ATP-dependent RNA helicase DHX36	DHX36	7	7	7	10.9	10.9	10.9	113.15	994	0	27.9699	26.3081	24.9041	25.2387	24.7387	25.1916	25.3411	26.0725	25.6198	25.5909	25.8253	25.8922	25.8918
Q8IY37;F5H3Y4	Probable ATP-dependent RNA helicase DHX37	DHX37	16	16	16	20.9	20.9	20.9	129.54	1157	0	30.2204	27.4356	27.7326	28.6363	26.0399	27.4393	27.4094	27.9617	28.1102	28.2403	27.8838	28.0943	27.8965
B4DET0;Q92620;A8K6G9;B4DM30;B4DN69;B4DVG8;J3KTG2;H3BQT9	Pre-mRNA-splicing factor ATP-dependent RNA helicase PRP16	DHX38	12	12	12	13	13	13	139.68	1220	0	28.5586	26.9996	25.3441	26.2157	24.1649	25.6876	26.0148	26.8446	26.118	26.4781	25.9165	26.0657	26.34
B4DR88;Q8IX18-4;Q8IX18-3;C9JEW8;Q8IX18-2;Q8IX18;J3KTK0;F5H625;J3KSW6;B3KRC7	Probable ATP-dependent RNA helicase DHX40	DHX40	2	2	2	4	4	4	72.19	631	0.0003973	25.731	23.3754	23.5355	23.801	21.9948	22.5851	22.8512	23.6938	23.494	23.7451	23.5345	23.4271	23.6353
Q6P158;B4DKW2;Q59G60;H7C109;F8WAZ3;Q6P158-2;Q8N4U2;Q6P158-3	Putative ATP-dependent RNA helicase DHX57	DHX57	9	9	9	9.5	9.5	9.5	155.6	1386	0	27.7121	25.7429	24.4686	24.629	24.7376	25.5589	25.1469	25.5331	25.3378	25.6602	25.6985	25.7234	25.7384
F5H658;B7Z8F4;Q86YB2;Q86X36;Q14562;A8K6J9;B4DFD7;S4R3S0;Q05CV4	ATP-dependent RNA helicase DHX8	DHX8	5	4	4	6.4	5.6	5.6	134	1181	0	26.2242	24.0426	23.5095	24.2753	22.6237	23.1886	23.6143	24.0788	24.2091	24.0994	23.8666	24.0573	24.0972
Q08211;Q58F26;Q6PJK6;B3KU66;Q08211-2	ATP-dependent RNA helicase A	DHX9	50	50	50	50.9	50.9	50.9	140.96	1270	0	35.8806	33.7733	33.4112	33.7326	32.254	33.1705	32.9138	33.6841	33.9916	33.8338	33.3681	33.5262	33.3033
Q9NR28-2;Q9NR28;A0A024RBT2;K7X1S0;Q9NR28-3;Q53HB7;F5H796;F5GXT8;F5GYH3;F5GX50;H7BZK7;F5H0Q4;H7BZQ7	Diablo homolog, mitochondrial	DIABLO	10	10	10	64.5	64.5	64.5	21.232	186	0	31.4689	29.0189	28.7595	29.6443	27.9107	28.5932	28.831	29.3742	29.6664	29.5199	29.2184	29.1631	28.8073
O60610-2;B9ZVX0;E9PHQ0;O60610-3;E7ET75;E9PEZ3;Q6URC4;O60610;H9KV28;E7ERW8;A0RZB8;E7EMV0;B4DVR3;Q96IL1;Q7KZJ7;B4E2I7;E5RJ79;A0RZB7	Protein diaphanous homolog 1	DIAPH1	37	37	37	39.7	39.7	39.7	138.91	1248	0	32.6292	30.3513	29.0078	29.831	29.5997	30.2149	30.6786	30.3165	29.8671	30.0456	30.7934	30.7658	30.8869
O60879-2;A8K5F7;A6NML8;Q17R91;B7ZLJ0;B3KMJ1;O60879-3;C9J6U3;O60879;K4DI95	Protein diaphanous homolog 2	DIAPH2	2	2	2	2	2	2	124.83	1096	0.0027706	26.2722	22.7561	21.8521	24.3909	22.0139	25.0274	23.2159	23.7675	23.6388	23.4956	24.007	24.4807	24.8982
Q9NSV4-7;Q9NSV4-6;Q9NSV4-5;Q9NSV4-4;Q9NSV4;C9JDG0;B7ZB09;B4DPV3;Q9NSV4-1;Q9NSV4-2	Protein diaphanous homolog 3	DIAPH3	14	14	14	17.6	17.6	17.6	127.85	1112	0	29.3324	27.0208	26.2813	26.5951	26.699	26.954	26.8135	27.222	27.0302	26.7804	27.4778	27.4295	27.6268
Q9BTC0;Q9BTC0-2;Q9BTC0-3;Q9BTC0-1	Death-inducer obliterator 1	DIDO1	3	3	3	2.1	2.1	2.1	243.87	2240	0	24.7857	22.6193	22.4459	23.2888	NaN	21.7725	21.4854	NaN	NaN	22.8528	NaN	NaN	22.9708
Q68CQ4;A8K0P8;B3KVX2;H7C2R4	Digestive organ expansion factor homolog	DIEXF	16	16	16	27.1	27.1	27.1	87.054	756	0	30.0624	28.0583	27.7044	28.0646	26.4443	27.1003	26.6736	28.1014	28.2461	28.1419	27.4898	27.7184	27.5595
Q9UNQ2;A8K9K8;B4DRY2;D6RCL3	Probable dimethyladenosine transferase	DIMT1	15	15	15	62.9	62.9	62.9	35.236	313	0	32.1902	30.2013	29.7232	30.1974	28.3958	29.2712	29.0275	30.0977	30.3161	30.332	29.6458	29.6936	29.5629
Q9P265;Q96IB4;Q7Z3H2;Q14689-5;Q14689-6;Q14689;E9PER1;B4DPI5;Q96NX2;Q8N7L2;Q14689-3;Q14689-2;Q14689-4;Q9Y2E4	Disco-interacting protein 2 homolog B	DIP2B	13	13	13	12.7	12.7	12.7	171.49	1576	0	29.4573	27.3868	25.632	26.8458	24.411	27.2448	27.6296	27.1607	27.2169	27.0361	27.1064	27.4191	27.5383
Q9Y2L1;A8QI98;Q49AG4;G3V1J5;Q9Y2L1-2;A0A024R643;F2Z2C0;B3KM83	Exosome complex exonuclease RRP44	DIS3	21	21	21	32.3	32.3	32.3	109	958	0	31.0579	28.9936	27.8608	28.6912	27.8579	28.4676	28.6085	28.9512	28.5613	28.8317	29.0503	29.0439	29.0967
Q8IYB7-3;Q8IYB7-2;B4DI15;Q8IYB7;C9JGP4;Q8IYB7-4;Q8IYB7-5;H7C440	DIS3-like exonuclease 2	DIS3L2	2	2	2	4.1	4.1	4.1	67.254	603	0.0029515	24.2097	NaN	NaN	22.4875	22.1314	NaN	23.0899	NaN	NaN	22.6837	NaN	NaN	23.5557
O60832;O60832-2;C9IYT0;U5UA77;H7C0M1;U5U7S7;H7C2Q9;H7C2Q2;H7BZF2;U5U768	H/ACA ribonucleoprotein complex subunit 4	DKC1	22	22	22	50.2	50.2	50.2	57.673	514	0	32.5004	30.2842	30.2427	30.5484	28.9344	29.5482	29.2297	30.3338	30.7335	30.6984	30.0389	30.1726	29.9892
Q9UFF3;B3KMJ0;Q9UPY3-3;Q9UPY3;Q9UPY3-2	Endoribonuclease Dicer	DKFZp434A0427;DICER1	2	2	2	5.9	5.9	5.9	59.882	525	0.0038147	26.4703	NaN	25.1939	NaN	20.7548	25.6546	NaN	NaN	25.388	NaN	25.284	25.723	NaN
Q659C5;H0YH69;Q9HBU6;H0YFP7;Q86U68;Q9HBU6-2	Ethanolamine kinase 1	DKFZp434E1212;ETNK1	2	2	2	6.6	6.6	6.6	47.494	423	0.00022381	26.4863	24.1268	21.1632	23.6148	23.8167	24.2242	24.6389	23.8406	23.7622	24.0943	24.9755	24.4884	24.9193
Q9UFY1;B4DMA3;P19174;P19174-2;Q4LE43;V9GY63	1-phosphatidylinositol 4,5-bisphosphate phosphodiesterase gamma-1	DKFZp434N101;PLCG1;PLCG1 variant protein	4	4	4	9.7	9.7	9.7	71.369	629	0	26.4509	24.5826	22.7914	22.4841	NaN	24.4252	24.8836	24.5273	24.1197	23.563	NaN	24.3892	25.309
Q5JQ44;P61225	Ras-related protein Rap-2b	DKFZp547A0616;RAP2B	7	7	4	49.7	49.7	28.7	20.294	181	0	29.585	27.3493	27.2721	27.4832	26.1838	26.6693	26.5996	27.3812	27.68	27.5284	27.3887	27.2424	27.1857
Q9UG73;Q8NE02;O43823;B7Z8L8	A-kinase anchor protein 8	DKFZp586B1222;AKAP8	5	5	5	24.3	24.3	24.3	39.938	358	0	27.3368	25.8488	24.2616	25.5464	23.5377	23.2703	24.0746	25.5813	25.2124	25.3131	24.6779	24.5829	24.7858
Q8NDD5;P60604-2;P60604	Ubiquitin-conjugating enzyme E2 G2	DKFZp586L2318;UBE2G2	2	2	2	35.9	35.9	35.9	14.098	128	0	28.6672	26.6923	26.3939	26.6206	24.0741	25.7773	25.6123	26.0617	26.0867	26.0034	25.4422	25.7176	25.3652
Q69YR0;Q8NBP0;Q8NBP0-2;E9PGV4;Q9H659	Tetratricopeptide repeat protein 13	DKFZp667K0918;TTC13	3	3	3	6.5	6.5	6.5	89.249	785	0	26.2073	24.174	24.039	24.4727	21.8416	22.6984	22.8319	24.4406	23.7884	24.506	23.3247	23.806	23.8564
Q7Z3N6;K7EIG7;O94832;J3QRN6;J3KRL0;Q8N618	Unconventional myosin-Id	DKFZp686A01173;MYO1D	17	17	17	24.4	24.4	24.4	105.8	917	0	30.2116	27.7521	26.8478	27.5001	27.2618	27.9631	28.0823	27.7775	27.6492	27.6398	28.4835	28.4253	28.5165
Q5JPJ9;O95274;A8K4E0	Ly6/PLAUR domain-containing protein 3	DKFZp686D0114;LYPD3	3	3	3	15	15	15	30.497	294	0	27.3971	25.4593	25.2955	25.0689	23.2895	24.5185	24.2497	25.5999	25.7911	25.3078	24.6901	24.8918	24.6563
B4DL61;Q6MZV4;Q8IWE2;B4E1Z8;B3KSS5	Protein NOXP20	DKFZp686F20250;FAM114A1	9	9	9	42.8	42.8	42.8	39.913	355	0	27.7682	26.1243	25.009	25.0107	24.4553	24.8658	25.0315	25.4454	25.4044	25.4874	25.764	25.8423	25.7235
Q6MZZ4;P32519-2;P32519	ETS-related transcription factor Elf-1	DKFZp686H0575;ELF1	3	3	3	12.7	12.7	12.7	38.995	361	0.00023148	26.6622	24.7218	23.4983	24.4414	23.5568	23.6228	24.1519	24.538	24.3788	24.4908	24.5761	24.3391	24.8103
Q68E09;Q12774;B9EGR7;A5YM69;H0Y895	Rho guanine nucleotide exchange factor 5;Rho guanine nucleotide exchange factor 35	DKFZp686N1969;ARHGEF5;ARHGEF35	2	2	2	1.7	1.7	1.7	163.97	1487	0.00041399	24.6159	22.7066	19.8912	21.7502	21.4682	22.2519	22.6256	22.7444	21.1702	21.5953	22.66	22.7618	23.1009
Q5H9P2;P36383;K7ERH3	Gap junction gamma-1 protein	DKFZp686P0738;GJC1	2	2	2	13.1	13.1	13.1	29.701	260	0	23.8177	22.0158	22.0983	22.5298	NaN	NaN	NaN	22.0158	22.745	NaN	NaN	NaN	NaN
Q7KZA3;Q53FU1;Q5TZY0;P22830;P22830-2;B4DSA4;K7ELX4;K7EJX5;K7EPN2;K7EKP7	Ferrochelatase;Ferrochelatase, mitochondrial	DKFZp686P18130;FECH	6	6	6	21.2	21.2	21.2	47.132	416	0	27.8801	24.2804	25.9976	26.3292	24.2902	24.9609	24.402	NaN	26.0499	26.2903	26.0101	25.8252	25.5257
Q68CU9;E7EWU3;H0UIA1;Q6DKJ3;Q9NR19;Q9NR19-2;Q96FY7;Q4G0E8;B3KUV2;Q9H9U4;F8WDJ9;F8WCJ4;C9JXD9;C9J7L5;C9IYL0;B4DEH9;C9JY31	Acetyl-coenzyme A synthetase, cytoplasmic	DKFZp762G026;ACSS2	6	6	6	14.4	14.4	14.4	72.716	647	0	27.4561	24.4039	23.82	24.5155	23.7385	24.8717	26.225	24.6552	24.113	24.4283	25.8544	25.5841	26.2507
Q658J0;Q9GZT8-2;Q9GZT8;E7EXA3;Q6X734;Q9GZT8-3;B8ZZI0;C9JN42	NIF3-like protein 1	DKFZp762L015;NIF3L1	7	7	7	30.4	30.4	30.4	37.029	332	0	28.5476	26.6239	25.7063	25.3991	25.272	26.2171	26.0897	26.2941	26.1728	26.174	26.4477	26.5024	26.642
Q68DQ4;P10644;P10644-2;K7EPB2;K7EM13;K7EIE5;K7EID3;K7EJ40;K7EK41;Q15300;K7EPR5;Q96P62;K7EQK3;A6YCE2;K7EMU2;X6RAV4;K7EMZ6;A6YCE1;K7EKR1;C9JSK5	cAMP-dependent protein kinase type I-alpha regulatory subunit;cAMP-dependent protein kinase type I-alpha regulatory subunit, N-terminally processed	DKFZp779L0468;PRKAR1A	12	12	11	28.9	28.9	26.8	42.947	381	0	31.1323	28.5604	27.739	28.399	28.0416	29.0169	29.0622	28.8372	28.5185	28.7142	29.3504	29.3331	29.3538
B4DJX1;P10515;A0A024R3D8;H0YDD4;E9PEJ4;F5H7M3;B4DS43;B4DLQ2;Q01991;Q16791;B4E1P6	Dihydrolipoyllysine-residue acetyltransferase component of pyruvate dehydrogenase complex, mitochondrial	DLAT	16	16	16	37.2	37.2	37.2	62.696	591	0	32.2208	30.0247	29.7116	30.07	28.6126	29.5423	29.4122	30.1371	30.374	30.1398	29.8099	29.9982	29.8081
B4DFL1;P09622;E9PEX6;B4DMK9;B4DHG0;B4DT69;F8WDM5;F2Z2E3	Dihydrolipoyl dehydrogenase;Dihydrolipoyl dehydrogenase, mitochondrial	DLD	17	17	17	59.7	59.7	59.7	48.899	459	0	33.4615	30.995	31.1392	31.3494	29.6203	31.0558	30.5098	31.2062	31.4962	31.2758	30.9086	31.1343	30.9841
Q12959-4;Q12959-2;Q12959-5;Q12959-3;Q12959-6;Q12959;Q12959-7;Q12959-8;B4DF78;Q59FC4;Q12959-9;E7EQD7;B4E2H8;Q8N3T5;H7C166;Q6PJH1;C9IYP1;C9JN61;C9JCP6;A8MUT6;C9JUA9;H7C325;Q15700-5;B5MCC5;Q3ZCU5;F5H5P1;B7Z646;B7Z647;B7Z4H2;B7Z3U2;P78352-3;P78352;Q15700-3;B9EGL1;P78352-2;B7Z264;E9PIW2;B7Z2T4;E9PN83;Q15700;Q15700-4;Q15700-2	Disks large homolog 1	DLG1	18	18	17	35.8	35.8	34.5	99.941	893	0	30.4547	28.3868	27.3746	28.2208	27.0167	27.7452	28.0246	28.3179	28.25	28.4406	28.2034	28.2398	28.4022
Q6IBS5;P36957;B7Z5W8;Q86TQ8;Q86TW7;Q86SW4;B7Z6J1;Q16187;H0YJF9;G3V5M3;G3V3F0;Q6LEQ7	Dihydrolipoyllysine-residue succinyltransferase component of 2-oxoglutarate dehydrogenase complex, mitochondrial	DLST	11	11	11	31.3	31.3	31.3	48.819	453	0	32.6924	30.6291	30.2744	30.586	28.7309	29.9129	29.7663	30.5323	30.8346	30.6462	30.1606	30.3795	30.2148
Q9NPF5;Q5TG40;B4DQG8;Q5TG39;Q5TG38;Q5TG37;B4DTH3;Q5TG36;B4DEF2;B4DTU6;B4DU03	DNA methyltransferase 1-associated protein 1	DMAP1	5	5	5	20.1	20.1	20.1	52.992	467	0	27.3024	24.5568	24.9539	25.7162	22.1328	24.5323	24.5375	25.1581	25.202	25.7291	24.4382	24.857	24.9836
U3KQJ8;C0JYZ1;Q96DT5;O43352;A0A024RA50	Dynein heavy chain 11, axonemal	DNAH11	2	2	2	0.4	0.4	0.4	520.36	4516	0.00039992	30.9294	NaN	29.3667	21.2477	29.0088	29.5573	24.2517	NaN	29.0212	26.6099	29.594	29.9832	29.8834
P31689;P31689-2;B7Z5C0;Q9NXZ8	DnaJ homolog subfamily A member 1	DNAJA1;HDJ2	14	14	14	53.7	53.7	53.7	44.868	397	0	33.1842	30.8976	29.9835	30.5307	30.6251	30.5907	30.8031	30.9907	30.7612	30.8296	31.3493	31.2955	31.3931
O60884;H3BMW5;T2DN57;T2DPK5;I3L320	DnaJ homolog subfamily A member 2	DNAJA2	12	12	12	46.1	46.1	46.1	45.745	412	0	31.176	29.104	28.1372	28.7069	27.8943	28.5943	28.7799	28.9672	28.881	28.7902	29.3024	29.1271	29.1848
Q59E88;Q96EY1;Q96EY1-2;B3KM81;E7ES32;B4DI33	DnaJ homolog subfamily A member 3, mitochondrial	DNAJA3	8	8	8	25.7	25.7	25.7	52.286	478	0	30.5531	28.3444	28.1644	28.4575	26.9284	27.6814	27.7273	28.4039	28.7614	28.5752	28.3435	28.185	28.1226
F5H170;Q8WW22;Q8WW22-2;F5GWV1;F8WF76;F5H300;Q9P1H1;C9JDE6;Q8N2A9;Q8WW22-3	DnaJ homolog subfamily A member 4	DNAJA4	2	2	2	9.1	9.1	9.1	24.377	219	0.0026003	26.947	NaN	24.7682	NaN	NaN	25.4602	25.7035	NaN	25.4148	NaN	NaN	25.984	26.1693
Q6FI51;P25685;B4DX52;M0R080;M0QYT3;M0QXK0;B4DKK9;M0R1D6;M0QZD0;M0R128;M0R2Y8	DnaJ homolog subfamily B member 1	DNAJB1	10	10	9	31.5	31.5	27.9	38.01	340	0	30.9024	28.6797	27.8648	28.3644	27.8265	28.3913	28.5643	28.7457	28.4499	28.6034	29.0633	28.8553	28.9886
Q9UBS4;B3KW63;H7C2Y5	DnaJ homolog subfamily B member 11	DNAJB11	11	11	11	33.2	33.2	33.2	40.513	358	0	31.6019	29.6082	29.1668	29.4833	27.9355	28.7466	28.5042	29.6383	29.7608	29.7529	29.0426	29.2807	28.9212
Q9NXW2;Q9NXW2-2;J3KPS0;V9GYN7;V9GY70;Q659G2	DnaJ homolog subfamily B member 12	DNAJB12	7	7	7	31.2	31.2	31.2	41.818	375	0	29.1519	27.2264	26.6979	26.6527	25.2943	26.4524	26.4572	27.1655	27.2629	27.2255	26.6101	26.7954	26.7909
Q8TBM8;Q8TBM8-2;H7BZK3	DnaJ homolog subfamily B member 14	DNAJB14	3	3	3	8.4	8.4	8.4	42.515	379	0.00039518	26.9108	24.1945	24.4625	24.9094	23.506	24.4841	24.016	24.5876	25.0418	25.0146	24.2955	25.0334	24.7313
Q9UDY4;Q59E89;B4DNN2;C9JUL4	DnaJ homolog subfamily B member 4	DNAJB4	5	4	4	19.9	16.3	16.3	37.806	337	0	27.2624	24.8645	23.6949	22.9908	24.5144	25.2366	25.4246	24.7068	24.6476	23.9623	25.6253	25.6602	25.8734
C9JDR7;C9JDX6;F8WCZ4;C9J2P2;B4DNF1;E9PH18;B4DMJ9;C9J2C4;O75190-2;A7UJ17;O75190-3;O75190;C9JB42;Q8WWF6;B4DVN1;B4DNN5;C9JN01;O75190-4;Q7Z6W7	DnaJ homolog subfamily B member 6;DnaJ homolog subfamily B member 3	DNAJB6;DNAJB3	3	3	3	48	48	48	11.258	98	0	28.889	26.9437	26.1294	26.5651	25.4839	26.0793	26.2079	26.9756	26.7443	26.7754	26.7336	26.6231	26.603
Q8IXB1;Q8IXB1-2;B3KNK5;B4DP04;Q8IXB1-3;Q86XS7;E7EP04;Q6YPB0;Q71S60;Q8N4C5;H7C1G0	DnaJ homolog subfamily C member 10	DNAJC10	20	20	20	39.5	39.5	39.5	91.079	793	0	31.2694	29.221	29.1306	29.1459	27.3223	28.082	28.2929	29.3474	29.5501	29.3775	28.7221	28.7491	28.6226
Q9NVH1-3;Q9NVH1;F5H1N1;B4DPK2;Q9NVH1-2;B4DGD5;B1AK20;Q9UMU8;Q5TH61;B3KTC6	DnaJ homolog subfamily C member 11	DNAJC11	16	16	16	42.8	42.8	42.8	57.196	507	0	30.5935	28.5844	28.1151	28.5958	26.9102	27.6992	27.4007	28.5779	28.8315	28.6834	28.143	28.2136	27.9204
O75165;A7E2Y5;B3KN02;H0Y8Q2;Q8N7A5;H0YA63;Q0D2M7	DnaJ homolog subfamily C member 13	DNAJC13	52	52	52	32	32	32	254.41	2243	0	32.2048	30.0178	29.5773	29.9796	28.7224	29.5785	29.4988	30.067	30.1804	30.1538	30.0255	30.0461	29.9366
Q5TDG9;Q5TDH4;Q9Y2G8;A8K8W4;Q9Y2G8-2;B3KN62;H0YCM8;B3KMS3	DnaJ homolog subfamily C member 16	DNAJC16	3	3	3	8.2	8.2	8.2	69.312	595	0	25.9059	23.8645	23.2696	24.6223	NaN	21.8309	22.9189	24.2941	24.26	23.8994	NaN	23.127	23.4599
Q9NVM6;H0YLQ7;S4R343;H0YK99	DnaJ homolog subfamily C member 17	DNAJC17	3	3	3	16.1	16.1	16.1	34.687	304	0.0011603	25.7923	23.9974	21.6128	23.8517	20.591	23.1166	23.5572	23.6131	NaN	24.0407	23.4643	23.6332	23.6567
Q96DA6;G5E9V2;F2Z3A7;Q96DA6-2	Mitochondrial import inner membrane translocase subunit TIM14	DNAJC19	3	3	3	35.3	35.3	35.3	12.498	116	0	27.8584	25.9189	25.5509	25.7735	23.5808	24.0398	25.3775	25.5313	25.9123	26.4836	25.2698	25.0312	25.2586
Q99543-2;Q99543;Q6P5S9;H7C3L7;C9IZ83;Q08AR5;F2Z3N9;F2Z3H0	DnaJ homolog subfamily C member 2	DNAJC2	10	10	10	24.1	24.1	24.1	65.913	568	0	29.0938	26.8592	25.7889	26.8113	25.9208	26.6542	26.6638	26.9131	26.8623	26.8419	27.1288	26.9909	27.1156
Q5F1R6;Q5F1R6-3;Q5F1R6-2	DnaJ homolog subfamily C member 21	DNAJC21	2	2	2	5.5	5.5	5.5	62.027	531	0.00022789	23.8684	NaN	NaN	NaN	22.5942	22.4796	21.5801	NaN	NaN	NaN	23.5381	NaN	22.7207
Q9H1X3;F2Z3D1;J3QR79;Q9H1X3-3;Q9H1X3-2	DnaJ homolog subfamily C member 25	DNAJC25	3	3	3	9.2	9.2	9.2	42.403	360	0	27.1699	25.2838	24.7284	25.1776	23.2099	24.1201	23.9726	25.2864	25.3928	25.3515	24.3246	24.5905	24.5955
Q13217;X6R9L0	DnaJ homolog subfamily C member 3	DNAJC3	16	16	16	46.8	46.8	46.8	57.579	504	0	32.1723	30.2896	29.8722	30.1348	27.9233	29.3014	28.7445	30.2364	30.415	30.2578	29.5403	29.6009	29.5263
Q9H3Z4;Q9H3Z4-2;Q8TET0;Q6AHX3	DnaJ homolog subfamily C member 5	DNAJC5;FLJ00095	6	6	6	53	53	53	22.149	198	0	30.3639	28.2221	27.9577	28.3232	26.7936	27.6188	27.1578	28.2105	28.6268	28.5304	27.9889	28.1891	27.5394
Q99615;Q59EH7;A8K4T2;Q99615-2;B7Z9W6;B4DKK3;K7ESP1;K7EIH8;K7EPP7;K7ELJ8;K7EJ24;K7EJL5;K7EN19;K7EJV7;K7ER44;K7ENB7;K7EJE9;K7EK03	DnaJ homolog subfamily C member 7	DNAJC7	21	21	21	44.3	44.3	44.3	56.44	494	0	31.5257	29.2353	28.1021	28.625	28.5603	29.3195	29.3656	29.2262	28.8651	28.9838	29.7521	29.7252	29.8207
O75937;S4R3J5	DnaJ homolog subfamily C member 8	DNAJC8	9	9	9	32.8	32.8	32.8	29.841	253	0	31.1114	28.5894	28.307	29.0057	27.8746	28.7525	28.3684	29.0574	28.8357	29.0634	29.0065	29.0809	29.0028
Q8WXX5;Q2VIL4	DnaJ homolog subfamily C member 9	DNAJC9	10	10	10	45	45	45	29.909	260	0	29.5441	26.7456	26.1964	26.9438	26.266	27.4447	27.5822	27.2955	26.9378	27.3209	27.603	27.847	27.5961
B7Z4K6;C0LQF2;O00115;B3KQS9;K7ENE5	Deoxyribonuclease-2-alpha	DNASE2	2	2	2	8.5	8.5	8.5	33.615	305	0.00040445	26.0443	24.2669	24.1923	23.6713	21.725	22.8793	22.3384	24.2304	24.7889	24.0048	NaN	NaN	NaN
Q5SXM8;Q5SXM7	DNL-type zinc finger protein	DNLZ	3	3	3	32.6	32.6	32.6	19.204	178	0.00022262	27.2612	25.4263	25.1357	24.782	23.47	24.0974	24.2883	25.1764	25.5008	25.1259	24.6843	24.8269	24.7271
Q05193-3;Q05193-4;Q05193;B4DHH5;Q05193-5;B7ZAC0;Q05193-2;Q59GI5;B4DK06;B3KU80	Dynamin-1	DNM1	14	10	8	20.2	15.6	13	96.04	851	0	28.5934	25.9072	23.9672	24.8679	25.935	26.6288	26.922	25.8057	24.104	23.9718	27.2911	27.3357	27.2346
O00429;O00429-3;O00429-2;O00429-6;D3DUW5;O00429-4;O00429-5;O00429-8;D3DUW6;G8JLD5;D3DUW7;B4DYR6;Q32Q67;O00429-7;F8VZ52;B4DDQ3;B4DPZ9;F8W1W3;F8VUJ9;F8VR28;F8VYL3;H0YHY4;H0YI79	Dynamin-1-like protein	DNM1L	34	34	34	66.8	66.8	66.8	81.876	736	0	32.1913	30.0213	29.1404	29.6129	28.9674	29.6088	29.9783	30.1703	29.7641	29.9304	30.1625	30.1171	30.2829
P50570-5;P50570-4;P50570;P50570-3;P50570-2;F5H4R9;Q59G96;B4DJ53;Q8N1K8;Q9UPH5;A0A024R7C9;B3KUU8;Q6ZSZ9;Q6ZV85;Q6ZTU8;K7EMQ3;K7EPK9	Dynamin-2	DNM2	17	17	10	23.7	23.7	16.3	97.976	869	0	30.0418	27.7026	26.2929	27.1025	26.9863	27.6787	28.2203	27.9634	27.5088	27.4109	28.141	28.0924	28.3813
Q6XZF7;Q5SVK8;Q6XZF7-2;B3KY33;B4E0Q3	Dynamin-binding protein	DNMBP	4	4	4	3.5	3.5	3.5	177.35	1577	0	26.8994	25.1065	23.8978	24.4912	23.3744	24.0618	24.3546	25.1562	24.3735	24.571	24.5681	24.8321	24.7884
P26358;A0A024R7E3;F5GX68;P26358-2;Q59FP7;I6L9H2;P26358-3;B3KVA0;K7ENW7;K7EJL0;K7ENQ6;K7EMU8;K7EIZ6;K7EP77;K7ERQ1	DNA (cytosine-5)-methyltransferase 1;Cytosine-specific methyltransferase	DNMT1	37	37	37	29.2	29.2	29.2	183.16	1616	0	31.961	29.8658	28.9341	29.6155	28.4441	29.4696	29.4975	29.722	29.5561	29.8624	29.8213	30.0093	29.8896
Q9Y6K1-2;Q9Y6K1;F8WE91;Q59HC6;Q8WVA9;Q6PJ37;B3KM53;Q9UBC3-7;Q9UBC3-8	DNA (cytosine-5)-methyltransferase 3A	DNMT3A	11	11	9	17.3	17.3	15.2	81.612	723	0	29.0697	26.92	26.4837	26.9867	25.3303	26.2828	26.3541	26.7667	26.8443	26.9606	27.0041	27.0095	26.903
E7ETB3;B7Z7F0;A0A024R442;Q9ULA0;Q53SB6;E7EMB6;A0A024R443;Q9BSS9;Q9NV55;C9JBE1;Q9HAC6;F8WAN0;B7Z822;C9J1E2;E5RHR3	Aspartyl aminopeptidase	DNPEP	14	14	9	49.1	49.1	32.9	54.53	493	0	31.1282	28.9477	28.1866	28.6431	27.9694	28.6428	28.6546	28.9514	28.5817	28.7449	29.1973	29.1236	29.2889
Q5QJE6;J3KP30;B7Z854;E9PRB3	Deoxynucleotidyltransferase terminal-interacting protein 2	DNTTIP2	18	18	18	32.8	32.8	32.8	84.468	756	0	30.9071	28.7285	28.259	29.0894	27.2527	27.8982	27.9891	28.7661	28.9705	29.1184	28.5837	28.4492	28.3587
D3DSS6;Q9H7D0;Q5H9P3;Q9H7D0-2;H0Y7N4;Q68DL4	Dedicator of cytokinesis protein 5	DOCK5;DKFZp779M164	5	5	4	3.3	3.3	2.6	214.07	1860	0.00042391	25.8992	21.161	22.6348	24.1436	23.0826	23.8231	23.451	24.1374	23.3811	23.9782	23.9191	23.8447	23.8215
Q96HP0;K7ESB7;C9IZV6;B4DIL4;B7Z9U8	Dedicator of cytokinesis protein 6	DOCK6	8	4	4	4.6	2.8	2.8	229.56	2047	0.00041127	23.4728	NaN	21.8191	22.0164	19.3495	20.7364	20.2933	NaN	21.5821	22.3481	21.3448	NaN	21.439
Q96N67-4;Q96N67-3;Q96N67-5;Q96N67-2;Q96N67-6;Q96N67;H0Y7L2;B3KRG0;B4DSH0;Q96N67-7;A4FU72;A2A369;Q8NF50-4;Q8NF50-3;D3DRH1;Q8NF50-2;Q8NF50	Dedicator of cytokinesis protein 7	DOCK7	29	29	25	17.7	17.7	16	238.27	2098	0	30.7972	28.7821	28.1754	28.4017	27.2135	28.0622	28.2104	28.83	28.643	28.7097	28.413	28.6019	28.6964
K7EIV2;Q9BU89;K7ERU8	Deoxyhypusine hydroxylase	DOHH	4	4	4	38.1	38.1	38.1	24.385	223	0	27.3783	25.0432	23.585	24.2022	24.5938	24.9142	25.6057	25.1193	24.917	24.9742	25.5849	25.4124	25.7213
Q86YN1;Q86YN1-2;Q8IUV4	Dolichyldiphosphatase 1	DOLPP1	3	3	3	11.3	11.3	11.3	27.03	238	0.000231	28.2969	26.2244	26.0482	26.1723	24.868	25.2337	25.1128	26.3127	26.7443	26.305	25.8678	25.6749	25.7998
F8WD19;H7C304;H7C006;Q9NYP3-2;Q9NYP3-3;C9J4K5;C9JSP0;F8W8A5;Q9NYP3	Protein downstream neighbor of Son	DONSON	2	2	2	16.2	16.2	16.2	22.937	210	0.00040371	27.0261	24.8144	24.6689	25.0325	23.3361	24.2536	23.8936	24.8701	24.929	25.1953	24.7416	24.8516	24.6426
Q9Y3R5-2;Q9Y3R5	Protein dopey-2	DOPEY2	2	2	2	1	1	1	257.39	2291	0.0025974	26.291	24.5882	23.1504	24.1332	22.0975	23.2525	23.8087	24.5034	NaN	24.3481	23.3914	23.7545	24.3331
Q9BVM2;Q5JQQ4	Protein DPCD	DPCD	2	2	2	8.9	8.9	8.9	23.239	203	0.0013372	23.1166	21.9559	20.5844	NaN	20.5191	NaN	20.8962	21.7398	21.3773	NaN	21.8001	NaN	21.4429
B4DT58;Q92785;J3KMZ8;E9PN04	Zinc finger protein ubi-d4	DPF2	2	2	2	14.5	14.5	14.5	23.598	207	0.00041876	24.7798	22.2503	22.4448	NaN	NaN	23.0239	23.1911	22.2991	22.8599	NaN	NaN	23.6114	23.7208
I3L1H5;Q9BZG8;B4DNK0;Q9BZG8-3;Q9BZG8-2;B2RA29;B3KQW7;I3L3X9	Diphthamide biosynthesis protein 1	DPH1	7	7	7	18.1	18.1	18.1	47.313	431	0	28.0043	25.6285	25.2309	25.4791	24.9975	25.5814	25.5016	25.7975	25.972	25.5382	26.0316	26.0714	26.0816
Q9BQC3;B3KRB8;B4DNI8;E9PLL2;E9PMH7;Q9BQC3-2;H0YCR5	Diphthamide biosynthesis protein 2	DPH2	5	5	5	14.7	14.7	14.7	52.082	489	0	27.3284	24.9838	23.7151	25.1551	23.8714	25.1199	24.9498	25.2055	24.7668	24.921	25.4662	25.3479	25.3389
Q9H2P9;Q9H2P9-5;Q9H2P9-3;Q9H2P9-2;Q9H2P9-6;Q9H2P9-4;B3KWP1	Diphthine synthase	DPH5	6	6	6	30.9	30.9	30.9	31.651	285	0	28.6845	26.5159	25.9031	25.8982	24.9083	25.863	26.8099	26.5596	26.2787	26.2507	26.5154	26.5425	27.0153
O60762;Q5QPK2;H0Y368;E9PHH5;Q5QPJ9	Dolichol-phosphate mannosyltransferase	DPM1	12	12	12	52.7	52.7	52.7	29.634	260	0	31.4702	29.1248	29.0244	29.3061	28.0521	28.8513	28.6364	29.3018	29.6348	29.4628	29.1936	29.3658	29.0774
Q9P2X0;Q86TM7;Q6P184;Q3SX58;Q9P2X0-2;B4DEH1	Dolichol-phosphate mannosyltransferase subunit 3	DPM3	2	2	2	23.9	23.9	23.9	10.094	92	0	29.008	26.8851	26.619	26.9607	25.6168	26.3769	25.3787	26.7948	27.1593	27.0755	26.5699	26.8496	26.7407
Q9NY33-4;Q9NY33;Q5JPB8;Q53HL4;Q53GT4;G3V1D3;G3V180;B4E357;E9PKK8;E9PPK9;Q9NY33-2;E9PQF2;E9PQ14;E9PNX5	Dipeptidyl peptidase 3	DPP3;DKFZp686O1117	15	15	15	33.5	33.5	33.5	79.306	707	0	30.0556	27.7725	26.3174	26.9575	27.1547	27.6965	28.188	27.8228	27.4128	27.568	28.1829	28.1561	28.4517
Q86TI2-4;Q86TI2;Q86TI2-2;M0R2A8;M0R2G6;M0R162;M0QXI5;M0QXA6;M0R3E8;M0R145;M0QXG6;M0R0I1;M0R3C4	Dipeptidyl peptidase 9	DPP9	9	9	9	15.3	15.3	15.3	95.012	836	0	28.4769	25.2995	24.7757	25.5612	26.0305	26.282	26.631	26.1644	25.9693	25.8671	26.729	26.6836	27.0865
Q2PZI1;H7C3M5;Q2PZI1-2;H7C1I8	Probable C-mannosyltransferase DPY19L1	DPY19L1	4	4	4	8.7	8.7	8.7	77.318	675	0	27.0975	25.143	24.9109	24.8738	22.6051	23.9537	24.3667	25.2212	25.1768	25.2613	24.6298	24.605	24.3257
Q7Z388;E5RGH1;E5RGB7;H0YBV9;H0YBL6	Probable C-mannosyltransferase DPY19L4	DPY19L4	2	2	2	2.4	2.4	2.4	83.755	723	0.0020684	26.1467	24.0553	23.72	24.2882	22.8911	23.3124	22.0552	24.0498	24.3988	24.2169	23.8274	23.6811	23.7742
Q9C005;B4DIS3	Protein dpy-30 homolog	DPY30;LOC84661	3	3	3	45.5	45.5	45.5	11.25	99	0	27.6713	25.8817	25.5929	23.8794	25.0525	22.5399	25.4228	25.5501	25.8701	25.762	26.2473	24.75	25.0823
Q12882	Dihydropyrimidine dehydrogenase [NADP(+)]	DPYD	2	2	2	2.8	2.8	2.8	111.4	1025	0.0024267	23.6915	NaN	NaN	22.5352	NaN	NaN	22.8324	NaN	NaN	22.7314	NaN	NaN	23.2982
Q16555-2;Q53ET2;Q16555;Q59GB4;Q8NAN9	Dihydropyrimidinase-related protein 2	DPYSL2	8	2	2	25.6	4.9	4.9	58.162	536	0	25.7102	23.0682	21.9873	22.3334	23.0755	23.5015	23.9265	NaN	NaN	NaN	NaN	NaN	24.3923
Q53F47;Q01658	Protein Dr1	DR1	3	3	3	34.7	34.7	34.7	19.471	176	0	28.2046	25.833	25.1758	26.0267	25.2082	25.672	25.6061	25.7073	26.076	26.0791	26.4226	26.2266	26.0674
E9PQX9;Q14919;Q14919-2;C9JCC6;E9PMW2;E9PNC7	Dr1-associated corepressor	DRAP1	3	3	3	24.9	24.9	24.9	19.966	185	0.00044454	27.3154	25.0718	23.7784	24.4831	24.5288	25.018	25.0903	25.0493	24.6852	24.9301	25.7061	25.3927	25.4805
Q9Y295;Q9UFA5;F8WEE0;D6W526	Developmentally-regulated GTP-binding protein 1	DRG1	11	11	11	41.1	41.1	41.1	40.542	367	0	30.6359	28.3777	27.5522	27.7945	27.6257	28.018	28.6154	28.3203	28.1335	28.1064	28.8131	28.7511	28.878
A8MZF9;P55039;Q59FW9;J3KRL5;J3QR71;J3QRI9;B4DMP8;J3QKW7	Developmentally-regulated GTP-binding protein 2	DRG2	5	5	5	19.8	19.8	19.8	38.129	343	0	28.7709	26.3483	25.2461	25.9745	25.8676	26.5215	26.7038	26.3882	26.1006	26.2089	27.0531	26.9593	27.1449
Q9BVC3;A0A024R9J7	Sister chromatid cohesion protein DCC1	DSCC1	5	5	5	22.6	22.6	22.6	44.825	393	0	27.6623	25.1885	24.6468	25.3631	24.4213	25.1738	25.4052	25.4555	25.5962	25.4206	25.5877	25.7537	25.5259
Q14126;J3KSI6	Desmoglein-2	DSG2	20	20	20	28.7	28.7	28.7	122.29	1118	0	31.2017	29.3141	28.2081	28.6769	27.7039	28.1829	29.0077	29.2794	28.9721	28.8489	29.0184	28.7217	29.2888
Q5JW57;Q5JW53;Q9H410-3;Q5JW54;Q9H410-2;Q9H410-4;Q4G1A1;Q9H410;A8K3X3	Kinetochore-associated protein DSN1 homolog	DSN1	2	2	2	16.3	16.3	16.3	16.107	141	0.00078493	25.9744	24.1583	23.6048	23.8112	21.2984	23.3659	22.5957	23.5916	23.7979	23.6585	23.3869	24.3373	23.6579
P15924;P15924-3;P15924-2;Q4LE79;B4E2A0;B4DKX6;B4DWT7;Q6ZP16;G1UI31	Desmoplakin	DSP;DSP variant protein	103	103	103	44.4	44.4	44.4	331.77	2871	0	34.0577	32.4206	31.5355	31.246	30.28	30.9277	31.5422	32.3123	32.121	31.5084	31.5183	31.4953	31.7952
Q03001;E7ERU2;E9PEB9;F8W9J4;E7ERU0;E9PHM6;J3QTQ0;Q03001-8;F6QMI7;Q03001-9;E7ETB9;B4DSS9;Q6P0N6;Q03001-3;B4DGY0;Q03001-13;Q5T0V7;Q9H722;Q03001-10;H0YC82;E7ESK0;E7ERX3;Q9HDA7;H0YBX0;H0YAT7;Q9BSP9;Q86T18;H0YC65	Dystonin	DST	60	54	54	11.7	10.7	10.7	860.65	7570	0	30.6519	28.9218	27.9458	28.3497	26.8634	27.6141	27.8999	28.7495	28.4354	28.4252	28.3084	28.37	28.4901
P60981;P60981-2;F6RFD5;B7Z9M9	Destrin	DSTN	12	11	11	76.4	72.1	72.1	18.506	165	0	32.2876	30.1625	28.9581	29.5463	29.1774	29.7846	30.1641	29.976	29.5166	29.5571	30.3251	30.0958	30.5019
Q8TEA8;Q496C9	D-tyrosyl-tRNA(Tyr) deacylase 1	DTD1	5	5	5	31.6	31.6	31.6	23.423	209	0	29.2768	27.196	26.3201	26.8339	25.628	26.754	26.9339	26.8713	26.6714	26.8497	27.2468	27.1763	27.2164
Q8TDB6;Q8TDB6-2	E3 ubiquitin-protein ligase DTX3L	DTX3L	9	9	9	16.9	16.9	16.9	83.553	740	0	29.7992	27.4786	26.9442	27.0966	26.6859	27.2814	27.6007	27.7071	27.4438	27.4952	27.9142	27.7272	27.9255
P23919;P23919-2;Q53F55;H7BZ20;H7C312;G5E9E9;H7C3A4	Thymidylate kinase	DTYMK	12	12	12	61.3	61.3	61.3	23.819	212	0	30.1918	27.7024	27.0032	27.2644	27.5725	27.9242	27.9425	28.0106	27.6787	27.6296	28.452	28.3585	28.5179
Q6P1R4;H0YGW8;Q9BTJ3;J3QLE4;B4DPG7;J3QKP9;J3QQL9;J3KT57;F5H0Q0;J3QQZ0	tRNA-dihydrouridine(16/17) synthase [NAD(P)(+)]-like	DUS1L	4	4	4	12.3	12.3	12.3	53.23	473	0	26.271	24.3341	22.1232	24.0803	23.3733	24.0245	23.1933	24.0524	23.8651	24.1145	24.4399	24.2145	24.1543
E7EUN9;B4DKP8;Q9NX74;J3QLD5;I3L0K0;H3BMK6;I3L1K5;H3BQX4;H3BM64;I3L4H0;I3L4Y9	tRNA-dihydrouridine(20) synthase [NAD(P)+]-like	DUS2L	6	6	6	17.7	17.7	17.7	51.388	458	0	28.6173	26.3389	25.8476	25.9936	25.684	26.0526	26.1834	26.5033	26.2465	26.4732	26.7049	26.5757	26.7083
Q96G46;B2RDV7;Q96G46-3;O95323;D6W636;Q96G46-2;K7EM42;K7ER20;K7EQU9	tRNA-dihydrouridine(47) synthase [NAD(P)(+)]-like	DUS3L	6	6	6	13.8	13.8	13.8	72.593	650	0	27.4148	25.6122	24.5574	25.6414	22.9662	24.1282	24.5216	25.3769	25.1746	25.4042	24.9623	24.8631	25.2383
O75319;H7C0E6;O75319-2;C9JGC8;C9JYA6	RNA/RNP complex-1-interacting phosphatase	DUSP11	2	2	2	10.3	10.3	10.3	38.938	330	0	26.1322	24.6104	23.0255	23.6046	22.3411	22.8793	23.6987	24.3387	24.0138	23.7001	23.904	23.7447	23.7734
Q9BVJ7	Dual specificity protein phosphatase 23	DUSP23	2	2	2	12.7	12.7	12.7	16.588	150	0.00041632	29.1346	27.1995	26.4151	26.7424	26.3498	26.8736	24.5768	26.9554	26.8764	27.0513	27.6166	27.153	24.8732
K7ES89;Q8IYJ9;P51452;B5BUI8	Dual specificity protein phosphatase 3	DUSP3	2	2	2	17.4	17.4	17.4	14.246	132	0.00041135	27.4857	25.1945	24.3924	24.8775	24.5869	23.822	25.7561	25.4619	25.2166	25.8165	25.5448	23.5614	25.8599
P33316;H0YNW5;H0YKC5;H0YKI0;H0YMM5;H0YMP1	Deoxyuridine 5-triphosphate nucleotidohydrolase, mitochondrial	DUT	9	9	1	49.6	49.6	7.1	26.563	252	0	31.8001	29.5226	28.3069	29.0569	28.7869	29.4728	29.6954	29.3572	28.9473	29.2773	29.9183	29.8831	30.0401
Q92997-2;Q92997;F8WCF1;B4DM44;C9K0P9;I3L0M7;I3L2W9;Q9UG07;Q8WVA8;B4E2D6;I3L2N2;B4DLQ0;O14641	Segment polarity protein dishevelled homolog DVL-3;Segment polarity protein dishevelled homolog DVL-2	DVL3;DVL2;DKFZp586M1622	2	2	2	3.9	3.9	3.9	76.255	699	0.00042872	26.5845	24.7151	22.9313	24.0023	23.3643	23.8387	24.4222	25.1926	23.4909	24.8462	24.2153	23.6713	24.5151
Q9NXS9;Q7RTS9-2;Q7RTS9;A5XEI3;J3KSU8	Dymeclin	DYM	2	2	2	4.7	4.7	4.7	47.994	424	0.00039683	25.164	23.3496	22.5743	22.9999	NaN	22.4476	22.6434	23.4786	23.179	23.1248	NaN	22.9505	23.0869
Q14204;B4DSR6;H0YJ21;Q6P2H7;Q9NRC3;Q92862	Cytoplasmic dynein 1 heavy chain 1	DYNC1H1	185	185	185	51.6	51.6	51.6	532.4	4646	0	35.0694	32.8647	31.7922	32.4851	31.974	32.6604	32.8032	32.9183	32.526	32.6782	33.11	33.0933	33.1198
Q13409-3;Q13409-7;Q13409-2;Q13409;F8W8S0;Q59GU5;Q13409-6;B4DPZ3;Q13409-5;E7EQL5;E7EV09;B4DX93;E7EQU2;E7ESD3;E7EMU4;Q9H5W7;E7ET01;E7ETL8;E9PGG1;E7EUM4;E7ERR6;E7ERH4;Q53SA6;E7EU01	Cytoplasmic dynein 1 intermediate chain 2	DYNC1I2	14	14	14	37.7	37.7	37.7	68.426	612	0	31.635	29.2294	28.5183	28.8403	28.6751	29.3886	29.4009	29.4421	29.0824	29.1571	29.7645	29.7277	29.7074
Q9Y6G9;Q6MZE7;B3KM42;E9PHI6;B4DDM4;C9JGM7;C9JLW1	Cytoplasmic dynein 1 light intermediate chain 1	DYNC1LI1;DKFZp686A1525	14	13	13	38.8	36.3	36.3	56.578	523	0	30.6063	28.7173	27.4644	27.831	26.9691	28.0106	28.4532	28.4187	28.1429	28.2523	28.6655	28.4893	28.6793
O43237;O43237-2;B4DHD8;B4E2E0;J3KRI4;Q63HJ8;E7EPL8;J3KRZ2;H3BUM4;J3KSD2	Cytoplasmic dynein 1 light intermediate chain 2	DYNC1LI2	18	18	17	54.3	54.3	51.6	54.099	492	0	31.1858	28.8412	27.9356	28.4428	28.1119	28.6994	29.1941	28.9956	28.6441	28.7168	29.364	29.1912	29.4274
Q8NCM8;B0I1S0;Q8NCM8-2;Q49AI6	Cytoplasmic dynein 2 heavy chain 1	DYNC2H1	5	5	5	1.7	1.7	1.7	492.62	4307	0.00022316	26.3156	23.2847	21.3388	22.6379	23.5156	23.4099	25.2886	23.4112	24.1098	24.4898	24.3736	24.4841	24.5412
P63167;F8VXI7;F8VXL2;F8VRV5	Dynein light chain 1, cytoplasmic	DYNLL1	3	3	1	49.4	49.4	24.7	10.366	89	0	31.8154	29.7031	29.0593	29.3851	28.5801	29.1298	29.2884	29.6254	29.6085	29.4697	29.7934	29.4693	29.5561
P63172;Q5VTU3	Dynein light chain Tctex-type 1	DYNLT1	4	4	4	58.4	58.4	58.4	12.452	113	0	27.9415	24.6958	22.8165	25.5334	25.6171	25.3054	26.2841	26.3164	NaN	26.2094	26.2661	25.787	26.1703
O75923-15;O75923-3;O75923-9;O75923;O75923-14;O75923-6;O75923-12;O75923-5;O75923-11;O75923-4;O75923-10;O75923-2;O75923-8;O75923-7;O75923-13;B7Z2R1;B7Z8G4;E5KVZ4	Dysferlin	DYSF	10	9	9	7.9	7.2	7.2	222.31	1954	0	27.8278	24.9394	24.5365	25.1388	24.6077	25.9857	25.6532	24.7341	25.5318	25.4478	26.2279	26.0227	26.0946
Q16254;H3BTM3;H3BVE4	Transcription factor E2F4	E2F4	2	2	2	7	7	7	43.96	413	0.00040339	24.7925	22.8983	20.7208	21.137	NaN	23.4968	22.357	22.4871	22.9023	22.868	NaN	22.526	23.2804
Q5JPH6;H3BTB7;Q86YH3;H3BRF5;O14563	Probable glutamate--tRNA ligase, mitochondrial	EARS2	9	9	9	23.1	23.1	23.1	58.688	523	0	28.8319	26.6262	26.5014	26.8007	24.7448	26.3894	25.4655	26.8753	27.034	26.9142	26.3841	26.5236	26.0834
Q99848;H7C2Q8;B4DHA6;B4DRX8	Probable rRNA-processing protein EBP2	EBNA1BP2	12	12	12	40.8	40.8	40.8	34.852	306	0	32.478	30.4111	30.0266	30.5829	28.6354	29.4965	29.3368	30.3538	30.6508	30.7238	29.9238	30.1258	29.8223
Q15125;C9J719;C9JJ78	3-beta-hydroxysteroid-Delta(8),Delta(7)-isomerase	EBP	3	3	3	16.5	16.5	16.5	26.352	230	0	31.1496	28.9782	28.6183	29.0285	27.5808	28.4666	28.2624	29.0071	29.3078	29.2129	28.7776	28.9743	28.691
O95905-2;Q6I9U8;O95905;O95905-3;B3KMT5;F2Z2R1;C9J316	Protein SGT1	ECD;HSGT1	3	3	3	9.3	9.3	9.3	67.711	601	0	25.4023	23.4658	22.3945	22.096	22.6402	23.2835	22.5206	23.0192	22.9389	23.021	23.6351	23.6137	23.5941
B4DKB2;P42892-3;P42892-4;P42892;P42892-2;E9PN99;E9PHZ1	Endothelin-converting enzyme 1	ECE1	7	7	7	17.1	17.1	17.1	83.573	738	0	28.7826	26.7546	26.5878	26.4843	24.335	26.4178	25.3584	26.6687	26.8704	26.6626	26.3537	26.6663	26.3842
Q13011;M0R248;M0QZW4;B4DVS4	Delta(3,5)-Delta(2,4)-dienoyl-CoA isomerase, mitochondrial	ECH1	14	10	10	59.1	39	39	35.816	328	0	30.3271	28.0684	27.7221	28.1702	26.7262	27.8995	27.4289	28.085	28.3671	28.3334	27.7771	28.2259	27.8554
Q9NTX5-3;Q9NTX5-6;Q9NTX5-2;Q9NTX5;Q9NTX5-4;H0Y5L2;H0Y525;J3KP84;E9PPG7;E9PRU6;F2Z2D6;Q9NTX5-5;E9PJS8;E9PLY6;REV__Q9P2M7-2	Ethylmalonyl-CoA decarboxylase	ECHDC1	7	7	6	38.9	38.9	35.8	24.859	226	0	28.1721	26.2553	25.842	25.4755	24.7911	25.5618	25.1403	26.1245	26.0617	26.1285	26	26.0877	25.9019
P30084	Enoyl-CoA hydratase, mitochondrial	ECHS1	14	14	14	57.9	57.9	57.9	31.387	290	0	32.9686	30.9589	30.4943	30.7951	29.3021	30.1184	30.054	30.9088	31.0692	30.932	30.5123	30.6766	30.5133
P42126-2;P42126;Q96DC0;H3BS70	Enoyl-CoA delta isomerase 1, mitochondrial	ECI1;DCI	6	6	6	29.5	29.5	29.5	30.895	285	0	30.1854	27.9091	27.7459	28.1271	26.8727	27.3775	27.1933	28.1477	28.2173	28.2223	27.502	27.7421	27.5363
O75521-2;Q53HG3;Q53GC8;A0A024QZU5;O75521;Q6IBN4;B4DLL3;Q59E94;Q9NYD2;F1LLU7;F8WAW4;C9JB63;C9J000;F8W6J1	Enoyl-CoA delta isomerase 2, mitochondrial	ECI2;PECI;HCA64	11	11	11	42.1	42.1	42.1	39.609	359	0	30.681	28.7106	28.1975	28.5279	26.9158	27.8437	27.7125	28.6153	28.8582	28.7188	28.2116	28.3904	28.1959
Q5VYK3;J3KN16;B3KXF2;R4GMY1;B3KV72;Q5VYK5;F6XAQ5;R4GMY3	Proteasome-associated protein ECM29 homolog	ECM29;KIAA0368	48	48	48	36.9	36.9	36.9	204.29	1845	0	32.3587	30.2778	29.3107	29.7994	29.1682	29.7713	30.0161	30.2195	29.8766	30.0675	30.3215	30.2145	30.3568
Q9BQ95;J3KTF5;Q9BQ95-2;K7EMM0;K7EPL5;K7EN32;Q9BQ95-3;K7EJI1;K7EIK2;K7EJG5	Evolutionarily conserved signaling intermediate in Toll pathway, mitochondrial	ECSIT	11	11	11	43.4	43.4	43.4	49.148	431	0	29.2115	27.2724	26.9315	27.0562	25.4762	26.3381	25.8502	27.1415	27.5137	27.19	26.7832	26.9601	26.4972
Q9H8V3-2;Q9H8V3-4;Q9H8V3;G5E9L8;Q9H8V3-3;Q96SJ9;H7C3G1	Protein ECT2	ECT2	4	4	4	5.7	5.7	5.7	99.92	882	0	26.9826	24.8779	24.6612	24.9633	23.4732	23.222	24.3311	24.8017	25.2762	25.159	24.6419	24.2107	24.7007
Q96F86;H3BSQ0;H3BPW9	Enhancer of mRNA-decapping protein 3	EDC3	3	3	3	7.3	7.3	7.3	56.077	508	0.00042132	25.7233	23.7827	22.7416	22.9418	22.3476	23.0326	23.5138	23.7928	23.3699	23.1872	23.5743	23.5156	23.9809
Q6P2E9;Q6P2E9-2;B7Z7V8;I3L0V0;I3L3M2;I3L2F4	Enhancer of mRNA-decapping protein 4	EDC4	16	16	16	20.3	20.3	20.3	151.66	1401	0	29.522	27.7987	26.9154	26.806	25.8311	26.264	27.1915	27.7309	27.4549	27.155	27.0393	26.9311	27.6508
B7ZLZ2;Q9BZQ6;H0Y498	ER degradation-enhancing alpha-mannosidase-like protein 3	EDEM3	3	3	3	4.1	4.1	4.1	102	905	0	27.278	25.7398	25.5162	24.7598	23.0529	24.3648	NaN	25.2688	25.7842	25.6774	24.8275	24.9938	NaN
O60869-2;O60869-3;O60869	Endothelial differentiation-related factor 1	EDF1	4	4	4	32.4	32.4	32.4	15.48	139	0	30.2037	27.8181	27.2532	27.7569	27.166	27.7281	27.84	28.1279	27.7918	27.9969	28.3117	28.1357	28.2882
O43854-2;O43854	EGF-like repeat and discoidin I-like domain-containing protein 3	EDIL3	2	2	2	7.4	7.4	7.4	52.747	470	0.00041841	24.4507	NaN	NaN	NaN	22.3423	23.2201	22.9025	NaN	NaN	NaN	23.5705	23.6556	23.4679
Q15075;A8K7J3;Q05D76	Early endosome antigen 1	EEA1	36	36	36	31.7	31.7	31.7	162.46	1411	0	31.3278	29.006	28.1481	28.6324	28.0794	29.0317	29.1846	29.1104	28.835	28.9387	29.3573	29.4989	29.4847
O75530-3;O75530;O75530-2;E9PJK2;B4DVW7;E9PMU3;H0YEL4;B4DFK0	Polycomb protein EED	EED	8	8	8	22.8	22.8	22.8	45.524	400	0	29.1106	26.6761	26.4356	26.5785	25.7864	26.4153	26.9984	26.8495	27.0158	26.9733	26.9904	27.0537	27.1783
Q6IPT9;Q53HR5;Q53HQ7;Q53HM9;Q53G85;P68104;Q6IPN6;A8K9C4;Q53GA1;Q5VTE0;Q96RE1;Q6IQ15;B4DV42;Q53HR1;Q53G89;Q504Z0;Q9H2I7;Q6P4C9;Q96CD8;Q96C29;Q8TBL1;Q6P082;Q9NZS6;B4E2C5;A9X7H1;Q5JR01;Q96EB3;Q14222;Q2F837;A6PW80;Q6NSH7;Q6NS35	Elongation factor 1-alpha;Elongation factor 1-alpha 1;Putative elongation factor 1-alpha-like 3	EEF1A1;EEF1A1P5;EEF1A1L14	26	26	0	68.4	68.4	0	50.184	462	0	37.6436	35.23	34.5243	34.95	34.7262	35.2121	35.4909	35.1007	34.7704	34.8425	35.7688	35.551	35.8158
Q05639;Q59GP5	Elongation factor 1-alpha 2	EEF1A2	26	14	14	68.3	38.2	38.2	50.47	463	0	33.1506	30.602	29.4441	30.212	30.4325	30.9181	31.1923	30.5005	29.9331	30.2929	31.3089	31.3104	31.5126
P24534;A4D1M6;C9JZW3;F2Z2G2;F8WF65	Elongation factor 1-beta	EEF1B2;LOC392793	9	7	7	64	58.7	58.7	24.763	225	0	33.275	31.0356	30.2422	30.431	30.2532	31.1871	30.7054	30.8558	30.6576	30.6355	31.4574	31.5447	31.3993
P29692;P29692-2;D3DWK1;B2RAR6;E9PRY8;P29692-4;E9PQZ1;E9PK01;H0YE72;Q71RH4;Q9H7G6;H0YE58;E9PQ49;E9PI39;E9PPR1;E9PL12;E9PMW7;E9PIZ1;H0YCK7;E9PK06;E9PK72;E9PQC9;E9PKK3;E9PNW6;E9PJD0	Elongation factor 1-delta	EEF1D	19	19	2	75.1	75.1	12.1	31.121	281	0	34.3633	31.9259	30.8804	31.609	31.4851	32.0536	32.3045	31.8718	31.5846	31.6422	32.6075	32.534	32.6109
O43324;O43324-2;D6RBD7;C9J1V9;H0YAL7;D6RCQ0	Eukaryotic translation elongation factor 1 epsilon-1	EEF1E1;hCG_2043275	7	7	7	50.6	50.6	50.6	19.81	174	0	30.3698	28.3914	27.6255	28.2838	27.0803	27.2477	27.5777	28.5689	28.1872	28.3953	28.1279	27.8392	28.0404
P26641;B4DTG2;B4DUP0;B4DUK7;B4DSR4;Q2F838;Q2F840	Elongation factor 1-gamma	EEF1G	27	27	27	72.1	72.1	72.1	50.118	437	0	35.2656	32.7614	31.8064	32.4534	32.4914	33.0236	33.1634	32.8154	32.4992	32.5746	33.588	33.4835	33.563
P13639;Q8TA90;B4DPU3;Q6PK56;B4DRE8;B4DMC6;Q6W6M8;M0R0I6	Elongation factor 2	EEF2	50	50	49	69.7	69.7	68.5	95.337	858	0	36.6643	34.2553	33.3659	33.9611	33.8035	34.2681	34.537	34.2147	33.8885	34.0289	34.8239	34.7026	34.8978
Q96HZ6;P57772;C9J8T0	Selenocysteine-specific elongation factor	EEFSEC	6	6	6	19.5	19.5	19.5	62.578	569	0	29.0286	26.9961	26.1727	26.7235	25.6978	26.4548	26.2698	26.8375	27.0019	26.7253	26.7764	26.8145	27.01
O75071;B7Z3D1;F5H7K3;B7Z444;B3KMB2	EF-hand calcium-binding domain-containing protein 14	EFCAB14	6	6	6	17.8	17.8	17.8	55.031	495	0	28.22	26.2417	25.7123	26.1698	24.2641	25.5025	25.0669	26.1124	26.249	26.1428	25.8853	26.0941	25.6754
Q59G97;Q12805-2;Q12805-4;Q12805-3;Q12805;A8KAJ3;B4DWH0;Q53TA7;Q12805-5;B2R6M6;B3KS53	EGF-containing fibulin-like extracellular matrix protein 1	EFEMP1	9	9	9	32.1	32.1	32.1	46.231	418	0	28.554	26.7661	26.3951	26.3366	24.8469	26.0552	22.7536	26.3955	27.208	26.8529	25.7974	26.2231	24.2825
Q96C19;H0Y4Y4	EF-hand domain-containing protein D2	EFHD2	9	9	7	37.9	37.9	29.2	26.697	240	0	30.3206	28.0354	27.0526	27.4475	27.348	27.8377	28.3104	28.216	27.8183	27.8524	28.4829	28.3516	28.5651
Q14156-2;Q14156;H9KV44;A2VDI4;Q14156-3;B4DG97;B4DZ89;E5RJS1;H7BXG9;Q9Y2G0-3;E7ESK9;B3KT90;Q9Y2G0	Protein EFR3 homolog A	EFR3A	8	8	8	16.3	16.3	16.3	88.8	785	0	27.6878	26.0062	23.8734	24.9467	24.055	25.6023	24.964	25.4777	25.7102	25.7031	25.2989	25.392	25.4556
Q15029-2;Q6IBM8;Q15029;Q15029-3;B3KX19;Q8IXJ3;A8KAP3;B4DZB1;B3KWY2;K7EP67;K7EJ74;K7EIT3;K7EIV5	116 kDa U5 small nuclear ribonucleoprotein component	EFTUD2;U5-116KD;SNRP116	44	43	43	65.5	64.5	64.5	105.38	937	0	34.1451	32.1016	31.6034	31.9048	30.5555	31.4282	31.2973	32.0395	32.2375	32.1561	31.7818	31.8494	31.7043
Q2TTR7;P00533;E9PFD7;A8K2T7;A9CB80;B7Z2I3;F2YGG7;E7BSV0;Q504U8;Q147T7	Epidermal growth factor receptor	EGFR	33	33	0	35.7	35.7	0	134.32	1210	0	33.4404	31.4423	31.0107	31.4853	29.5085	30.459	30.307	31.4394	31.5532	31.5635	30.838	30.9828	30.86
Q8N3D4;E9PSB0;H0YDZ9;E9PIH6	EH domain-binding protein 1-like protein 1	EHBP1L1	10	10	9	9.5	9.5	8.9	161.85	1523	0	27.134	24.768	NaN	23.6107	23.8633	25.2093	25.6277	24.9628	NaN	24.3516	25.2033	25.6591	25.8498
Q9H4M9;A0A024R571;B4DMV9;B4DR44;B4DTR4;B4DZH9;C9JC03;C9J2Z4;C9JDQ8;C9JIJ3;C9IZH1;B4DFR5	EH domain-containing protein 1	EHD1	25	25	17	69.5	69.5	49.3	60.626	534	0	32.2987	29.2992	28.4614	29.3836	29.5536	30.2682	30.4544	29.6096	29.204	29.4961	30.7075	30.5974	30.796
Q9NZN4;Q8NCJ3;B4DLA1;B4DNU6;B3KUH4;B4DU62;B7ZAY3;B4DE23	EH domain-containing protein 2	EHD2	14	13	13	39.6	37.8	37.8	61.161	543	0	28.8115	25.437	23.9215	25.4433	26.3187	26.6596	27.3785	26.0243	25.6563	25.8506	27.4075	27.223	27.5373
Q9H223;A8K9B9	EH domain-containing protein 4	EHD4	23	21	19	55.3	51.6	48.2	61.174	541	0	31.334	28.6147	28.2418	28.7459	28.3814	29.1645	29.1039	28.7766	28.4801	28.7527	29.528	29.4436	29.6088
Q08426;Q08426-2;A0PJI6;C9JJE0	Peroxisomal bifunctional enzyme;Enoyl-CoA hydratase/3,2-trans-enoyl-CoA isomerase;3-hydroxyacyl-CoA dehydrogenase	EHHADH	17	17	17	31.8	31.8	31.8	79.494	723	0	30.2449	28.1809	27.5841	27.9708	26.5047	27.7398	27.4594	28.1016	28.1422	28.1745	28.0073	28.1935	27.9302
Q9H9B1-4;Q9H9B1-2;Q9H9B1-3;Q9H9B1	Histone-lysine N-methyltransferase EHMT1	EHMT1	5	5	5	13	13	13	86.703	808	0	27.9489	26.3457	24.6965	25.759	23.0828	24.8155	25.6161	25.8438	25.6741	25.9468	25.2967	25.3304	25.9593
Q59FM7;Q96KQ7-2;Q96KQ7;B7Z852;A2ABF8;A2ABF9;H0Y4K5	Histone-lysine N-methyltransferase EHMT2	EHMT2	9	9	9	12.4	12.4	12.4	114.99	1031	0	27.6512	26.0822	25.3232	25.7911	NaN	24.0007	24.4502	26.0377	26.1029	25.6109	NaN	25.0962	24.8859
B4DKL6;O14681;E9PLB8;E9PL33;Q59EJ1;E9PM05;E9PS58;A6NES3;E9PQN7;E9PK61;B7ZB74;B4DWJ0	Etoposide-induced protein 2.4 homolog	EI24	3	3	3	8.3	8.3	8.3	37.477	326	0.00022512	28.0673	25.8419	25.6323	25.9778	24.9205	25.5865	24.3149	25.7762	26.1656	26.1002	25.9327	26.0441	25.704
P41567;K7EM18;O60739;Q53F41;K7EQP2	Eukaryotic translation initiation factor 1;Eukaryotic translation initiation factor 1b	EIF1;EIF1B	7	7	7	76.1	76.1	76.1	12.732	113	0	30.3148	28.0576	26.87	27.9514	27.2332	27.8085	28.067	28.044	27.8063	28.0634	28.4267	28.2617	28.5325
E9PQD0;E9PS30;E9PLI6;E9PS76;Q8N9N8	Probable RNA-binding protein EIF1AD	EIF1AD	2	2	2	51.6	51.6	51.6	7.3314	64	0.00022983	26.8014	24.5643	22.6988	23.7533	23.9357	24.5878	24.8356	24.0743	23.986	24.4391	25.1993	25.0285	25.1372
X6RAC9;P47813;O14602;A6NJH9	Eukaryotic translation initiation factor 1A, X-chromosomal;Eukaryotic translation initiation factor 1A, Y-chromosomal	EIF1AX;EIF1AY	3	3	3	29.3	29.3	29.3	13.232	116	0	28.1905	25.8685	24.8643	26.0056	25.062	25.5516	25.9075	26.2392	25.7556	25.9773	26.1589	25.9054	26.226
B4DQ14;Q9BY44;F8WAE5;B4DF96;Q9BY44-2;C9IZE1;H7C5R5;H7C5Q3;F8WF18;F8WAT3	Eukaryotic translation initiation factor 2A	EIF2A	24	24	24	57	57	57	62.288	560	0	32.0219	29.791	28.8339	29.451	28.9531	29.5023	29.8067	29.814	29.4491	29.6762	30.1339	30.0088	30.1986
B7ZKK7;P19525;P19525-2;Q8IW76;Q05CP4;Q6PK38;C9JZT2;F8WBH4	Interferon-induced, double-stranded RNA-activated protein kinase	EIF2AK2	15	15	15	33.9	33.9	33.9	61.51	546	0	31.5719	29.1619	28.5283	28.7782	28.6138	29.2173	29.4016	29.2667	29.149	29.1557	29.7349	29.6527	29.7845
H0YME5;Q9P2K8-2;Q9P2K8	Eukaryotic translation initiation factor 2-alpha kinase 4	EIF2AK4	6	6	6	6.3	6.3	6.3	161.12	1427	0	26.6409	24.4335	22.7418	24.1175	23.8449	24.4065	24.2145	24.5682	23.6555	24.4671	24.5733	24.7721	25.0011
Q14232;F5H0D0;B4DGX0;H0YGG4	Translation initiation factor eIF-2B subunit alpha	EIF2B1	7	7	7	30.5	30.5	30.5	33.712	305	0	30.3653	28.0217	27.3702	27.6507	27.372	27.8918	28.1779	28.1305	28.0082	27.8714	28.5572	28.4381	28.5751
P49770;Q9BPX4;H0YJJ8;G3V5E5	Translation initiation factor eIF-2B subunit beta	EIF2B2	9	9	9	30.8	30.8	30.8	38.989	351	0	30.1657	27.8634	27.003	27.7677	26.899	27.659	27.9547	27.9085	27.6421	27.7941	28.4108	28.1701	28.2201
Q9NR50-3;Q9NR50-2;Q9NR50;H0Y580;Q9HA31;Q5QP88	Translation initiation factor eIF-2B subunit gamma	EIF2B3	14	14	14	40.6	40.6	40.6	44.803	401	0	30.316	28.2016	27.0637	27.8332	27.2115	27.7718	27.9762	28.1515	27.7834	28.0534	28.4065	28.2318	28.4258
Q71US4;Q9UI10-3;Q9UI10;Q9UI10-2;E7ERK9;Q9Y3W7;B4DUP5;H7C2L8	Translation initiation factor eIF-2B subunit delta	EIF2B4;DKFZp586J0119	10	10	6	26.3	26.3	16	57.553	520	0	29.4077	27.1031	26.3787	26.7466	26.4466	26.9686	27.1153	27.2147	26.9941	27.096	27.606	27.4285	27.5373
E9PC74;Q13144;Q59HD8;C9JRD9;H7C2X0	Translation initiation factor eIF-2B subunit epsilon	EIF2B5	14	14	14	33.3	33.3	33.3	78.346	705	0	30.4277	28.6567	27.313	28.1704	26.3523	27.9374	27.6427	28.2232	27.873	28.047	28.2643	28.3106	28.5326
A4FVC0;Q9UKV8-2;Q9UKV8	Protein argonaute-2	EIF2C2;AGO2	8	8	6	16.6	16.6	13.6	91.495	808	0	28.1353	25.9012	25.2213	26.2485	24.3213	25.5454	25.3705	25.9642	25.9273	25.9736	26.039	25.8358	26.0696
P41214;P41214-2;Q5SY38;Q59FU5;B4DGD2	Eukaryotic translation initiation factor 2D	EIF2D	14	14	12	37.5	37.5	31.8	64.706	584	0	29.5719	27.5015	26.3195	27.1406	26.0457	27.1218	27.2629	27.4878	27.0734	27.3453	27.5617	27.4508	27.5969
P05198;G3V4T5;H0YJS4	Eukaryotic translation initiation factor 2 subunit 1	EIF2S1	19	19	18	62.9	62.9	58.7	36.112	315	0	33.3859	31.0705	30.2984	30.775	30.3283	30.9662	31.1394	31.0625	30.9366	31.0607	31.4808	31.456	31.4432
P20042;B5BU01;Q96I16;Q3B7I9;Q59GZ3	Eukaryotic translation initiation factor 2 subunit 2	EIF2S2	20	20	20	56.8	56.8	56.8	38.388	333	0	32.4638	30.1505	29.1912	29.9018	29.5669	30.1138	30.1092	30.1348	30.1041	30.2263	30.6268	30.5132	30.6063
P41091;Q53HK3;A8K2Y2;B2R5N2;Q2VIR3;Q2VIR3-2;F8W810;H7BZU1	Eukaryotic translation initiation factor 2 subunit 3;Putative eukaryotic translation initiation factor 2 subunit 3-like protein	EIF2S3;EIF2S3L	19	19	19	53.4	53.4	53.4	51.109	472	0	33.9092	31.6224	30.9902	31.3757	30.9114	31.4078	31.5004	31.6762	31.5798	31.6147	31.9965	31.9441	31.9496
Q24JU4;Q14152;J9R021;F5H335;B4DYS1;Q7Z5T5;Q6P1R0;Q05BS0;Q3B770	Eukaryotic translation initiation factor 3 subunit A	EIF3A;eIF3a	48	48	48	40.9	40.9	40.9	166.47	1382	0	33.4307	31.3121	30.1232	31.0943	30.1853	30.8775	31.0711	31.2661	30.8498	31.1244	31.3563	31.3484	31.5274
P55884;P55884-2;A4D210;B4DV79;B4DXN6;Q96G38;Q86UM1;C9JZG1;C9JQN7;Q59FS8	Eukaryotic translation initiation factor 3 subunit B	EIF3B;EIF3S9	33	33	33	53.3	53.3	53.3	92.48	814	0	33.7374	31.5368	30.6474	31.1192	30.6449	31.2936	31.4233	31.5017	31.2376	31.3668	31.7321	31.6863	31.8369
B4DVQ5;Q99613;A1KYQ7;B4DVU3;B4DDN4;H3BRV0;B4E1D5;B5ME19;B4DRU0;B4E2Z6;B3KNZ4;A0A024QYX7;Q3B7B9;H3BPE3;H3BPE4;H3BTY8	Eukaryotic translation initiation factor 3 subunit C;Eukaryotic translation initiation factor 3 subunit C-like protein	EIF3C;EIF3CL	27	27	27	34	34	34	103.64	898	0	32.9165	30.7215	29.837	30.4416	29.6794	30.4193	30.5965	30.7227	30.4716	30.6039	30.9338	30.9001	31.0233
B4DVY1;A8MWD3;O15371;B4E1K8;B0QYA5;B0QYA4;B0QYA6;B0QYA7;B0QYA8	Eukaryotic translation initiation factor 3 subunit D	EIF3D	17	17	17	55.5	55.5	55.5	58.14	499	0	32.946	30.0914	29.3381	29.8526	29.1843	29.4923	31.939	30.6234	30.4727	30.6464	30.9945	30.9696	31.0292
B4DMT5;O00303;B3KSH1;B4DEW9;H0YDT6;Q9BX72;E9PQV8	Eukaryotic translation initiation factor 3 subunit F	EIF3F	13	13	13	57.7	57.7	57.7	33.24	307	0	32.2904	29.8331	29.3382	29.6086	29.2537	29.9337	30.0779	30.0445	29.8919	29.9735	30.3475	30.2529	30.3485
O75821;K7EL20;A8K5K5;Q6IAM0;K7ENA8;K7EP16;B0AZV5;K7EL60;K7ENH0;B7Z1G0	Eukaryotic translation initiation factor 3 subunit G	EIF3G;EIF3S4	13	13	3	47.8	47.8	15.9	35.611	320	0	31.6935	29.5662	28.6029	29.214	28.5379	29.0629	29.3767	29.5027	29.2211	29.3523	29.7245	29.5886	29.8179
O15372;B3KS98;Q5BKY2;Q53HR0;Q53HG0;E5RGU4;E5RJT0;B4DJN9;E5RFW7;E5RFH0;E5RHC7;E5RH59	Eukaryotic translation initiation factor 3 subunit H	EIF3H;EIF3S3	17	17	17	70.2	70.2	70.2	39.93	352	0	32.3015	30.2219	29.5823	29.6846	29.1205	29.76	29.7154	30.2697	29.9148	29.9991	30.1756	30.2355	30.3921
Q13347;Q53HU7;Q5TFK1;Q9P1D9	Eukaryotic translation initiation factor 3 subunit I	EIF3I	19	19	19	78.5	78.5	78.5	36.501	325	0	33.2861	31.1122	30.2997	30.7048	30.1905	30.8135	30.8747	31.0644	30.827	30.8928	31.3272	31.2511	31.2062
O75822;O75822-3;O75822-2;H0YGJ7;H0YLP3	Eukaryotic translation initiation factor 3 subunit J	EIF3J	12	12	12	55.8	55.8	55.8	29.062	258	0	30.5786	28.3437	27.4744	28.0735	27.3716	28.2982	28.1128	28.4085	28.1214	28.3414	28.4888	28.6869	28.6816
B7ZAM9;B4DVD7;Q9UBQ5;K7ERF1;K7ES31;K7EMQ9;K7EQM4;U3LUI4;B4DQ48;K7EK53	Eukaryotic translation initiation factor 3 subunit K	EIF3K	9	9	9	62.1	62.1	62.1	24.484	211	0	31.5851	29.2695	28.5093	29.1063	28.6159	29.053	29.2669	29.2542	29.2127	29.3983	29.7597	29.4304	29.6903
Q9Y262;B0QY89;Q9Y262-2;B4DQF6;B3KPB9;B0QY90;B3KNG0;Q8N7H0;Q7Z5X3;C9JHP4;C9K0Q7;B4DEH4;H7C3A0;H0Y7E6	Eukaryotic translation initiation factor 3 subunit L	EIF3L	27	27	27	55.1	55.1	55.1	66.726	564	0	33.2822	30.9952	30.2655	30.7595	30.0495	30.7101	31.1171	31.0907	30.9215	30.989	31.347	31.2632	31.3792
Q7L2H7;B4E2Q4;J3KNJ2;H0YCQ8;E9PN86;E9PRI2;E9PRY0;E7ESM3;B4DT09	Eukaryotic translation initiation factor 3 subunit M	EIF3M	15	15	15	48.1	48.1	48.1	42.502	374	0	32.6816	30.6676	29.5782	30.2435	29.4487	30.107	30.1858	30.2927	30.0495	30.2123	30.5262	30.5001	30.5984
Q6IAX5;P60228;B2R806;B3KW56;E5RGA2;H0YBR5;E5RHS5;H0YAW4;E5RIT4;E5RII3;E5RIP5;E5RJ25;H0YBP5	Eukaryotic translation initiation factor 3 subunit E	EIF3S6;EIF3E	22	22	22	58.4	58.4	58.4	52.205	445	0	33.0388	30.8483	29.9025	30.3845	30.1552	30.5427	30.6848	30.7874	30.598	30.7202	31.1051	31.0251	31.0796
P60842;A8K088;A8K7F6;J3KT12;P60842-2;Q59F68;J3QS69;B4DNH2;J3KTB5;J3QL43;J3QR64;J3KSZ0;J3KTN0;J3QLN6;B4E047;J3KS25;B4DKP9;J3QKZ9;B4E102;J3KS93;J3KT04;J3QL52;J3QQP0;Q86WD0;D3DSD6	Eukaryotic initiation factor 4A-I	EIF4A1	24	20	13	67.7	61.8	42.4	46.153	406	0	35.3259	32.8811	32.2012	32.6931	32.354	32.9598	33.135	32.7459	32.6242	32.7358	33.318	33.2984	33.4282
Q14240;Q14240-2;E7EQG2;Q9NZE6;B4DJX6;Q96B07;J3KSN7;E7EMV8;Q59GT8;Q5JWW0;E9PBH4;F8WE11;C9JUF0	Eukaryotic initiation factor 4A-II	EIF4A2	17	6	6	50.4	25.1	25.1	46.402	407	0	28.6344	26.3453	25.0436	25.8871	25.792	26.3231	26.4668	26.32	26.3987	26.5324	26.6952	26.6421	26.7394
P38919;I3L3H2	Eukaryotic initiation factor 4A-III;Eukaryotic initiation factor 4A-III, N-terminally processed	EIF4A3	26	26	22	70.6	70.6	64.7	46.871	411	0	34.8619	32.5723	32.1417	32.4923	31.6806	32.3281	32.2826	32.5376	32.7383	32.6637	32.7045	32.7058	32.6326
B4DEP6;P23588;E7EX17;B4DRM3;B4DS13;F8VSC7;F8VP89;F8W0K0;F8VX11;F8VYE9;B4DS01;F8VRU1;Q7Z5Y0;Q6AI40	Eukaryotic translation initiation factor 4B	EIF4B	15	15	15	32.5	32.5	32.5	66.127	587	0	31.9171	29.7646	28.8563	29.423	28.693	29.4471	29.5229	29.7323	29.5216	29.6532	29.9351	29.8368	29.9962
P06730;P06730-2;Q32Q75;P06730-3;D6RBW1;B7Z2T1;H0Y8J7;D6RFJ3;D6RHE2;H0Y8X3;A6NMX2	Eukaryotic translation initiation factor 4E	EIF4E	7	7	7	39.2	39.2	39.2	25.097	217	0	30.1539	27.881	27.0792	27.908	26.9076	27.4651	27.8541	27.9191	27.8301	27.8094	28.1991	28.0534	28.3338
O60573;B8ZZL3;B9A044;O60573-2;B8ZZ50;Q59FE1;B4E1E4;B9A023;C9JEL3	Eukaryotic translation initiation factor 4E type 2	EIF4E2	4	4	4	20.8	20.8	20.8	28.362	245	0	26.7486	24.4511	23.6204	24.2338	23.7611	24.0947	24.5787	24.3209	24.1832	24.7543	24.9583	24.8041	24.7915
Q13542;B2R9B9;Q6FG68	Eukaryotic translation initiation factor 4E-binding protein 2	EIF4EBP2	2	2	2	23.3	23.3	23.3	12.939	120	0	24.7207	22.1943	21.869	NaN	21.6348	23.0645	22.7368	22.0423	22.6307	NaN	23.3079	23.4091	22.9875
E7EX73;E9PGM1;E7EUU4;Q04637-8;Q04637-7;Q04637-5;Q04637-4;Q04637-3;B4DGF1;Q04637;Q04637-9;B2RU10;B2RU06;Q4LE58;Q04637-6;B4DSI9;Q96I65;C9JF13;C9J6B6;C9K073;C9J2Z7;H7C044;H7C0V6;F8WCF2;C9J556;REV__Q8NEG2-2;C9JHW9;C9JSU8;O95065;C9JWW9;REV__Q8NEG2;REV__F5H7J8;REV__Q86XB5;REV__C9JQZ6;REV__J3KQX6	Eukaryotic translation initiation factor 4 gamma 1	EIF4G1;EIF4G1 variant protein	50	50	46	42.8	42.8	39.9	158.64	1436	0	34.3142	32.1558	31.221	31.6932	31.0534	31.7319	32.1619	32.0799	31.7933	31.9081	32.2271	32.2389	32.4581
P78344-2;H0Y3P2;P78344;D3DQV9;Q59G42;B4DZF2;Q2TU89;H0YCH5;E9PKF8;H0YE22;H0YD77;Q3LIE0;H0YEC5;H0YE44;H0YCF8;H0YEN8;H0YDC0	Eukaryotic translation initiation factor 4 gamma 2	EIF4G2;AAG1	21	21	21	27.6	27.6	27.6	98.149	869	0	31.0413	28.9329	27.894	28.3553	27.8738	28.3775	28.9258	28.945	28.6201	28.7393	28.9286	28.9568	29.216
Q15056;Q15056-2;Q75MU1;B4DMV6;Q75MU2;A4D198;Q75MT8	Eukaryotic translation initiation factor 4H	EIF4H;WBSCR1;LOC392647	6	6	6	37.9	37.9	37.9	27.385	248	0	31.3448	29.0754	27.982	28.7434	28.3604	28.8834	29.1776	29.058	28.7033	28.9065	29.6153	29.4122	29.5595
Q6IBU0;P55010;H0YLZ1;Q32Q19;Q05DF3;H0YN40;H0YMJ8;H0YM54;B4DEN3;H0YK11;H0YK29	Eukaryotic translation initiation factor 5	EIF5	11	11	11	32.9	32.9	32.9	49.151	431	0	31.3948	29.1011	28.1709	28.8508	28.4476	28.7802	29.2403	29.0133	28.7708	29.0056	29.5645	29.4617	29.6663
P63241;P63241-2;I3L397;I3L504;Q6IS14;F8WCJ1;C9J7B5;C9J4W5;Q9GZV4	Eukaryotic translation initiation factor 5A-1;Eukaryotic translation initiation factor 5A-1-like	EIF5A;EIF5AL1	9	9	9	63.6	63.6	63.6	16.832	154	0	34.3601	32.05	31.1234	31.6331	31.4873	31.8608	32.2262	31.9722	31.6855	31.789	32.5466	32.2807	32.5865
Q8N5A0		EIF5B	30	30	2	32.8	32.8	2.5	138.8	1220	0	32.7861	30.5117	29.6622	30.3487	29.5339	30.4256	30.4225	30.5348	30.3468	30.6577	30.687	30.7836	30.7586
P56537;P56537-2;B7ZBH1;F8WD20;B4DJH0;F8WDS6	Eukaryotic translation initiation factor 6	EIF6	9	9	9	60	60	60	26.599	245	0	33.0145	30.9331	30.3664	30.5227	29.7395	30.3172	30.4491	30.85	30.8075	30.7376	30.8184	30.6932	30.7368
Q9BQ52-4;B4DT15;Q9BQ52;G5E9D5;B3KSU9;E7ES68;Q9BQ52-3;Q9BQ52-2;H7C2I4;V9GYS7;J3QRS2;V9GYU5;J3QL08;J3QLK4;V9GZ72;J3QQT1	Zinc phosphodiesterase ELAC protein 2	ELAC2	22	22	1	46.1	46.1	1.4	87.563	786	0	31.2343	28.9944	28.5645	29.1024	27.7922	28.6425	28.4498	29.1206	29.04	29.0668	28.9036	28.9318	28.9549
Q15717;B4DVB8;M0QZR9;M0R055;B7Z5E0;P26378-4;P26378-2;P26378-5;B1APY9;P26378;P26378-3;B1APY8	ELAV-like protein 1	ELAVL1	13	13	12	53.1	53.1	50.3	36.091	326	0	33.2168	30.9769	30.5804	30.8992	29.8481	30.686	30.5455	31.0338	31.3092	31.1741	30.9522	31.0861	30.9271
Q12926-2;Q12926;B1AM49;C9JB16;B1AM48	ELAV-like protein 2	ELAVL2	3	2	2	10.1	7.5	7.5	38.015	346	0.00040717	24.4527	NaN	22.898	NaN	22.0392	22.706	21.929	NaN	22.7925	NaN	NaN	NaN	23.3218
U3KQ90;Q59HG4;V9H027;P55199;A8KAP0	RNA polymerase II elongation factor ELL	ELL	2	2	2	5.7	5.7	5.7	53.6	488	0.00042445	26.1156	24.2009	22.6111	23.4415	22.282	23.3167	24.2591	24.1827	23.691	23.8284	23.052	23.9824	24.5317
F5GZP8;B7Z1S8;Q7Z5G9;Q5JVZ5;Q96JJ3;B4DRL5;H0YCM7;B4DZ20;Q5JW01;Q92556-2;Q5JVZ8;Q5JVZ4;Q92556-3;B4DJV6;Q92556	Engulfment and cell motility protein 2	ELMO2	5	5	5	15.8	15.8	15.8	62.135	537	0	27.1233	24.7485	24.1256	24.5882	24.1065	24.5395	24.9331	25.1192	24.6911	24.9223	25.1617	25.0376	25.248
D6RBS5;Q8IZ81;D6RHX2;V9GY58	ELMO domain-containing protein 2	ELMOD2	8	8	8	52.7	52.7	52.7	20.147	167	0	29.6265	27.323	27.1973	27.6917	25.9589	26.8527	26.6296	27.5101	27.6384	27.8332	27.1952	27.4899	27.1169
Q9BW60;Q502X7;Q9BW60-2	Elongation of very long chain fatty acids protein 1	ELOVL1	4	4	4	17.2	17.2	17.2	32.662	279	0	29.6793	27.5587	27.4299	27.6937	26.0521	26.4647	26.603	27.4333	27.8536	27.6277	27.1846	26.9331	26.9778
E2QRH7;B4DSC2;Q9NYP7;B3KWH9;Q9NYP7-2;Q9NYP7-3;A0A024RD61	Elongation of very long chain fatty acids protein 5	ELOVL5	3	3	3	12.1	12.1	12.1	34.202	289	0	28.1343	26.1487	25.7897	26.0273	24.3828	25.1231	25.0781	26.0536	26.1416	26.2091	25.3606	25.5892	25.3228
D6RE10;D6RBR5;D6RBM2;A1L3X0	Elongation of very long chain fatty acids protein 7	ELOVL7	2	2	2	25.4	25.4	25.4	8.2937	71	0.00043869	27.4041	25.2289	25.0292	25.0913	23.7894	24.8641	24.4708	25.1574	25.4099	25.5617	25.2849	25.2379	24.7785
Q6IA86-3;Q6IA86;Q6IA86-6;Q6IA86-7;Q6IA86-2;Q6IA86-5;Q6IA86-4;F5GWY6;K7ER35;F5GYE9	Elongator complex protein 2	ELP2	9	9	9	14.8	14.8	14.8	89.714	800	0	28.2611	26.2034	24.6917	25.0024	25.6942	26.0158	25.876	25.8028	25.3043	25.8411	26.8548	26.4002	25.9215
Q9H9T3-2;Q9H9T3;B4DXV1;Q9H9T3-4;Q9H9T3-5;B4DPB7;B4DKA4;E5RHY2;E5RIC0;E5RIZ7;H0YAP7;E5RHR2	Elongator complex protein 3	ELP3	9	9	9	22.5	22.5	22.5	60.647	533	0	29.0416	26.9788	25.6138	26.5492	25.8955	26.6341	26.6348	26.7753	26.6126	26.6913	27.1067	27.1218	27.1404
Q96EB1;Q96EB1-3;B1B1I7;Q96EB1-2;G5E9D4	Elongator complex protein 4	ELP4	2	2	2	9.4	9.4	9.4	46.587	424	0.00043029	24.0369	23.0372	NaN	22.2787	NaN	21.7456	NaN	22.5571	NaN	22.7286	NaN	22.6032	NaN
D6RDX7;B7Z902;Q6PCB8;A0A024QYV2	Embigin	EMB	4	4	4	22	22	22	30.874	273	0	28.5881	26.6648	26.1577	26.691	24.4435	25.5487	25.3255	26.582	26.7353	26.8301	25.8396	26.057	26.0228
Q8N766-2;Q8N766;Q8N766-4;Q8N766-3;Q5TG59;H7C4E3	ER membrane protein complex subunit 1	EMC1	29	29	29	42.8	42.8	42.8	111.63	992	0	32.4652	30.3687	29.9487	30.2615	28.8963	29.7694	29.5838	30.3206	30.5928	30.3785	30.1409	30.1995	30.0013
Q5UCC4-2;Q5UCC4;M0R2A0	ER membrane protein complex subunit 10	EMC10	4	4	4	27.6	27.6	27.6	26.806	254	0	27.6019	25.6895	23.7032	25.1651	24.0179	25.3095	25.2439	25.3342	25.6718	25.8412	24.6877	25.6295	25.182
Q53HG5;Q15006;A8K4K9;H0YAS9;E5RGJ2	ER membrane protein complex subunit 2	EMC2	9	9	9	35.4	35.4	35.4	34.761	297	0	30.286	28.1849	27.8234	28.2184	26.4987	27.5908	27.2289	28.1597	28.3501	28.3736	28.0145	28.0284	27.5916
Q9P0I2;Q9P0I2-2;S4R3U9	ER membrane protein complex subunit 3	EMC3	6	6	3	36	36	21.5	29.952	261	0	29.9883	27.8824	27.5381	27.9383	26.3202	27.1727	26.9591	27.7836	28.0703	28.0613	27.5108	27.6476	27.382
H0YNK8;Q5J8M3-2;Q5J8M3;S4R329;H0YK61;H0YNK0;H0YLP8;Q5J8M3-3;H0YMH5	ER membrane protein complex subunit 4	EMC4	4	4	4	50	50	50	11.151	102	0	28.9482	26.8297	26.4686	27.0605	25.2348	26.0189	25.7979	26.797	26.9704	27.165	26.7136	26.6017	26.2988
Q9NPA0;A0A024R9K7;H0YDT8;H0YDX2	ER membrane protein complex subunit 7	EMC7	4	4	4	26.4	26.4	26.4	26.47	242	0	30.4839	28.3327	28.0487	28.4303	26.9241	27.7578	27.3407	28.2389	28.5682	28.4713	28.0425	28.1654	27.6472
O43402;M0R1B0;O43402-2	ER membrane protein complex subunit 8	EMC8	6	6	6	37.1	37.1	37.1	23.773	210	0	30.4464	28.3576	28.0022	28.2736	26.9261	27.8353	27.2425	28.3384	28.6016	28.4318	27.9965	28.343	28.0631
P50402;Q5HY57;F8WEQ1	Emerin	EMD	7	7	7	37.8	37.8	37.8	28.994	254	0	30.1358	28.04	27.7056	28.0613	26.5731	27.2748	27.0866	28.0738	28.1188	28.0851	27.7569	27.9117	27.7103
Q92979;V9GYP5;A8K6D2;B4DQC7;B4DP65	Ribosomal RNA small subunit methyltransferase NEP1	EMG1	15	15	15	77.9	77.9	77.9	26.72	244	0	32.1886	30.214	29.7781	30.0938	28.3373	29.1946	29.229	30.1515	30.3342	30.2389	29.6584	29.7936	29.6459
G3V195;Q32P44;B7WPE2;G3V1D0;H0Y3M3;Q32P44-2;B4DL97;H7C355	Echinoderm microtubule-associated protein-like 3	EML3	4	4	4	9	9	9	73.281	679	0	26.5345	22.769	22.9027	23.4476	23.7272	24.4651	25.0075	24.242	24.4347	24.161	24.8758	24.5588	24.7396
Q9HC35;B5MBZ0;Q9HC35-2;A6P4V4;B6EXY3;C1PHA1;J7MA22;A6P4T4;C1PHA0;F2Z2B5;B3XZL9;B3XZM0;A9YLN7;B4DIT9;I1X3U7;B6EXY4;B6EXY5	Echinoderm microtubule-associated protein-like 4;Tyrosine-protein kinase receptor	EML4;EML4-ALK variant 7;EML4-ALK	19	19	19	31	31	31	108.91	981	0	30.7662	28.4569	27.4903	28.136	27.7869	28.3646	28.5648	28.4732	28.2775	28.4141	28.9167	28.9332	28.8815
Q7Z589-2;E9PMC9;B3KWI5;Q7Z589-6;Q7Z589;Q7Z589-5;Q7Z589-4;Q7Z589-7;Q7Z589-3;B4E1Z2	Protein EMSY	EMSY;C11orf30	2	2	2	2	2	2	123.91	1155	0.0065895	27.4893	25.0155	24.1854	24.7722	24.5655	24.903	25.5917	24.8577	24.7396	25.6461	25.9482	24.9598	24.9449
Q8N8S7-3;Q8N8S7-2;A8K2B4;Q8N8S7;Q6ZSB8;Q6ZT55	Protein enabled homolog	ENAH	8	8	8	20.1	20.1	20.1	60.348	533	0	29.6134	26.9132	25.6919	26.316	26.9504	27.6079	27.7324	26.916	25.8856	26.8007	27.7851	27.8858	28.6433
Q96L69;O14682;D6R9D7	Ectoderm-neural cortex protein 1	ENC1	2	2	2	4.6	4.6	4.6	66.113	589	0.00041356	24.5524	NaN	NaN	21.6862	22.2477	22.9543	22.9535	NaN	NaN	22.5904	23.4268	23.238	23.377
O94919	Endonuclease domain-containing 1 protein	ENDOD1	5	5	5	18.6	18.6	18.6	55.016	500	0	27.2274	24.3675	24.0162	24.3566	24.3965	25.6327	24.4504	24.7501	24.9379	24.8517	25.5796	25.6196	25.1956
P17813-2;P17813;A8K2X4;Q96CG0;F5GX88;B7Z6Y5;B4DTC8;B4DYI8;Q53G87	Endoglin	ENG	11	11	11	27.4	27.4	27.4	67.541	625	0	30.298	28.2042	28.0082	28.338	26.6663	27.2057	27.0635	28.2261	28.5504	28.3998	27.8501	27.9984	27.6717
P06733;E2DRY6;K7EM90;A4UCS8;A4QMW8;L0R849;P13929-3;P13929-2;P13929;E5RI09;E5RG95;K7EPM1;K7EKN2;E5RGZ4;D3DTL4;Q9NPL4;B4DUJ6	Alpha-enolase;Enolase	ENO1	20	20	4	67.1	67.1	9.4	47.168	434	0	36.5198	34.0141	33.1638	33.4981	33.6954	34.2225	34.5681	33.9892	33.747	33.788	34.7659	34.6194	34.9144
P09104;F5H0C8;B7Z2X9;A8K3B0;F5H1C3;U3KQP4	Gamma-enolase;Enolase	ENO2	7	4	4	27.4	14.7	14.7	47.268	434	0	30.2952	30.0532	NaN	24.807	23.3584	26.0552	26.4803	28.054	NaN	27.5141	27.3567	28.5537	28.4477
D6RA00;Q9UHY7;Q9UHY7-2;Q7Z508	Enolase-phosphatase E1	ENOPH1	3	3	3	26	26	26	19.187	173	0	28.1157	25.8129	25.0363	25.1804	25.6878	25.4933	25.7939	25.9901	25.8361	25.4131	26.6119	26.0431	26.3863
O43768-2;O43768;O43768-9;O43768-3;O43768-4;A6NMQ3;C9JUF4;Q5T5H1;O43768-8;O43768-6;O43768-5;O43768-7	Alpha-endosulfine	ENSA	2	2	2	26.5	26.5	26.5	12.975	117	0	26.3211	25.0144	NaN	22.1189	22.2816	25.0413	22.4585	24.8758	NaN	23.5151	24.7029	24.2697	24.1243
Q9NPA8-2;E5RHX8;Q9NPA8;J3KNT2;E5RI00;E5RHT9;E5RJ84	Enhancer of yellow 2 transcription factor homolog	ENY2	2	2	2	25	25	25	10.984	96	0	28.1218	26.3331	25.5937	25.8643	24.5402	25.5658	24.3749	26.1742	26.3009	26.0862	25.7696	25.9827	25.2164
Q5NDL2;C9J4G5;C9JQM7;F5H225;Q5NDL2-2;B4E243;Q5NDL2-3	EGF domain-specific O-linked N-acetylglucosamine transferase	EOGT	2	2	2	4.4	4.4	4.4	62.01	527	0.00042891	26.9775	25.9302	23.7812	24.5224	22.1289	23.4669	23.6871	26.176	24.2554	24.7934	22.9739	23.459	23.8802
Q7Z6C1;Q09472;B5A238;B5A237;Q9BYU3;Q712H6	Histone acetyltransferase p300	EP300	3	3	2	2.8	2.8	2.4	170.08	1553	0.0034646	27.4396	26.1292	25.3821	23.6358	NaN	NaN	25.6285	25.7848	25.6309	25.9341	NaN	NaN	25.701
Q96L91-4;Q96L91-3;Q96L91-5;Q96L91-2;Q96L91;A7E2D7	E1A-binding protein p400	EP400	2	2	2	0.6	0.6	0.6	331.77	3042	0.0027767	24.2159	23.6575	21.7013	21.2038	18.71	NaN	NaN	23.2163	21.9654	22.5734	21.1048	NaN	NaN
Q9H4G0-2;Q9H4G0-4;Q9H4G0-3;B3KUB6;Q9H4G0;B7Z653;H7C2K6;Q4VXN1;Q4VXN0;Q4VXN6;Q4VXN5;X6RC15;Q4VXN2;Q4VXN7;H0Y482;P11171-6;Q4VB87;P11171-5	Band 4.1-like protein 1	EPB41L1	10	10	9	18.9	18.9	16.9	87.644	779	0	29.0775	26.7844	25.8081	26.7253	25.6046	26.5976	26.9388	26.7138	26.6195	26.7791	27.0785	27.135	27.2524
E9PHY5;O43491;O43491-4;E9PK52;O43491-3;I6L9B1;O43491-2;Q59FD8;E9PII3;Q6R5J7;B4DJ76;E9PQD2;E9PQN0;E9PRG1;E9PIG0;E9PMV8;E9PJP4;E9PMG5;O60642;Q9UG62;Q6ZSX4;Q96HL7;B2RB02;Q9Y2J2-3;B3KY28;A8K968;Q9Y2J2-2;Q9Y2J2-4;Q9Y2J2;E9PPC9;J3QS55;E9PN54	Band 4.1-like protein 2	EPB41L2	30	30	23	46.2	46.2	32.6	104.36	935	0	31.9735	29.4765	28.6011	30.3695	28.4363	29.1704	29.3992	29.6957	29.4866	29.7462	29.88	29.9012	30.0922
Q9HCM4-2;Q4ZG32;Q9HCM4-4;Q9HCM4-3;Q9HCM4;Q9NX84;Q9H329-2;Q59GC2;Q9H329	Band 4.1-like protein 5	EPB41L5	6	6	6	14.1	14.1	14.1	57.885	505	0	27.2766	25.1126	25.0089	24.9603	23.7617	24.4705	24.4186	25.1643	24.9863	25.3129	25.0547	25.1724	25.0215
P16422;B5MCA4;C9JKY3	Epithelial cell adhesion molecule	EPCAM	11	11	11	40.1	40.1	40.1	34.932	314	0	33.2025	31.1628	30.6815	31.1668	29.5151	30.3252	30.2017	31.1466	31.2395	31.2785	30.6656	30.7473	30.6717
Q9UNM1;P61604;B8ZZL8;A0A024R3X7;B8ZZ54	10 kDa heat shock protein, mitochondrial	EPFP1;HSPE1	8	3	3	72.2	33	33	10.295	97	0	34.1967	32.2345	31.9616	31.8122	30.5819	31.2543	31.2274	32.1975	32.4596	32.3875	31.6804	31.6891	31.5939
P21709;A8K2T6;B5A966;B5A967	Ephrin type-A receptor 1	EPHA1	6	6	6	9.6	9.6	9.6	108.13	976	0	26.8213	25.2965	23.4603	25.0352	23.1947	22.2214	24.0155	24.743	24.4114	24.742	24.5946	23.8618	24.9527
P29317;B4DL04;B5A968;Q96HF4;Q9UF33-2;J3KR66;Q9UF33-3;Q53TA0;B7Z6Q8;Q58F15;E9PG71;P54764;Q9UF33	Ephrin type-A receptor 2	EPHA2	28	28	27	49	49	47.8	108.27	976	0	32.4258	30.5314	30.0583	30.3698	28.7214	29.2696	29.2129	30.406	30.5973	30.4763	29.9939	29.9365	29.8866
B4DSE0;B1AKC9;P29323-2;P29323-3;Q4LE53;P29323;B4DQP7;Q6NVW1;B3KTB2;P54762;Q15375-2;Q15375-4;Q15375	Ephrin type-B receptor 2	EPHB2;EPHB2 variant protein	14	13	13	21.9	20.7	20.7	103.51	928	0	29.6973	27.6312	27.1291	27.5272	26.0847	26.8531	26.9543	27.6723	27.7984	27.7903	27.3144	27.3371	27.1831
Q96L35;Q59F17;Q7Z635;P54760;D3DNT9;P54753;B4DVT5;B5A972;B5A970;B5A971;F8W9W0;P54756-3;F8VP57;P29322;P54756-2;B7ZKW7;Q59FT4;P54756;B7ZKJ3	Ephrin type-B receptor 4;Ephrin type-B receptor 3	EPHB4;EPHB3	8	7	7	12.9	11.8	11.8	102.56	935	0	27.4551	25.0876	25.1816	25.6711	23.3938	24.5974	24.2859	25.0011	25.5898	25.5378	25.1415	25.2629	25.1337
P07099;Q6FGZ3;B1AQP9;B1AQP8	Epoxide hydrolase 1	EPHX1	21	21	21	62.6	62.6	62.6	52.948	455	0	33.172	31.0101	30.79	30.9964	29.5691	30.4034	30.275	31.0366	31.3311	31.2418	30.8342	30.8956	30.7422
Q8IUS5	Epoxide hydrolase 4	EPHX4	4	4	4	9.4	9.4	9.4	42.324	362	0.0004215	26.8676	25.0966	24.1081	25.0086	21.4038	24.2165	23.572	24.6715	24.9209	24.8092	24.4518	24.5974	24.1299
Q7L775	EPM2A-interacting protein 1	EPM2AIP1	2	2	2	6.9	6.9	6.9	70.369	607	0	26.606	24.3859	NaN	23.3821	23.9315	24.5443	24.7808	24.2755	NaN	24.4901	25.0174	24.9765	25.097
Q9Y6I3-3;Q9Y6I3;Q9Y6I3-1;B4DU91;D6R907;D6RBI9	Epsin-1	EPN1	3	2	2	7.3	5.1	5.1	57.504	550	0.000407	25.416	22.2652	22.2696	22.0839	22.6875	23.2413	23.6923	22.701	23.262	22.7849	23.7838	23.4589	23.9933
Q9H201;D6RBR6;D6RFG3;D6REL6;Q9H201-2;I6L9I8;A4QMU9;F6QWW5;B4DK18;B4DIQ9;B4DUG9	Epsin-3	EPN3	3	3	2	7	7	5.1	68.221	632	0	27.5452	25.1512	23.1732	25.379	24.2864	24.9431	25.6535	25.0948	24.8508	25.1195	25.3206	25.0153	25.5028
P58107;E9PPU0	Epiplakin	EPPK1	56	50	50	51.7	44.3	44.3	555.61	5090	0	31.9879	30.18	29.5243	29.8931	27.8127	28.7641	29.1162	30.1551	30.1044	29.8296	29.3875	29.3601	29.5369
P07814;Q3KQZ8;V9GYZ6;B4DKX5;H6WCP5;B4DP50;V9GZ76	Bifunctional glutamate/proline--tRNA ligase;Glutamate--tRNA ligase;Proline--tRNA ligase	EPRS	58	58	57	49.7	49.7	49.2	170.59	1512	0	34.1765	32.0427	31.0001	31.7531	30.9824	31.7084	31.7432	32.0335	31.7143	31.9058	32.0772	32.0819	32.1659
P42566;Q7Z5V0;B1AUU8;H7BYP0;B7Z240;P42566-2;B3KR37;S4R3U1	Epidermal growth factor receptor substrate 15	EPS15	17	17	17	32.5	32.5	32.5	98.655	896	0	29.5202	27.4732	26.2615	27.1878	25.9603	27.0245	27.1462	27.2549	27.0665	27.2018	27.5587	27.4115	27.623
A5PKY0;Q9UBC2-4;Q9UBC2-3;M0R165;A8K5P4;Q9UBC2;Q9UBC2-2;M0R2S2;B4DQX5;B4DME4;M0QX30;M0R1V5;K7EJR2;M0R330	Epidermal growth factor receptor substrate 15-like 1	EPS15L1	8	8	8	16.3	16.3	16.3	66.347	600	0	28.4876	26.5595	25.1122	25.5093	25.5703	26.1139	26.0811	26.3723	26.3118	25.928	26.4653	26.5727	26.6118
B4E3T6;Q12929;H0YFG1;B4DX66	Epidermal growth factor receptor kinase substrate 8	EPS8	2	2	2	6.1	6.1	6.1	77.087	691	0.0004178	24.9783	NaN	NaN	NaN	23.0405	23.5824	23.5002	NaN	NaN	NaN	24.3068	24.0062	24.0155
B4DKV7;Q8TE68;K7EN83;Q8TE68-3;Q8TE68-2;K7EKX9;Q8TE68-4;B3KPZ3;K7ELW3;B4DWN8	Epidermal growth factor receptor kinase substrate 8-like protein 1	EPS8L1	6	6	6	13.8	13.8	13.8	73.314	659	0	27.1983	24.2241	24.056	24.6837	23.8216	24.4769	25.6271	24.8087	24.6187	24.74	25.2458	25.0939	25.7443
Q9H6S3;Q9H6S3-3;Q9H6S3-2;E9PLH1;B4DFD2;E9PN68;E9PLN2;E9PNT0	Epidermal growth factor receptor kinase substrate 8-like protein 2	EPS8L2	21	21	21	39.9	39.9	39.9	80.62	715	0	32.0637	28.8941	27.5996	28.4154	29.5613	30.1198	30.4529	29.6706	29.0847	29.1789	30.4957	30.3405	30.631
C9JAG1;G1UI38;Q8WU57;C9J9I1;Q9C0D9	Ethanolaminephosphotransferase 1	EPT1;SELI	2	2	2	21.7	21.7	21.7	20.557	180	0	27.5473	25.9508	24.9991	25.6167	NaN	24.7925	24.0387	25.9536	25.9991	25.5061	NaN	24.8191	24.957
O75616;O75616-2;J3QSB2;J3QRV9;J3QT61;K7EQJ8	GTPase Era, mitochondrial	ERAL1	9	9	9	28.1	28.1	28.1	48.349	437	0	30.4702	28.144	28.084	28.6105	26.7469	27.6616	27.3544	28.3187	28.6174	28.7058	28.0765	28.0825	27.874
Q9NZ08;Q9NZ08-2;Q53GQ8;H0Y9X5;D6RAL9	Endoplasmic reticulum aminopeptidase 1	ERAP1	29	29	2	42.3	42.3	2.4	107.23	941	0	32.4586	30.6132	30.1505	30.3878	28.32	29.3381	29.2748	30.4509	30.6743	30.4565	29.8001	30.0069	29.7633
J3QLU9;P04626-5;P04626-4;P04626;B4DTR1;P04626-3;P04626-2;X5D2V5;F5H1T4;B4DLA2;J3QRX1;Q9UK79	Receptor tyrosine-protein kinase erbB-2	ERBB2	5	4	4	6.5	5.4	5.4	117.1	1055	0	24.1489	23.3167	21.9979	21.9188	NaN	NaN	NaN	22.6705	22.7327	22.9136	NaN	NaN	NaN
Q96RT1-7;Q96RT1-5;Q96RT1-3;Q96RT1-9;Q96RT1-2;Q96RT1;Q96RT1-8;Q96RT1-6;Q96RT1-4;Q1RMC9;B4DIP2;V9HW13;Q96NW7-3;H0YA04;B1AKT2	Protein LAP2	ERBB2IP	14	14	13	15	15	13.7	146.08	1302	0	30.0144	28.0935	27.1794	27.9489	26.294	27.1808	27.1855	27.8968	27.955	28.0026	27.6688	27.7716	27.7194
B4DGQ7;P21860-4;P21860;A0A024RB84;F8VW56;B3KWB3;F8VYK4;P21860-5	Receptor tyrosine-protein kinase erbB-3	ERBB3	2	2	2	3.3	3.3	3.3	101.76	921	0.0099546	23.5727	21.4792	21.309	21.7178	19.9721	NaN	21.2402	21.4792	21.9555	21.914	21.1935	NaN	NaN
Q8IUD2-4;X6RM00;Q8IUD2-2;G8JLD3;Q8IUD2-3;Q8IUD2;X6RLX0;B4DG07;Q8IUD2-5;K7EPD6;O15083	ELKS/Rab6-interacting/CAST family member 1	ERC1	7	7	4	9.5	9.5	5.7	108.79	948	0	28.0121	26.3382	25.0669	24.9588	24.377	25.6428	25.3885	26.0818	25.2996	25.6519	26.0522	26.0538	25.8317
P07992-4;P07992;K7ES46;P07992-2;P07992-3	DNA excision repair protein ERCC-1	ERCC1	2	2	2	14.2	14.2	14.2	25.211	225	0.00039793	24.5486	22.2957	21.6908	21.2318	20.5102	22.3917	22.6425	22.9156	22.0035	22.1568	22.1563	22.4622	22.2021
E7EVE9;P18074;A8MX75;Q2TB79;P18074-2;Q6ZNQ5;K7EKF3;K7EIT8;K7ENL1;B4E0F6	TFIIH basal transcription factor complex helicase XPD subunit	ERCC2	12	12	12	22.6	22.6	22.6	77.921	682	0	29.4311	27.5648	26.5	27.2028	25.9189	26.6978	26.6273	27.3807	27.1956	27.2956	27.1181	27.3071	27.3129
P19447;A8K359;G3V1S1;B3KTH1;B3KRG2;Q53HW5;B4DTK4;H7C309	TFIIH basal transcription factor complex helicase XPB subunit	ERCC3	10	10	10	21.6	21.6	21.6	89.277	782	0	28.5254	26.1951	25.8393	26.8215	25.0806	25.327	25.6687	26.444	26.4494	26.6162	26.3299	26.0819	26.2167
Q92889;B4DXD8;A0PJA9;A5PKV6	DNA repair endonuclease XPF	ERCC4	3	3	3	5.1	5.1	5.1	104.48	916	0.00022589	25.7854	21.9918	NaN	NaN	NaN	NaN	25.6774	21.9918	NaN	NaN	NaN	NaN	NaN
B5MDQ0;Q2NKX8	DNA excision repair protein ERCC-6-like	ERCC6L	3	3	3	3.4	3.4	3.4	126.98	1127	0.00043611	27.8879	26.1752	26.1455	26.3147	23.2113	NaN	22.3051	25.5917	26.8668	25.5037	25.1384	NaN	25.8374
Q969X5-2;B4E0N6;Q969X5;H0YBZ3	Endoplasmic reticulum-Golgi intermediate compartment protein 1	ERGIC1	5	5	5	32.8	32.8	32.8	22.16	198	0	30.1585	28.0007	27.4325	28.0514	26.8291	27.5078	27.2575	28.1061	28.1304	28.1989	27.7332	28.1061	27.8495
Q96RQ1;Q9HC06;H0YI50;Q86TD3;H0YI58;F8W0R1;F8VR88;F8VPA6;F8VUZ2;H0YHS0;H0YHJ8	Endoplasmic reticulum-Golgi intermediate compartment protein 2	ERGIC2;DKFZp451J152	8	8	8	31.3	31.3	31.3	42.548	377	0	30.4649	28.4662	28.1027	28.4592	26.6252	27.4603	27.3044	28.5101	28.5224	28.4079	28.169	28.1291	27.9608
A6PVJ3;H0Y621;Q9Y282;Q9Y282-3;H7BXI5;Q5JWS0;H0Y5K5;E9PFA8;Q9Y282-2;B4DV36;O95330;A6PVJ2;Q5JWS1;H0Y802;Q5JWS2;H0Y6Z0	Endoplasmic reticulum-Golgi intermediate compartment protein 3	ERGIC3	9	9	9	28.6	28.6	28.6	36.851	325	0	30.4109	28.2628	28.304	28.2085	26.7681	27.4914	27.2622	28.3356	28.6299	28.4078	28.1106	28.2857	27.771
P84090;G3V279	Enhancer of rudimentary homolog	ERH	4	4	4	44.2	44.2	44.2	12.259	104	0	31.9372	29.768	29.5633	30.0783	28.3166	28.7906	28.8144	29.7595	30.1646	30.1681	29.4365	29.3647	29.2461
Q8IV48;E5RIV7;B4DWF4	3-5 exoribonuclease 1	ERI1	5	5	5	16.6	16.6	16.6	40.063	349	0	27.9261	25.3017	25.298	25.5753	25.1874	24.9982	25.5958	25.6889	25.7085	25.8425	26.1643	25.6521	25.9966
O43414-3;B4DEX5;F6QUN3;H0Y4B0;O43414-2;B4DN03;O43414;F6UGJ8	ERI1 exoribonuclease 3	ERI3;PRNPIP	2	2	2	24.2	24.2	24.2	14.542	128	0.00040634	25.5735	24.5254	21.3186	21.6856	23.6579	21.0985	22.0415	23.6084	23.4823	23.4198	23.3677	23.1003	23.9853
Q96DZ1;Q96DZ1-2;Q96DZ1-3	Endoplasmic reticulum lectin 1	ERLEC1	8	8	8	24.2	24.2	24.2	54.858	483	0	28.5187	26.6659	26.1325	25.9903	24.9878	25.5691	25.7082	26.501	26.627	26.4621	26.1205	26.2534	26.2327
O75477;D3DR65;B2RDK6;B0QZ43;B4DPN7	Erlin-1	ERLIN1;SPFH1	10	8	8	36.1	29.2	29.2	38.925	346	0	30.6914	28.6558	28.3983	28.9782	26.1731	27.6207	27.1247	28.8017	28.8451	29.0209	27.5048	28.0627	27.6524
E5RHW4;O94905;E5RJ09;O94905-2;O94905-3	Erlin-2	ERLIN2	12	12	10	45	45	37.9	37.725	338	0	32.3548	30.2906	30.0145	30.2689	28.5765	29.3793	29.3873	30.3532	30.5657	30.4035	29.6519	29.9706	29.6484
Q7Z2K6;E7ER77;D3DRI3;B3KSB1;Q6ZMD3	Endoplasmic reticulum metallopeptidase 1	ERMP1;KIAA1815	18	18	18	26.8	26.8	26.8	100.23	904	0	30.8895	28.7527	28.7111	28.6346	27.5235	28.181	27.4507	28.7573	29.1058	29.033	28.5799	28.5226	28.5416
Q96HE7;G3V3E6;G3V2H0;G3V5B3;G3V503;Q5TAE8;Q86YB8	ERO1-like protein alpha	ERO1L	19	19	18	54.5	54.5	52.1	54.392	468	0	32.8222	30.8933	30.3551	30.6066	29.1119	29.9038	29.9064	30.8674	30.9866	30.7692	30.2927	30.4104	30.3498
P30040;F8VY02;P30040-2;F8W1G0	Endoplasmic reticulum resident protein 29	ERP29	11	11	11	53.6	53.6	53.6	28.993	261	0	32.5308	30.4737	30.1858	30.2587	28.8986	29.7479	29.586	30.4279	30.7099	30.4185	30.132	30.2569	30.1183
Q9BS26	Endoplasmic reticulum resident protein 44	ERP44	18	18	18	54.4	54.4	54.4	46.971	406	0	33.3024	31.3327	30.8812	31.0471	29.6746	30.3438	30.4559	31.261	31.3981	31.3446	30.7519	30.9191	30.7734
Q49AP4;Q56NI9;H0YB88	N-acetyltransferase ESCO2	ESCO2	2	2	2	14.6	14.6	14.6	27.499	239	0.00040128	25.6334	24.0523	23.0037	23.8297	18.5241	22.4184	22.3511	23.7766	22.8641	23.8761	20.4932	23.6421	23.5169
P10768;X6RA14;H7BZT7;U3KQT1	S-formylglutathione hydrolase	ESD	10	10	10	53.9	53.9	53.9	31.462	282	0	30.6602	28.0117	26.5647	27.1595	28.1719	28.3417	28.9935	28.2028	27.5353	27.8503	29.0949	28.8382	29.2155
Q9H501;A0JLU5;Q05C10;Q8IWH6	ESF1 homolog	ESF1	12	12	12	16	16	16	98.795	851	0	29.4791	27.7905	26.7048	27.6386	25.3487	25.812	26.5193	27.4306	27.3143	27.6905	26.8488	26.8792	26.9691
Q6NXG1-3;Q6NXG1;Q6NXG1-2;Q6NXG1-5;Q6NXG1-4;H0YBR2;H0YBB3;E5RI26	Epithelial splicing regulatory protein 1	ESRP1	16	16	1	40.5	40.5	3.7	75.143	677	0	30.5701	28.1302	28.031	28.1611	26.9353	28.0938	28.2127	28.5462	28.4073	28.3749	28.4409	28.3259	28.439
Q9H6T0-2;Q9H6T0;J3QKU3	Epithelial splicing regulatory protein 2	ESRP2	5	4	4	8.5	6.8	6.8	77.363	717	0.00023111	27.7549	26.9679	23.9423	25.2053	22.6572	23.8885	24.1249	25.4788	24.9059	25.6575	25.2692	25.3457	25.5646
Q9BSJ8;Q9BSJ8-2;B3KY56;B3KMV5;F8VZB1	Extended synaptotagmin-1	ESYT1	33	33	33	47.2	47.2	47.2	122.85	1104	0	33.4486	31.2324	30.7559	31.167	30.0756	30.9556	30.7144	31.2054	31.4469	31.3256	31.3011	31.446	31.1819
H7BXI1;A0FGR8-2;A0FGR8-6;A0FGR8;A0FGR8-4;F2Z3K9;A0FGR8-5	Extended synaptotagmin-2	ESYT2	28	28	28	44.3	44.3	44.3	98.008	884	0	32.8376	30.7826	30.2598	30.7649	29.0491	30.1172	29.8947	30.6664	30.9036	30.8759	30.4266	30.5923	30.2908
Q96CG1;B7Z7P8;P62495;I3L492;D6RJE8;D6RCB3	Eukaryotic peptide chain release factor subunit 1	ETF1	18	18	18	53.7	53.7	53.7	45.462	404	0	32.6818	30.3694	29.3958	29.9541	29.7761	30.3444	30.4569	30.3639	30.0202	30.1473	30.9115	30.7835	30.9161
P13804;P13804-2;H0YLU7;H0YK49;H0YNX6;H0YL12;H0YKF0;H0YL83;H0YM12;J3KN60	Electron transfer flavoprotein subunit alpha, mitochondrial	ETFA	14	14	14	59.8	59.8	59.8	35.079	333	0	32.2718	30.1814	29.7066	30.0266	28.6765	29.7867	29.2593	30.1999	30.2913	30.2462	29.8013	30.1838	29.929
P38117;A8K766;P38117-2;M0QY67	Electron transfer flavoprotein subunit beta	ETFB	14	14	14	52.2	52.2	52.2	27.843	255	0	32.4324	30.2846	29.8929	30.1059	28.9402	29.7211	29.8014	30.1599	30.4575	30.2459	30.1702	30.3903	30.1832
B4DEQ0;Q16134-3;Q547S8;Q16134;A7UNU5;D6RAD5	Electron transfer flavoprotein-ubiquinone oxidoreductase, mitochondrial	ETFDH	5	5	5	13.5	13.5	13.5	61.384	556	0	27.5352	25.6761	25.4026	25.481	22.8857	24.0271	24.5667	25.3735	25.6311	25.7934	24.8483	25.2435	24.8458
O95571;M0QXB5;B2RCZ7;M0QY80;M0QX80	Persulfide dioxygenase ETHE1, mitochondrial	ETHE1	10	10	10	58.3	58.3	58.3	27.873	254	0	30.9445	28.9707	28.6331	28.5578	27.3735	27.8283	28.2387	28.8098	29.0966	28.9636	28.6802	28.6095	28.6044
A0A024R8L8;Q92817;K7EKI0;B7ZLH8;A8K2R8;K7EQ87	Envoplakin	EVPL	33	33	33	25.1	25.1	25.1	231.63	2033	0	30.4357	27.9062	27.1714	27.8548	27.1315	27.6292	28.7526	28.1335	28.1409	27.9726	28.3733	28.4788	28.7661
Q01844-6;B0QYK0;Q01844-3;Q01844;Q01844-5;Q01844-2;C9JGE3;V5JZ30;H7BY36;A9Z0R7;Q71E78;C3UMV4;Q01844-4;C3UMV3;C3UMV2	RNA-binding protein EWS	EWSR1	6	6	5	15.5	15.5	11.5	62.507	600	0	29.9691	27.9001	27.0779	27.9898	26.213	27.0056	27.4215	27.9451	27.8332	27.7646	27.4109	27.4262	27.7177
Q9NVH0;C9JLF4;Q9NVH0-2;B3KP95;A8K948	Exonuclease 3-5 domain-containing protein 2	EXD2	2	2	2	5	5	5	70.352	621	0.0070922	24.6759	22.5586	23.0072	22.987	NaN	21.8887	NaN	23.3848	23.0855	22.6072	NaN	22.974	NaN
Q9NV70-2;Q9NV70;A0PJ99	Exocyst complex component 1	EXOC1	7	7	7	12.4	12.4	12.4	100.28	879	0	28.291	26.0048	24.8319	25.6218	25.2868	25.7973	26.2596	26.3261	25.756	25.8804	26.2833	26.3492	26.4599
Q96KP1;B3KPN7;G8JLK9;B4DZI7	Exocyst complex component 2	EXOC2	9	9	9	11.4	11.4	11.4	104.07	924	0	28.862	26.8112	25.7997	26.5018	25.6794	26.3136	26.246	26.8109	26.4986	26.5372	26.7262	26.8235	26.9917
O60645-2;O60645-3;O60645;Q69YP2;D6RB59;B2RE06;Q6ZNJ2;H0Y995;D6RBR9	Exocyst complex component 3	EXOC3;DKFZp762K123	12	12	12	27.8	27.8	27.8	73.796	641	0	28.9216	26.8865	25.7852	26.0758	25.8731	26.4475	26.6162	26.9999	26.3717	26.7599	26.972	26.8653	26.8855
Q6NX51;Q96A65;B7Z321;Q96A65-2;Q8TAR2;B7Z502;B7Z689;F5GZT1;B3KTF7;B7Z4J9;Q6PJ82	Exocyst complex component 4	EXOC4	14	14	14	19.2	19.2	19.2	110.5	974	0	29.6601	27.6072	26.6023	26.9704	26.4803	27.1808	27.2957	27.5169	27.1268	27.2011	27.8321	27.6239	27.8412
F8W9B8;B4E0U7;B4DHG4;Q8IW24;O00471;Q658M3	Exocyst complex component 5	EXOC5;DKFZp666H126	7	7	7	14.8	14.8	14.8	74.34	643	0	27.6501	25.1971	24.6877	24.1809	24.565	25.4925	25.6886	25.1402	25.2223	24.8707	25.9916	26.0076	25.8859
E7EW84;B4DEZ1;Q8TAG9;Q9NUN4;F2Z3K0;Q9NTA6;A5YP36;B2RDH5;Q8TAG9-2;B3KXY5;F2Z2Q3;B7Z6G5;B1AP46	Exocyst complex component 6	EXOC6;DKFZp761I2124;SEC15L3	3	3	3	6.8	6.8	6.8	81.851	701	0	23.867	21.7481	21.1351	NaN	20.4864	22.0426	21.8137	21.7682	21.7447	NaN	21.6953	NaN	22.2996
Q9Y2D4-2;J3QT38;Q9Y2D4;Q9H8D6	Exocyst complex component 6B	EXOC6B	2	2	2	4.8	4.8	4.8	78.233	672	0.0004192	24.938	22.1087	NaN	22.5784	22.6234	22.7554	22.8977	22.4619	NaN	22.4543	23.4218	23.6323	23.1478
Q9UPT5-2;Q9UPT5-5;Q9UPT5-1;Q9UPT5-6;Q9UPT5;Q63HP7;Q5G0E1;B4DJ07;Q9UPT5-4;B5MCY9;K7ERQ5;C9JME6;C9JKC2	Exocyst complex component 7	EXOC7;DKFZp686P1551	10	10	10	23.1	23.1	23.1	74.712	653	0	28.5795	26.1879	25.1751	25.5089	25.7004	26.3104	26.5943	26.3969	25.9729	26.0833	26.7645	26.7001	26.9406
Q8IYI6	Exocyst complex component 8	EXOC8	6	6	6	13	13	13	81.798	725	0	26.8112	24	23.2598	23.995	24.1404	24.9676	24.4491	24.6031	24.0602	24.6861	24.9542	24.7277	25.3683
Q9Y2C4-3;Q9Y2C4-4;Q9Y2C4;B3KN09;Q9Y2C4-2;H7C0W6	Nuclease EXOG, mitochondrial	EXOG	3	3	3	14.9	14.9	14.9	26.016	228	0	26.2839	24.3757	24.1908	24.5589	21.202	23.1769	21.9937	24.2471	24.6175	24.4903	23.4329	23.6243	23.4691
Q9Y3B2;B1AMU7;B1AMU3;R4GNH9;R4GMQ7;B1AMU4	Exosome complex component CSL4	EXOSC1	6	6	6	35.9	35.9	35.9	21.452	195	0	29.5761	27.4639	27.0576	27.5806	25.8244	26.6628	26.702	27.7121	27.6398	27.7597	27.0226	27.1933	26.951
Q01780-2;Q01780;B4DKG8;B4DFE4;Q59G73;K7EJ37	Exosome component 10	EXOSC10	26	26	26	41.4	41.4	41.4	98.088	860	0	30.9316	29.0227	28.3891	28.9818	26.6803	27.8126	28.0487	28.9156	28.9518	29.1072	28.3671	28.4551	28.4158
Q13868;A3KFL4;A3KFL2;Q13868-2;A3KFL5;B3KQW2;A3KFL1;B4E001;A2VCR1	Exosome complex component RRP4	EXOSC2	10	10	10	52.6	52.6	52.6	32.789	293	0	30.8835	28.8947	28.3681	28.9307	27.197	27.9815	27.6095	28.7283	28.8871	28.9746	28.401	28.3473	28.217
Q9NQT5;Q9NQT5-2;Q9NYS3	Exosome complex component RRP40	EXOSC3	13	13	13	68.7	68.7	68.7	29.572	275	0	30.3406	28.4408	27.6674	28.3761	26.0672	27.5315	27.3366	28.3073	28.4953	28.3903	27.6621	28.0046	27.7619
Q9NPD3;E9PI41;E9PPI9	Exosome complex component RRP41	EXOSC4	6	6	6	30.2	30.2	30.2	26.383	245	0	30.188	28.2945	27.9658	28.2177	25.9224	26.9465	26.9173	28.1256	28.3233	28.2734	27.7161	27.762	27.5856
Q9NQT4;B2RC50;M0R102;M0R050;M0R289	Exosome complex component RRP46	EXOSC5	8	8	8	48.9	48.9	48.9	25.249	235	0	30.1523	28.2181	27.8331	28.0977	26.2327	27.1751	26.8891	28.1731	28.2591	28.0566	27.4164	27.5638	27.2969
Q5RKV6	Exosome complex component MTR3	EXOSC6	8	8	8	34.6	34.6	34.6	28.235	272	0	30.5465	28.4656	28.0416	28.4159	27.1822	27.5777	27.6493	28.5135	28.6923	28.6529	28.3441	28.1477	28.0092
Q15024;B2RDZ9;B4DIU0	Exosome complex component RRP42	EXOSC7	10	10	10	50.5	50.5	50.5	31.821	291	0	30.4189	28.1386	27.9656	28.4619	27.0698	27.509	27.3935	28.3763	28.5713	28.5013	28.07	28.1133	28.043
Q96B26;Q5JXM0	Exosome complex component RRP43	EXOSC8;DKFZp564C0482	5	5	5	31.2	31.2	31.2	30.039	276	0	29.6156	27.5633	27.1024	27.3107	26.1141	26.9546	26.7261	27.5237	27.6979	27.6538	27.3519	27.3209	27.1342
B4DXG8;D6RIY6;Q06265;A5PLM5;Q06265-2;Q06265-3;Q06265-4;D6RA17;D6R905;D6RAP4;H0Y9L5	Exosome complex component RRP45	EXOSC9	9	9	9	34.2	34.2	34.2	43.561	392	0	30.0578	27.8848	27.802	27.7815	26.4357	27.1724	27.28	27.9241	28.2285	28.2332	27.6085	27.6525	27.5767
Q16394;D7RTA7;Q92935	Exostosin-1	EXT1	3	3	3	5.4	5.4	5.4	86.254	746	0.0051943	28.4459	26.8924	20.9327	26.7135	25.4463	26.1649	22.9475	26.6411	NaN	26.6244	26.3611	26.2916	26.5772
Q93063;Q6NUL1;D3DR24;Q93063-3;Q93063-2;E9PNL9;B7Z431	Exostosin-2	EXT2	4	4	4	9.5	9.5	9.5	82.254	718	0	26.9442	25.5544	24.3988	24.8075	22.9114	24.0798	21.3913	24.6812	25.18	25.072	24.2598	24.6511	24.1494
O43909;H0YBJ7;B4DG91;E7ET85	Exostosin-like 3	EXTL3	3	3	3	4.5	4.5	4.5	104.75	919	0.00042265	29.5981	27.0499	20.8458	23.037	27.3327	27.6982	28.0425	27.3553	28.1358	NaN	27.9274	27.528	28.233
Q99504-2;Q99504-4;Q99504-5;Q99504;B1APR7;Q99504-3;Q0P685;B4E151	Eyes absent homolog 3	EYA3	4	4	4	15.9	15.9	15.9	48.652	447	0	26.0237	23.1727	21.5898	22.8145	23.3494	24.1806	24.1436	24.1774	23.8396	23.9204	23.6834	23.9254	24.3532
Q15910;Q15910-2;Q75MP9;Q75MQ0;Q15910-3;Q15910-4;F2YMM1;Q15910-5;B7Z8K5;Q6R125;G3XAL2;Q59H64	Histone-lysine N-methyltransferase EZH2	EZH2	6	6	6	11.9	11.9	11.9	85.362	746	0	27.0561	25.0884	23.9558	25.2633	23.3426	23.4205	24.6016	24.9545	25.0187	25.109	24.4614	24.8247	24.7328
Q6NUR7;P15311;V9HW42;B2R6J2;E7EQR4;B7Z5V2;B7Z437;Q9UJZ6;Q9UK20;Q9UJZ8;Q9UJZ2;Q9UJZ7;B7Z9R6;Q9UJU1	Ezrin	EZR	36	36	12	52.7	52.7	15.7	69.241	586	0	35.9832	33.7486	32.9254	33.4982	32.7078	33.5195	33.6919	33.7985	33.3678	33.5902	33.8053	33.7761	33.9939
D3DVF0;Q9Y624;B7Z5W1;B7Z941;Q9Y5B2	Junctional adhesion molecule A	F11R	11	11	11	45.6	45.6	45.6	32.227	296	0	32.4025	30.4301	29.9893	30.2396	28.7204	29.5334	29.336	30.3916	30.5354	30.4173	29.9898	30.1044	29.9435
P13726;B2R6M5;Q86SE7;P13726-2;Q8NCW7	Tissue factor	F3	10	10	10	31.9	31.9	31.9	33.067	295	0	32.1958	29.8622	29.3261	29.2466	29.1254	29.9406	29.9221	29.6283	29.7059	29.6992	30.3772	30.3692	30.1807
Q01469;I6L8B7;A8MUU1	Fatty acid-binding protein, epidermal	FABP5	6	6	6	46.7	46.7	46.7	15.164	135	0	29.6616	26.4659	25.4422	25.9128	26.4961	27.7904	28.258	26.6428	26.6915	26.6674	28.1702	28.0771	28.2238
Q8TAF6;O60488-2;O60488;B4DH39;D6RF95;H0Y9A0;D6RFW9;D6RDA8;D6RD96	Long-chain-fatty-acid--CoA ligase 4	FACL4;ACSL4	20	18	18	39.3	34.9	34.9	74.421	670	0	31.2502	28.9048	28.7026	28.8991	28.0583	28.659	28.6137	28.9425	29.1976	29.2041	29.2101	29.2335	29.1169
Q13158;Q6LCG1;Q6LCB0;B4DDS8	Protein FADD	FADD	3	3	3	22.1	22.1	22.1	23.279	208	0	28.7882	26.4426	26.152	26.748	25.3451	25.9712	26.1923	26.4819	26.6599	26.3945	26.9157	26.4891	26.9334
O60427;F5H3P6;F5H3U5;H7C2V0;O60427-2;B7Z5F3;I3ZNH3;I3ZNL9;I3ZNL2;F5H8G5;H0YB97	Fatty acid desaturase 1	FADS1	5	5	5	16.7	16.7	16.7	51.964	444	0	27.6407	24.9352	24.6847	25.018	24.8995	25.3038	25.3753	25.3277	25.7193	25.2068	25.9662	25.4906	25.7662
Q9UNN5;A8K9X5;B1ANM7;Q9UNN5-2;B3KT28;B4DEJ6	FAS-associated factor 1	FAF1	12	12	12	22.2	22.2	22.2	73.953	650	0	29.8407	27.8489	26.1928	27.1592	26.7468	27.5772	27.4259	27.534	27.1543	27.4605	27.9217	27.9028	28.1472
Q96CS3;B4E2M8;D6RBG6	FAS-associated factor 2	FAF2	17	17	17	61.6	61.6	61.6	52.623	445	0	32.0949	29.9658	29.9673	29.9361	28.3825	29.1305	28.9649	29.9427	30.2718	30.146	29.7146	29.7251	29.7093
P16930;Q53XA7;H0YLC7;B7Z4W2	Fumarylacetoacetase	FAH;DKFZp686F13224	6	6	6	16.2	16.2	16.2	46.374	419	0	28.3971	26.175	23.553	25.7859	25.373	26.3147	26.265	25.7665	25.6052	25.9085	26.5943	26.4909	26.9231
Q6P587;Q6P587-2;Q6P587-3	Acylpyruvase FAHD1, mitochondrial	FAHD1	3	3	3	18.8	18.8	18.8	24.843	224	0	28.5827	26.2769	25.5816	26.3044	25.0569	25.8462	26.4615	26.5701	26.8138	26.3756	26.2374	26.2639	26.3618
Q96GK7;C9JGM0;D3DXG4;D3DXG5;Q6P2I3;C9J5B6;B4DHE4	Fumarylacetoacetate hydrolase domain-containing protein 2A;Fumarylacetoacetate hydrolase domain-containing protein 2B	FAHD2A;hCG_2002650;FAHD2B	3	3	3	13.7	13.7	13.7	34.596	314	0	27.3022	25.1056	24.5118	24.888	24.1717	24.8066	24.6415	25.1058	25.1502	25.0893	25.3249	25.4107	25.0951
Q9BTL3	RNMT-activating mini protein	FAM103A1	2	2	2	23.7	23.7	23.7	14.381	118	0.0020747	27.1008	25.4022	24.4303	24.1561	22.9491	24.7214	24.425	25.4732	24.7359	24.7887	24.6977	25.046	24.6067
Q96PZ2	Protein FAM111A	FAM111A	5	5	5	13.4	13.4	13.4	70.195	611	0	27.3026	24.9513	24.251	24.9373	24.0345	24.9319	24.9234	25.4447	24.8543	25.0007	25.255	25.254	25.2855
Q6SJ93-2;Q6SJ93;B4E0T6;E9PS27	Protein FAM111B	FAM111B	5	5	5	11.1	11.1	11.1	81.2	704	0	26.3686	NaN	23.0845	24.5271	23.1644	24.6005	24.1589	NaN	24.5433	24.0357	24.5124	24.9011	24.7932
Q9NRY5;E7ESJ7;B4E1J2;B3KTE4;B4DQT0;E5RGF9;I6L9D5;E5RFK2;E5RHI8;E5RH43;E5RK42;E5RHP2	Protein FAM114A2	FAM114A2	10	10	10	30.3	30.3	30.3	55.468	505	0	28.942	26.9761	25.6074	26.5786	25.4493	26.4858	26.4644	26.8886	26.4287	26.6492	26.9873	26.8449	26.877
Q9Y4C2-2;Q9Y4C2;B4DST7;B7Z246;C9K0E7;C9J9F4;C9JD13	Protein FAM115A	FAM115A	15	15	15	22.9	22.9	22.9	101.89	919	0	29.6797	27.0589	26.4296	26.8208	26.997	27.5105	27.4714	27.5489	27.2217	27.3358	27.8781	27.8477	27.8957
Q9NZB2-4;Q9NZB2;Q9NZB2-6;Q9NZB2-5;Q9NZB2-2;Q5T035;F8W881	Constitutive coactivator of PPAR-gamma-like protein 1	FAM120A	22	22	21	29.9	29.9	28.6	117.4	1072	0	31.3258	29.2203	28.5164	28.9466	27.9039	28.6352	28.888	29.1409	29.031	29.2025	29.2868	29.0507	29.4123
B4DKV5;Q96EK7;F5GZX9;B4DG54;F5GY05;B4DSS4;Q96EK7-3;Q96EK7-2	Constitutive coactivator of peroxisome proliferator-activated receptor gamma	FAM120B	3	3	3	4.9	4.9	4.9	81.459	718	0	25.7324	23.9555	21.7535	23.5442	22.1796	23.185	23.1684	23.6027	23.0732	23.6135	24.1001	23.5447	23.102
Q9BZQ8;H0Y7M9	Protein Niban	FAM129A	9	9	9	14.8	14.8	14.8	103.13	928	0	28.6932	NaN	NaN	NaN	26.4949	27.1559	27.5008	NaN	NaN	NaN	27.7163	27.7212	27.9316
Q96TA1-2;Q96TA1;Q2YD88;Q9H6L6	Niban-like protein 1	FAM129B	24	24	12	52.1	52.1	22.4	82.682	733	0	32.6775	30.561	29.2894	30.1677	29.5835	30.0499	30.4887	30.4386	29.9655	30.2695	30.6054	30.5451	30.7782
Q8NC44;F8WE68;F8WAL5	Protein FAM134A	FAM134A	2	2	2	6.1	6.1	6.1	57.829	543	0	27.2633	25.0169	24.895	25.1298	23.8719	24.403	24.371	25.1326	25.4674	25.3672	25.0162	24.9645	24.808
K7EQI9;Q86VR2;K7EPD0;K7EJ42;B3KR75	Protein FAM134C	FAM134C	2	2	2	8.9	8.9	8.9	40.779	369	0.00022774	26.6196	24.6567	21.6192	25.2674	23.6815	24.2243	NaN	24.498	24.847	24.9562	24.7442	24.4413	NaN
Q96C01;E7EQY1;B0AZT6;C9J2Y4;C9JF51	Protein FAM136A	FAM136A	6	6	6	50.7	50.7	50.7	15.641	138	0	29.2131	27.3109	26.9709	27.2677	25.2031	25.6608	26.0817	27.2532	27.4809	27.3669	26.2507	26.3915	26.5918
Q86V87;A6NNC3	Protein FAM160B2	FAM160B2	3	3	2	5.8	5.8	4.6	82.339	743	0.00042337	24.9142	23.5047	20.6288	22.6553	NaN	21.7039	22.9445	23.0924	22.2679	22.6856	NaN	23.2201	22.8493
F8W7Q4;Q96A26;E9PH05;B4DF97;Q9H2P1	Protein FAM162A	FAM162A	5	5	5	32.6	32.6	32.6	16.515	144	0	31.3346	29.3694	29.0817	29.4897	27.4754	28.2049	27.5505	29.1005	29.5249	29.5135	28.7473	28.7286	28.6907
D6RB01;Q9Y6X4	Soluble lamin-associated protein of 75 kDa	FAM169A	3	3	3	6.4	6.4	6.4	68.054	610	0.00022707	25.9451	24.1043	24.3523	23.071	21.0672	23.7535	NaN	23.8277	24.2383	23.8017	23.5673	24.5972	NaN
E9PBM2;B4DHJ0;Q8WUF8-3;Q8WUF8;B4DKR7;B4DMI0;Q8WUF8-2;Q8WUF8-4	Protein FAM172A	FAM172A	2	2	2	10.8	10.8	10.8	35.135	305	0	25.8273	23.6564	23.5981	23.8207	22.4386	22.4134	22.8445	23.9553	23.7821	23.6813	23.9575	23.1476	23.5209
Q15018	BRISC complex subunit Abro1	FAM175B	4	4	4	12.3	12.3	12.3	46.9	415	0	26.0505	22.6855	21.8552	22.388	23.8505	24.1808	24.2041	23.9873	23.8036	23.9684	24.1568	24.2974	24.3418
Q9GZU8;H3BQQ6;H3BTI2;H3BTP8;H3BSY6;H3BP64;H3BUL4;H3BMX9;H3BU93;H3BPH9;H3BPF9;H3BN22;Q6P4H7;H3BSF0;H3BNK9;Q2VIL1	Protein FAM192A	FAM192A	3	3	3	12.6	12.6	12.6	28.912	254	0	27.8146	25.6644	25.0299	24.6047	24.1212	25.6909	25.5954	25.5445	25.2698	25.4322	25.9695	26.0106	25.8018
I3L2L5;C9JLW8;I3L4Q0;I3L317;I3L3A7	Protein FAM195B	FAM195B	3	3	3	43.5	43.5	43.5	10.463	92	0	27.6611	25.5735	24.5897	25.5217	24.1073	24.8774	25.2529	25.3005	25.1815	25.6073	25.6905	25.6721	25.5228
Q9BTY7;P0CB43;Q9P0T5;E9PPP0;B3KUY6;Q96BK8	Protein FAM203A;Protein FAM203B	FAM203A;FAM203B;C8orf30A	2	2	2	7.2	7.2	7.2	42.129	390	0.00078293	25.0206	23.9607	22.3564	21.502	23.1598	NaN	NaN	23.6352	23.1672	23.089	24.1498	NaN	NaN
Q9NSI2-2;Q9NSI2;C9JJU7	Protein FAM207A	FAM207A	5	5	5	34.9	34.9	34.9	23.944	215	0	27.568	25.7407	24.3042	25.6087	24.1459	24.3051	24.9194	25.3184	25.468	25.3228	25.0444	25.346	25.753
O75063;X6RH03	Glycosaminoglycan xylosylkinase	FAM20B	8	8	8	28.9	28.9	28.9	46.432	409	0	28.3765	25.9894	26.308	26.4705	24.396	25.6868	24.8237	26.2852	26.4802	26.2498	25.8988	25.8934	25.7083
Q9BRX8-2;Q9BRX8	Redox-regulatory protein FAM213A	FAM213A	6	6	6	30.3	30.3	30.3	24.462	218	0	29.371	27.4231	27.0356	27.4371	25.5413	26.6175	25.3667	27.132	27.5566	27.4106	27.0095	27.0539	26.5953
Q9Y4E1-6;E7ESD2;Q9Y4E1-2;Q9Y4E1;Q9Y4E1-4;Q641Q2-2;B7ZME8;A8K5W5;Q641Q2;Q9Y4E1-5;Q5SNT6;F8W7U3;J3KP36;Q9Y4E1-3;B4DHJ2;B4DPK9;Q9NVB8;B4DF48;Q9Y4N4;F5GY39;B4E255;B3KMC4;Q5T1D7;B1AP61;Q5SRD0	WASH complex subunit FAM21C;WASH complex subunit FAM21A;WASH complex subunit FAM21B	FAM21C;FAM21A;FAM21B	8	8	8	10.9	10.9	10.9	140.14	1279	0	27.7628	25.8617	24.507	25.0812	25.5178	24.4539	25.1176	25.8013	25.3736	25.5238	26.2228	25.4059	25.8702
Q92520;C9JP35;C9JMN4	Protein FAM3C	FAM3C	12	12	12	65.2	65.2	65.2	24.68	227	0	32.8332	30.9151	30.6522	30.8117	28.9724	29.7766	29.1811	30.7785	31.0704	30.9903	30.1745	30.2423	29.9137
Q8TCE6-2;Q8TCE6;Q6NSW5;B4DMU4;B4DNL9;B4DDW8;Q9NRV0	Protein FAM45A;Protein FAM45B	FAM45A;FAM45B	3	3	3	14	14	14	39.799	349	0.0004414	23.7536	21.803	NaN	NaN	21.8095	NaN	22.6989	22.1343	NaN	NaN	NaN	NaN	23.012
Q9NUQ9;Q68D08;E5RI16;Q9NW21;Q3ZTR9;E5RJL8;E5RJE1;E5RIR8;E5RK61;E5RFS4;E5RHU5;E5RGI7;B3KRB1;Q9H0Q0;E5RK81;E5RH75	Protein FAM49B	FAM49B;DKFZp686B04128;BM009	12	12	12	49.7	49.7	49.7	36.748	324	0	31.8164	29.4257	28.4261	29.0394	28.8976	29.4399	29.7768	29.5299	29.1847	29.2714	30.0401	29.8674	30.1066
B0S8I6;Q14320;Q9Y247	Protein FAM50A;Protein FAM50B	FAM50A;FAM50B	4	4	4	21.9	21.9	21.9	30.693	260	0	27.7755	25.8828	25.0108	25.5815	24.9012	24.6105	24.6817	26.0854	25.7691	25.6589	25.4004	24.8711	25.6409
Q6ZS17-2;Q6ZS17;Q6ZS17-3;Q6ZS17-4;B4DZD8;H3BSV5;H3BMG9;Q05CS9;H3BP86;H3BSX9;H3BQI5;H3BU12;H3BS40;H3BUP6	Protein FAM65A	FAM65A	21	21	21	24.9	24.9	24.9	131.87	1219	0	30.2825	28.0052	26.7783	27.3783	27.1011	27.4629	28.6391	28.2628	27.8539	27.9555	28.2835	28.2942	28.3449
Q9H4H8-2;Q9H4H8	Protein FAM83D	FAM83D	2	2	2	3.5	3.5	3.5	62.596	569	0.00022272	26.5752	24.1326	23.703	24.0138	23.8929	23.9369	24.2065	24.1339	24.2887	24.1598	25.1582	24.4812	24.6762
Q6ZRV2;J3KPS2;F4ZCG5;F4ZCG4	Protein FAM83H	FAM83H	11	11	11	14.8	14.8	14.8	127.12	1179	0	29.07	27.5226	26.2625	26.758	24.7209	25.6291	26.5345	27.159	26.9566	26.7608	26.4752	26.5534	26.9644
Q96KN1;A8K9V9	Protein FAM84B	FAM84B	10	10	10	41.9	41.9	41.9	34.474	310	0	30.9338	28.7392	28.8333	28.8876	26.2268	28.0505	28.0172	28.909	28.914	28.9166	28.4839	28.6322	28.631
Q658Y4;E7ER68;B4DUD8;H0YBR6;G3V120;P0C866	Protein FAM91A1	FAM91A1	14	14	14	29	29	29	93.908	838	0	29.5606	27.1636	26.3959	27.085	26.4859	27.1347	27.3366	27.4249	26.9959	27.1222	27.6171	27.729	27.7437
Q9Y3D0;H3BNV7;J3KS95	Mitotic spindle-associated MMXD complex subunit MIP18	FAM96B	3	3	3	39.3	39.3	39.3	17.663	163	0	28.4045	26.2454	25.3193	26.0606	25.4658	25.6157	25.9791	26.2005	25.943	26.2633	26.7626	26.0952	26.4375
Q8NCA5-2;I6L9E8;Q8NCA5;E9PH82;B4DT23;B4DY25;Q05CT2;B3KTW4;C9J3G8	Protein FAM98A	FAM98A	8	5	5	20.8	14.5	14.5	55.272	518	0	28.6905	26.6186	26.0155	26.4977	25.0996	25.8822	26.0564	26.453	26.3394	26.6695	26.5717	26.4835	26.7107
Q52LJ0-2;Q52LJ0;H0YNA1	Protein FAM98B	FAM98B	11	11	8	37.2	37.2	29.6	45.547	433	0	30.0204	27.9063	26.8995	27.8823	26.2435	27.5616	27.4811	27.6845	27.5729	27.89	27.8602	27.9514	27.8593
Q9BXW9-2;Q9BXW9;Q9BXW9-3;Q9BXW9-4;H7BZJ7;F8WE37	Fanconi anemia group D2 protein	FANCD2	18	18	18	19	19	19	164.13	1451	0	29.6247	27.6083	26.4825	27.2587	26.3072	27.0659	27.1148	27.6776	27.3384	27.575	27.543	27.3655	27.4142
C9JSE3;B4DE21;O15287	Fanconi anemia group G protein	FANCG	3	3	3	20	20	20	23.693	215	0.00039557	25.2722	23.0039	NaN	23.2763	21.8128	23.3752	22.8166	23.22	NaN	23.0859	23.3251	23.3516	23.594
Q9NVI1;B7ZMF2;Q9NVI1-1;Q9NVI1-2;H3BP78;F8W7R3;B3KNW8;H3BMG4;Q9NVI1-4;H3BS60;H3BN35;H3BQE2;H3BT54	Fanconi anemia group I protein	FANCI	27	27	27	28.1	28.1	28.1	149.32	1328	0	30.7855	28.8348	27.9519	28.5542	27.1472	28.0519	28.1181	28.8982	28.5822	28.6828	28.4921	28.5184	28.5412
B4DLR2;Q12884;B2RD89;Q12884-2	Seprase	FAP	5	5	5	9.1	9.1	9.1	84.861	735	0	26.9534	24.5129	25.1498	25.2398	21.8272	23.9483	23.1415	24.6788	25.6614	25.1377	24.0386	24.4315	23.8986
Q8WVX9;B2RDG1;E9PNW8;Q9H600;E9PPB8	Fatty acyl-CoA reductase 1	FAR1	18	18	18	44.3	44.3	44.3	59.356	515	0	31.5709	29.4138	28.9287	29.328	28.3407	28.7789	28.8661	29.365	29.5209	29.4178	29.427	29.4984	29.3575
Q96K12;B2RBI0;Q9NUX8;F8VV73;F8VX60	Fatty acyl-CoA reductase 2	FAR2	6	6	6	16.3	16.3	16.3	59.438	515	0	27.8913	25.7429	25.3998	25.6995	23.8868	25.9309	23.7956	25.4293	25.7897	25.4856	25.7105	25.9184	25.1843
Q9Y4F1;Q9Y4F1-2;C9JME2;M0R262;M0QYB0;H0Y783;M0QXT1	FERM, RhoGEF and pleckstrin domain-containing protein 1	FARP1	7	7	7	10.3	10.3	10.3	118.63	1045	0	27.9125	25.4214	23.0979	25.1683	25.2297	25.7915	25.9223	25.8618	25.4328	25.613	25.9757	26.1928	25.953
O95363;Q5JRF7	Phenylalanine--tRNA ligase, mitochondrial	FARS2	5	5	5	14	14	14	52.356	451	0	28.1631	26.237	25.9139	26.257	24.3582	24.9264	24.5558	26.1513	26.4569	26.3535	25.593	25.7167	25.3183
Q9Y285;K7ER00;B4E363;K7EPH2;K7ER16;K7EK06;K7ERS0	Phenylalanine--tRNA ligase alpha subunit	FARSA	22	22	22	63.8	63.8	63.8	57.563	508	0	32.2361	29.9913	29.3743	29.8683	29.1331	29.8125	29.546	30.0517	29.8297	29.9642	30.075	30.0342	30.1459
Q9BR63;Q9NSD9;A8K666;F5H6Y1;B7ZB32;B4DFM0	Phenylalanine--tRNA ligase beta subunit	FARSB;FARSLB	24	24	24	47	47	47	65.7	585	0	32.8194	30.6447	29.8404	30.4312	29.6238	30.3417	30.2796	30.6472	30.5255	30.5356	30.8588	30.8121	30.8295
P25445-6;Q6ICT6;P25445;Q59FU8;Q8IUB7;Q8IUB6;S5PZ57;S5PSV7;B6VNV5;E6Y7C3	Tumor necrosis factor receptor superfamily member 6	FAS;TNFRSF6;CD95	6	6	6	22.3	22.3	22.3	35.386	314	0	28.8834	26.9947	26.201	27.148	25.3079	25.8349	25.0285	26.8633	27.2093	27.0299	26.439	26.2253	26.0878
P49327;Q6PJJ3;Q13587;J3KTF0	Fatty acid synthase;[Acyl-carrier-protein] S-acetyltransferase;[Acyl-carrier-protein] S-malonyltransferase;3-oxoacyl-[acyl-carrier-protein] synthase;3-oxoacyl-[acyl-carrier-protein] reductase;3-hydroxyacyl-[acyl-carrier-protein] dehydratase;Enoyl-[acyl-carrier-protein] reductase;Oleoyl-[acyl-carrier-protein] hydrolase	FASN	118	118	118	65.2	65.2	65.2	273.42	2511	0	37.1146	34.7697	33.7136	34.3678	34.1919	34.7917	34.9801	34.7544	34.3101	34.4822	35.2847	35.238	35.3898
Q9NYY8;B3KMB8;Q9NYY8-2	FAST kinase domain-containing protein 2	FASTKD2	21	21	21	39	39	39	81.462	710	0	31.8485	29.7826	29.3151	29.635	28.2356	29.1722	28.9557	29.8307	30.0859	29.8583	29.3902	29.5208	29.2776
Q7L8L6;B4DWZ8	FAST kinase domain-containing protein 5	FASTKD5	13	13	13	26.4	26.4	26.4	86.573	764	0	30.0088	28.1327	27.7119	27.8644	26.1596	26.9478	26.8065	28.0674	28.1357	28.0772	27.6101	27.4514	27.5282
Q96BS4;P22087;M0QXL5;M0R299;M0R2Q4;B4DLD4;M0R0P1;M0R2U2;M0R1H0;M0R2B0;M0QXC9	rRNA 2-O-methyltransferase fibrillarin	FBL	14	14	12	70.4	70.4	66.2	28.449	260	0	33.3538	31.0381	30.8992	31.6522	29.4651	30.4992	30.0807	31.2114	31.3452	31.7626	30.7457	30.8599	30.5886
E7EWE8;Q8WUP2-3;Q8WUP2;Q8WUP2-2;D6R9I4;D6RA19;D6RAI6;E7EPI5;E7EN81;D6R9V9	Filamin-binding LIM protein 1	FBLIM1	3	3	3	22.2	22.2	22.2	15.934	144	0.00043927	27.5159	24.1598	23.4182	23.7443	26.8433	23.2383	24.0697	26.2447	25.6342	25.6196	25.933	25.7626	26.0089
Q96ME1-4;B3KTC9;Q96ME1-2;H0Y6I6;F5H4Z4;Q96ME1;B4DH63;Q96ME1-3	F-box/LRR-repeat protein 18	FBXL18	5	5	5	12.5	12.5	12.5	78.919	718	0	26.7344	25.1269	22.9974	23.6277	23.2429	24.6461	24.0609	24.6511	24.024	24.196	24.6964	24.7165	24.944
Q9UK22;R4GNH2	F-box only protein 2	FBXO2	10	10	10	52.4	52.4	52.4	33.327	296	0	30.2082	27.1839	26.2561	26.7748	27.6382	28.2099	28.4769	27.3931	27.3314	27.142	28.789	28.6071	28.8767
Q8IUQ5;H0YIE9;Q4G104;O94952-1;O94952;B3KQC8	F-box only protein 21	FBXO21	4	4	4	14.9	14.9	14.9	55.83	477	0	27.4722	25.434	23.916	25.0064	24.3594	24.9529	25.1536	25.3754	25.0542	25.1577	25.4134	25.4702	25.5806
Q8NEZ5;Q53EY9;Q8NEZ5-3;H3BTH6;H3BRE0;H3BVA4;H3BUC1;B4DFX7;Q8NEZ5-2;H3BTR7	F-box only protein 22	FBXO22	6	6	6	22.8	22.8	22.8	44.508	403	0	28.5722	25.9985	24.9241	25.9097	25.0268	26.9707	26.0916	26.3478	25.9009	26.2238	26.4237	26.5156	26.4412
Q9UKB1;Q9UKB1-2;B4DH70;Q9UKB1-3;Q68DS0;Q9Y297-2;B2R8L3;B7Z3H4;Q9Y297;E5RGC1	F-box/WD repeat-containing protein 11;F-box/WD repeat-containing protein 1A	FBXW11;DKFZp781N011;BTRC	6	6	6	17.2	17.2	17.2	62.09	542	0	27.5769	24.3314	24.9487	24.6256	24.8404	25.2211	25.6228	25.491	25.7706	25.446	25.504	25.5993	25.5913
Q0JRZ9;J3KNW0;Q0JRZ9-2;H7BXJ4;Q0JRZ9-3;A0JLQ4;H0YAE2;B4DEU7	FCH domain only protein 2	FCHO2	3	3	3	7.5	7.5	7.5	88.923	810	0	25.7363	23.7328	22.8898	23.5995	22.2961	NaN	23.9606	24.2142	23.5176	23.7319	23.5082	NaN	24.0926
P37268;E9PNM1;B4DND3;B7Z9R8;B7Z1J3;B4DJE5;B4DT56;B3KQ95;B4DTK0;E9PJG4;B4DWP0;E9PS69;E9PQ90;E9PNJ2;E9PSH1	Squalene synthase	FDFT1	19	19	19	52.8	52.8	52.8	48.115	417	0	32.6298	30.1641	29.848	30.3142	29.4645	30.2249	30.0937	30.1969	30.3831	30.3209	30.6973	30.8086	30.5565
P14324-2;P14324;B3KMW3;Q14329	Farnesyl pyrophosphate synthase	FDPS	10	10	10	34.6	34.6	34.6	40.532	353	0	32.1294	29.3874	28.4755	29.0392	29.2802	29.984	30.3377	29.3574	29.1027	29.2648	30.2366	30.3537	30.62
P22570-5;P22570;P22570-7;P22570-4;B4DDI9;P22570-2;P22570-3;P22570-6;J3QQX3;G3V0F2;J3QKZ8;J3QQW7	NADPH:adrenodoxin oxidoreductase, mitochondrial	FDXR	21	21	13	52	52	33.5	52.918	483	0	32.04	30.0029	29.7079	29.8563	28.2795	29.2504	28.972	30.0339	30.2269	30.0743	29.6448	29.7617	29.4347
Q9UK73;H3BT12	Protein fem-1 homolog B	FEM1B	4	4	4	7.5	7.5	7.5	70.263	627	0	26.5377	24.5372	23.9552	24.1495	22.3481	23.9883	23.9513	24.2963	24.5019	24.6002	24.1514	24.2007	24.4039
P39748;B4DWZ4;P39748-2;I3L3E9;F5H1Y3	Flap endonuclease 1	FEN1	12	12	12	43.9	43.9	43.9	42.592	380	0	32.2104	29.8477	28.8455	29.5296	29.1881	29.8351	30.1317	29.8527	29.5066	29.7715	30.363	30.3748	30.5274
Q9BQL6;Q54A15;B2RAX1;Q9BQL6-4;G3V1L6;Q49AC8;Q5JWV4;Q9BQL6-3	Fermitin family homolog 1	FERMT1;DTGCU2	7	6	1	12.4	10.9	1.9	77.436	677	0	27.6115	25.6069	24.2554	25.29	24.2252	24.8336	25.3714	25.3691	25.18	24.8885	25.6531	25.6802	25.8184
Q96AC1-2;H0YJ34;Q96AC1;Q96AC1-3;G3V3J0	Fermitin family homolog 2	FERMT2	7	7	1	15.5	15.5	1.4	72.397	633	0	28.1243	25.1719	24.5397	25.7215	25.3663	25.6276	26.2532	25.7729	25.7663	25.8476	26.28	26.1985	26.454
F8W1R0;Q96M96;B7Z493;E9PJX4;B7Z8F9;F8VWL3;Q96M96-3;E9PQT1;E9PNX0;Q96M96-2;Q49A55;G3XA97	FYVE, RhoGEF and PH domain-containing protein 4	FGD4	3	3	3	8.8	8.8	8.8	76.691	673	0.00040169	25.7508	24.1587	23.0069	NaN	22.0443	21.8635	24.3352	NaN	NaN	NaN	NaN	NaN	24.801
P09038-2;P09038-3;P09038-1;P09038	Fibroblast growth factor 2	FGF2	6	6	6	35.5	35.5	35.5	17.254	155	0	30.4637	28.3137	27.9728	28.0487	27.247	27.8062	27.66	28.3001	28.547	28.4158	28.2033	28.3563	28.1113
Q14512	Fibroblast growth factor-binding protein 1	FGFBP1	3	3	3	20.9	20.9	20.9	26.264	234	0	27.5821	25.8702	25.4835	25.9629	23.1269	23.1862	23.0314	25.5226	25.7317	26.1117	24.6742	24.7899	24.5411
B4DH64;O95684-2;O95684;Q8N103-3	FGFR1 oncogene partner;T-cell activation Rho GTPase-activating protein	FGFR1OP;TAGAP	2	2	2	6.6	6.6	6.6	39.744	365	0.0060671	25.2353	21.3024	NaN	22.8499	23.0246	22.7686	23.705	NaN	NaN	23.418	23.7944	23.6187	24.1853
P07954-2;P07954	Fumarate hydratase, mitochondrial	FH	16	16	16	56.7	56.7	56.7	50.212	467	0	33.5295	31.4501	31.0689	31.3055	29.8995	30.8427	30.6037	31.3741	31.5518	31.4322	31.1269	31.2807	31.1271
Q14192;Q2XQU9;J3KNW4;I0CE67;Q2TSB7;Q53T40;Q53QP3;F8WDA8;U3KQT4;Q5TM15;C9J3S8	Four and a half LIM domains protein 2	FHL2;AAG11	14	14	14	63.1	63.1	63.1	32.193	279	0	31.8371	29.2714	28.4476	28.8843	29.0478	29.5556	29.8722	29.3705	29.0826	29.3439	30.1731	30.0709	30.2566
Q96C98;Q13643;Q9P100	Four and a half LIM domains protein 3	FHL3	5	5	5	48.3	48.3	48.3	18.918	172	0	28.4985	26.3657	24.7475	24.7753	25.7764	26.4209	26.4002	26.1474	26.2616	26.2748	26.5534	26.6753	26.6775
Q9Y613;B4E2D9;B4DVN5	FH1/FH2 domain-containing protein 1	FHOD1	3	3	3	4	4	4	126.55	1164	0	24.7704	22.9429	20.8893	21.7513	21.9643	22.8794	21.6425	22.5477	22.4695	22.6752	22.7621	22.8328	22.7556
Q53F51;O43427-2;O43427;E9PSD3;B4DKH9;H0YCE7;E9PJW6;B4DR95;B4DF10	Acidic fibroblast growth factor intracellular-binding protein	FIBP	5	5	5	19.9	19.9	19.9	41.238	357	0	27.9756	25.3876	24.5222	25.8422	25.0309	25.7235	25.4584	25.5775	25.7794	25.8987	26.0066	26.041	25.8731
C9JYJ6;Q4L180-5;Q4L180-3;Q4L180-7;Q4L180-2;Q4L180;Q4L180-6	Filamin A-interacting protein 1-like	FILIP1L	3	3	3	4.2	4.2	4.2	96.302	837	0.00040891	27.6042	22.8745	NaN	NaN	25.4868	26.1922	26.1144	26.2475	NaN	NaN	26.2521	26.3878	26.2623
Q6UN15-3;Q6UN15-5;Q6UN15;Q6UN15-4;B4DTW7;H0Y8P7	Pre-mRNA 3-end-processing factor FIP1	FIP1L1	5	5	5	19.8	19.8	19.8	58.375	520	0	27.7757	25.9331	25.0921	25.7095	23.9379	23.8198	25.3977	25.5869	25.7642	25.4467	25.415	25.2211	25.9707
Q9Y3D6	Mitochondrial fission 1 protein	FIS1	4	4	4	34.2	34.2	34.2	16.937	152	0	29.9877	28.0756	27.2519	28.0677	26.389	26.7145	27.0874	27.978	27.9421	28.194	27.5464	27.4787	27.5983
Q96AY3;Q658U4;Q6ZME7;B4DJJ5;Q8NAG5;H0Y827;Q9H6J3;K7ESG6;K7ELI6;C9JPC3;K7EM43	Peptidyl-prolyl cis-trans isomerase FKBP10	FKBP10;DKFZp666D193	21	21	20	49.8	49.8	48.6	64.244	582	0	31.8816	29.8959	29.4629	29.7763	28.1932	29.0065	28.7513	29.8728	29.9994	29.8183	29.3748	29.5346	29.3709
Q5T1M5;Q5T1M5-2;B4DZS8;B4DVS2;Q5T1M5-3;X6RKW4	FK506-binding protein 15;Peptidyl-prolyl cis-trans isomerase	FKBP15	9	9	9	12.2	12.2	12.2	133.63	1219	0	28.4999	26.8528	24.9479	25.4137	25.0721	25.7461	26.4201	26.5777	25.9683	25.9372	26.2193	26.3343	26.8073
P62942;Q5W0X3;Q0VDC6;Q1JUQ5;Q1JUQ3;Q0VDC5;Q1JUQ4;A8MSS1;Q5VVH2	Peptidyl-prolyl cis-trans isomerase FKBP1A;Peptidyl-prolyl cis-trans isomerase	FKBP1A;FKBP12-Exip2	4	4	4	69.4	69.4	69.4	11.951	108	0	29.659	27.1641	26.5118	26.6374	26.9557	27.0054	27.7917	27.1328	27.1163	27.1339	27.7718	27.6238	28.0808
P26885;F5H0N4	Peptidyl-prolyl cis-trans isomerase FKBP2	FKBP2	3	3	3	28.9	28.9	28.9	15.649	142	0	28.5464	26.4048	25.892	26.3421	25.2727	25.8058	25.7556	26.299	26.5385	26.4766	26.2415	26.353	26.2987
Q53GD8;Q00688;G3V5F2	Peptidyl-prolyl cis-trans isomerase;Peptidyl-prolyl cis-trans isomerase FKBP3	FKBP3	6	6	6	37.1	37.1	37.1	25.204	224	0	31.2918	29.1417	28.0377	28.7752	28.0535	28.9	28.9599	28.972	28.6483	29.0007	29.3446	29.4418	29.4226
Q02790;B2R9U2;F5H1U3;H0YFG2;F5H120	Peptidyl-prolyl cis-trans isomerase FKBP4;Peptidyl-prolyl cis-trans isomerase FKBP4, N-terminally processed	FKBP4	26	26	26	65.6	65.6	65.6	51.804	459	0	33.3255	31.0373	29.9541	30.7296	30.1807	30.936	31.2007	31.023	30.5668	30.8271	31.3035	31.2847	31.4948
Q53GX4;Q2TA84;Q13451;B7Z8G2;Q13451-2;B7Z7Z8;Q6ZR21	Peptidyl-prolyl cis-trans isomerase FKBP5	FKBP5	7	7	7	22.5	22.5	22.5	51.198	457	0	29.1161	27.2866	26.2177	26.9652	24.7232	26.4896	26.3771	26.9848	26.4784	27.0257	26.3555	26.7772	26.7082
B2R8G6;Q14318-2;Q14318;J3KQ73;B7Z6M0;M0R2K9;M0R2Q6;M0R1Q0;M0R1S6;U3KQ64;Q14318-3;U3KQI1	Peptidyl-prolyl cis-trans isomerase FKBP8;Peptidyl-prolyl cis-trans isomerase	FKBP8	9	9	9	37.9	37.9	37.9	38.495	356	0	30.8299	28.7983	28.4161	28.6323	26.7807	27.9144	28.1568	28.7263	28.9516	28.7898	28.1922	28.361	28.6802
O95302;B3KQQ0;O95302-3;B7Z1U8;B7Z230;O95302-2;C9J4P8;B7ZAH5;B7Z994;Q75LS8;A7YQ73;A8K073;Q59FV7	Peptidyl-prolyl cis-trans isomerase FKBP9	FKBP9	15	14	14	33.5	32.3	32.3	63.083	570	0	30.0602	27.6551	28.1767	27.9284	26.3225	27.0908	26.8675	28.0194	28.1303	27.8691	27.623	27.8129	27.6034
Q8NFF5-2;Q8NFF5;Q8NFF5-3;Q5T196;B3KQW9;Q8NFF5-4;Q8NFF5-5;Q5T190;Q5T191	FAD synthase;Molybdenum cofactor biosynthesis protein-like region;FAD synthase region	FLAD1	11	11	11	34.7	34.7	34.7	54.187	490	0	28.9577	26.7394	26.3593	26.682	25.6802	26.302	26.2362	26.8708	26.8553	26.7804	26.7538	26.8423	26.9623
Q13045;B4DIX0;Q13045-3;Q13045-2;Q59H95;J3KS54;J3QQQ2;B4DNA8;K7EP37;K7EP27;J3QQU5;J3QLR6;K7EQZ7;J3KT47;J3KS39	Protein flightless-1 homolog	FLII	28	28	28	32.2	32.2	32.2	144.75	1269	0	31.4886	29.2969	28.2523	29.1861	28.2368	28.8533	29.2118	29.3199	29.0682	29.2498	29.5289	29.4657	29.5024
Q8TEF1;E9PDP5;Q8IWZ3;Q8IWZ3-4;Q8IWZ3-6;Q7Z586;Q8IWZ3-5;Q8IWZ3-2;D6RHC4;Q8IWZ3-3	Ankyrin repeat and KH domain-containing protein 1	FLJ00246;ANKHD1	7	2	2	8.5	3	3	157.81	1486	0	25.8356	24.1168	NaN	22.5624	22.7781	23.8629	23.637	24.0809	NaN	23.2767	23.9764	24.2593	24.062
P21333-2;P21333;Q5HY54;Q60FE6;Q60FE5;A6NDY9;Q8TES4;Q6NXF2;Q96C61;E9PHF0;B4E2F9;B4DTD5;F8WE98;H0Y5C6;Q2VP91;Q86TQ3;H0Y5F3;H7C2E7	Filamin-A	FLNA;FLJ00119	112	103	103	64.5	60.5	60.5	280.01	2639	0	36.2503	34.2426	33.3448	33.8794	32.8785	33.5728	33.7075	34.2277	33.9629	34.022	34.041	34.0849	34.1277
O75369-2;O75369-9;O75369;O75369-6;O75369-3;A0A024R321;Q68CT4;E7EN95;O75369-7;O75369-5;O75369-4;H7C5L4;Q8WXT3	Filamin-B	FLNB;DKFZp686A1668	125	125	1	73.9	73.9	1.3	275.66	2578	0	36.2687	34.1147	33.4046	33.8857	32.9654	33.7047	33.7609	34.1303	33.9865	34.0217	34.1195	34.1522	34.0969
Q14315;Q14315-2;Q59H94;A4D1J9;B5AGT3	Filamin-C	FLNC	120	112	99	62.6	59.4	53.9	291.02	2725	0	35.6911	33.3142	32.2865	32.8626	32.742	33.3143	33.6925	33.1684	32.826	32.9311	34.0394	33.9711	34.0962
Q6IB58;Q53HQ0;O75955;B4DVY7;A2VCL5;A2AB12;A2AB09;A2AB10;A2AB13;A2AB11;A2ABJ5	Flotillin-1	FLOT1	16	16	16	48	48	48	47.337	427	0	30.6046	28.679	28.2613	28.6518	26.2547	27.5521	27.444	28.5088	28.8471	28.6987	27.9556	28.227	27.8972
Q6FG43;Q14254;J3QLD9;E7EMK3;Q9BTI6;K7EKW9	Flotillin-2	FLOT2	13	13	13	43.5	43.5	43.5	41.685	379	0	30.5598	28.2392	28.2845	28.4245	27.0253	28.1009	27.2005	28.5343	28.9024	28.7039	28.1413	28.2121	27.8957
O95466;O95466-2;O95466-3;Q6ZNK3	Formin-like protein 1	FMNL1;FLJ00304	2	2	2	2.7	2.7	2.7	121.85	1100	0.00040201	24.9246	21.5836	22.3939	23.0827	21.0066	22.9266	22.0119	22.3081	22.4987	22.6394	22.9524	23.0597	23.2022
Q96PY5;Q96PY5-3;C9IZY8;Q6ZN96;B3KT32	Formin-like protein 2	FMNL2	6	6	4	6.8	6.8	4.6	123.32	1086	0	26.0755	24.3077	22.6538	24.0999	23.2778	23.3799	22.0301	23.7259	23.4273	23.7026	24.5455	24.2562	23.7062
Q8IVF7-2;Q8IVF7-3;F8W1F5;Q8IVF7;B3KXD8;Q8N4Y7;Q9NSL0	Formin-like protein 3	FMNL3;DKFZp762B245	4	2	2	5.4	3	3	111.26	976	0.00043802	25.0852	20.9342	NaN	21.4061	23.0617	23.3185	23.4671	22.0709	NaN	22.739	23.7735	23.904	23.8587
R9WQY1;A8MQB8;Q06787-6;G3V0J0;Q06787-2;Q06787-4;Q06787-7;Q59GC1;R9WNI0;W5ZQ92;Q06787-8;Q06787-5;G8JL90;Q06787-3;X5DQX7;Q06787;F8W871;B4DZ17;R9WPL0;G8JLE9;Q8IXW7	Fragile X mental retardation protein 1	FMR1	4	3	3	8	6.5	6.5	63.981	566	0	25.9035	22.0656	23.1317	22.655	23.4618	23.5837	24.1378	23.4464	23.6054	24.2912	24.1967	23.9345	24.0074
Q96RU3-4;B7ZL14;Q96RU3-3;B7ZL13;E9PGQ4;B7ZL12;Q96RU3-2;Q96RU3;H0Y7W6;E7EPB7;B4DEQ5	Formin-binding protein 1	FNBP1	4	4	4	8.5	8.5	8.5	64.056	551	0.00022743	26.0398	22.4424	21.559	22.8418	23.9076	23.9862	24.2768	23.7543	23.5964	23.9406	24.1968	24.5065	24.378
Q5T0N5-3;Q5T0N5-4;Q5T0N5-2;Q5T0N5-5;Q5T0N5;S4R347;B4DSI7;B4DSW1	Formin-binding protein 1-like	FNBP1L	5	5	5	12.4	12.4	12.4	63.571	547	0	26.9271	24.4833	21.8202	23.9186	24.3383	24.8832	24.9508	NaN	NaN	24.9828	24.8167	25.3551	25.6117
Q9Y2H6-2;Q9Y2H6;G5E9X3;H7C507	Fibronectin type-III domain-containing protein 3A	FNDC3A	11	11	11	15.6	15.6	15.6	125.82	1142	0	28.8496	26.9756	26.552	26.844	24.9734	25.8821	25.1833	26.8298	26.7594	26.7539	26.5719	26.5928	26.5063
Q53EP0;Q53EP0-2	Fibronectin type III domain-containing protein 3B	FNDC3B	10	10	10	12.7	12.7	12.7	132.89	1204	0	29.1419	27.3639	26.5633	27.127	24.549	26.0759	26.2283	27.1158	27.0104	27.2865	26.3802	26.8972	26.6693
P49354;D3DSY9;P49354-2;B3KVN2;E9PQP6;H0YCW1;H0YE66;E9PPM9;E9PN85	Protein farnesyltransferase/geranylgeranyltransferase type-1 subunit alpha	FNTA	8	8	8	24	24	24	44.408	379	0	28.5591	26.4572	25.2329	26.1454	25.5083	25.6872	26.3902	26.3128	25.8357	26.279	26.6246	26.6155	26.8114
P49356;Q86TX8;B3KSC2;B4DJ86;P49356-2;B4DL54;H0YHI0	Protein farnesyltransferase subunit beta	FNTB;CHURC1-FNTB	3	3	3	10.1	10.1	10.1	48.773	437	0.00134	25.1932	23.368	NaN	23.056	20.8014	23.0298	23.0061	23.4443	NaN	23.3133	23.232	23.1902	22.8883
Q5VW36;S4R400;B3KNV9;S4R3N8	Focadhesin	FOCAD	13	13	13	9.7	9.7	9.7	200.07	1801	0	28.2492	26.0227	24.6625	25.2171	25.0305	26.1885	26.152	26.0177	25.675	25.8029	26.376	26.3965	26.4519
B4DY33;P85037;B3KV39;P85037-2;A4D1Z4;U3KQ26;E9PM37;E9PPI7	Forkhead box protein K1	FOXK1;KIAA0415	5	5	4	11.8	11.8	10.6	61.966	583	0	28.5422	26.7041	25.8418	26.3163	24.8819	25.6162	25.7266	26.5506	26.5	26.3881	26.1417	26.1418	26.4679
Q01167-2;Q01167	Forkhead box protein K2	FOXK2	3	2	2	5.2	4.1	4.1	64.255	614	0.0020751	24.339	NaN	22.4858	NaN	NaN	22.4394	23.2035	NaN	23.1324	NaN	NaN	22.9631	23.6694
Q96CU9-3;Q96CU9;B4DXM1;B4DI59;Q96CU9-2;B4DQI0;B4DNQ2;E9PP78	FAD-dependent oxidoreductase domain-containing protein 1	FOXRED1	9	9	9	29	29	29	52.104	472	0	29.8902	27.5039	27.5377	27.8577	26.5671	27.2149	26.7318	27.7742	28.0722	27.9405	27.6629	27.6958	27.3688
Q05932-3;Q05932-2;Q05932-4;Q05932;Q5JU21;Q5JU20;Q5JU23;Q96G81;B2RDF7;Q96LE3;Q96LE4	Folylpolyglutamate synthase, mitochondrial	FPGS	11	11	11	37.1	37.1	37.1	59.173	537	0	29.8067	27.9564	26.952	27.4435	26.2201	27.1286	27.0755	27.7538	27.5183	27.6176	27.5126	27.6424	27.8132
Q14331;E9PRR7;Q96ND1;Q9BZ01	Protein FRG1	FRG1	3	3	3	10.9	10.9	10.9	29.172	258	0	26.5703	23.9448	23.5145	23.4011	23.3801	24.5358	24.5867	24.3953	24.8355	24.1746	24.5777	24.5655	24.3917
B4E2P1;Q9BZ67;A8K6L3;E9PRA3;Q96MK6;Q9BZ67-2	FERM domain-containing protein 8	FRMD8	2	2	2	8.8	8.8	8.8	47.228	430	0.00041348	26.0994	22.5277	22.1676	22.5216	23.6098	24.2291	24.4331	22.9465	23.1375	23.0733	24.9664	24.0166	25.0117
O94915;F5GX82;F2Z2S2;B3KXG5;D6RJI4;O94915-2;Q6AI58;H0Y9X0;Q6ZR29;B3KY15	Protein furry homolog-like	FRYL	11	11	10	5	5	4.7	339.59	3013	0	27.8021	25.9833	24.411	24.9525	24.3461	25.0639	25.7522	25.8138	25.2727	25.6452	25.804	25.5268	25.783
Q16658;J3KNT0;B3KTA3;B3KTM9;C9JFC0;C9JPH9	Fascin	FSCN1	21	21	21	51.1	51.1	51.1	54.529	493	0	32.4198	29.92	28.6943	29.4935	29.6119	30.1873	30.479	29.9719	29.6836	29.7138	30.7761	30.5522	30.958
Q5CZC0-2;Q5CZC0;J3QTJ6	Fibrous sheath-interacting protein 2	FSIP2	2	2	2	0.9	0.9	0.9	391.7	3466	0.0053667	29.4909	28.1016	26.2592	27.0064	25.9986	26.4759	26.4382	27.5243	26.8231	27.2576	26.5289	26.9116	26.8477
B4DTZ8;Q12841-2;Q12841;Q9BZQ0;C9J5G4	Follistatin-related protein 1	FSTL1	6	6	6	28.3	28.3	28.3	28.412	251	0	28.3469	25.9618	25.0217	25.85	25.3419	26.2229	25.8541	26.0208	25.9737	26.2072	26.3505	26.525	26.2994
G3V1D1;G3V192;Q6NZ44;P02794;B3KXC3;Q6NS36;A9JQE1;E9PPQ4;E9PRK8;E9PKY7;Q8TD27	Ferritin;Ferritin heavy chain	FTH1	2	2	2	19.5	19.5	19.5	12.876	113	0.00022306	26.9642	24.9848	24.2821	24.8521	23.4515	24.1618	24.0021	24.9116	24.9331	25.0266	24.5931	24.8121	24.5303
P02792;Q6S4P3;B1Q387;Q4FCH6;B1Q3B3;B1Q3B4	Ferritin light chain;Ferritin	FTL	4	4	4	30.9	30.9	30.9	20.019	175	0	27.6312	24.4198	23.7657	22.9138	21.8855	27.1158	23.736	24.1178	24.1646	23.8046	23.8041	NaN	23.9173
Q9C0B1;B3KU60;F8WCB8;Q9C0B1-4;Q9C0B1-2;X6R3I0;B4DHN4	Alpha-ketoglutarate-dependent dioxygenase FTO	FTO	6	6	6	15.6	15.6	15.6	58.281	505	0	27.6527	25.4483	23.7537	25.1981	24.1502	25.309	25.6428	25.3594	24.8893	25.4932	25.6634	25.6247	25.8698
Q8IY81;B4DKU3;J3KS36;J3QSE2	pre-rRNA processing protein FTSJ3	FTSJ3	19	19	19	38.3	38.3	38.3	96.557	847	0	31.8558	29.6447	29.4818	30.2523	27.7138	28.8407	28.2426	29.4777	29.8281	30.2349	28.8998	29.1783	28.9655
Q8N1G2;H0YCQ1;H0Y4T0;Q5T7F5	Cap-specific mRNA (nucleoside-2-O-)-methyltransferase 1	FTSJD2	7	7	7	11.4	11.4	11.4	95.32	835	0	27.566	25.4136	24.6631	25.3135	24.1896	24.4182	25.3972	25.5976	25.1429	25.3455	25.3146	25.3368	25.7734
B4E0X8;Q96AE4-2;Q96AE4;E9PEB5;B4DWL1;B4DT31;Q59FU3;Q6PJY1;C9JSZ1;M0QYG1	Far upstream element-binding protein 1	FUBP1	23	23	21	46.1	46.1	43.6	66.231	629	0	32.7455	30.7594	29.608	30.0673	29.4847	30.1159	30.5061	30.613	30.242	30.2979	30.6005	30.5537	30.8648
Q96I24;Q96I24-2	Far upstream element-binding protein 3	FUBP3	19	18	18	49	47.4	47.4	61.64	572	0	31.392	29.4404	28.3894	29.0119	28.0367	28.5171	29.0002	29.3916	29.0221	29.1599	29.2904	29.0403	29.5336
P04066;B7Z362	Tissue alpha-L-fucosidase	FUCA1	3	3	3	8.2	8.2	8.2	53.688	466	0	27.3528	24.289	25.2597	24.7802	24.3414	24.9034	24.8031	24.8025	25.5142	25.1593	25.8372	25.2736	25.1151
Q9BTY2;Q7Z6V1	Plasma alpha-L-fucosidase	FUCA2	5	5	3	12.6	12.6	8.1	54.066	467	0	28.577	26.5408	26.0072	26.3915	24.7735	25.9046	25.7347	26.4769	26.578	26.5438	26.2987	26.2923	26.293
Q59H57;B4DR70;P35637-2;A8K4H1;Q8TBR3;P35637;Q13344;H3BPE7;Q70T18	RNA-binding protein FUS	FUS	7	7	5	35.7	35.7	32.7	31.994	300	0	32.663	30.9721	30.0642	30.5787	28.7104	29.7288	29.2507	30.6072	30.3465	30.3927	29.755	29.8943	30.109
Q9BYC5-3;G3XAD2;Q9BYC5;A8K8P8	Alpha-(1,6)-fucosyltransferase	FUT8	2	2	2	6.6	6.6	6.6	47.254	412	0.0027696	25.3074	23.5404	22.4691	23.0687	NaN	22.9053	22.7106	23.4578	23.6016	22.6753	NaN	23.2096	23.4543
B4DXZ6;P51114;P51114-2;P51114-3;E9PFF5;B4DM21;E7EU85;B4DGH9;C9JAJ4;C9IZ22;C9JZE0;C9JY20;C9J5B4	Fragile X mental retardation syndrome-related protein 1	FXR1	20	20	6	46.4	46.4	11.7	68.326	608	0	32.0006	29.8252	28.9417	29.6429	28.7939	29.4049	29.6027	29.6724	29.6625	29.6782	30.0605	29.9525	30.0799
P51116;B4DFH8	Fragile X mental retardation syndrome-related protein 2	FXR2	7	5	4	14.6	12.2	10.5	74.222	673	0	27.0244	25.7209	24.342	NaN	23.8815	23.8636	24.8006	25.1569	24.9419	NaN	25.1593	25.1149	25.3739
Q96DB9;F5H4X8;B4E1W5;Q96DB9-2;Q8IWS1	FXYD domain-containing ion transport regulator 5	FXYD5;KCT1	2	2	2	26.4	26.4	26.4	19.472	178	0	27.5898	25.7381	25.1794	25.9366	NaN	24.5111	24.2464	25.7383	25.8061	26.1478	NaN	24.9023	24.8643
Q9BQS8;Q9BQS8-4;Q9BQS8-3;Q9BQS8-2;C9J2W6;H7BZ74	FYVE and coiled-coil domain-containing protein 1	FYCO1	3	3	3	2.6	2.6	2.6	166.98	1478	0	28.0923	23.2205	27.9711	NaN	23.6628	NaN	NaN	NaN	27.9794	NaN	27.4092	NaN	NaN
Q14332;Q86UZ8;O75084	Frizzled-2;Frizzled-7	FZD2;FZD7	4	4	4	7.3	7.3	7.3	63.553	565	0.00022553	27.3225	24.4788	25.1794	24.9341	23.7684	25.0608	24.5819	24.9838	25.3668	25.2495	25.3454	25.1881	25.2789
B4E236;B7ZB79;O60353-2;O60353;B2R9H9;E5RJG0;F5H831;B4DL33;G5EA13	Frizzled-6	FZD6	2	2	2	4.3	4.3	4.3	72.87	651	0.00041502	24.8285	23.2228	22.1678	23.2175	22.401	NaN	NaN	23.2228	22.8144	NaN	NaN	NaN	NaN
Q13283;Q53HH4;Q6FI03;Q32P45;Q6ZP53;F5H4D6;B7Z8K4;E5RIZ6;E5RIF8;E5RH42;Q5HYE9;E5RJU8;E5RI46;E5RH00	Ras GTPase-activating protein-binding protein 1	G3BP1;G3BP	19	19	17	56.9	56.9	54.3	52.164	466	0	33.4401	31.1718	30.2462	31.0963	30.126	30.9207	31.197	31.1143	30.9071	31.0885	31.3756	31.2924	31.4752
Q9UN86-2;A8K6V7;Q9UN86;D6RAC7;D6RB17;D6RE13;D6RBW8;D6RGJ4;D6RBM9;D6REX8;D6RBR0;D6R9X5;D6R9A4	Ras GTPase-activating protein-binding protein 2	G3BP2	14	12	12	43	40.3	40.3	50.817	449	0	32.2474	29.9644	29.1313	29.6869	28.8699	29.8248	30.1079	30.0641	29.8932	29.9837	30.1783	30.2133	30.4053
Q0PHS4		G6PD	4	2	2	58.3	25	25	7.1862	60	0	28.9425	26.5988	25.6741	25.9936	26.0429	26.604	26.8714	26.5297	26.2069	26.2675	27.253	27.1037	27.4241
P11413;P11413-3;P11413-2;A8K8D9;Q2VF42;B4DYA7;Q2Q9H2;Q2Q9B7;E7EUI8;Q0PHS1;E7EM57;E9PD92;Q0PHS5;A7IZZ3;Q0PHS6;A2IBT6;B6ZHS6	Glucose-6-phosphate 1-dehydrogenase	G6PD	24	24	22	64.5	64.5	60.6	59.256	515	0	32.9287	30.2494	29.3505	29.9248	30.1403	30.7702	31.0224	30.47	30.2656	30.0594	31.187	31.1378	31.3397
P10253;A0A024R8Q1;I3L0S5;I3L3L3	Lysosomal alpha-glucosidase;76 kDa lysosomal alpha-glucosidase;70 kDa lysosomal alpha-glucosidase	GAA	13	13	7	23.4	23.4	13.1	105.32	952	0	31.2156	28.9976	28.7478	28.7274	27.881	28.7105	28.4862	28.9383	29.1936	28.9393	29.1104	29.099	28.8723
P60520;H3BQ50;H3BSM5	Gamma-aminobutyric acid receptor-associated protein-like 2	GABARAPL2	3	3	3	29.1	29.1	29.1	13.667	117	0.00023079	28.1374	25.9304	25.2303	25.5859	24.4695	25.7948	25.8417	25.9193	25.6632	25.6847	26.1074	26.312	26.1801
Q8IYS3;Q53FW7;Q06546;B2R8X4	GA-binding protein alpha chain	GABPA;GABPAP	2	2	2	4.4	4.4	4.4	51.311	454	0.00039612	26.0776	24.3075	23.2905	23.695	22.7764	22.918	23.4046	24.2292	23.8809	23.8029	24.1829	23.6269	23.7508
Q8TAE8;Q7LAX7	Growth arrest and DNA damage-inducible proteins-interacting protein 1	GADD45GIP1	6	6	6	41	41	41	25.384	222	0	28.5842	26.6176	26.5143	26.4418	24.5037	25.6852	25.0493	26.4949	26.8616	26.6683	25.886	26.3321	26.0356
O14976;Q59HA5;B4DS37;O14976-2;D6RF16;D6RC24;D6RAQ7;D6RE78;D6RAW3;Q86U72;B3KUQ6;Q6P490	Cyclin-G-associated kinase	GAK	6	6	6	5.6	5.6	5.6	143.19	1311	0	27.3551	25.0291	24.7314	25.1443	24.2924	24.1937	24.9659	25.4253	25.0984	25.2579	25.2787	25.0089	25.4395
Q14376;A0A024RAH5;Q5QPP1;Q5QPP3;B3KQ39;Q5QPP4;A0A024RAB7;Q5QPP9	UDP-glucose 4-epimerase	GALE	7	7	7	27.9	27.9	27.9	38.281	348	0	28.9426	26.6529	25.5787	26.223	25.8581	26.7791	26.6595	25.8468	26.7739	26.2626	27.3049	26.9588	27.3324
P51570;P51570-2;Q6ZP37;K7ERJ9;B4E1A8;Q71UH7;E5LAN0;D1MI96;K7ERN9;K7EII7	Galactokinase	GALK1	7	7	7	26.3	26.3	26.3	42.272	392	0	28.4329	26.1123	24.8295	25.461	25.5683	26.0861	26.4684	25.9362	25.7646	25.9174	26.7079	26.6162	26.8588
Q05BM8;F5GY99;Q10472;A8KAJ7;K7EJV8;Q68VJ7	Polypeptide N-acetylgalactosaminyltransferase 1;Polypeptide N-acetylgalactosaminyltransferase 1 soluble form	GALNT1	4	4	3	12	12	10	57.336	499	0.00022341	25.3416	22.6406	23.5958	22.7099	20.9786	23.2323	22.1083	23.2807	23.6447	23.4134	22.4785	23.1324	23.2475
Q86SR1-2;Q86SR1;Q86SR1-3;D3DQI7;Q4G0E1;F2Z2M7;Q86SR1-4;C9JGD4;Q49A17-2;Q49A17	Polypeptide N-acetylgalactosaminyltransferase 10	GALNT10	4	4	4	13.3	13.3	13.3	61.947	541	0	26.3308	24.8926	24.032	24.8332	NaN	22.5675	NaN	24.689	24.5334	24.9371	NaN	24.0794	NaN
Q10471;G3V1S6;B7Z6K2;B7Z462;B7Z8V8;Q8N4A0-2;F8VUJ3;Q8N4A0	Polypeptide N-acetylgalactosaminyltransferase 2;Polypeptide N-acetylgalactosaminyltransferase 2 soluble form	GALNT2	21	21	21	48	48	48	64.732	571	0	32.6874	30.7007	30.3683	30.4861	28.9632	29.932	29.4511	30.586	30.8361	30.6863	30.3122	30.4294	30.0854
Q14435;B2R8J0;C9J2C3;E7EUL0;Q68VJ6;Q14435-2;H7BZS4;C9J388	Polypeptide N-acetylgalactosaminyltransferase 3	GALNT3	16	16	16	35.5	35.5	35.5	72.609	633	0	31.861	29.9482	29.4524	29.4387	28.322	29.2564	28.6648	29.8075	29.9542	29.8261	29.4872	29.7048	29.3319
B4DL56;Q8NCL4;Q24JS2;D7UNW5;S4R3S5;S4R3A9;B3KRZ8;S4R310;S4R345;S4R3M3	Polypeptide N-acetylgalactosaminyltransferase 6	GALNT6	9	9	9	18.1	18.1	18.1	68.877	603	0	29.0588	27.1589	26.2279	27.0237	25.3311	26.1843	26.1766	26.9498	27.1119	26.9784	26.7993	26.806	26.5895
Q86SF2;H0YAH3;H0YAK0;E9PBY3;Q68VJ4;Q4W5F7;B4DIB4	N-acetylgalactosaminyltransferase 7	GALNT7	23	23	23	41.9	41.9	41.9	75.388	657	0	32.1777	30.0419	29.9909	30.1482	28.4565	29.1032	29.0367	30.0263	30.368	30.2957	29.7577	29.8004	29.5733
Q14353;Q14353-2;B4DMJ3;K7EM34	Guanidinoacetate N-methyltransferase	GAMT	3	3	3	24.6	24.6	24.6	26.318	236	0	26.4637	21.8822	21.8494	22.245	24.0757	24.6956	25.0641	23.6552	23.9621	23.9347	24.6563	24.6244	25.4652
Q9H2C0;B3KTC3	Gigaxonin	GAN	3	3	3	6	6	6	67.638	597	0	25.8367	23.6271	22.9789	23.1734	23.7705	23.8322	NaN	23.7044	23.6041	23.5142	24.891	24.3949	NaN
Q9BS14		GANAB	9	2	0	54.3	11.5	0	34.579	313	0.00022701	27.4717	25.6352	24.9341	25.4312	22.6433	25.0124	23.9598	25.1218	25.2845	25.2974	24.9322	25.3489	25.4933
Q14697-2;E9PKU7;B4DZ53;E9PNH1;Q14697-3	Neutral alpha-glucosidase AB	GANAB	44	44	2	61.2	61.2	3.1	109.44	966	0	35.2079	33.0049	32.4432	32.7186	31.9369	32.7907	32.6237	32.9506	33.1171	32.9543	33.0993	33.2179	33.0369
P04406;Q2TSD0;E7EUT5;Q0QET7;A4UCT1;B4DRV9;Q16768;O14556	Glyceraldehyde-3-phosphate dehydrogenase	GAPDH	15	15	2	71.9	71.9	10.7	36.053	335	0	36.9365	34.5091	33.7718	34.2224	33.8801	34.5537	34.8671	34.2318	33.9157	33.8831	34.9568	34.6065	34.956
Q14C86-4;Q14C86-5;Q14C86-2;Q14C86;Q14C86-6;F8W9S7;Q14C86-3;B3KN67;B3KTX2;C9IZ08;B4DK42;B4DGD8;H0Y7I9;B0QZ65;H0Y4E7;B3KMM3;C9IZX9	GTPase-activating protein and VPS9 domain-containing protein 1	GAPVD1	21	21	21	20.8	20.8	20.8	160.6	1439	0	30.4346	28.3811	27.0766	27.874	27.4241	27.9525	28.0312	28.3997	28.0273	27.9689	28.4513	28.4577	28.5548
Q9NY12-2;Q9NY12	H/ACA ribonucleoprotein complex subunit 1	GAR1	4	4	4	20.6	20.6	20.6	20.834	199	0	29.8706	27.901	27.3558	27.89	26.201	26.9203	26.664	27.6926	28.0692	28.14	27.5054	27.4435	27.1253
P41250;Q75MN1;H7C443;F8WCK4	Glycine--tRNA ligase	GARS	29	29	29	49.9	49.9	49.9	83.165	739	0	32.7164	30.4071	29.765	29.9035	29.4397	30.2592	30.6656	30.5032	30.2085	30.2787	30.7021	30.6455	30.8979
Q3B7A7;P22102;Q59HH3;B4DJ93;P22102-2;Q15374;F8WD69;C9JBJ1;C9JTV6;C9JZG2;C9JKQ7;O14660;Q71VH3;H7C366	Trifunctional purine biosynthetic protein adenosine-3;Phosphoribosylamine--glycine ligase;Phosphoribosylformylglycinamidine cyclo-ligase;Phosphoribosylglycinamide formyltransferase	GART	37	37	37	55.5	55.5	55.5	107.72	1010	0	32.9171	30.565	29.6198	30.1424	29.9596	30.4411	30.9045	30.6258	30.192	30.4023	31.1315	30.9717	31.217
Q14393-5;Q14393-4;B4DZY7;Q14393-3;Q14393-2;Q14393;J3KP07;Q658L2	Growth arrest-specific protein 6	GAS6	3	3	3	12.1	12.1	12.1	41.986	379	0	26.1331	23.8794	23.7626	24.0927	22.4724	23.6784	22.6961	24.1592	24.1628	23.9983	23.753	23.957	23.9105
Q86YP4-2;Q86YP4;Q86YP4-3;V9GYX5;C9JVY3;V9GY85;H7C3H1;C9JMI3;C9JGN4;C9JHD7;C9JJK9;F5H7D9;B4E0Q6;B4DKZ7	Transcriptional repressor p66-alpha	GATAD2A	5	5	4	12.3	12.3	10.5	65.225	608	0	28.1393	25.8486	25.3191	25.995	24.7106	25.2647	25.807	25.8679	25.9978	26.2149	25.9755	25.766	26.1881
Q8WXI9;B3KSZ4	Transcriptional repressor p66-beta	GATAD2B	3	2	2	6.7	4.9	4.9	65.26	593	0.0004279	26.8796	24.6724	23.8769	24.5515	22.9353	24.4266	24.6416	24.767	24.5168	24.8045	24.1547	24.8209	25.1063
O43716;H0YIV9;J3KMY1;F8VRU3	Glutamyl-tRNA(Gln) amidotransferase subunit C, mitochondrial	GATC	2	2	2	22.1	22.1	22.1	15.086	136	0.00041203	27.2574	25.1332	25.0841	25.0323	23.5612	24.1742	24.4198	25.1907	25.7944	25.4307	24.4239	24.6817	24.7245
A6NHX0;A6NNH0	GATS-like protein 2;GATS-like protein 1	GATSL2;GATSL1	2	2	2	9.4	9.4	9.4	36.056	329	0.00041271	24.8777	NaN	NaN	22.3011	22.5648	23.0539	23.3574	NaN	NaN	23.0029	23.6532	23.499	23.769
B7Z6S9;P04062-4;B7Z7G9;P04062-2;P04062;D3DV87;B7Z6E6;B2R6A7;F5H241;B7Z731;P04062-5;P04062-3;B3KQW3;B4DHT6;B4DMV8	Glucosylceramidase	GBA	11	11	11	30	30	30	68.76	621	0	30.1481	27.9726	27.5458	28.1651	26.5743	27.5202	27.0302	28.1369	28.2582	28.1457	27.8633	27.9489	27.5574
O75323;O75323-2;C9K068;H7C333;C9J7B1;F8WBI5	Protein NipSnap homolog 2	GBAS	7	7	7	33.2	33.2	33.2	33.742	286	0	29.792	27.9191	27.0657	28.0343	26.2625	26.2705	26.5601	27.7958	28.0007	27.7448	27.2228	27.0249	27.1306
B4DNJ3;E9PGM4;B4DUF1;Q04446;Q59ET0	1,4-alpha-glucan-branching enzyme	GBE1	9	9	9	23.2	23.2	23.2	53.354	465	0	28.643	26.155	25.1939	25.2207	25.6889	26.6091	26.7199	26.2622	26.1378	26.2228	26.8771	26.8363	26.9518
Q149P1;Q149P0;Q92538;Q05BW6;Q504U7	Golgi-specific brefeldin A-resistance guanine nucleotide exchange factor 1	GBF1	21	21	21	14.6	14.6	14.6	205.96	1855	0	29.6415	27.7722	26.43	27.7633	25.8789	26.6576	26.8679	27.5733	27.3201	27.5506	27.2562	27.4198	27.3986
Q5D1D5;Q59H47;B4E1L5;H3BNS1		GBP3	6	6	1	12.8	12.8	2.7	67.916	592	0	28.0136	25.8481	24.5173	25.1039	25.1308	25.1061	26.2103	26.0067	25.6921	25.7347	25.9008	25.9709	26.2211
Q96PP9;D3DT27	Guanylate-binding protein 4	GBP4	3	3	3	7.2	7.2	7.2	73.164	640	0.00044277	26.0663	24.5028	23.5129	24.0272	21.8226	22.443	22.9345	24.211	24.2784	24.1089	23.8361	23.4095	22.5253
H7C2Z6;H7BXD5;B7Z322;P28676;C9JIZ3;C9JV47;C9JWQ8	Grancalcin	GCA	6	6	6	46.6	46.6	46.6	16.712	146	0	29.6231	27.6571	27.1308	27.5566	25.8894	26.6882	26.5835	27.3751	27.5801	27.5189	27.4874	27.4241	27.3566
Q96CN9;B2RDB1;B3KS56	GRIP and coiled-coil domain-containing protein 1	GCC1	3	3	3	4.1	4.1	4.1	87.81	775	0.00040692	25.8162	23.3757	23.2303	NaN	23.1338	23.5176	24.0312	23.7739	23.5782	NaN	24.3156	NaN	NaN
Q8IWJ2;D3DX70;B8ZZW2;B8ZZA5;B3KR21;H7BYJ9;A0PJA5;U3KQE0;U3KPU4	GRIP and coiled-coil domain-containing protein 2	GCC2	13	13	12	10.2	10.2	9.2	195.91	1684	0	28.707	26.7802	26.204	26.0476	25.1397	25.953	26.1482	26.6334	26.4801	26.5983	26.4184	26.6561	26.622
Q92947-2;Q92947;K7EKT3;B4DK85;K7EKH1;B4DQF2;K7EQ99;K7ESA6;K7ES74;K7ERX1;B4DUY0	Glutaryl-CoA dehydrogenase, mitochondrial	GCDH	5	5	5	20.8	20.8	20.8	47.355	428	0	28.5767	26.5628	25.8059	26.6005	24.8035	25.8311	25.6276	26.5941	26.5089	26.5996	26.0949	26.3914	26.1616
B4E2I4;E1CEI4;P48506;H0YAB6	Glutamate--cysteine ligase catalytic subunit	GCLC	2	2	2	4.6	4.6	4.6	66.463	584	0.00059032	23.8401	NaN	NaN	21.0795	20.7047	22.1699	22.6037	NaN	NaN	21.5311	22.1814	22.949	22.5697
P48507;D3DT44;M5A959	Glutamate--cysteine ligase regulatory subunit	GCLM	5	5	5	25.9	25.9	25.9	30.727	274	0	29.7457	27.4755	26.0265	26.2215	26.8643	27.5373	27.8976	27.3114	27.155	26.8938	27.9263	27.9879	28.3047
Q6QN92;Q53XL7;P23434;Q6IAT2;H3BNV1	Glycine cleavage system H protein, mitochondrial	GCSH	3	3	3	53.6	53.6	53.6	13.813	125	0	29.1903	27.0203	26.9896	27.0933	25.8795	26.5691	25.2077	26.7832	27.2518	27.0375	26.8093	26.757	26.1811
B4DIH2;Q8TB36-2;Q8TB36	Ganglioside-induced differentiation-associated protein 1	GDAP1	2	2	2	12	12	12	28.768	249	0.00043601	26.0046	23.8298	23.3023	23.8623	22.1832	23.9068	22.594	23.4522	23.7451	23.7502	24.1238	24.1728	23.7588
Q9NZC3;B2R7B1;H3BU22;A0A024QYU1	Glycerophosphodiester phosphodiesterase 1	GDE1	3	3	3	10.6	10.6	10.6	37.718	331	0.00077897	27.2268	25.0395	25.0951	24.8163	23.5395	24.0199	24.7387	25.1308	25.2462	25.1478	24.8945	25.1856	24.9728
P31150;B4DHX4;B4DH24;G5E9U5;B4E070	Rab GDP dissociation inhibitor alpha	GDI1	15	8	8	48.1	27.3	27.3	50.582	447	0	28.0094	24.1996	24.3306	NaN	25.3903	26.2315	26.6738	25.7307	25.1139	NaN	26.4946	26.4846	26.7951
P50395;E7EU23;B4DLV7;P50395-2;Q5SX87;B3KVE3;Q8TB95;Q5SX91;V9GYF8;Q5SX90;V9GYJ7	Rab GDP dissociation inhibitor beta	GDI2	28	28	15	71.5	71.5	36.9	50.663	445	0	33.4824	30.9002	30.1358	30.4954	30.6547	31.216	31.5385	30.9086	30.6579	30.6635	31.7976	31.6697	31.9076
Q7L5L3-1;Q7L5L3	Glycerophosphodiester phosphodiesterase domain-containing protein 3	GDPD3	3	3	3	14.5	14.5	14.5	29.624	256	0.0041524	26.8655	24.9313	23.8934	24.4011	24.1502	24.0741	23.9549	24.8927	NaN	25.0899	24.9377	24.673	24.4478
Q9HC39;Q9HBB9;I3L2C7;Q8WUM5;P57678;I3L399;I3L4A4;E7EN12;B4DZ29;I3L4M4	Gem-associated protein 4	GEMIN4	16	16	16	22.5	22.5	22.5	118.79	1047	0	30.2021	28.0888	27.3076	27.9629	27.0498	27.2532	27.7329	28.1849	27.9721	27.9813	28.1275	27.9455	28.2102
B7ZLC9;Q8TEQ6;Q58EZ8	Gem-associated protein 5	GEMIN5	29	29	29	27.7	27.7	27.7	168.43	1507	0	30.9033	28.6923	28.1836	28.75	27.158	28.0865	28.5144	28.8656	28.5669	28.6967	28.7381	28.6861	28.8967
Q8WXD5;B9A037;B8ZZ85	Gem-associated protein 6	GEMIN6	3	3	3	15	15	15	18.824	167	0.00043554	24.7301	22.2573	NaN	23.4294	22.6649	22.2152	NaN	NaN	NaN	NaN	23.8862	22.7389	NaN
Q7L5D6;Q7L5D6-2;A0A024R847;C9JPA8;C9JY46;C9JHN8	Golgi to ER traffic protein 4 homolog	GET4	5	5	5	18	18	18	36.504	327	0	28.8501	27.1506	25.0877	26.7127	25.1471	25.9697	26.3643	26.83	26.2829	26.4851	26.7227	26.7455	26.7529
H3BRD2;P55789;Q9H2X5;H3BRW3;P55789-2;H3BQQ4;Q9UQK8;Q9NY86	FAD-linked sulfhydryl oxidase ALR	GFER;ALR	2	2	2	26.6	26.6	26.6	15.795	139	0.00041009	25.5335	24.095	23.733	22.5167	NaN	23.3519	NaN	23.8832	24.0669	24.0062	NaN	23.5306	NaN
Q969S9;Q969S9-2;Q969S9-3;Q969S9-4;Q969S9-5;D6RAL1;D6RF75	Ribosome-releasing factor 2, mitochondrial	GFM2	16	16	16	31.5	31.5	31.5	86.6	779	0	30.3553	28.1995	27.896	27.9449	26.7534	27.804	27.644	28.1628	28.5213	28.1874	28.0958	28.2224	28.1318
Q06210-2;Q06210;O94808;B3KMR8;B2RB90;B4DN38;B3KM63;E5RJP4	Glutamine--fructose-6-phosphate aminotransferase [isomerizing] 1	GFPT1	31	31	31	59.3	59.3	59.3	76.758	681	0	32.3348	29.8345	28.9794	29.4008	29.4353	30.1216	30.3058	29.9379	29.645	29.695	30.5955	30.4793	30.7552
Q9NZ52-2;Q9NZ52;Q9NZ52-3;B7Z456;J3KSS7;Q9NZ52-4;A8K6M0;A8K6I6;J3QS87;J3KS27;J3QRK7;J3QRS8;J3KRM3;J3KTR5;B7Z9A2;J3KSG3;J3QRP3;B7Z7R9;B7Z1E9	ADP-ribosylation factor-binding protein GGA3	GGA3	6	6	6	12.3	12.3	12.3	74.469	690	0	26.7492	24.8118	23.662	23.2321	24.0176	24.2728	24.4532	24.5139	24.2679	24.5388	24.7597	24.8497	25.053
O75223;M0QZK8;O75223-3;B3KMN7;B8ZZK2;H7BZK5;O75223-2;O75223-4	Gamma-glutamylcyclotransferase	GGCT	7	7	7	52.1	52.1	52.1	21.007	188	0	29.0413	26.0828	25.1042	26.2599	26.2695	26.4719	27.509	26.5602	26.228	26.0663	27.5005	27.1891	27.6525
Q53GV4;P38435;A7YA96;B4DQW4;P38435-2;F8WDU9	Vitamin K-dependent gamma-carboxylase	GGCX	4	4	4	6.5	6.5	6.5	87.586	758	0	26.7418	24.5689	24.5264	24.9021	22.9746	23.6572	23.3017	24.5499	25.1811	24.7135	24.0928	24.2736	24.2018
Q92820;A8K335;B4DVI2	Gamma-glutamyl hydrolase	GGH	9	9	9	30.2	30.2	30.2	35.964	318	0	30.1203	27.8159	27.5535	27.9553	26.6513	27.8681	26.8763	28.0172	28.1045	27.9746	27.894	27.9805	27.9113
Q5VT94;B4DSV8;Q9H3K2;B4DPG9;B4DNL0;Q9Y6G2;Q6FIA7;Q658I8;Q9P099	Growth hormone-inducible transmembrane protein	GHITM	3	3	3	9.5	9.5	9.5	35.282	325	0.00043535	29.3513	27.3093	27.0971	27.4209	25.6371	26.0977	26.088	27.1958	27.4139	27.3686	26.8316	26.4686	26.5507
Q9NWU2	Glucose-induced degradation protein 8 homolog	GID8	4	4	4	36	36	36	26.748	228	0	27.631	25.6068	24.8758	25.4986	23.9187	24.4901	25.2221	25.5103	25.6966	25.633	25.1678	25.0129	25.6528
Q2TU84;P17174;B7Z7E9;B7Z1I2	Aspartate aminotransferase;Aspartate aminotransferase, cytoplasmic	GIG18;GOT1	14	14	14	53.5	53.5	53.5	46.319	413	0	31.2668	28.7241	27.4543	27.9278	28.6992	29.0094	29.4333	28.819	28.4713	28.477	29.6773	29.5187	29.8455
E7ESB6;Q6Y7W6-4;Q6Y7W6-5;A0A024R4A5;Q6Y7W6;I1E4Y6;C9JHW1;B4DRT8;Q6Y7W6-3;E9PC50;B4DZM1;F8WCD5;C9JPV7;C9JXQ0;C9J0V6;C9JHT0;C9JRZ2;B4DLU7;C9JW88;C9JH78;C9IYH5;C9J7G1;B8ZZD2	PERQ amino acid-rich with GYF domain-containing protein 2	GIGYF2	8	8	8	14.2	14.2	14.2	96.24	836	0	27.6776	24.8306	24.9933	25.2674	24.1537	25.2553	25.6415	25.7878	25.4183	25.7078	25.4504	25.3834	25.702
E7EQ95;B4DGH0;Q14691	DNA replication complex GINS protein PSF1	GINS1	2	2	2	17.6	17.6	17.6	19.004	165	0	26.9648	24.9369	23.8053	24.4981	23.7774	24.4654	24.4527	24.9065	24.4514	24.7067	25.0159	25.0041	24.9045
Q9Y248	DNA replication complex GINS protein PSF2	GINS2	4	4	1	32.4	32.4	7.6	21.427	185	0.00042617	27.0826	24.9336	24.1699	24.5217	22.2155	24.5811	25.1472	24.8872	24.7244	24.7356	24.357	24.966	25.486
Q9BRX5;Q9BRX5-3;Q9BRX5-2	DNA replication complex GINS protein PSF3	GINS3	4	4	4	29.6	29.6	29.6	24.534	216	0	27.8569	26.0208	23.9585	25.5972	24.494	25.4907	25.1471	25.8389	25.22	25.6027	25.6578	25.8957	25.8511
Q9BRT9;E5RFF9;B4DRD5	DNA replication complex GINS protein SLD5;DNA replication complex GINS protein SLD5, N-terminally processed	GINS4	4	4	4	24.7	24.7	24.7	26.047	223	0	27.7272	25.3632	24.6593	25.2024	24.6667	25.2297	25.5151	25.6233	25.4354	25.6526	25.8348	25.5291	25.7307
O14908;A8K2I7;K7EM11;O14908-2;K7ELJ2;Q8TF64	PDZ domain-containing protein GIPC1	GIPC1	7	7	7	26.7	26.7	26.7	36.049	333	0	30.0186	27.4511	27.3958	27.4266	26.8989	27.5458	27.753	27.6761	27.6895	27.5453	27.9281	27.7244	28.2596
B4DMF7;J3QRU8;Q9Y2X7;Q9Y2X7-3;Q59FC3;B4DS81;J3QL89;J3QLH1;Q7Z2E5;Q6PIN6	ARF GTPase-activating protein GIT1	GIT1;DKFZp686G1540	4	4	4	11.3	11.3	11.3	57.82	520	0	26.4198	24.5124	22.4444	22.3885	23.8728	23.5728	24.676	24.7126	24.0068	24.3504	24.5154	24.0595	24.4377
Q53HF3;P06280;B4DLT5;V9GYN5	Alpha-galactosidase A	GLA	5	5	5	13.5	13.5	13.5	48.752	429	0	26.6555	24.8052	24.3038	24.5434	22.8672	22.9545	23.8811	24.8017	24.5937	24.2714	24.1272	24.5804	24.4162
P16278-3;Q53G40;P16278;B7Z6Q5;Q53H18;P16278-2;E7EQ29;B7Z5H9;C9J539;C9J4G9;C9JF15	Beta-galactosidase	GLB1	7	7	7	15.6	15.6	15.6	72.75	647	0	28.948	26.6853	26.5521	27.1624	25.3196	25.8214	25.8422	26.8943	27.0166	27.1501	26.267	26.6116	26.6767
H0YCY4;Q8IW92;Q8NCG3;H0YDY6	Beta-galactosidase-1-like protein 2	GLB1L2	6	6	6	15	15	15	64.69	575	0	26.876	24.3496	24.9511	25.3691	21.5254	23.4777	23.4308	24.7878	25.0894	25.3019	23.9215	24.5083	23.8832
Q53GS7;B3KMG0;A8K3B8;Q53GS7-2	Nucleoporin GLE1	GLE1	5	5	5	10.9	10.9	10.9	79.835	698	0	27.515	25.6788	24.96	25.5198	22.003	24.7205	24.6035	25.6619	25.0468	25.6562	24.9589	25.0253	25.1521
Q92896;Q92896-2;Q92896-3;H3BM42;Q6ZMF1;H3BQU9;H3BQT1;H3BRD8;REV__B7Z395	Golgi apparatus protein 1	GLG1	30	30	30	35.7	35.7	35.7	134.55	1179	0	32.0299	29.951	29.4784	29.9644	28.29	29.3553	28.9987	29.8283	30.0826	29.976	29.5929	29.8063	29.5694
P48060;B4E3S5;P48060-2;F6VVE8	Glioma pathogenesis-related protein 1	GLIPR1	2	2	2	12.8	12.8	12.8	30.366	266	0.00041667	23.3298	NaN	NaN	NaN	NaN	NaN	23.3298	NaN	NaN	NaN	NaN	NaN	23.7956
Q5VZR0;Q9H4G4;D3DRP5;B4DQC5	Golgi-associated plant pathogenesis-related protein 1	GLIPR2;C9orf19	2	2	2	20.3	20.3	20.3	14.213	128	0	26.6759	NaN	NaN	NaN	23.6967	25.624	25.3206	NaN	NaN	NaN	26.1055	25.6142	25.2664
Q92990-2;B4DJ85;Q92990;M0QX84;M0QXG8	Glomulin	GLMN	4	4	4	13.4	13.4	13.4	48.166	417	0	27.0423	24.4125	23.0546	24.379	24.4339	24.6712	25.1003	25.033	24.0996	24.6641	25.0391	25.1988	25.2947
Q04760;Q04760-2;V9HW62	Lactoylglutathione lyase	GLO1	10	10	10	65.2	65.2	65.2	20.777	184	0	31.2891	28.9211	27.9221	28.4198	28.4028	29.0011	29.1843	28.8791	28.4929	28.6366	29.5852	29.4133	29.6198
Q9HC38-2;A8K8F0;B4DX01;Q9HC38;Q9Y3E8;I3L3Q4;B7Z403;Q9HC38-3;B3KV49;I3L1F4;I3L1I0;I3NI27;I3NI24;I3L2C2;I3L277	Glyoxalase domain-containing protein 4	GLOD4;C17orf25	10	10	10	43	43	43	33.232	298	0	29.7553	27.4221	26.0844	26.8605	26.9509	27.3406	27.8	27.3723	27.1516	27.1767	28.0022	27.8086	28.1875
P35754	Glutaredoxin-1	GLRX	2	2	2	37.7	37.7	37.7	11.776	106	0.0011585	25.0746	21.4039	NaN	21.1406	22.86	23.4175	23.4467	NaN	NaN	NaN	23.9386	24.0404	23.9597
O76003	Glutaredoxin-3	GLRX3	11	11	11	49.9	49.9	49.9	37.432	335	0	31.2211	29.0202	27.7766	28.599	28.1722	28.718	29.1072	28.8393	28.5488	28.6811	29.4697	29.3253	29.5035
Q86SX6	Glutaredoxin-related protein 5, mitochondrial	GLRX5	3	3	3	28	28	28	16.628	157	0	29.2618	27.3504	26.9695	27.402	25.2792	25.9689	25.7748	27.3187	27.5428	27.5694	26.5997	26.5797	26.3339
O94925-3;O94925;A8K132;B3KM58;Q53TX0;Q68D38;H7BZD1;B8ZZC5;Q53S89;O94925-2;Q53RX0;B7Z509;H7C201	Glutaminase kidney isoform, mitochondrial	GLS	17	17	13	43	43	32.4	65.459	598	0	32.7011	30.5377	30.2101	30.3515	29.3245	30.0263	29.9618	30.5233	30.7012	30.5131	30.3977	30.5178	30.2969
Q68CQ7;C9J880;Q68CQ7-2;C9JA13;C9JPK4	Glycosyltransferase 8 domain-containing protein 1	GLT8D1	5	5	5	17.8	17.8	17.8	41.935	371	0.00022492	27.0199	25.0383	24.7172	25.1319	21.5667	24.5196	23.2698	NaN	25.2405	NaN	NaN	25.1838	NaN
F5H0U5;Q9NZD2;E7CEM8;F5GZ49;I3P687;H0YFS9	Glycolipid transfer protein	GLTP	5	5	5	25.8	25.8	25.8	21.659	190	0	27.3852	24.7204	23.4967	24.5127	22.4437	25.4464	25.8493	24.9328	24.6995	24.7626	25.2436	25.5454	25.8309
B4E013;B4DND9;Q7L4X7;Q96CS0;Q9NZM5;Q53YP0;B4E1N4;B4DVK1;M0QX73;M0QZ34	Glioma tumor suppressor candidate region gene 2 protein	GLTSCR2	8	8	8	32.5	32.5	32.5	40.814	369	0	29.9385	27.7066	27.5199	27.9951	26.239	26.9706	27.0529	27.8141	27.9584	28.4069	27.4918	27.4758	27.2954
P15104;B4DWM6;Q9NSP3;Q2TU80;A1L199	Glutamine synthetase	GLUL	4	4	4	16.1	16.1	16.1	42.064	373	0	28.9532	27.0426	25.6657	26.6527	25.4417	26.0082	26.709	26.8825	26.4451	26.7562	26.8092	26.7367	27.0544
Q49A26-5;K7EMM8;Q49A26-2;Q49A26;D3DUE6;Q49A26-4;Q49A26-3;D3DUE7;K7EQB2	Putative oxidoreductase GLYR1	GLYR1;N-PAC	9	9	9	26.9	26.9	26.9	51.508	472	0	29.3258	27.5967	26.7832	27.3344	25.3418	26.4208	25.6556	27.4032	27.4281	27.469	26.6281	26.8553	26.7124
P17900;Q14427;H0YBY3;E5RJD0;B4DQM5	Ganglioside GM2 activator;Ganglioside GM2 activator isoform short	GM2A	2	2	2	14.5	14.5	14.5	20.838	193	0.00022815	26.8867	24.0249	24.547	24.8178	23.8296	24.6591	23.4576	24.5761	24.9908	24.7235	24.9518	25.0863	24.5134
O60547;O60547-2;B2R9X3	GDP-mannose 4,6 dehydratase	GMDS	8	8	8	34.4	34.4	34.4	41.949	372	0	28.9355	26.7183	26.0134	26.5373	24.9077	26.4675	26.759	26.696	26.3937	26.5125	26.9299	27.0298	26.9996
P60983;G3V4P8;Q9BS35;Q59G69;G3V3X4;M0QYG8;M0R1D2;M0R0C1;M0QYJ8;Q8TDZ6;O60234	Glia maturation factor beta	GMFB	5	5	5	41.5	41.5	41.5	16.713	142	0	28.72	26.4963	25.196	25.7389	24.9552	26.4251	26.9586	25.9993	26.0738	25.7043	27.2564	26.62	27.1473
Q96IJ6;Q96IJ6-2;C9J255;F8WD54;B4DJR0;C9JAH0	Mannose-1-phosphate guanyltransferase alpha	GMPPA	3	3	3	10.5	10.5	10.5	46.291	420	0	26.5036	23.8396	23.8908	22.3811	23.2491	24.2224	24.8177	24.3941	24.2536	24.0279	24.7352	24.4441	24.7357
Q9Y5P6;Q9Y5P6-2	Mannose-1-phosphate guanyltransferase beta	GMPPB	4	4	4	14.2	14.2	14.2	39.834	360	0	26.6209	24.0327	21.9035	23.0427	23.9608	24.5294	24.9731	24.4685	23.8138	24.3304	24.7289	24.8911	25.0017
Q86SZ5;H0YMB3;Q9P2T1-3;H0YLV5;Q9P2T1;Q9P2T1-2;Q6PKC0;H0YNJ6;H0YNS9;H0YLB8;Q7Z527;H0YKE1;H0YN22;H0YK13;H0YMW6;H0YK71;H0YNH0	GMP reductase 2;GMP reductase	GMPR2	3	3	3	19.5	19.5	19.5	19.475	185	0.00043735	26.7239	24.8753	22.1197	22.0609	22.8319	24.2909	25.3623	24.5927	23.8616	23.1117	24.5051	25.2834	25.0673
P49915;Q53F90;B4DUT7;P49915-2	GMP synthase [glutamine-hydrolyzing]	GMPS	31	31	31	67.5	67.5	67.5	76.715	693	0	33.0214	30.885	29.4514	30.4881	29.7031	30.6129	30.8821	30.7544	30.2494	30.599	31.1045	30.995	31.2097
Q59FM5;P29992;K7EL62	Guanine nucleotide-binding protein subunit alpha-11	GNA11	12	11	6	45.7	43.4	22.7	41.891	357	0	31.0536	28.9898	28.3411	28.8617	27.7909	28.3093	28.1749	28.885	29.0705	29.0225	28.9154	28.7801	28.7148
Q14344;Q14344-2;B4DWV9	Guanine nucleotide-binding protein subunit alpha-13	GNA13	13	13	12	40.6	40.6	38.5	44.049	377	0	31.0637	28.6018	28.3176	28.4271	29.4139	27.7764	27.5502	29.2441	29.37	29.3842	29.0303	29.105	28.7713
P30679;A8K5L4;K7EP74;B4DU35	Guanine nucleotide-binding protein subunit alpha-15	GNA15	3	3	3	10.4	10.4	10.4	43.568	374	0	27.1765	25.3833	24.7288	25.2383	23.8097	23.7634	23.4664	25.1848	25.164	25.3247	24.8228	24.896	24.5609
P63096;P63096-2;C9JPP4;C9JL77	Guanine nucleotide-binding protein G(i) subunit alpha-1	GNAI1	10	3	3	35.9	13	13	40.361	354	0	26.8464	NaN	NaN	NaN	24.564	25.6171	25.4039	NaN	NaN	NaN	25.7947	25.9683	26.0458
P04899;P04899-6;B3KX51;P04899-3;P04899-5;P04899-2;Q96C71;P04899-4;F5GZL8;B3KP24;Q93020;Q6LCB5;P09471-2;Q6AWC5	Guanine nucleotide-binding protein G(i) subunit alpha-2	GNAI2;WUGSC:H_LUCA16.1	16	16	9	62.5	62.5	39.7	40.45	355	0	32.9593	30.7191	30.2054	30.6616	29.6444	30.4737	30.2938	30.7421	30.9143	30.7853	30.7385	30.796	30.6777
P08754;P11488;P19087;A8MTJ3;P09471;B3KP89;A2A2R6;H3BTM2;Q8N6I9	Guanine nucleotide-binding protein G(k) subunit alpha	GNAI3	14	8	8	57.1	37.9	37.9	40.532	354	0	31.7973	29.6372	29.1694	29.5681	28.417	29.1364	29.0315	29.6397	29.7768	29.6926	29.6583	29.561	29.4266
P50148;G9FP35;G3V1P7;B7Z581;B1AM21;E7EUG4;Q03113-3;B4DEJ3;E9PC54;Q03113-2;Q8N652;Q8IY73;P19086;Q03113	Guanine nucleotide-binding protein G(q) subunit alpha	GNAQ	12	7	7	45.7	28.1	28.1	42.142	359	0	30.2166	27.906	27.4844	27.8572	26.9918	27.7954	27.5675	27.9509	28.2505	28.0534	28.1197	28.3664	27.8716
P63092;P63092-4;Q5JWF2;B0AZR9;P63092-3;P63092-2;Q14455;Q5JWF2-2;Q5FWY2;S4R3E3;O60726;Q5JWE9;H0Y7F4;S4R3V9;Q8N2B4;P38405;P38405-2;O75633;Q5JWD1;O75632;H0Y7E8;B4DHG7;K7EQ80;K7EPE2	Guanine nucleotide-binding protein G(s) subunit alpha isoforms short;Guanine nucleotide-binding protein G(s) subunit alpha isoforms XLas	GNAS;GSA	15	14	13	54.1	51.3	47	45.664	394	0	32.1875	30.0219	29.6344	30.0995	28.7546	29.3857	29.3035	30.0222	30.2137	30.1854	29.9894	29.9724	29.7877
P62873;B2R6K4;P62873-2;F6UT28;F6X3N5;B1AKQ8;Q71UM6;B3KVK2;Q71UM7;F5H8J8;F5H100;F5H0S8;P16520-2;Q59G26;E9PCP0;P16520;F1T0G4	Guanine nucleotide-binding protein G(I)/G(S)/G(T) subunit beta-1	GNB1	12	7	6	57.1	38.8	29.7	37.377	340	0	30.9131	28.8362	27.6958	28.9969	27.3541	28.3023	28.0961	28.7842	28.9935	28.9211	28.4347	28.7588	28.5144
P62879;E7EP32;C9JXA5;C9JIS1;C9JZN1;B3KPU1	Guanine nucleotide-binding protein G(I)/G(S)/G(T) subunit beta-2	GNB2	12	12	5	55	55	30.9	37.331	340	0	33.9209	31.7808	31.2082	31.8224	30.3488	31.2492	31.1454	31.7497	31.8339	31.7787	31.7695	31.87	31.591
P63244;J3KPE3;D6RAC2;H0YAF8;H0Y8W2;D6REE5;H0YAM7;D6RHH4;D6R9Z1;D6R9L0;D6RFX4;D6RF23;D6RBD0;D6RFZ9;B4DVD2;H0Y8R5;D6RAU2;E9PD14;B4E0C3;H0Y9P0;D6RHJ5;D6R909;B4DWC6;D6RGK8;D6RDI0;I3QNU9	Guanine nucleotide-binding protein subunit beta-2-like 1	GNB2L1	20	20	20	86.4	86.4	86.4	35.076	317	0	35.4766	33.2175	32.6069	33.0775	32.3652	32.9235	32.9914	33.1963	33.1704	33.2437	33.5232	33.4427	33.3841
Q9HAV0;A8K3F6;H7C5J5;C9JD14	Guanine nucleotide-binding protein subunit beta-4	GNB4	11	6	2	51.5	30.3	7.6	37.567	340	0	29.7102	27.5606	27.1773	27.396	26.3289	27.0443	26.9464	27.6357	27.7872	27.6613	27.4822	27.527	27.4127
Q9UBI6;Q53GD1	Guanine nucleotide-binding protein G(I)/G(S)/G(O) subunit gamma-12;Guanine nucleotide-binding protein subunit gamma	GNG12	4	4	4	66.7	66.7	66.7	8.0061	72	0	31.4154	28.9681	29.0455	29.4354	27.5867	28.6867	28.6637	29.2897	29.5416	29.4247	28.9742	29.1129	29.0503
B4DYK6;P36915;Q0EFC6;Q6P458;B4DWZ0;B7ZAS6;B4DNS8;A2AB27;Q96QB8;P36915-2;Q86Z07;A8MPZ0	Guanine nucleotide-binding protein-like 1	GNL1;HSR1	10	10	10	21.7	21.7	21.7	68.255	605	0	28.9012	26.5673	25.6972	26.3348	25.8331	26.3917	26.7774	27.0115	26.5595	26.6373	26.7539	26.8214	27.0196
Q13823;H0YG10;B4DPI9	Nucleolar GTP-binding protein 2	GNL2	13	13	13	24.8	24.8	24.8	83.654	731	0	30.5287	28.4981	28.0674	28.7344	26.4121	27.4302	27.3568	28.4291	28.6755	28.7759	27.8389	28.0972	27.9523
Q9BVP2-2;Q9BVP2;C9JZT7;B4DMU5;C9JYH9	Guanine nucleotide-binding protein-like 3	GNL3	17	17	1	38.7	38.7	2.2	60.54	537	0	32.4594	30.3902	29.983	30.5901	28.6466	29.4438	29.3195	30.33	30.5009	30.6421	29.7989	29.9321	29.7373
Q05DU1;Q9NVN8	Guanine nucleotide-binding protein-like 3-like protein	GNL3L	3	3	3	11	11	11	65.352	575	0	26.0612	23.3923	23.6121	23.9761	22.2073	23.8419	23.2248	23.8899	23.9917	23.765	23.9576	23.7453	24.2244
Q53H08;Q53FI2;O15228;B2RAG5;Q59EC9;B4DNM9;Q5TBH8;B3KN78;Q71V38;Q5TBH6	Dihydroxyacetone phosphate acyltransferase	GNPAT	16	16	16	30.3	30.3	30.3	77.161	680	0	29.2068	27.2597	26.3481	26.7322	25.7528	26.4254	26.7814	27.2838	27.2298	26.9733	26.8638	27.0049	26.9922
P46926;A8K3S1;D6RAY7;E7EVU7;D6R9P4;D6RFF8;B3KMV2;B7Z3X4;D6RB13;D6R917;D6RFK5	Glucosamine-6-phosphate isomerase 1	GNPDA1	14	14	10	73.4	73.4	52.6	32.668	289	0	31.3283	28.8607	28.0878	28.3806	28.3989	28.9628	29.3762	29.1521	28.7107	28.8863	29.5132	29.356	29.6708
G3V4W4;Q96EK6;G3V5E4	Glucosamine 6-phosphate N-acetyltransferase	GNPNAT1	5	5	5	46.6	46.6	46.6	18.057	163	0	29.2098	27.082	25.8932	26.1921	26.3492	26.6155	27.1753	27.0867	26.4474	26.562	27.4901	27.108	27.4805
P15586;A8K6V6;B4DTT0;Q7Z3X3;H7C3P4;B4DYH8;F6S8M0;B4E284;H0YFA9;F5H4C6;B4DKX8	N-acetylglucosamine-6-sulfatase	GNS;DKFZp686E12166	9	9	9	23.9	23.9	23.9	62.081	552	0	30.0587	28.0377	27.5319	27.8249	26.3996	27.4737	27.0198	27.9217	28.1743	27.9754	27.7206	27.9321	27.6526
A0A024R869;B4DYI0;Q92805;Q59HA1;R4GNH1	Golgin subfamily A member 1	GOLGA1	9	9	8	19.7	19.7	17.5	88.169	767	0	28.6477	26.6094	26.1247	26.4526	25.087	25.9842	25.6083	26.7299	26.6835	26.5741	26.2824	26.3686	26.3249
Q08379;Q08379-2;B7ZC06;H0Y7B8;Q5HYE0;Q5PXD5;Q6ZPB4	Golgin subfamily A member 2	GOLGA2	19	19	18	27.8	27.8	26.8	113.08	1002	0	31.1743	29.2942	28.7604	28.9195	27.4343	28.1236	28.2922	29.2862	29.3331	29.2019	28.5925	28.6917	28.7843
Q08378-2;Q08378;Q08378-4	Golgin subfamily A member 3	GOLGA3	11	11	11	10.6	10.6	10.6	155.68	1390	0	28.6086	26.6546	25.5544	25.6763	24.7464	26.531	26.1731	26.4823	26.2529	26.4547	26.6911	26.4584	26.3826
Q13439-3;Q13439-4;Q13439;Q13439-5;H0Y6I0;A8K3D5;C9JHJ5;Q9H2G3;E7EVX2;B4DTF3;Q49A56;C9J0Y3;Q86W71	Golgin subfamily A member 4	GOLGA4	15	15	15	9.2	9.2	9.2	260.32	2223	0	28.918	27.1327	25.9562	26.4604	25.3431	26.263	26.2451	26.8382	26.9436	26.7925	26.5209	26.6458	26.7534
Q8TBA6-2;Q8TBA6;A8KAL2;B4E1D4;H0YK03	Golgin subfamily A member 5	GOLGA5	7	7	7	15.2	15.2	15.2	78.107	691	0	28.7013	26.8437	26.405	26.0641	24.7887	25.9376	25.9261	26.7008	26.9744	26.5705	26.164	26.2875	26.4274
Q7Z5G4-3;Q7Z5G4	Golgin subfamily A member 7	GOLGA7	3	3	3	27.6	27.6	27.6	15.578	134	0	27.6558	25.9372	24.5421	25.884	24.2065	24.3866	24.2219	25.387	25.811	25.971	25.4566	24.9911	24.5693
Q14789;Q14789-2;F1T0J2;E7EU81;H0Y867;B4DTZ9;B4DL98;B4DQW7;Q6PG47;H7C5I7	Golgin subfamily B member 1	GOLGB1	51	51	51	22.3	22.3	22.3	376.01	3259	0	33.2366	31.3885	30.8647	31.25	27.5853	30.2281	30.3214	31.2818	31.2148	31.2001	30.5884	30.8046	30.7883
O00461;F8W785	Golgi integral membrane protein 4	GOLIM4	22	22	22	39.5	39.5	39.5	81.879	696	0	31.6799	29.4601	29.3352	29.6258	28.5179	28.5693	28.623	29.602	29.8178	29.7786	29.2323	29.6335	29.2472
Q8NBJ4-2;Q8NBJ4;F8WAT9;C9JYM4;C9J941	Golgi membrane protein 1	GOLM1	9	9	9	27.1	27.1	27.1	44.272	391	0	29.6416	27.6303	26.8467	27.5914	25.5099	26.8238	27.0639	27.5441	27.5498	27.7733	27.1781	27.4159	27.1543
Q9H4A6;B3KQ71;B4DWL6;B3KS18;B4DDX1;D6REM1;B3KQJ9	Golgi phosphoprotein 3	GOLPH3	6	6	5	30.9	30.9	26.5	33.81	298	0	28.9422	26.641	25.6856	27.0325	25.8497	26.2123	26.2835	26.8495	26.4301	26.9075	26.8195	26.7717	26.8521
Q9HD26-2;Q9HD26;F5H1Y4;T1WFC1;T1WEI3;Q9HD26-3	Golgi-associated PDZ and coiled-coil motif-containing protein	GOPC	5	5	5	16.1	16.1	16.1	49.721	454	0	27.1199	24.3848	24.3549	25.3043	23.8743	24.537	24.3464	25.351	24.4499	24.954	25.515	25.127	24.2869
[truncated: 3,315 more rows]
