# Supplementary material for: The Primary Effect on the Proteome of ARID1A-mutated Ovarian Clear Cell Carcinoma is Downregulation of the Mevalonate Pathway at the Post-transcriptional Level
Source: Mol Cell Proteomics. 2016 Sep 21;15(11):3348–60. doi: 10.1074/mcp.M116.062539 (PMC5098034; doi:10.1074/mcp.M116.062539)
Supplement: Supplemental Data [file 10.1074_M116.062539_mcp.M116.062539-3.xlsx]

## Sheet: Sheet1
Supplemental Table S3: Quantitative proteome comparisons between OVCA429 with and without ARID1A CRISPR knockout. Three biological replicates per condition. Label-free quantitation (LFQ) intensity values log2 transformed. Missing values imputed. P-values calculated from Student's t-test.
Protein IDs	Protein names	Gene names	Peptides	Razor + unique peptides	Unique peptides	LFQ Intensity ARID1A Knockout 1	LFQ Intensity ARID1A Knockout 2	LFQ Intensity ARID1A Knockout 3	LFQ Intensity Control 1	LFQ Intensity Control 2	LFQ Intensity Control 3	LFQ Intensity ARID1A Knockout Average	LFQ Intensity ARID1A Knockout Standard Deviation	LFQ Intensity Control Average	LFQ Intensity Control Standard Deviation	ARID1A Knockout vs. Control log2 ratio	ARID1A Knockout vs. Control p-value
Q9NRG9;Q53HS1;F8VZ44;Q9NRG9-2;B4DDU7;H3BU82;F8VUB6;D9DBT3;D9DBT2	Aladin	AAAS	16	16	16	28.8266	29.1346	28.8881	28.3865	28.5579	28.3676	28.9498	0.162997	28.4373	0.104841	0.512433	0.0101857
Q86V21;Q86V21-2;F5H790;E7EW25;B4E296;F5GWW7;Q9H7A6;Q86V21-3;F5GYN1;F8W8B5;F5H8J5;F5H3E3;F5GYW2;Q49AJ4	Acetoacetyl-CoA synthetase	AACS	10	10	10	26.6947	26.2672	26.2164	27.1962	27.0315	27.4417	26.3928	0.262713	27.2231	0.206422	-0.830367	0.0125986
Q7RTV5;B7ZKK1;H0Y5J5;H0Y7F1	Thioredoxin-like protein AAED1	AAED1;C9orf21	5	5	5	26.356	26.7205	26.6346	25.8151	25.7611	25.6647	26.5704	0.190551	25.747	0.0761896	0.8234	0.00225234
C9JG97;Q13685;C9JEH3;C9JTS3;Q59EM1;H7C0R2	Angio-associated migratory cell protein	AAMP	7	7	7	26.8598	26.4543	26.3956	27.3402	26.9886	27.1762	26.5699	0.252771	27.1683	0.175932	-0.598433	0.0281569
Q9Y312;A2A2Q9	Protein AAR2 homolog	AAR2	5	5	5	24.9941	24.6171	24.8268	24.9342	25.069	24.9366	24.8127	0.188897	24.9799	0.0771433	-0.167267	0.228664
P49588;B4DR45;H3BPK7	Alanine--tRNA ligase, cytoplasmic	AARS	33	33	33	30.1256	29.7795	29.7457	30.7262	30.6059	30.8213	29.8836	0.210258	30.7178	0.107945	-0.8342	0.00362482
Q5JTZ9	Alanine--tRNA ligase, mitochondrial	AARS2	13	13	13	27.1299	27.4789	27.0856	26.9679	27.079	26.8417	27.2315	0.215425	26.9629	0.11873	0.2686	0.131546
Q9BTE6;C9J5N1;Q9BTE6-2;B3KSP9;Q9BTE6-3;K7EQ85;L7N2F4	Alanyl-tRNA editing protein Aarsd1	AARSD1;PTGES3L-AARSD1	7	7	7	24.783	24.1898	24.5777	26.272	26.4396	26.4507	24.5168	0.301248	26.3874	0.100122	-1.8706	0.000519268
Q9NRN7;E9PLW6;E9PNF3;B4DDW7	L-aminoadipate-semialdehyde dehydrogenase-phosphopantetheinyl transferase	AASDHPPT	8	8	8	27.9573	27.5198	27.6338	28.3042	28.1863	28.3534	27.7036	0.226956	28.2813	0.0858715	-0.577667	0.0145734
Q9UDR5;B4DFY7;F8WE53;F8WAH1	Alpha-aminoadipic semialdehyde synthase, mitochondrial;Lysine ketoglutarate reductase;Saccharopine dehydrogenase	AASS	3	3	3	20.8944	23.1198	22.1587	25.1795	25.4376	24.9545	22.0576	1.11614	25.1905	0.241739	-3.1329	0.0089607
Q9NY61;K7ERC2;K7ENE9;K7EK88	Protein AATF	AATF	11	11	11	27.7224	27.8798	28.0001	27.5568	27.3906	27.5818	27.8674	0.139262	27.5097	0.103927	0.3577	0.0234713
Q9NRK6;Q6ZMF8	ATP-binding cassette sub-family B member 10, mitochondrial	ABCB10	12	11	11	27.1429	27.3731	27.3672	26.5472	26.7966	26.5257	27.2944	0.131236	26.6232	0.150582	0.671233	0.00433852
H7BXK9;Q9NP58-4;Q9NP58;A0A024R436	ATP-binding cassette sub-family B member 6, mitochondrial	ABCB6	7	7	7	26.3284	26.8741	26.8689	26.7501	26.7745	26.5609	26.6905	0.31357	26.6952	0.116917	-0.0047	0.981758
O75027;O75027-2;B4DGL8;O75027-3;B3KM98;E9PNQ5;E9PJR8	ATP-binding cassette sub-family B member 7, mitochondrial	ABCB7	10	10	10	26.9196	27.2274	27.2653	26.4214	26.4684	26.4183	27.1374	0.189599	26.436	0.0280732	0.7014	0.00317239
B3KSN3;B3KND2;G3XAP3;B4DG02;Q8N1X3;Q9NUT2-2;Q9NUT2;Q9NUT2-3;C9JYI3;C9JTY4;Q6ZRM3;E7ENE8;H7C5K9	ATP-binding cassette sub-family B member 8, mitochondrial	ABCB8	6	5	5	25.8797	26.3123	25.9797	25.4212	25.8008	25.6857	26.0572	0.226482	25.6359	0.194638	0.421333	0.0709211
P33527;I3L4X2;P33527-2;P33527-9;P33527-4;P33527-3;Q9UQ98;P33527-6;P33527-5;P33527-7;P33527-8;Q68CP7;Q9BV39;G0ZCM3;G0ZCM6;G0ZCM4;G0ZCM5;Q96QA9;O15438;Q59H05;O15438-4	Multidrug resistance-associated protein 1	ABCC1;MRP;DKFZp781G125	25	25	25	28.0576	28.2497	28.3185	27.8624	27.8831	27.537	28.2086	0.135219	27.7608	0.194121	0.447767	0.0305503
O15439;O15439-2;O75555;O15439-3;A8K2Q2;B7Z3Q7;Q59GY6;B7Z5H4	Multidrug resistance-associated protein 4	ABCC4;MOAT-B	22	22	22	27.3751	27.6402	27.6258	27.4546	27.2844	27.0511	27.547	0.149073	27.2634	0.202571	0.283667	0.122465
P33897;H0Y7L9;Q6TGM1;Q6TGM0	ATP-binding cassette sub-family D member 1	ABCD1;ALD	2	2	2	23.3445	23.3589	23.2488	22.7391	23.1131	22.2656	23.3174	0.059844	22.7059	0.424722	0.611467	0.0690047
P28288;E7EUE1;F5GYC1;B4DL07;B4DZ22;P28288-2;P28288-3	ATP-binding cassette sub-family D member 3	ABCD3	17	17	17	28.6214	28.8741	28.918	28.2513	28.4781	28.1646	28.8045	0.160081	28.298	0.161883	0.5065	0.0182502
P61221;D6R9I9;D6RGF4;H0Y990	ATP-binding cassette sub-family E member 1	ABCE1	24	24	24	30.4501	30.141	30.4742	31.0496	30.9146	31.0477	30.3551	0.185807	31.004	0.0773996	-0.648867	0.00504569
Q8NE71-2;Q8NE71;Q59F96;H0YGW7;B4DNU2;Q5STZ7;Q5STZ8	ATP-binding cassette sub-family F member 1	ABCF1	20	20	20	29.2086	29.1303	29.297	29.0497	28.9346	29.0609	29.212	0.083401	29.0151	0.0699108	0.1969	0.0350566
Q9UG63;Q9UG63-2;C9JHK9;C9JZV3	ATP-binding cassette sub-family F member 2	ABCF2	12	12	12	28.1856	28.0094	28.2076	28.571	28.3803	28.5716	28.1342	0.108638	28.5076	0.110274	-0.373433	0.0139368
B4DRU9;Q9NUQ8-2;Q9NUQ8;F8WCU6;B4DRH5	ATP-binding cassette sub-family F member 3	ABCF3	17	17	17	28.5776	28.1038	28.2111	28.7252	28.5385	28.8707	28.2975	0.248436	28.7115	0.166525	-0.413967	0.0745695
Q9NUJ1;B7Z6A8;C9IZX5	Mycophenolic acid acyl-glucuronide esterase, mitochondrial	ABHD10	12	12	12	30.7419	31.0574	30.8811	30.3871	30.531	30.3334	30.8935	0.158113	30.4172	0.102174	0.4763	0.0118539
Q8NFV4-4;Q8NFV4;D3DXF2;Q8NFV4-6;H0YC52;Q8NFV4-3;Q8NFV4-2;H7C396;Q8NFV4-5;C9J7Q4;H7BZ58	Alpha/beta hydrolase domain-containing protein 11	ABHD11	9	9	9	28.4444	28.6792	28.5013	28.1248	28.2626	27.9615	28.5416	0.122486	28.1163	0.15073	0.425333	0.019218
Q8N2K0;Q8N2K0-2;Q8N2K0-3;Q5T712;I3L294;I3L440;I3L380;I3L1V0	Monoacylglycerol lipase ABHD12	ABHD12	8	8	8	27.1118	27.2357	27.227	26.4967	26.5388	26.4174	27.1915	0.0691592	26.4843	0.0616426	0.7072	0.000189066
B4DNR3;Q96IU4;B4DQI4;F8W9U3;B4DKK0;Q96IU4-2	Alpha/beta hydrolase domain-containing protein 14B	ABHD14B	5	5	5	26.6252	26.5891	26.3849	26.9965	26.893	27.0706	26.5331	0.129579	26.9867	0.0892047	-0.453633	0.00751959
O95870;O95870-2;A8K0A4;B3KNX9;F2Z3H2	Abhydrolase domain-containing protein 16A	ABHD16A	5	5	5	25.4999	26.0259	25.583	24.1571	24.9245	24.546	25.7029	0.282767	24.5425	0.383712	1.1604	0.0135134
Q8IZP0-10;B6VEX5;Q8IZP0-8;B6VEX4;F5H1G9;Q8IZP0-7;F8WA55;Q8IZP0-2;Q8IZP0-4;Q8IZP0-3;Q8IZP0-5;Q8IZP0-6;Q8IZP0-9;F8WA56;Q8IZP0-12;Q8IZP0;A6NFN2;Q59G41;Q8IZP0-11;B4DKX2;B7Z9E9	Abl interactor 1	ABI1	8	8	7	27.5854	27.5747	27.566	27.7328	27.7615	27.7897	27.5754	0.00971717	27.7613	0.0284504	-0.185967	0.000430077
Q9NYB9-2;E7EW77;E7EP65;Q9NYB9-4;Q9NYB9;J3KNB2;Q53RS4;E9PEZ7;B7Z836;Q9NYB9-3;F8WBL5;F8WAQ3;F8WEB9;H7C3Q7;E7EUA1;B7Z9N5;F8WAU3;F8WCD7;F8WAZ8;H0Y6B5;Q53SH3;B7Z612	Abl interactor 2	ABI2;ABI-2	6	5	5	26.3242	26.0222	26.159	26.4902	26.3208	26.4606	26.1685	0.151222	26.4239	0.090477	-0.2554	0.0660383
B7Z2X0;Q12979-4;B7Z7Z1;Q12979-2;Q12979;Q6ZT60;B7Z683;I3L2P5;B0ZRR0;I3L379;I3L4Y1;A9YD18;I3L3W0;I3L1U8;I3NI05;Q6QME9;H0Y554;Q12979-3;E7E8T7;A0A024R1B9;B4E065;Q12844;Q12843;P11274-2;P11274	Active breakpoint cluster region-related protein	ABR	4	4	4	24.4405	24.055	24.1209	24.9061	24.7632	24.9003	24.2055	0.206195	24.8565	0.080881	-0.651067	0.00702493
Q9P1F3;Q5SZC9	Costars family protein ABRACL	ABRACL	2	2	2	25.3202	24.8828	24.7749	25.7242	25.4206	25.5432	24.9926	0.288766	25.5627	0.152733	-0.570033	0.0390709
Q9ULW3	Activator of basal transcription 1	ABT1	8	8	8	26.2328	26.6256	26.7799	26.0263	25.7058	25.9825	26.5461	0.282081	25.9049	0.173782	0.641233	0.0285095
B4DEN6;P09110;Q8NCW8;C9JDE9;H7C131;P09110-2;H0Y4D4;B4E072;O43203;B4DVF4	3-ketoacyl-CoA thiolase, peroxisomal	ACAA1	12	12	12	28.467	28.5454	28.3632	28.1502	28.3511	28.1181	28.4585	0.0913946	28.2065	0.12628	0.252067	0.0487738
P42765;B2RB23;B3KNP8;K7EME0;K7ER88;K7EJB1;K7EJ68	3-ketoacyl-CoA thiolase, mitochondrial	ACAA2	9	9	9	28.129	28.2697	28.0003	27.7816	27.8569	27.6493	28.133	0.134745	27.7626	0.105096	0.3704	0.0198726
Q13085;Q13085-4;Q13085-3;Q13085-2;A2NX49;Q59FY4;Q7Z5W8;B4DWK9;K4DID9;B4DIG6;B4DIW1;B4DIR2;B4DK31;O00763-2;F8W8T8;O00763;K7EK64;Q59GJ9;K7EPF1;B4DYJ7;Q4G170;F6QQI9;H0YGH5;B4DYM0;D3YTK0;E9PEW7;K7EII5;K7EMF7;K7EJ22;X6RCE4;S4R3S7	Acetyl-CoA carboxylase 1;Biotin carboxylase	ACACA	54	54	54	29.4751	29.096	29.2692	30.0333	30.0173	30.0299	29.2801	0.189785	30.0268	0.00842931	-0.746733	0.00243214
F8W1I9;Q6JQN1-2;Q6JQN1;Q6JQN1-5;F8W0Q4;F8W179;Q6JQN1-4;Q6JQN1-3	Acyl-CoA dehydrogenase family member 10	ACAD10	3	3	3	21.6734	23.4897	22.24	22.7694	23.0735	22.4968	22.4677	0.929313	22.7799	0.288493	-0.3122	0.60802
Q709F0;F8WEV0;D6RDI8;Q709F0-3;Q709F0-2;Q08AE9	Acyl-CoA dehydrogenase family member 11	ACAD11	3	3	3	24.5446	25.0803	24.8659	24.1951	24.8883	24.769	24.8303	0.269622	24.6175	0.370612	0.2128	0.46635
Q9UKU7;B7Z5W4;Q59FC2;Q6ZWP6;B7Z7F1;E9PLS3;B7Z644;Q6ZUS0;B7Z9L5;B7Z767	Isobutyryl-CoA dehydrogenase, mitochondrial	ACAD8	5	5	5	21.829	24.8438	24.8088	23.9211	24.77	24.7904	23.8272	1.73058	24.4938	0.496106	-0.666633	0.556189
Q9H845;Q9H9W4;H0Y8Z9;Q9BUX5;Q59FN3;B4DGH4;D6RCD8	Acyl-CoA dehydrogenase family member 9, mitochondrial	ACAD9	26	26	26	31.2227	31.5092	31.3724	30.9356	31.1476	30.9161	31.3681	0.143298	30.9998	0.128398	0.368333	0.0294957
B7Z9I1;B4DWX6;P11310;P11310-2;Q5T4U5;Q5HYG7;B4DVB1;B4DJE7;B4DVE0;E9PJM9;E9PRX4;H0YDT5	Medium-chain specific acyl-CoA dehydrogenase, mitochondrial	ACADM;DKFZp686M24262	11	11	11	28.6625	29.0534	28.8706	28.3805	28.5772	28.3108	28.8622	0.195586	28.4228	0.138153	0.439333	0.0336063
E9PE82;P16219;E5KSE7;D4QEZ8;B4DUH1	Short-chain specific acyl-CoA dehydrogenase, mitochondrial	ACADS	3	3	3	23.7682	24.0375	23.5582	21.4837	22.3298	23.2797	23.788	0.240261	22.3644	0.8985	1.42357	0.0569173
P45954;B4DQ51;H0Y6T4	Short/branched chain specific acyl-CoA dehydrogenase, mitochondrial	ACADSB	7	7	7	26.5914	26.8148	26.7019	26.7008	26.9446	26.4074	26.7027	0.111702	26.6843	0.268981	0.0184333	0.917989
P49748;P49748-3;P49748-2;Q53HR2;B3KPA6;B4DEA8;B3KPX1;B4DYY0;K7EQP4;G3V1M7;J3QRJ8;K7EJW8;J3KS89;J3QKU9;J3KSR4;K7EMF8	Very long-chain specific acyl-CoA dehydrogenase, mitochondrial	ACADVL	30	30	30	31.4901	31.7973	31.5786	31.2658	31.5042	31.1631	31.622	0.158132	31.311	0.174991	0.310967	0.0844458
Q15057;H7C3K3;H7C3Q8;H7C1E0	Arf-GAP with coiled-coil, ANK repeat and PH domain-containing protein 2	ACAP2	8	8	8	26.3218	25.8504	26.3157	26.5549	26.7308	26.8985	26.1626	0.270419	26.7281	0.171816	-0.565433	0.0377761
P24752;H0YEL7;Q96FG8;G3XAB4;E9PRQ6;E9PKF3	Acetyl-CoA acetyltransferase, mitochondrial	ACAT1	16	16	16	30.8893	31.07	30.9246	30.3866	30.6504	30.4678	30.9613	0.0957773	30.5016	0.135109	0.4597	0.00859952
Q9BWD1;A8K4W5;Q59GW6;B7Z233	Acetyl-CoA acetyltransferase, cytosolic	ACAT2	8	8	8	28.3756	27.8729	28.1493	29.5456	29.4631	29.6507	28.1326	0.251766	29.5531	0.0940266	-1.42053	0.000790177
Q9H3P7	Golgi resident protein GCP60	ACBD3	8	8	8	27.8661	27.7769	27.748	27.6629	27.7502	27.774	27.797	0.0615622	27.729	0.0584964	0.0679667	0.237941
B7Z2A7;Q5T8D3-4;Q8NCM9;Q5T8D3-2;B7Z2R7;Q5T8D3-3;Q5T8D3;B7Z9D0;X6RDD7;Q5T8E0	Acyl-CoA-binding domain-containing protein 5	ACBD5;KIAA1996	6	6	6	25.6582	25.9434	25.7254	25.643	25.6659	25.4183	25.7757	0.149097	25.5757	0.136821	0.199933	0.162199
Q9BR61;B2RAA8	Acyl-CoA-binding domain-containing protein 6	ACBD6	5	5	5	25.1945	24.7405	25.6677	25.6372	25.6679	25.9824	25.2009	0.463633	25.7625	0.191057	-0.5616	0.124407
S4R3H4;B4DQZ7;E7EQT4;Q9UKV3-5;Q9UKV3;Q69YJ6;G3V3B0;Q9UKV3-3;Q9UKV3-2;G3V3T3	Apoptotic chromatin condensation inducer in the nucleus	ACIN1;DKFZp667N107	21	21	21	28.8306	29.0583	28.9483	28.358	28.4919	28.5164	28.9457	0.113872	28.4554	0.0852643	0.4903	0.00395524
P53396-2;P53396;Q4LE36;B4E3P0;Q8N9C4;K7ESG8;K7EIE7	ATP-citrate synthase	ACLY;ACLY variant protein	44	44	44	31.2693	30.9608	31.0781	31.9038	31.8833	31.9512	31.1027	0.155718	31.9128	0.0348268	-0.810033	0.000922782
P21399;Q9HBB2;Q59FI0;Q5VZA6	Cytoplasmic aconitate hydratase	ACO1;IRP1	20	20	20	28.078	27.6547	27.816	28.9522	28.7214	29.0302	27.8496	0.213637	28.9013	0.160577	-1.0517	0.00242194
Q99798;A2A274;B4DZ08;B2RBW5;B4DLY4;B4DJW1;Q71UF1;B4DEC3;B4DW08;O75944	Aconitate hydratase, mitochondrial	ACO2	31	31	31	31.8107	32.0637	31.8349	31.4886	31.6418	31.5245	31.9031	0.139609	31.5516	0.0801232	0.351467	0.0194043
Q9NPJ3-2;Q9NPJ3	Acyl-coenzyme A thioesterase 13	ACOT13	2	2	2	25.4603	25.8612	24.9497	22.9341	23.3155	23.819	25.4237	0.456849	23.3562	0.443852	2.06753	0.00492126
P49753;G3V4F2;B7ZMC1;Q86TX2;A1L172;B3KSA0;P49753-2;B4DV16	Acyl-coenzyme A thioesterase 2, mitochondrial;Acyl-coenzyme A thioesterase 1	ACOT2;ACOT1	7	7	7	26.6244	26.9473	26.4406	26.2651	26.4854	26.1297	26.6708	0.256512	26.2934	0.179531	0.377367	0.105117
O00154-4;O00154-6;O00154-7;O00154;O00154-5;O00154-2;B4DUX0;O00154-3;K7EKP8;F5GWE2;B7Z957	Cytosolic acyl coenzyme A thioester hydrolase	ACOT7	9	9	9	28.3393	28.0503	28.1711	28.86	28.6994	28.9447	28.1869	0.145146	28.8347	0.124592	-0.6478	0.00421786
Q9Y305-2;Q9Y305;Q9Y305-4;Q9Y305-3;H7C5Q2;Q9H2R8;Q96EA2;C9J7L8	Acyl-coenzyme A thioesterase 9, mitochondrial	ACOT9	17	17	17	29.5627	29.7458	29.619	29.1341	29.4774	29.1395	29.6425	0.0937848	29.2503	0.196664	0.392167	0.0356114
Q15067-2;A0A024R8L7;Q15067-3;B4DU07;K7ELT1;I3L0T4;K7ENF1;K7ESC7;I3L2U4;I3L4S5	Peroxisomal acyl-coenzyme A oxidase 1;Acyl-coenzyme A oxidase	ACOX1	20	20	1	30.0154	30.4742	30.1884	29.8671	29.9728	29.7488	30.226	0.2317	29.8629	0.112059	0.3631	0.0709368
O15254;B2R856;O15254-2;D6RJ89	Peroxisomal acyl-coenzyme A oxidase 3;Acyl-coenzyme A oxidase	ACOX3	9	9	9	26.6926	26.4012	26.5521	26.235	26.2584	26.5757	26.5486	0.145731	26.3564	0.190308	0.192267	0.237075
P24666;Q59EH3;P24666-3;P24666-2;G5E9R5;P24666-4;F2Z2Q9;O75702;D3YTI2	Low molecular weight phosphotyrosine protein phosphatase	ACP1	7	7	7	27.8611	27.9887	27.8242	28.7811	28.3542	28.6772	27.8913	0.0863169	28.6042	0.222624	-0.712833	0.00664787
F5GWV7;B7Z8T9;E9PHY0;B7Z4Z2;B7Z7D2;E9PQY3;B7Z552;B7Z6L8;P11117;E9PP23	Lysosomal acid phosphatase	ACP2	2	2	2	24.7473	24.9438	25.1056	24.6157	24.5234	24.5297	24.9322	0.17943	24.5563	0.0515671	0.375967	0.0251674
X5D9K6;Q9NPH0-2;X5D289;Q9NPH0	Lysophosphatidic acid phosphatase type 6	ACP6	2	2	2	23.5656	23.7728	23.7317	23.5587	23.3697	23.0724	23.69	0.109704	23.3336	0.245152	0.356433	0.0830647
E9PF16;B4DTB9;B4DHT5;Q96CM8;B4DFQ6;B4DUF5;D6RF87	Acyl-CoA synthetase family member 2, mitochondrial	ACSF2	14	14	14	29.7643	29.9217	29.8218	29.203	29.4495	29.1982	29.8359	0.0796461	29.2836	0.143723	0.552367	0.00433309
Q4G176;F5H362;F5H755;F5H5A1;Q6P2C7;H0YGC7;F5H3B2;F5H2G6;H0YH37;F5GX20	Acyl-CoA synthetase family member 3, mitochondrial	ACSF3	6	6	6	25.802	26.2369	26.0638	26.1114	26.1736	25.8412	26.0342	0.218952	26.0421	0.176714	-0.00783333	0.963852
P33121-3;P33121-2;P33121;A8K9T3;E7EPM6;B4E0R0;B7Z3Z9;Q108N1;D6RER0;H0Y9U7;Q108N2;H0Y9Z9;D6RG07	Long-chain-fatty-acid--CoA ligase 1	ACSL1	15	15	14	28.3233	28.7238	28.5603	28.0759	28.2447	27.9795	28.5358	0.201371	28.1	0.134237	0.435767	0.0355703
O95573;B2RBE0;B3KN05;B3KMA6;Q6PIM8;H7BYZ7;H7C260;F5H062;F5GWH2;C9JC11	Long-chain-fatty-acid--CoA ligase 3	ACSL3	26	26	24	30.5545	30.8137	30.6714	30.4942	30.6118	30.4374	30.6799	0.129807	30.5145	0.0889488	0.1654	0.142784
Q9ULC5-4;Q9ULC5;Q9ULC5-3;B4DX30	Long-chain-fatty-acid--CoA ligase 5	ACSL5	4	3	3	24.4625	23.8099	23.0197	23.2244	23.6336	23.1215	23.764	0.722493	23.3265	0.270887	0.437533	0.381635
Q9H6R3;Q9H6R3-2;F8VZB4	Acyl-CoA synthetase short-chain family member 3, mitochondrial	ACSS3	5	5	5	25.2109	25.8714	25.4959	25.0403	25.0197	24.5835	25.5261	0.331282	24.8812	0.257993	0.6449	0.0563775
B7Z6P1;P68133;P68032;A8K3K1;P62736;Q5T8M8;A6NL76;Q5T8M7;B3KUD3;P63267;B3KW67;Q7Z7J6;Q13707;B4DUI8;P63267-2;F8WB63;B8ZZJ2;C9JFL5;F6UVQ4;B7Z6I1;B3KPP5	Actin, alpha skeletal muscle;Actin, alpha cardiac muscle 1;Actin, aortic smooth muscle;Actin, gamma-enteric smooth muscle	ACTA1;ACTC1;ACTA2;ACTG2	13	3	3	31.9048	32.1814	31.8358	32.3085	32.0856	30.0355	31.974	0.182897	31.4765	1.25294	0.497467	0.533549
P63261;B4E3A4;B4DVQ0;I3L1U9;I3L4N8;I3L3R2;J3KT65;K7EM38	Actin, cytoplasmic 2;Actin, cytoplasmic 2, N-terminally processed	ACTG1	24	24	2	36.7537	36.8318	36.6376	37.0119	36.9628	36.9343	36.741	0.0977177	36.9697	0.0392531	-0.228633	0.0197667
O96019;Q53FS0;O96019-2;H7C5S0;D3DNS0;C9JQT2;O94805	Actin-like protein 6A	ACTL6A	17	17	2	30.7906	30.7143	30.7589	30.9854	31.0007	31.0931	30.7546	0.0383313	31.0264	0.0582683	-0.2718	0.00251168
P12814;P12814-3;P12814-2;P12814-4;H9KV75;B7Z565;Q86TX4;B4DFY0;B3KUX9;B7Z2W3;G3V2N5;B4DRP5;H7C5W8;A1L0V1;G3V2W4;H0YJW3;H0YJ11;G3V5M4;B7Z4V1;G3V2X9;Q5ZEZ4;G3V380;G3V2E8;B7Z4P8;Q4JCP9;D6RH00;B3W6H3	Alpha-actinin-1	ACTN1	56	38	33	31.9101	31.5178	31.7707	32.3147	32.267	32.3759	31.7329	0.198868	32.3192	0.0545893	-0.586333	0.00790364
O43707;O43707-2;Q96BG6;O43707-3;F5GXS2;B4E337;B4DSX0;H7C144;K7EP19;B3W6H4	Alpha-actinin-4	ACTN4	61	61	34	34.3116	33.9416	34.1945	35.0291	35.0093	35.1055	34.1492	0.189108	35.048	0.0507993	-0.898733	0.00135602
Q05DQ7;Q9NZ32;Q53HF6;Q53H79;B2RDG9;Q86TY2;V9GYX7;G3V2Q5;G3V5Y4;F6S9Y6;Q86SY7;H0YJE8;H0YJD9	Actin-related protein 10	ACTR10	6	6	6	25.77	25.7149	25.9312	26.0213	25.951	25.9729	25.8054	0.112403	25.9817	0.0359728	-0.176367	0.0607892
B4DM97;P61163;F5H3I4;B4DMT4;B4DXP9;R4GMT0	Alpha-centractin	ACTR1A	13	13	8	29.194	28.9562	28.9911	29.4026	29.3342	29.273	29.0471	0.12841	29.3366	0.0648333	-0.2895	0.0252189
P42025;Q13841	Beta-centractin	ACTR1B	8	3	3	26.1508	25.5809	25.5107	26.1974	26.0772	26.4081	25.7475	0.351056	26.2276	0.1675	-0.4801	0.0993271
P61160;P61160-2;Q8IY98;B4DHK9;F5H6T1;B4DWQ5	Actin-related protein 2	ACTR2	13	13	13	30.5095	30.314	30.4388	30.7014	30.6978	30.7564	30.4208	0.0989897	30.7185	0.0328429	-0.297767	0.00778871
P61158;B4DXW1;F5H3P5;Q59FV6;B4DT29;B4DTI0;B4E1U3;Q59GD5;B7Z9W3;Q9P1U1-2;Q9P1U1;Q9P1U1-3;B3KM55;H7C4J1;Q9C0K3;C9IZN3;F8WEW2;F8WE84	Actin-related protein 3	ACTR3	20	20	20	31.3369	31.2073	31.158	31.6492	31.6262	31.6222	31.2341	0.0924048	31.6325	0.0145717	-0.398467	0.00179908
O14672;A0AV88;B4DU28;H0YNC5;H3BS53;H0YK87;C9J9B4;B5MC71	Disintegrin and metalloproteinase domain-containing protein 10	ADAM10	20	20	20	29.6626	30.0105	29.7272	29.2396	29.4617	29.2588	29.8001	0.185052	29.32	0.123062	0.480067	0.0200944
Q13444-10;Q13444-9;Q13444-8;B7Z390;Q13444-2;Q13444-7;Q13444-6;Q13444-12;Q13444-5;Q13444-4;Q59GF2;Q13444-3;Q13444;Q13444-11;A6NG98;Q13444-13	Disintegrin and metalloproteinase domain-containing protein 15	ADAM15	6	6	6	25.4653	25.5625	25.5393	25.4199	25.304	25.55	25.5224	0.0507643	25.4246	0.123068	0.0977333	0.272434
P78536;Q53RS1;P78536-2;E7EUI5;Q53RF5;Q6P5T8;A8K1B4;A6H8L4	Disintegrin and metalloproteinase domain-containing protein 17	ADAM17	10	10	10	26.4446	26.9095	26.7768	26.4623	26.4875	26.3699	26.7103	0.239478	26.4399	0.0619174	0.2704	0.131229
P78325-2;Q14C66;P78325;P78325-3;B7Z923	Disintegrin and metalloproteinase domain-containing protein 8	ADAM8	3	3	3	24.4465	24.9308	24.7533	23.6622	23.6189	23.4028	24.7102	0.24501	23.5613	0.138962	1.1489	0.00211775
Q13443;Q13443-2;A0AVL1;F8WC54;B4DDM8;C9J6H5;C9JPM3	Disintegrin and metalloproteinase domain-containing protein 9	ADAM9	13	13	13	27.1816	27.3651	27.2461	27.0877	27.0404	26.9163	27.2643	0.0930891	27.0148	0.0885212	0.249467	0.0282093
P58397;P58397-3;P58397-2;D6REX0	A disintegrin and metalloproteinase with thrombospondin motifs 12	ADAMTS12	9	9	9	26.1877	26.2844	26.2756	26.0244	26.2321	25.7678	26.2492	0.0534708	26.0081	0.232579	0.241133	0.154998
B3KWF6;B4DUZ7;A8K3A2;H7C324;B4DUH0;O75689-3;H0Y7Q1;O75689-2;H7C4B3;H7BZT6;H7C264;J3KST1;K7ENT1;J3QLP8;Q9NPF8-2;Q9NPF8;Q53HQ4;Q2V6Q1	Arf-GAP with dual PH domain-containing protein 1	ADAP1	5	5	1	24.7457	24.5875	24.6982	24.5821	24.3259	24.7386	24.6771	0.0811767	24.5489	0.208347	0.128267	0.376672
Q59EC0;P55265-5;P55265;P55265-4;E7ENU4;A0A024DAK3;B7Z8Y3	Double-stranded RNA-specific adenosine deaminase	ADAR	32	32	2	30.8887	31.0174	30.962	30.4154	30.4577	30.4302	30.956	0.0645571	30.4344	0.0214654	0.5216	0.000185855
F8W9Q8;B4DRU7;G3V426;Q86TW2-2;Q86TW2;Q86TW2-3	Uncharacterized aarF domain-containing protein kinase 1	ADCK1	2	2	2	22.5011	22.1661	23.0449	22.3345	22.6149	22.2589	22.5707	0.443515	22.4028	0.187561	0.167933	0.578405
Q8NI60-2;B4DED1;E7EVZ8;B4DU83;Q8NI60-4;B4DN23;Q5T7A2;Q8NI60-3;B4DVB7;Q8NI60	Chaperone activity of bc1 complex-like, mitochondrial	ADCK3	3	3	3	24.0995	24.0566	24.1726	22.8711	22.3171	22.4165	24.1096	0.0586515	22.5349	0.295369	1.57467	0.000823586
Q96D53;Q96D53-2;M0R001;M0R011;M0R362;M0R0L2;M0R3F7	Uncharacterized aarF domain-containing protein kinase 4	ADCK4	8	8	8	26.2978	26.4589	26.3204	26.552	26.5233	26.3972	26.359	0.0872221	26.4908	0.0823488	-0.1318	0.129775
B3KNM3;B3KVJ0;O60266;B7ZLX9;U3KQ91;B3KT86;C9JLX3;H7C1A6;Q8NBM1;C9J969;C9JYB5	Adenylate cyclase type 3	ADCY3	6	6	6	26.6285	26.6384	26.818	26.4716	26.3576	26.3226	26.695	0.106665	26.3839	0.0779123	0.311033	0.0151173
P35611-2;E7EV99;P35611-4;A2A3N8;E7ENY0;P35611;P35611-3;Q96D30;B4DI79;Q4TT76;H0Y9H2;B4DPW4;D6RAH3;D6RF25;D6RJE2;H0YG19;Q16155	Alpha-adducin	ADD1;LA04NC01-25A3.2-001	10	10	9	27.1722	26.8089	27.0986	27.6842	27.5901	27.7345	27.0266	0.192063	27.6696	0.0732988	-0.643033	0.00562517
Q9UEY8-2;Q59EK1;Q9UEY8;Q53FL4	Gamma-adducin	ADD3	4	4	4	25.8291	25.8238	26.2397	25.9103	26.1101	25.9445	25.9642	0.238605	25.9883	0.106859	-0.0241	0.880884
Q6FI45;P11766;Q5U043;H0YAG8;Q2VIM7;D6R9G2;D6RFE4;D6RAY0	Alcohol dehydrogenase class-3	ADH5	10	10	10	27.9916	27.736	27.9897	28.965	28.6816	28.9257	27.9058	0.147025	28.8574	0.153539	-0.951667	0.00149067
Q9BV57;Q9BV57-2	1,2-dihydroxy-3-keto-5-methylthiopentene dioxygenase	ADI1	6	6	6	26.009	25.8189	25.5795	26.9413	26.5565	26.8869	25.8025	0.215221	26.7949	0.208244	-0.992433	0.00456468
P55263-2;P55263;Q86U79;P55263-3;P55263-4	Adenosine kinase	ADK	12	12	12	28.0806	27.7285	28.0254	28.6707	28.4073	28.9522	27.9448	0.189372	28.6767	0.2725	-0.7319	0.0187755
Q9H2P0;Q6DHZ8;B2RBM8;E9PQK8	Activity-dependent neuroprotector homeobox protein	ADNP	5	5	5	25.682	26.374	26.3452	25.1763	25.3566	25.5549	26.1337	0.391477	25.3626	0.189371	0.771133	0.0372448
Q9BRR6-2;Q9BRR6;B4DG35;B4DDP8;H3BRS6;Q9BRR6-3;Q69YR1;Q9BRR6-4;Q9BRR6-5;H3BU35;H3BTH4;Q9BRR6-6;H3BN66	ADP-dependent glucokinase	ADPGK	12	12	12	28.3747	28.4571	28.3433	27.9093	28.0242	27.7035	28.3917	0.0587738	27.879	0.162483	0.5127	0.00679396
Q9NX46;B4DHV5;B7ZAN4	Poly(ADP-ribose) glycohydrolase ARH3	ADPRHL2	8	8	8	27.3221	26.8324	26.9407	27.5081	27.1541	27.4536	27.0317	0.257229	27.3719	0.190607	-0.3402	0.139516
Q16186;B4DMP7;Q68E00	Proteasomal ubiquitin receptor ADRM1	ADRM1;DKFZp686G2045	7	7	7	28.3837	28.0399	28.1445	28.457	28.6797	28.6827	28.1894	0.176237	28.6065	0.129451	-0.4171	0.0298278
Q71UA4;P30566;E7ERF4;B4DP46;P30566-2;X5DP48;X5D2Z4;A8K4X6;B4DUM2;X5D7W4;X5D7V4;B4DEP1	Adenylosuccinate lyase	ADSL	13	13	13	28.6971	28.2413	28.1576	28.9709	28.8891	29.256	28.3653	0.29035	29.0387	0.192609	-0.673333	0.0286439
B4E1L0;P30520;G3V5D8;G3V232;B3KTV4;Q8N142;Q8N142-2	Adenylosuccinate synthetase isozyme 2	ADSS	14	14	14	28.8908	28.4919	28.7245	29.7756	29.5998	29.881	28.7024	0.200366	29.7521	0.142061	-1.04973	0.00177647
Q8N556;Q8N556-2;Q6ZRV0;Q15850	Actin filament-associated protein 1	AFAP1	3	3	3	24.8456	24.968	24.8097	25.3296	22.7484	24.4634	24.8744	0.0829954	24.1805	1.31365	0.693967	0.412813
Q8N4X5;F5GZE1;B7Z2Q0;Q8N4X5-2;Q8N4X5-4;F6QUH3;Q8N4X5-3;B7Z363	Actin filament-associated protein 1-like 2	AFAP1L2	17	17	17	27.2654	27.1701	27.2473	27.9191	27.8168	27.8542	27.2276	0.0506122	27.8634	0.0517624	-0.635767	0.000108924
Q9UHB7;H7C319;Q9UHB7-2	AF4/FMR2 family member 4	AFF4	3	3	3	23.3884	23.1342	24.0913	22.2708	23.1075	23.3119	23.538	0.49577	22.8967	0.551624	0.641233	0.208617
D3DUJ0;Q9Y4W6;Q8TA92;K7EP56;Q658U5;B7Z651;B7Z636;E9PHW9;A0A024RDI4;Q01484-5;Q01484-2	AFG3-like protein 2	AFG3L2	23	23	22	30.0131	30.3073	30.1253	29.6025	29.6801	29.577	30.1486	0.148474	29.6199	0.0536992	0.5287	0.00439473
Q96P47;Q96P47-2;Q96P47-4;C9J8Z2;H7C4F1;Q53S93;C9J975;Q9H3X2;Q96T14;Q96P47-3;E9PAL8;Q86XV5;H0Y873;Q9UPQ3-3;Q8N8Q2;Q86ST5;E7ESL9;Q96P47-5;D3DX07;Q6ZNF7;Q9UPQ3-2;B2RZG9;Q9UPQ3;E7EUN2	Arf-GAP with GTPase, ANK repeat and PH domain-containing protein 3;Arf-GAP with GTPase, ANK repeat and PH domain-containing protein 1	AGAP3;AGAP1;CENTG2;DKFZp761E2216;CENTG3	2	2	2	22.4752	22.2164	22.2228	22.4277	21.7689	22.6306	22.3048	0.147605	22.2757	0.450502	0.0290667	0.920538
B4DHC5;A0A024R458;P52594-2;P52594-3;P52594;P52594-4;C9J2I0;B8ZZY2	Arf-GAP domain and FG repeat-containing protein 1	AGFG1	5	5	5	26.5575	27.3186	26.7682	27.3546	27.2034	27.3153	26.8814	0.392982	27.2911	0.0784512	-0.409667	0.151325
Q53H12;E9PC15;B4E2Z8;E9PG39;B4DR72;F8WDD1;Q53H12-2	Acylglycerol kinase, mitochondrial	AGK	17	17	17	30.2638	30.5081	30.3403	29.9087	30.0192	29.7692	30.3707	0.124961	29.899	0.12528	0.4717	0.0099016
P35573-2;P35573-3;P35573;G1UI17	Glycogen debranching enzyme;4-alpha-glucanotransferase;Amylo-alpha-1,6-glucosidase	AGL	17	17	17	26.7362	26.2305	26.5644	27.2056	27.1902	27.1533	26.5104	0.257144	27.183	0.0268764	-0.672667	0.01077
Q5TA58;B3KME0;Q9UL18;B2RAD8;Q9H9G7-2;B4DY67	Protein argonaute-1	AGO1	7	5	3	24.9584	24.6463	25.0934	24.7095	24.8562	24.6623	24.8994	0.229321	24.7427	0.101115	0.1567	0.33975
O15120-2;O15120;Q8WUW2;Q96IS9	1-acyl-sn-glycerol-3-phosphate acyltransferase beta	AGPAT2	3	3	3	24.6817	25.1403	24.8624	23.0121	23.99	24.2978	24.8948	0.23101	23.7666	0.671324	1.12817	0.0512515
Q9NRZ7-2;B4DUA6;Q9NRZ7;Q9NRZ7-3;C9JL26	1-acyl-sn-glycerol-3-phosphate acyltransferase gamma	AGPAT3	2	2	2	22.9965	24.8514	24.7507	24.199	24.4687	23.6242	24.1995	1.04307	24.0973	0.431338	0.102233	0.882942
Q6NUM7;Q9NUQ2;E5RH21;H0YC22	1-acyl-sn-glycerol-3-phosphate acyltransferase epsilon	AGPAT5	3	3	3	24.8687	25.5378	25.2042	25.3464	24.9806	23.184	25.2036	0.33455	24.5037	1.15741	0.6999	0.371246
Q86UL3;Q8NDD3;E5RIA1;E5RHA6	Glycerol-3-phosphate acyltransferase 4	AGPAT6;DKFZp586M1819	3	3	3	23.808	24.1421	23.2317	23.6939	23.7526	23.0214	23.7273	0.460538	23.4893	0.406275	0.237967	0.538893
Q53EU6	Glycerol-3-phosphate acyltransferase 3	AGPAT9	10	10	10	26.9791	27.4714	27.3295	26.3109	26.4218	26.2407	27.26	0.253402	26.3245	0.0913091	0.935533	0.00384502
O00116;B7Z3Q4;Q53SG6;B7ZAC5;Q53SN7;B8ZZ81;Q53S12	Alkyldihydroxyacetonephosphate synthase, peroxisomal	AGPS	27	27	27	30.3857	30.7851	30.5492	30.5085	30.613	30.3842	30.5733	0.200791	30.5019	0.114543	0.0714333	0.620862
O00468-6;O00468-3;O00468-5;O00468-4;O00468-7;O00468;O00468-2;H0Y5U1;Q5XG79;Q15952;B3KMM7	Agrin;Agrin N-terminal 110 kDa subunit;Agrin C-terminal 110 kDa subunit;Agrin C-terminal 90 kDa fragment;Agrin C-terminal 22 kDa fragment	AGRN	18	18	18	27.5121	27.7881	27.5787	27.8755	27.8669	27.8009	27.6263	0.144025	27.8478	0.0408149	-0.221467	0.0624755
Q9UPW5-2;Q9UPW5;Q9UPW5-3;Q5VZW3;B4DHX2	Cytosolic carboxypeptidase 1	AGTPBP1	2	2	2	21.9879	22.4865	22.5167	22.4124	22.5687	22.6154	22.3304	0.296969	22.5322	0.106317	-0.2018	0.329955
D7RF68;Q6RW13;Q6RW13-2;A8K1X7;D6RB40;Q6RW13-4;Q6RW13-3;Q6RW13-5;D6RBK6;X6R9H3	Type-1 angiotensin II receptor-associated protein	AGTRAP	4	3	3	26.2877	26.4131	26.2031	26.0959	26.4074	25.7071	26.3013	0.105659	26.0701	0.35086	0.231167	0.335922
Q8WYP5;Q8WYP5-3;Q8WYP5-2;B3KVE5;Q96M44;B3KRD0;B3KTD2;H7C4S1	Protein ELYS	AHCTF1	18	18	18	27.6703	27.3178	26.6882	26.3088	26.2793	26.4794	27.2254	0.497523	26.3558	0.108024	0.8696	0.0416184
P23526;P23526-2	Adenosylhomocysteinase	AHCY	18	18	5	31.9497	31.5454	31.6906	32.5079	32.4594	32.7368	31.7286	0.204807	32.568	0.148154	-0.839467	0.00452929
O43865-2;Q2NKW8;O43865;V5YQL4;Q6ZMM9;Q96HN2-4;Q96HN2-3;D7UEQ7;H0Y8B3;Q6ZNS6;F8W7N8;Q96HN2-2;Q96HN2;Q9BTL0;O43210;Q6ZMI1	Putative adenosylhomocysteinase 2;Adenosylhomocysteinase;Putative adenosylhomocysteinase 3	AHCYL1;AHCYL2	9	9	9	27.4143	26.9904	27.0589	27.346	27.343	27.5962	27.1545	0.227557	27.4284	0.145327	-0.273867	0.153785
Q09666;Q6ZQN2;B4DTV0;Q8N274;Q13727;E9PJZ0;E9PKR9;E9PJC6;E9PLK4;Q96EC4;Q09666-2;Q9BVU3;E9PQE3	Neuroblast differentiation-associated protein AHNAK	AHNAK	177	177	177	33.4279	33.4373	33.5535	33.9679	34.0988	34.069	33.4729	0.0699597	34.0452	0.0686101	-0.572333	0.000537324
Q8IVF2-3;Q8IVF2;Q8IVF2-2	Protein AHNAK2	AHNAK2	3	3	3	24.0978	22.245	24.6501	22.0525	24.5072	24.6483	23.6643	1.25979	23.736	1.45966	-0.0717	0.951735
O95433;B4DUR9;G3V438;G3V3W9;H0YJG7;H0YJ63;H0YJU2;H0YJG6	Activator of 90 kDa heat shock protein ATPase homolog 1	AHSA1	13	13	13	29.2658	28.775	28.8914	29.6418	29.4069	29.7735	28.9774	0.256453	29.6074	0.185705	-0.63	0.0261435
B7ZW30;Q96BJ3;Q96BJ3-3;F5H715;B7Z7D5;Q96BJ3-2	Axin interactor, dorsalization-associated protein	AIDA	6	6	6	24.5407	24.3752	24.4123	25.6034	25.7901	25.9067	24.4427	0.0868459	25.7667	0.152994	-1.324	0.0001999
O95831-3;O95831;O95831-2;E9PMA0;O95831-5;O95831-6;O95831-4;Q5RZA0;Q5RZ99	Apoptosis-inducing factor 1, mitochondrial	AIFM1	21	21	21	30.2156	30.4817	30.4215	29.736	29.9901	29.8464	30.3729	0.13954	29.8575	0.127413	0.515433	0.0091404
Q9BRQ8;Q9BRQ8-2	Apoptosis-inducing factor 2	AIFM2	4	4	4	25.9841	26.1875	26.3127	26.1566	26.1108	26.2236	26.1614	0.165844	26.1637	0.0567311	-0.00223333	0.98345
Q9Y4K1;B3KPT0;B7ZAH2;B4DU04;B4DLI1;Q96QW7;Q6P5P8	Absent in melanoma 1 protein	AIM1	17	17	8	27.6176	27.3899	27.3376	27.3046	27.1222	27.1083	27.4484	0.148875	27.1784	0.109542	0.27	0.0646548
Q12904;Q12904-2;B4DNK3;D6R937	Aminoacyl tRNA synthase complex-interacting multifunctional protein 1;Endothelial monocyte-activating polypeptide 2	AIMP1	13	13	13	29.7927	29.4905	29.6812	29.8218	29.9031	29.913	29.6548	0.15282	29.8793	0.0500419	-0.2245	0.0729109
Q13155;B2R7M3;F8W950;A8MU58;F8WCL2	Aminoacyl tRNA synthase complex-interacting multifunctional protein 2	AIMP2	9	9	9	28.9552	28.7009	28.8271	29.2136	29.0792	29.0286	28.8277	0.127151	29.1071	0.0956109	-0.2794	0.0383294
D2CVN5		AIP	5	5	0	25.1353	25.0011	24.8823	26.1392	25.9471	26.3876	25.0062	0.126578	26.158	0.220849	-1.15173	0.00143176
Q53EY8;P00568;Q5T9B7;H0Y4J6;H0YID2	Adenylate kinase isoenzyme 1	AK1	9	9	9	28.4592	28.2721	28.3027	29.4641	29.2673	29.4969	28.3447	0.100362	29.4094	0.124179	-1.06477	0.000320873
P54819-2;F8W1A4;P54819;F8VY04;P54819-3;P54819-5;P54819-6;P54819-4;F8VZG5;B4DLK2;G3V213;F8VPP1	Adenylate kinase 2, mitochondrial;Adenylate kinase 2, mitochondrial, N-terminally processed	AK2	15	15	15	31.5752	31.7888	31.5384	30.8397	31.0734	30.8196	31.6341	0.135203	30.9109	0.141088	0.723233	0.00304249
Q9UIJ7;Q7Z4Y4;Q7Z531;Q9UIJ7-3;B3KWD9;Q9UIJ7-2	GTP:AMP phosphotransferase AK3, mitochondrial	AK3	14	14	14	29.3823	29.6183	29.5474	29.211	29.4002	29.1606	29.516	0.121093	29.2573	0.126323	0.258733	0.0625741
P27144;D3DQ64;K4Q5R3	GTP:AMP phosphotransferase AK4, mitochondrial	AK4	10	10	10	29.2454	29.6228	29.3624	29.2247	29.3139	29.1822	29.4102	0.193187	29.2403	0.0672158	0.169933	0.223563
Q92667;B4DN86;Q92667-2;I3L0W0;I3NI36;I3L3K1;I3L364;I3L0K6;I3L2A2;I3L2N7	A-kinase anchor protein 1, mitochondrial	AKAP1	8	8	8	25.6784	25.8947	25.7898	25.3832	25.5132	25.2995	25.7876	0.108166	25.3986	0.107683	0.389	0.0115608
Q02952-3;Q02952-2;Q02952;Q5CZB5	A-kinase anchor protein 12	AKAP12	5	5	5	24.892	24.226	24.454	25.1696	24.4901	24.7464	24.524	0.338473	24.802	0.343149	-0.278033	0.374278
C9JVY5;Q9Y2D5;A0A024R167;B4E2K2;Q9Y2D5-5;Q9Y2D5-7;Q9Y2D5-6;Q9Y2D5-4;A0A024R152	A-kinase anchor protein 2	AKAP2	3	3	3	24.4934	24.5228	24.3772	24.2218	24.9942	24.8354	24.4645	0.0769915	24.6838	0.407906	-0.219333	0.411879
Q9ULX6-2;Q9ULX6	A-kinase anchor protein 8-like	AKAP8L	2	2	2	23.3941	23.865	24.4036	22.5925	23.4573	22.1508	23.8876	0.505128	22.7335	0.66457	1.15403	0.074798
P14550;Q5T621;V9GYG2;V9GYP9	Alcohol dehydrogenase [NADP(+)]	AKR1A1	14	14	14	28.4455	28.1485	28.1953	29.0304	28.91	29.2384	28.2631	0.159687	29.0596	0.166136	-0.7965	0.00391399
P15121;Q59EL5;E9PCX2;E9PEF9;O15289	Aldose reductase	AKR1B1	16	16	16	28.5399	28.2615	28.3622	30.3934	30.1992	30.4855	28.3879	0.140964	30.3594	0.146153	-1.9715	7.32837e-05
H3BLU7;O43488;H7C5H7;Q8NHP1	Aflatoxin B1 aldehyde reductase member 2	AKR7A2	5	5	5	26.5128	26.0492	26.4687	27.083	26.9807	27.1014	26.3436	0.255881	27.055	0.0650286	-0.711467	0.00953585
P31749;B3KVH4;B7Z5R1;G3V4I6;G3V3X1;G3V2I6;B3KXD7;Q9BV07	RAC-alpha serine/threonine-protein kinase	AKT1	3	3	3	24.4349	23.934	24.4316	24.7807	24.744	25.2096	24.2668	0.288247	24.9114	0.258871	-0.6446	0.0449329
Q96B36;M0R2V8;H9KV91;Q96B36-2;Q96B36-3	Proline-rich AKT1 substrate 1	AKT1S1	2	2	2	24.2974	23.9481	24.1331	24.6297	24.5505	25.1275	24.1262	0.174752	24.7692	0.312785	-0.643033	0.0359223
B3KP61;B4DG79;Q0VAN0;P31751;J3QKW1;M0R0P9;M0QZW8;J3QL45;M0R283	RAC-beta serine/threonine-protein kinase	AKT2	3	3	3	23.231	23.2764	23.2033	24.6744	24.5446	24.3903	23.2369	0.0369054	24.5364	0.142226	-1.29953	0.000105934
Q9Y243-2;Q56A86;Q9Y243	RAC-gamma serine/threonine-protein kinase	AKT3	3	3	3	23.4419	23.1058	23.6734	23.4576	23.9914	24.0295	23.407	0.285402	23.8262	0.319756	-0.419133	0.165555
Q13740-2;Q13740;F5GXJ9;B3KNN9;H7C543;Q13740-4;Q13740-3	CD166 antigen	ALCAM	23	23	13	31.8508	32.0918	31.9858	31.3461	31.4584	31.1744	31.9761	0.12079	31.3263	0.143032	0.649833	0.00385389
Q8IZ83-3;Q8IZ83;F8WBH3;B4DVV1;F5H4B6;B4DQ15;Q8IZ83-2	Aldehyde dehydrogenase family 16 member A1	ALDH16A1	5	5	5	25.7124	25.2984	25.5508	25.39	25.3535	25.6441	25.5205	0.208653	25.4625	0.158297	0.058	0.720812
P54886;P54886-2	Delta-1-pyrroline-5-carboxylate synthase;Glutamate 5-kinase;Gamma-glutamyl phosphate reductase	ALDH18A1	32	32	32	31.2402	31.4909	31.3372	30.8656	31.0327	30.7683	31.3561	0.126414	30.8889	0.133727	0.467233	0.0117118
P47895;B2R5T2;H0Y2X5;B4DYU3;Q7Z3A2;H0YNQ3;H0YKF9;B4E0M6;H0YLT1	Aldehyde dehydrogenase family 1 member A3	ALDH1A3;DKFZp686G1675	25	25	22	31.5007	31.2427	31.3548	31.2982	31.2054	31.4746	31.3661	0.129368	31.3261	0.136746	0.04	0.731489
P30837;B4DLJ0	Aldehyde dehydrogenase X, mitochondrial	ALDH1B1	19	17	17	30.5134	30.6386	30.537	30.1848	30.3141	30.1577	30.563	0.0665264	30.2189	0.0835802	0.344133	0.00505791
P05091;Q53FB6;P05091-2;B4YAH7;F8VP50;S4R3S4;Q59EJ0;B4DXX3;B4DDF8;V9HVX6;P00352;Q9UN17;Q5SYQ7;Q5SYQ9;Q5SYQ8	Aldehyde dehydrogenase, mitochondrial	ALDH2	19	18	17	28.4012	28.6171	28.4645	29.3452	29.5377	29.3234	28.4943	0.110985	29.4021	0.117938	-0.907833	0.000629911
J3QRD1;P51648;P51648-2;Q59H65;Q68D64;J3QS00;I3L1M4;J3QKK9;J3KTG1;C9JGJ2;I3L0X1;J3KTD9;I3L2W1;K7EN73;E9PJV0;C9JKT2;C9JMC5;I3L3I9;P48448;A8MYB8;E9PNN6;B3KSJ6;P30838;Q6PKA6	Fatty aldehyde dehydrogenase;Aldehyde dehydrogenase	ALDH3A2;DKFZp686E23276	9	9	8	28.5009	28.7329	28.6323	27.7727	27.9118	27.638	28.622	0.11634	27.7742	0.136906	0.847867	0.00121978
S4R3R5;P43353;S4R374;P43353-2;Q59F10;S4R3D9;Q9BUJ8;B4DSX1	Aldehyde dehydrogenase family 3 member B1;Aldehyde dehydrogenase	ALDH3B1	6	5	5	25.1639	25.6718	25.484	25.3867	25.347	24.5107	25.4399	0.256806	25.0815	0.494697	0.358433	0.327768
P30038-3;P30038;P30038-2;Q5TF55	Delta-1-pyrroline-5-carboxylate dehydrogenase, mitochondrial	ALDH4A1	3	3	3	23.3058	22.9511	23.6543	23.268	23.0372	23.1168	23.3037	0.351605	23.1407	0.117236	0.163067	0.488491
X5DNC0;X5D8T4;B4DGP6;P51649;P51649-2;F5H328;C9J8Q5;A8K435;Q8N3W7	Succinate-semialdehyde dehydrogenase, mitochondrial	ALDH5A1	10	10	10	27.6518	27.8727	27.8972	26.721	26.9495	26.5809	27.8072	0.135165	26.7505	0.186058	1.05677	0.00134996
Q02252-2;Q53FN8;Q02252;Q53H94;G3V4Z4;O43573	Methylmalonate-semialdehyde dehydrogenase [acylating], mitochondrial	ALDH6A1	4	4	4	24.709	25.174	24.9267	25.6559	25.5266	25.1937	24.9366	0.232657	25.4587	0.238457	-0.522167	0.0532763
P49419-2;P49419;F8VS02;P49419-4;P49419-3;H0YHM6;F8VVF2;F8WDY6;F8WD33	Alpha-aminoadipic semialdehyde dehydrogenase	ALDH7A1	23	23	23	30.1077	30.2194	30.0849	30.2539	30.3125	30.2794	30.1373	0.0719803	30.2819	0.029382	-0.1446	0.0322364
P49189;B9EKV4;B4DE91;B4DX14;B4DXY7;B4DYY1	4-trimethylaminobutyraldehyde dehydrogenase	ALDH9A1	14	14	14	29.5257	29.5793	29.4198	30.046	29.9415	29.9454	29.5083	0.0811665	29.9776	0.0592394	-0.469367	0.00126848
P04075;P04075-2;H3BQN4;J3KPS3;H3BPS8;H3BUH7;H3BR04;H3BMQ8;H3BU78;H3BR68;A4UCS9;A4UCT0	Fructose-bisphosphate aldolase A;Fructose-bisphosphate aldolase	ALDOA	25	25	21	33.0641	32.7875	32.8489	33.8043	33.6131	33.8137	32.9002	0.145252	33.7437	0.113201	-0.843533	0.00136636
B7Z1N6;B7Z1Y2;P09972;B7Z3K9;B7Z1Z9;B7Z3K7;A8MVZ9;K7EKH5;J3KSV6;J3QKP5;B7Z1L5;C9J8F3	Fructose-bisphosphate aldolase;Fructose-bisphosphate aldolase C	ALDOC	8	4	4	27.9137	27.477	27.8072	28.9311	28.8803	29.1111	27.7326	0.227699	28.9742	0.121277	-1.24153	0.00113207
Q9BT22;B4DP08;K7EID2;K7EPU3;K7EQK1;Q6GMV1	Chitobiosyldiphosphodolichol beta-mannosyltransferase	ALG1	9	9	9	28.0695	28.2607	28.1079	27.7105	27.8083	27.4746	28.146	0.101143	27.6645	0.171547	0.481567	0.0138241
Q5I7T1;Q5BKT4;F8VWA9;F5H5T2;F8VXJ0;F5GZZ6;A8K8X3	Putative Dol-P-Glc:Glc(2)Man(9)GlcNAc(2)-PP-Dol alpha-1,2-glucosyltransferase;Dol-P-Glc:Glc(2)Man(9)GlcNAc(2)-PP-Dol alpha-1,2-glucosyltransferase	ALG10B;ALG10	2	2	2	24.1928	24.6438	24.4008	24.3259	23.9551	23.4221	24.4125	0.225726	23.901	0.454319	0.511433	0.155716
Q2TAA5	GDP-Man:Man(3)GlcNAc(2)-PP-Dol alpha-1,2-mannosyltransferase	ALG11	3	3	3	24.2474	24.6136	24.4337	23.308	24.1305	24.2088	24.4316	0.183109	23.8824	0.499012	0.549133	0.148061
Q9H553;Q9H553-2;B3KNL8	Alpha-1,3/1,6-mannosyltransferase ALG2	ALG2	8	8	8	27.9411	28.4329	28.1126	27.5907	27.7109	27.3081	28.1622	0.249624	27.5366	0.206784	0.625633	0.0287551
H7C0X4;B4DS50;Q92685-2;C9J7S5;Q92685	Dol-P-Man:Man(5)GlcNAc(2)-PP-Dol alpha-1,3-mannosyltransferase	ALG3	2	2	2	26.205	26.5056	26.386	25.3498	25.818	25.5866	26.3655	0.151342	25.5848	0.234105	0.780733	0.00833372
Q9Y673;Q9HC03;Q9Y673-2;B4DR67	Dolichyl-phosphate beta-glucosyltransferase	ALG5	9	9	9	27.1231	27.4944	27.3803	26.8362	26.93	26.8669	27.3326	0.19019	26.8777	0.0478235	0.4549	0.015895
Q9Y672;A2A2G4;B4DHV8;S4R350	Dolichyl pyrophosphate Man9GlcNAc2 alpha-1,3-glucosyltransferase	ALG6	3	3	3	26.8863	27.4153	27.0835	26.75	26.9654	26.5659	27.1284	0.267339	26.7604	0.199954	0.367933	0.128907
Q9BVK2-2;Q9BVK2;B3KQL8;H0YDQ1;H0YDD3;E9PP80;E9PNE2	Probable dolichyl pyrophosphate Glc1Man9GlcNAc2 alpha-1,3-glucosyltransferase	ALG8	3	3	3	25.658	25.99	25.6506	24.0075	25.4545	25.4868	25.7662	0.193852	24.9829	0.844904	0.783267	0.192628
P05187;B2R7C7;B4DNF3	Alkaline phosphatase, placental type;Alkaline phosphatase	ALPP	15	15	5	28.2807	28.4967	28.4631	29.8034	30.0637	29.8544	28.4135	0.116229	29.9072	0.137939	-1.49367	0.000137305
Q86V81	THO complex subunit 4	ALYREF	9	9	1	31.2918	31.5139	31.5099	30.9598	31.0878	30.9183	31.4385	0.127091	30.9886	0.088352	0.4499	0.00731064
Q9UKV5;H3BRK9;Q1RN03;A0A024R6R5;Q6PGR1;R4GNG2	E3 ubiquitin-protein ligase AMFR	AMFR	4	4	4	23.7244	24.3153	24.6536	24.2257	23.8628	23.7481	24.2311	0.470288	23.9455	0.249317	0.285567	0.40537
Q01433-5;Q01433-2;Q01433;B2RB47;Q01433-3;Q01433-4;H0Y360;E9PIJ1;H0YCL9;E9PJF6;H0YF16	AMP deaminase 2	AMPD2	10	10	10	26.2668	25.8497	25.8666	26.2158	26.131	26.4715	25.9944	0.236085	26.2728	0.177254	-0.2784	0.17773
Q9H1A4;H0Y564;F8WAS1	Anaphase-promoting complex subunit 1	ANAPC1	11	11	11	26.7798	26.7779	26.9056	26.7967	26.7216	26.6389	26.8211	0.0731853	26.7191	0.0789305	0.102033	0.175965
D6RA92;Q9UM13;Q4W5I2;D6R9Q5;D6RD74	Anaphase-promoting complex subunit 10	ANAPC10;APC10	2	2	2	25.8043	25.4845	25.6315	25.8045	25.4611	25.4631	25.6401	0.160073	25.5762	0.197687	0.0638667	0.686083
Q9UJX6-2;Q9UJX6;B4DGH7;B4DJR9	Anaphase-promoting complex subunit 2	ANAPC2	10	10	10	26.6558	26.6902	26.8318	26.7046	26.7669	26.5721	26.7259	0.0932827	26.6812	0.0994858	0.0447333	0.600322
Q9UJX5;E9PCR4;Q9UJX5-2;B3KN47;D6RFM7;D6RAP6	Anaphase-promoting complex subunit 4	ANAPC4	8	8	8	26.669	26.4162	26.649	26.464	26.4118	26.4956	26.5781	0.140537	26.4571	0.0423199	0.120933	0.226707
F5H0F9;Q9UJX4;Q9UJX4-3;F5GY68;Q9UJX4-2;F5H3S5;H0YFB5;F5H0N1;B7Z6Z3;Q49A41;B4DFK4;F5GZ05;Q9Y2B7	Anaphase-promoting complex subunit 5	ANAPC5	16	16	16	27.2803	27.3944	27.1864	27.1121	27.3588	27.1683	27.287	0.104163	27.2131	0.129299	0.0739667	0.483404
B3KMP2;Q9UJX3-2;A5D8X2;Q9UJX3;Q4KMX6;A8KAQ7;Q2M2R1;H0YIW2;H0YIX7	Anaphase-promoting complex subunit 7	ANAPC7	13	13	13	27.272	27.2304	27.2616	27.2793	27.0162	27.1253	27.2547	0.0216493	27.1403	0.132187	0.1144	0.213156
Q59G01;Q12955-7;Q12955-5;Q12955-4;Q12955;Q8NAK2;A8KA62;Q12955-6;Q6ZT73	Ankyrin-3	ANK3	3	3	3	25.382	25.4161	24.878	25.2483	25.2938	25.8413	25.2254	0.301311	25.4611	0.330019	-0.235767	0.412519
Q9NU02;Q8TCA8	Ankyrin repeat and EF-hand domain-containing protein 1	ANKEF1;ANKRD5	2	2	2	24.0116	24.1023	24.3468	22.2126	22.8634	21.4406	24.1536	0.173381	22.1722	0.71226	1.98137	0.00943705
Q9P2R3;Q9P2R3-4;Q9P2R3-2;B3KPZ0;Q5H9P4;K7EPT2;B4DZ21;I3L1Z9;I3L3P8	Ankyrin repeat and FYVE domain-containing protein 1	ANKFY1;DKFZp686M19106	14	14	14	27.3376	27.0486	27.3015	27.3151	27.3241	27.555	27.2292	0.157471	27.3981	0.135983	-0.168833	0.232581
Q58F08;Q9P2G1;Q4VBX8	Ankyrin repeat and IBR domain-containing protein 1	ANKIB1	2	2	2	23.1866	23.3676	23.4018	23.3754	23.4757	21.898	23.3187	0.115644	22.9164	0.883356	0.4023	0.477841
F5H2H5;Q86XL3;Q86XL3-2;F5H417;F5H1E7;F5H6J0;F5H1D4;Q86XL3-3	Ankyrin repeat and LEM domain-containing protein 2	ANKLE2	12	12	12	27.1857	27.398	27.3428	27.2687	27.2729	27.3444	27.3088	0.11015	27.2953	0.0425448	0.0135	0.852684
Q6UB99;Q9UHR3;X5D778;Q59GC3;A8K4M9	Ankyrin repeat domain-containing protein 11	ANKRD11	3	3	3	25.1193	25.4952	25.4796	23.0979	26.0483	21.8998	25.3647	0.212666	23.682	2.13504	1.6827	0.245908
B4DYP5;Q8IZ07;H0YIN8;B4DDL0;S4R3D2;F8W150;S4R3U2;B3KMT9;Q6ZTN6-2;Q9Y5A3;B3KND9;Q6ZTN6;Q6ZTN6-3	Ankyrin repeat domain-containing protein 13A	ANKRD13A	7	7	7	25.4799	25.3837	25.3559	26.389	26.2719	26.7918	25.4065	0.0650683	26.4842	0.27272	-1.07773	0.00264344
H0YM23;O75179-7;O75179-2;O75179;O75179-6;B4DTP3;H0YLQ3;B4DR08;O75179-4;O75179-3;H7C2F5;Q9NXF0;H3BLS9;O75179-5;B3KU50;H0YMS3	Ankyrin repeat domain-containing protein 17	ANKRD17	11	11	6	26.0137	25.7595	26.1093	26.298	26.0314	26.0976	25.9608	0.180793	26.1423	0.138815	-0.1815	0.239934
B2RBQ4;Q9GZV1;Q5T457;Q9GZV1-2	Ankyrin repeat domain-containing protein 2	ANKRD2	3	3	3	22.8873	22.1151	22.5658	24.5623	25.1048	25.2689	22.5227	0.387897	24.9787	0.369801	-2.45593	0.00136411
Q5VYY1	Ankyrin repeat domain-containing protein 22	ANKRD22	4	4	4	26.7936	27.0852	26.0749	24.8025	25.0483	24.8777	26.6512	0.519979	24.9095	0.125948	1.74173	0.0048692
O15084-2;O15084;O15084-4;O15084-1;B4DIW9	Serine/threonine-protein phosphatase 6 regulatory ankyrin repeat subunit A	ANKRD28	2	2	2	24.0943	24.0939	24.1213	24.3793	24.27	24.7128	24.1032	0.0157052	24.454	0.230666	-0.350867	0.0582751
Q8NB46;B3KWN0	Serine/threonine-protein phosphatase 6 regulatory ankyrin repeat subunit C	ANKRD52	7	7	7	25.4913	25.1798	25.6181	25.9277	25.8464	25.967	25.4297	0.225543	25.9137	0.0615068	-0.483967	0.0230507
Q92625;Q49AR9;B4DQW8;Q05CP0	Ankyrin repeat and SAM domain-containing protein 1A	ANKS1A	3	3	3	23.6907	23.0778	23.0905	23.5478	23.022	23.1068	23.2863	0.350249	23.2255	0.282293	0.0608	0.826403
Q9H8Y5;C9JS61;C9K022;B8ZZS4	Ankyrin repeat and zinc finger domain-containing protein 1	ANKZF1	2	2	2	23.8393	23.744	24.1064	23.8323	23.6427	24.0925	23.8966	0.187864	23.8558	0.225822	0.0407333	0.821999
B4DSL6;Q9NQW6;A8K5D9;Q9NQW6-2;H7C3S1;H7C1C2;H7C1K5;H7C167	Actin-binding protein anillin	ANLN	15	15	15	27.5823	27.322	27.5654	27.4891	27.3301	27.5244	27.4899	0.145651	27.4479	0.103505	0.0420333	0.704542
Q9NW15-5;Q9NW15;Q9NW15-2;C9IYD3;C9JQC9;C9JPY2;C9J670;Q9NW15-3;C9IZD0;C9JA49;Q9NW15-4;C9JH90;C9JJS5	Anoctamin-10	ANO10	6	6	6	26.4573	26.5805	26.4882	26.3345	26.291	26.1413	26.5087	0.0640993	26.2556	0.101348	0.253067	0.0216714
Q4KMQ2-3;Q4KMQ2;Q4KMQ2-4;Q4KMQ2-2;B4E1V1;B4DZA5;B3KX12	Anoctamin-6;Anoctamin	ANO6	5	5	5	26.5935	26.8097	26.9104	26.2768	26.4966	26.4099	26.7712	0.16192	26.3944	0.110713	0.376767	0.0291897
P39687;H0YN26;Q6PKH8;Q08AJ6;Q3KPI8;O95626;O43423;Q1AHP8;H7BZ09	Acidic leucine-rich nuclear phosphoprotein 32 family member A	ANP32A	10	10	8	30.8056	30.4963	30.9482	31.1873	31.1613	31.1602	30.75	0.231018	31.1696	0.0153385	-0.419567	0.0348886
Q92688-2;Q53F35;Q92688;Q5T6W8	Acidic leucine-rich nuclear phosphoprotein 32 family member B	ANP32B	8	6	6	30.6463	30.1905	30.7336	30.7467	30.8268	31.0873	30.5235	0.291643	30.8869	0.178085	-0.363467	0.139227
Q53F20;Q9BTT0;Q9BTT0-3;E9PPH5;Q5TB19;B4E0D5;E9PLC4;Q9BTT0-2	Acidic leucine-rich nuclear phosphoprotein 32 family member E	ANP32E	7	7	7	28.2639	27.9458	28.1562	28.6368	28.7649	28.6906	28.122	0.16179	28.6974	0.0643228	-0.575467	0.00460829
P15144;Q59E93;B4DV63;B4DP01;B4DP96;B4DPH5;H0YLZ8;H0YKT6;H0YMC1;Q8IVL7;Q71E46	Aminopeptidase N	ANPEP	39	39	39	32.1172	32.4427	32.3702	31.9038	32.014	31.767	32.31	0.170888	31.8949	0.123738	0.4151	0.0270837
P04083;B5BU38;Q5T3N1;Q5T3N0;B4DL19;Q05BR2	Annexin A1;Annexin	ANXA1	24	24	24	35.7987	36.1231	35.9563	35.385	35.3773	35.2754	35.9594	0.162222	35.3459	0.0611761	0.613467	0.00359148
B4DPJ2;P50995-2;P50995;B7Z6L0;H0Y6E1;Q5T0G9	Annexin;Annexin A11	ANXA11	14	14	1	29.9516	30.077	30.1547	29.7975	29.901	29.6713	30.0611	0.102479	29.7899	0.115037	0.271167	0.038081
V9HW65;P07355;P07355-2;H0YN42;H0YMD0;H0YMU9;H0YM50;A6NMY6;H0YKS4;B3KRQ1;H0YNP5;B4DNH8;H0YN28;H0YL33;H0YMM1;H0YNA0;H0YKZ7;H0YLV6;H0YKX9;H0YKL9;H0YMW4;H0YN52;H0YKV8;H0YMD9;H0YNB8;H0YKN4;H0YLE2	Annexin A2;Annexin;Putative annexin A2-like protein	ANXA2;ANXA2P2	27	27	18	36.1376	36.6036	36.3285	36.2969	36.3173	36.1206	36.3566	0.234264	36.2449	0.108158	0.111633	0.495306
P12429;D6RA82;D6RFG5;D6RCA8;D6RAZ8;D6RFJ9	Annexin A3;Annexin	ANXA3	21	21	21	32.6873	32.9793	32.801	32.7522	32.7056	32.5198	32.8225	0.147186	32.6592	0.122952	0.163333	0.214209
P09525;V9HW59;Q6LES2;Q6P452;B4DE02;B4DDZ4;Q59FK3;B4E1S2;Q6MZI0	Annexin A4;Annexin	ANXA4	14	14	2	30.417	30.8023	30.5654	29.952	30.0405	29.8528	30.5949	0.194337	29.9484	0.0939008	0.646467	0.00657071
P08758;D6RBL5;D6RBE9;E9PHT9;B4DNG6;D6RCN3	Annexin A5;Annexin	ANXA5	20	20	20	32.5224	32.8113	32.7089	32.3573	32.4056	32.2262	32.6809	0.146476	32.3297	0.09283	0.351167	0.0247294
A6NN80;A8K3Q7;E5RK69;E5RK63;E5RJF5;E5RI05;E5RFF0;E5RIU8;E5RJR0;H0YC77	Annexin	ANXA6	28	28	1	30.0996	30.4234	30.2816	29.051	29.1581	29.04	30.2682	0.162315	29.083	0.0652419	1.18517	0.000301699
B4DT77;B4DWU2;B4DHY4;Q53HM8;P20073-2;P20073;B2R657;B2R7L2	Annexin;Annexin A7	ANXA7	15	15	15	30.0757	30.1958	30.1706	29.7675	29.8703	29.8579	30.1474	0.0633312	29.8319	0.0561156	0.315467	0.0029612
B4DTF2;Q5VT79;P13928;B4DQE1;E7EVD9;B4DTC9;Q5VTM3;Q5VT79-2;Q5T2P8;B4DTB3;B4DLF6;F5H7X5;Q5T2P8-2;F5GX16;Q5T2P7	Annexin;Annexin A8-like protein 2;Annexin A8;Annexin A8-like protein 1	ANXA8L2;ANXA8;ANXA8L1	5	5	5	25.6467	25.9107	25.652	26.3966	26.4554	26.2466	25.7365	0.150914	26.3662	0.107668	-0.629733	0.00417106
O76027	Annexin A9	ANXA9	2	2	2	20.6859	23.4106	21.9846	21.8201	22.7377	22.8696	22.027	1.36285	22.4758	0.57167	-0.448767	0.626737
Q10567-3;Q10567-2;Q10567;Q10567-4;C9J1E7;Q7Z3M8;H7C034	AP-1 complex subunit beta-1	AP1B1	39	20	9	29.4777	29.3439	29.4347	29.5818	29.6064	29.7118	29.4188	0.0683082	29.6333	0.0690583	-0.214567	0.0186812
O43747;Q8IY97;O43747-2;J3KQU9;B3KXW5;B4DDL1;B4DS96;H3BR36;H3BUN9;H3BNR4;B4DGE1;H3BN71;B3KNW1;H3BNN2;H3BRM7	AP-1 complex subunit gamma-1	AP1G1	19	19	19	29.864	29.4543	29.6469	29.9073	29.8976	30.0707	29.6551	0.204972	29.9585	0.0972602	-0.303467	0.0814254
B4E3E1;Q86V28;O75843;H0YJ08;Q86U03;Q86U41;H0YJ47	AP-1 complex subunit gamma-like 2	AP1G2	4	4	4	25.7932	25.5025	25.9732	26.0003	25.1555	26.02	25.7563	0.23751	25.7253	0.493531	0.0310333	0.926543
Q9BXS5;Q9BXS5-2;B3KNH5;Q59EK3;K7EJL1;B4DDG7;E7ENJ6;B4DN99;K7ENA7;K7EQX3;K7EPJ8;K7ER75;K7EQ90	AP-1 complex subunit mu-1	AP1M1	15	10	10	27.4993	27.2937	27.6473	27.4856	27.6604	27.678	27.4801	0.17758	27.608	0.106366	-0.1279	0.344811
Q9Y6Q5;Q53GI5;B3KN68;Q9Y6Q5-2;K7EPR4;K7EJJ1;K7EMG5;K7ERH5;K7EL08;K7EK69	AP-1 complex subunit mu-2	AP1M2	19	19	14	29.3798	29.3305	29.3464	29.6409	29.6162	29.6268	29.3522	0.0251623	29.628	0.0123913	-0.275733	6.97645e-05
P61966;H7C1E4;P61966-2	AP-1 complex subunit sigma-1A	AP1S1	5	5	3	27.1196	27.0199	26.9198	27.5601	27.414	27.4304	27.0198	0.0999001	27.4682	0.0800378	-0.4484	0.00372708
O95782-2;O95782;Q8N9K4;B4DXJ6;M0R2D9	AP-2 complex subunit alpha-1	AP2A1	27	27	21	29.6435	29.519	29.7699	29.763	29.8392	29.746	29.6441	0.125451	29.7827	0.0496348	-0.1386	0.149792
B7Z5S9;O94973;O94973-2;O94973-3;B7Z1Q4;Q8N2F8;B3KMI7;E9PR62;E9PNC4;Q59FN8;E9PQP4;H0YDE9;H0YEG0	AP-2 complex subunit alpha-2	AP2A2	18	12	12	27.2114	27.1582	27.1787	26.8424	26.9887	26.9998	27.1828	0.0268321	26.9436	0.0878461	0.239133	0.0107458
H0UID4;P63010;H0UID3;P63010-2;A8K916;A8K0G3;H0UID5;Q68DI0;P63010-3;K7EJT8;B4DWG4;B4E261;Q96EL6;B4DIL5;K7ERB2;K7EN71;K7EJ01;K7EJX1;K7ERE4;K7EKZ5	AP-2 complex subunit beta	AP2B1;DKFZp781K0743	40	40	21	30.8365	30.6801	30.8417	31.1051	31.1099	31.228	30.7861	0.0918355	31.1477	0.0696121	-0.361567	0.0055634
Q96CW1-2;Q96CW1;E9PFW3;B4DFM1;B4DNB9;B4DJB1;B4E304;C9JJ47;B4DTI4;B7Z4N2;C9JTK4;C9JGT8;C9JJD3;C9JPV8;H7C4C3	AP-2 complex subunit mu	AP2M1	11	11	11	28.9391	28.6318	28.8916	29.0599	29.1562	29.1504	28.8208	0.165421	29.1222	0.0540024	-0.301333	0.0399679
P53680;M0R0N4;M0QYZ2;P53680-2;X6R390;M0QZ21	AP-2 complex subunit sigma	AP2S1	3	3	3	27.0895	27.0677	26.9883	27.3748	26.998	27.0385	27.0485	0.053262	27.1371	0.206848	-0.0886	0.512203
O00203-3;O00203;A8K586;Q3MNE1;B4E0B2;Q13367;Q13367-4;Q68CN5;F5GYB0;F5GWU4;Q13367-3;B4DFZ2;H0YBD0;B3KUS4	AP-3 complex subunit beta-1	AP3B1	18	18	18	28.9291	28.65	28.8024	29.0934	29.0544	29.3169	28.7938	0.139747	29.1549	0.141645	-0.361067	0.0347479
O14617-5;O14617;O14617-4;Q6PK82;O14617-2;G5E988;O14617-3;E7EMM2;B0AZV8;K7ERW8;B3KSV6;K7ELX8	AP-3 complex subunit delta-1	AP3D1	26	26	26	28.2551	27.8054	28.0505	28.4691	28.4575	28.5026	28.037	0.225154	28.4764	0.0234194	-0.4394	0.028251
Q9Y2T2;B4DRN6;Q8NDP0;H0YBM0;E5RJ52;P53677	AP-3 complex subunit mu-1	AP3M1;DKFZp586G1518	12	12	12	28.2082	28.1143	28.171	28.6384	28.5101	28.4629	28.1645	0.0472863	28.5371	0.0908194	-0.372633	0.00323802
Q92572;B2R4I8;F5H459	AP-3 complex subunit sigma-1	AP3S1	2	2	2	24.0242	23.6392	23.7973	24.0967	24.2065	23.7893	23.8202	0.193522	24.0308	0.216259	-0.2106	0.277165
Q2VPB7	AP-5 complex subunit beta-1	AP5B1	2	2	2	22.0784	22.3308	22.3957	21.7253	22.0647	21.3273	22.2683	0.167629	21.7058	0.369088	0.562533	0.0740691
P13798;C9JIF9;H7C393;H7C1U0;C9JLK2;F8WEH5	Acylamino-acid-releasing enzyme	APEH	12	12	12	28.2637	27.9148	28.0839	28.7007	28.654	28.8959	28.0875	0.174477	28.7502	0.128322	-0.662733	0.00608738
P27695;G3V3M6;G3V5Q1;G3V3C7;G3V5D9;G3V5M0;G3V359;H7C4A8;G3V2D9;G3V3Y6	DNA-(apurinic or apyrimidinic site) lyase;DNA-(apurinic or apyrimidinic site) lyase, mitochondrial	APEX1	14	14	14	30.1438	29.9025	30.3323	30.2789	30.3327	30.3029	30.1262	0.21544	30.3048	0.0269521	-0.178633	0.227274
Q96BI3-2;B3KQT0;Q96BI3;Q5TB21;B4DUG7	Gamma-secretase subunit APH-1A	APH1A	2	2	2	23.5	24.2393	24.049	23.9067	23.3465	23.075	23.9294	0.383879	23.4427	0.424119	0.4867	0.214584
Q9BZZ5-2;G3V1C3;Q9BZZ5;Q9BZZ5-5;B4E283;B4DDR3;Q9BZZ5-1;Q9BZZ5-3;H0YER7;E9PQK6	Apoptosis inhibitor 5	API5	13	13	13	29.2818	29.2063	29.3235	29.1602	29.2078	29.1954	29.2705	0.0594068	29.1878	0.0246933	0.0827333	0.0898705
Q96GX9;J3KN82;B4DY17;S4R3D6;Q96GX9-3	Methylthioribulose-1-phosphate dehydratase	APIP	2	2	2	22.5061	22.0947	23.8963	23.4791	22.5354	22.6761	22.8324	0.944075	22.8969	0.509113	-0.0645	0.922059
F5GZY0;A0A024R3N3;Q06481-3;Q06481-6;Q06481;B4E3I5;Q06481-4;Q06481-2;Q06481-5;F5H845;B4DTV1;B4DKY3;E9PQS3;E9PSC7	Amyloid-like protein 2	APLP2	9	9	9	27.0058	27.0363	26.9498	26.7046	26.903	26.6914	26.9973	0.043872	26.7663	0.118541	0.230967	0.034022
Q9HDC9;H0Y512;Q9HDC9-2	Adipocyte plasma membrane-associated protein	APMAP	24	24	24	31.0528	31.4008	31.202	30.7337	30.9181	30.5688	31.2185	0.174588	30.7402	0.174741	0.478333	0.0284611
Q8NCW5-2;Q8NCW5;B4DP80;Q5T3I4;Q6PGN4;Q5T3I3	NAD(P)H-hydrate epimerase	APOA1BP	6	6	6	27.8345	27.8654	27.815	27.8616	27.9316	28.0127	27.8383	0.025414	27.9353	0.0756179	-0.097	0.102948
W0HJ78;Q9UH17;B0QYD3;Q9UH17-3;Q9UH17-2;B7ZLZ1;P31941-2;B4DGW8;P31941	DNA dC->dU-editing enzyme APOBEC-3B	APOBEC3B	10	10	6	27.3071	27.3855	27.4868	27.5331	27.6473	27.4874	27.3931	0.0900929	27.5559	0.0823591	-0.1628	0.0820258
Q9NRW3;M4VP52;Q59GY0	DNA dC->dU-editing enzyme APOBEC-3C	APOBEC3C	6	6	5	26.3723	26.6543	26.3754	26.256	26.689	26.3658	26.4673	0.161925	26.4369	0.225094	0.0304	0.858641
P02649;J9ZVQ3;H0Y7L5;E9PEV4;E7ERP7;Q6LA97;Q6LBZ1;Q6ZP45;D9ZB55	Apolipoprotein E	APOE	9	9	9	27.4827	27.7432	27.5617	27.7534	27.7343	27.1964	27.5959	0.133569	27.5614	0.316215	0.0345	0.870258
Q9BQE5;A0A024R1M8;J3KQL8;B4E1T5;E9PM95	Apolipoprotein L2	APOL2	2	2	2	25.9583	26.3643	25.6788	25.9119	25.6996	25.7663	26.0005	0.34469	25.7926	0.108566	0.207867	0.375505
H7C1U8;Q9BUR5;C9J574;Q9BUR5-2;G3V1B6	Apolipoprotein O	APOO	4	4	4	25.7044	26.0669	25.577	25.554	25.4574	25.3446	25.7828	0.254178	25.452	0.104804	0.330767	0.105572
Q6UXV4;Q68DW4	Apolipoprotein O-like	APOOL;DKFZp779P1227	7	7	7	26.7379	26.9815	27.0005	26.4634	26.6367	26.2198	26.9066	0.146436	26.44	0.209436	0.466667	0.0340883
E9PG40;B4DGD0;P05067;P05067-6;P05067-11;P05067-8;P05067-9;P05067-10;E9PEV0;B4DJT9;B4DQM1;P05067-4;P05067-5;P05067-7;H7C0V9;P05067-3;B4DM00;B4DMD5;H7C104;H7C2L2;P05067-2;B7Z313	Amyloid beta A4 protein;N-APP;Soluble APP-alpha;Soluble APP-beta;C99;Beta-amyloid protein 42;Beta-amyloid protein 40;C83;P3(42);P3(40);C80;Gamma-secretase C-terminal fragment 59;Gamma-secretase C-terminal fragment 57;Gamma-secretase C-terminal fragment 50;C31	APP	10	10	10	26.3657	26.6683	26.6206	25.7016	26.0812	25.7277	26.5515	0.162694	25.8368	0.21203	0.7147	0.00979347
Q9UKG1;B4DQX8;C9K0C4	DCC-interacting protein 13-alpha	APPL1	5	5	5	25.5582	25.139	25.0677	25.3709	25.2306	25.8934	25.255	0.265017	25.4983	0.349284	-0.243333	0.390849
Q8NEU8-2;Q8NEU8;B3KMB9;Q8NEU8-3;F8VS86;F8VWV2;F8VXB0;B7Z1Q8;A8K3E7	DCC-interacting protein 13-beta	APPL2	2	2	2	23.2656	23.1883	22.8238	23.3651	23.0838	23.2475	23.0926	0.235946	23.2321	0.141278	-0.139567	0.42903
P07741;P07741-2;H3BQZ9;H3BQB1;H3BQF1;Q12898;H3BSW3	Adenine phosphoribosyltransferase	APRT	9	9	9	27.8157	27.6044	27.4524	29.191	28.7877	29.083	27.6242	0.182455	29.0206	0.208773	-1.3964	0.000951323
F8W6G5;Q7Z2E3-3;F5HRF8;Q7Z2E3-9;Q7Z2E3-11;Q7Z2E3-8;Q7Z2E3-7;Q7Z2E3;C9JZ40;Q7Z2E3-5;Q7Z2E3-10;Q7Z2E3-6;C9J8U3;Q7Z2E3-2;Q7Z2E3-13;Q7Z2E3-4;Q7Z2E3-12;F8WBD6;E7EUY4;F8WBM3;Q6JV79;E7EVB7	Aprataxin	APTX	4	4	4	26.7137	26.6373	26.9616	26.247	26.4608	26.3775	26.7709	0.16954	26.3618	0.107765	0.4091	0.0242916
O60306;A8K6F0;B0AZM4;H0YH15;H0YLN9	Intron-binding protein aquarius	AQR	22	22	22	28.3834	28.3696	28.3252	27.7958	27.8782	27.9979	28.3594	0.0304112	27.8906	0.101622	0.468767	0.00156553
Q96P48-3;Q96P48;Q96P48-7;E7EU13;B7ZMI2;Q96P48-2;Q96P48-4;Q96P48-1;Q96P48-5;F5GWQ2;Q6ZMJ9;F5GWN4;F8WBT0	Arf-GAP with Rho-GAP domain, ANK repeat and PH domain-containing protein 1	ARAP1	6	6	6	24.5236	23.0309	24.3969	25.191	25.2332	25.2462	23.9838	0.827664	25.2235	0.0288585	-1.23967	0.0605132
P48444;Q6MZV5;B0YIW6;P48444-2;Q6P1Q5;E9PK34	Coatomer subunit delta	ARCN1;DKFZp686M09245	21	21	21	30.0778	29.8308	29.8777	30.4183	30.4563	30.4915	29.9288	0.13118	30.4554	0.0366089	-0.5266	0.00258612
P84077;P61204;F5H423;B4DEB9;F5H0C7;B7ZB63;B4E190;B4DJC8;B4DN70;F5H1V1;F5H6T5;F8WDB3;H0YGG7	ADP-ribosylation factor 1;ADP-ribosylation factor 3	ARF1;ARF3	7	3	3	29.5454	29.3708	29.5245	30.0413	30.0594	30.1753	29.4802	0.0953464	30.092	0.0727054	-0.611767	0.000905127
P18085;C9JPM4;C9JAK5	ADP-ribosylation factor 4	ARF4	8	5	2	29.0725	28.8132	28.9599	29.3338	29.2115	29.3112	28.9485	0.130023	29.2855	0.0650745	-0.336967	0.0159423
P84085;C9J1Z8;B4DLJ3	ADP-ribosylation factor 5	ARF5	9	9	5	30.8379	30.7772	30.8739	31.2136	31.1024	31.3197	30.8297	0.0488729	31.2119	0.10866	-0.382233	0.00513451
Q5U025;P62330;Q6FH17	ADP-ribosylation factor 6	ARF6	6	6	6	26.5056	26.6657	26.7074	26.9403	26.9602	27.0328	26.6262	0.106532	26.9778	0.0486878	-0.351533	0.00652395
G5E9L0;B3KV00;Q8N6H7;E9PQP3;B4E327;B4DX29;B7Z9M7;E9PIY6;E9PMU9;H0YDN9;E9PMR9;E9PM63;H0YDX1;E9PJT7;E9PK28;E9PN48;B7Z6H9;E9PM18;E9PNY8;H0YF45	ADP-ribosylation factor GTPase-activating protein 2	ARFGAP2	7	7	7	25.3715	25.2596	25.0714	25.1945	25.4696	25.3905	25.2342	0.151658	25.3515	0.141629	-0.117367	0.382724
B7Z6L2;C9JZR4;B7Z4Q0;Q9NP61-2;Q9NP61;B0QYV8	ADP-ribosylation factor GTPase-activating protein 3	ARFGAP3	2	2	2	24.1374	23.3704	23.7353	24.1898	23.9419	24.4512	23.7477	0.38365	24.1943	0.25468	-0.4466	0.168292
Q9Y6D6;Q59FY5;E5RIF2;B3KMS9;E5RHL7;E5RJB2;E5RHZ1	Brefeldin A-inhibited guanine nucleotide-exchange protein 1	ARFGEF1	12	12	8	26.5641	25.8871	26.6274	26.4528	26.4749	26.8399	26.3595	0.410362	26.5892	0.217394	-0.229667	0.439952
Q9Y6D5;Q86TH5;B4DYN7;B3KMT7;Q59FR3	Brefeldin A-inhibited guanine nucleotide-exchange protein 2	ARFGEF2	10	6	6	26.2359	26.1633	25.952	26.0229	26.1608	26.4495	26.1171	0.147489	26.2111	0.217697	-0.094	0.569328
P53367;B7ZA10;Q8N8M9;B4DS69	Arfaptin-1	ARFIP1	9	9	1	25.9116	25.411	25.4251	26.028	25.9213	26.1006	25.5826	0.285038	26.0166	0.0901888	-0.434067	0.0657236
P53365-3;P53365;B4DUZ3;P53365-2;B4DXH2;E9PRV8;E9PPY7	Arfaptin-2	ARFIP2	4	4	4	25.1016	24.7208	24.8877	24.8149	25.0357	24.9512	24.9034	0.190883	24.9339	0.111408	-0.0305667	0.822458
Q13795-2;Q13795;B7ZKY8;B3KTR4;V9GYZ3;V9GYH4	ADP-ribosylation factor-related protein 1	ARFRP1	4	4	4	25.1313	25.3935	25.1468	25.1894	24.9162	24.6267	25.2239	0.147111	24.9108	0.281389	0.3131	0.162837
Q9NWB6;Q9NWB6-3;B4E3J6;Q9NWB6-2;X6R9F1	Arginine and glutamate-rich protein 1	ARGLU1	3	3	3	27.6553	27.8642	28.085	27.8976	27.6444	27.5137	27.8682	0.214877	27.6852	0.19518	0.182933	0.336392
Q6FGR9;Q6FGN7;D3DP96;P61587;E9PFH1;Q4ZFY0;B2R838;B4DSG7;Q53RZ3;B4DNQ0	Rho-related GTP-binding protein RhoE	ARHE;RND3	5	5	5	24.7548	24.8222	25.0357	25.3646	25.1563	25.3776	24.8709	0.146646	25.2995	0.124185	-0.4286	0.0180987
Q07960;B4DPZ4;H0YE29;O15376;E9PNR6	Rho GTPase-activating protein 1	ARHGAP1	13	13	13	28.4802	28.2624	28.309	28.906	28.7814	29.0011	28.3505	0.114686	28.8962	0.11018	-0.545633	0.00402203
A1A4S6;Q3KQX3;Q8ND72;Q86T21;E7EUW5;B3KVP5;H0Y8W5;B4E2W2	Rho GTPase-activating protein 10	ARHGAP10;DKFZp667D142	2	2	2	23.0401	22.8658	22.1336	23.0903	22.6444	23.1492	22.6798	0.481013	22.9613	0.276019	-0.281467	0.429003
B4DWE9;Q68EM7-2;Q68EM7-6;Q68EM7-5;Q68EM7;C9IZD3;Q68EM7-4;Q68EM7-3;I3L4P6	Rho GTPase-activating protein 17	ARHGAP17	8	8	8	26.8897	26.1459	26.7532	27.4477	27.4735	27.5767	26.5963	0.395955	27.4993	0.0682604	-0.903033	0.0176492
Q8N392-2;Q8N392;A9UK01	Rho GTPase-activating protein 18	ARHGAP18	12	12	12	26.1336	25.7318	25.9669	26.3038	26.082	26.4346	25.9441	0.201868	26.2735	0.178246	-0.329367	0.101527
Q52LW3;F8VWZ8;Q52LW3-2	Rho GTPase-activating protein 29	ARHGAP29	33	33	33	29.3954	29.1908	29.0648	30.0539	29.9254	30.1138	29.217	0.16685	30.031	0.096259	-0.814033	0.00185354
Q9NRY4;A2RRE5;B4DPI8	Rho GTPase-activating protein 35	ARHGAP35;GRLF1	4	4	4	24.508	24.0396	24.3306	24.8522	24.741	25.0846	24.2927	0.236485	24.8926	0.175326	-0.599867	0.0242447
P85298-2;P85298-5;Q8IZM6;Q86XV6;P85298-4;P85298-3;P85298;Q6PCC7;Q6PJW1;A2RU51;B7ZMA4;H0Y9T8;F8W6F3;B1AHC3;B1AHC4;F8W6F4;B1AHC2;B1AHF8;F8WCV8	Rho GTPase-activating protein 8	ARHGAP8;BPGAP1;LOC553158;PRR5-ARHGAP8	3	3	3	23.7871	22.4542	23.6272	24.1799	24.0034	23.7722	23.2895	0.727796	23.9852	0.204461	-0.695667	0.186185
P52565;J3KTF8;J3QQX2;J3KRE2;J3QW41;P52565-2;J3KRY1;J3KS60	Rho GDP-dissociation inhibitor 1	ARHGDIA	11	11	11	30.8339	30.5256	30.5607	31.549	31.3883	31.7816	30.6401	0.16878	31.573	0.197742	-0.9329	0.00341074
P52566;B2R4F3;H0YGX7;F5H3P3;F5H6Q0;F5H2R5	Rho GDP-dissociation inhibitor 2	ARHGDIB	10	10	10	29.8335	29.4961	29.4445	30.1182	29.9047	30.2697	29.5914	0.211275	30.0975	0.183376	-0.506167	0.0350558
Q92888;Q92888-3;M0QZR4;Q92888-2;Q6NX52;M0QYC1;Q49AN3;M0QYS3;M0R2C7;Q8NF33;M0QZH8;M0QXV6;M0R3H5	Rho guanine nucleotide exchange factor 1	ARHGEF1	18	18	18	28.3926	28.1451	28.33	28.9218	29.0049	28.9731	28.2892	0.128688	28.9666	0.0419296	-0.677367	0.000974577
H0YAN8;O15013-7;O15013-4;O15013-5;O15013-6;O15013;B4DTE2;E9PB39;B3KX74;B4DTL3;Q5VXI4;Q9HCE6-5;Q9HCE6-3;Q9HCE6-2;Q9HCE6	Rho guanine nucleotide exchange factor 10	ARHGEF10	3	3	3	23.0475	23.0947	23.0361	24.4797	23.7985	24.4002	23.0594	0.0310692	24.2261	0.372468	-1.1667	0.00566724
B4DJM7;Q5VV41-2;Q5VV41;B3KTS4	Rho guanine nucleotide exchange factor 16	ARHGEF16	3	3	3	22.7266	22.1701	23.6273	22.3927	24.8684	24.1492	22.8413	0.735344	23.8034	1.27355	-0.9621	0.320467
Q92974-3;Q92974-2;Q92974;Q5VY93;D3DVA5;V9GYM8;B4DJ49;B7Z977;V9GYF0;V9GZ14;V9GYF5;V9GYG5	Rho guanine nucleotide exchange factor 2	ARHGEF2	13	13	13	27.2727	27.0483	27.0898	27.4722	27.2862	27.3393	27.1369	0.119394	27.3659	0.0958106	-0.228967	0.0606444
Q8N4T4-3;B4E0T1;Q8N4T4-2;Q8N4T4-4;Q8N4T4	Rho guanine nucleotide exchange factor 39	ARHGEF39	2	2	2	20.7275	20.3694	20.814	20.6321	20.4327	22.3301	20.637	0.235721	21.1316	1.04268	-0.494667	0.467756
Q14155-6;Q14155-1;B1ALK7;B7Z6G2;Q14155-5;Q14155-2;Q14155-3;Q14155;E7EUY6;E9PDQ5;Q5W9H1;Q5ZEZ3;E7EU80;Q8N4Q3;B7Z344;Q15052-2;B7Z3C7;Q15052	Rho guanine nucleotide exchange factor 7	ARHGEF7;KIAA0142	3	3	3	24.5718	22.8345	24.512	23.052	25.1264	25.0331	23.9728	0.986221	24.4038	1.17165	-0.431067	0.6514
H0Y7H8;G3XAA0;Q8NFD5;Q8NFD5-2;Q8NFD5-3;B4DYC0;Q8NFD5-4;Q9NWF5;Q8TEE4;H0Y2R3	AT-rich interactive domain-containing protein 1B	ARID1B	4	4	4	24.5019	24.1775	24.2782	22.1917	22.4737	24.2932	24.3192	0.166041	22.9862	1.14064	1.333	0.115715
Q68CP9-3;Q68CP9;F8W108;F8WCU9	AT-rich interactive domain-containing protein 2	ARID2	3	3	3	24.8529	25.4671	25.1605	24.0496	23.9165	24.0967	25.1602	0.3071	24.0209	0.0934577	1.13923	0.0035524
Q9Y4X5;H3BNB9;Q59FM8;H3BSK4	E3 ubiquitin-protein ligase ARIH1	ARIH1	6	6	6	25.8578	25.2516	25.3286	26.1564	25.8035	26.066	25.4793	0.330015	26.0086	0.183311	-0.5293	0.0720988
O95376;Q59HA2;B3KMG5;Q53ET9;C9JCL4;F8WCS4;C9JBC5;C9JZ71	E3 ubiquitin-protein ligase ARIH2	ARIH2	4	4	4	23.776	23.937	23.7187	21.7264	21.8647	24.0352	23.8106	0.113181	22.5421	1.29491	1.26847	0.166247
B4DWW1;P40616;F8VYN9;B4DZG7;B4DR16;F8VP99;F8W1Z8;F8VP63	ADP-ribosylation factor-like protein 1	ARL1	6	6	6	28.0433	27.8555	28.1399	28.4263	28.2652	28.1278	28.0129	0.144617	28.2731	0.149407	-0.2602	0.096087
V9GYD0;P36404-2;P36404;B4DGG0	ADP-ribosylation factor-like protein 2	ARL2	2	2	2	22.4584	22.4776	22.7154	23.0256	22.7689	22.7773	22.5505	0.143159	22.8573	0.145841	-0.3068	0.0600327
P36405	ADP-ribosylation factor-like protein 3	ARL3	5	5	5	25.5997	25.202	25.2228	26.3132	26.0922	26.2257	25.3415	0.223849	26.2104	0.111295	-0.868867	0.00383565
B4DZZ0;O75915;B3KQB4;F8WF90;C9JQU6;F8WF33;B4DWQ6	PRA1 family protein 3	ARL6IP5	4	4	4	27.9542	28.0021	28.0947	27.1435	27.2679	26.8544	28.017	0.0714253	27.0886	0.212146	0.9284	0.00198909
Q96BM9;B2R7U5	ADP-ribosylation factor-like protein 8A	ARL8A	8	3	3	23.6242	25.5178	25.6025	25.0339	25.0272	25.0385	24.9148	1.11852	25.0332	0.00568243	-0.118367	0.863486
B4DQT8;Q9NVJ2;B4E1J8;B4DI85	ADP-ribosylation factor-like protein 8B	ARL8B	8	8	3	29.4161	29.5901	29.5542	28.8187	28.8581	29.0219	29.5201	0.0918662	28.8996	0.10776	0.620567	0.00161585
Q9NVT9;Q9NVT9-2;E5RJ86;E9PR92;E5RHK3	Armadillo repeat-containing protein 1	ARMC1	7	7	7	27.8045	27.6807	27.9446	27.3958	27.579	27.3386	27.8099	0.132034	27.4378	0.125583	0.372133	0.0240732
Q8N2F6-4;Q8N2F6-3;Q8N2F6-2;Q8N2F6;Q8N2F6-6;Q8N2F6-5;H7C2M7;C9J5N7;H7BXQ8	Armadillo repeat-containing protein 10	ARMC10	5	5	5	27.9374	28.2361	28.1673	27.1606	27.3786	27.2363	28.1136	0.156423	27.2585	0.110683	0.8551	0.00150884
Q6NXE6-2;Q6NXE6;F5GWV0;F5H4P3;B4E1N1;F5H2X2;F5H2K4;Q68CW5;F5H052;F5H6J3;F5H7V0;F5GZP0;F5H3X1;H0YGQ5	Armadillo repeat-containing protein 6	ARMC6;DKFZp762A1314	7	7	7	25.6688	25.3053	24.8447	25.6428	25.6596	26.0653	25.2729	0.413002	25.7892	0.239228	-0.5163	0.134266
Q8IUR7-8;Q8IUR7-3;Q8IUR7-2;A8MTG8;Q8IUR7;B7Z637;Q8IUR7-7;Q9NZY0;G5E9V7;Q8IUR7-6;G5E9V6;B7Z979;B7Z5P0;H7C4J4;H7C5H2;C9J8P8;C9JAA7;C9JBY2;C9J2I1	Armadillo repeat-containing protein 8	ARMC8	4	4	4	24.2084	24.332	24.4114	23.8105	23.7411	23.9809	24.3173	0.102299	23.8442	0.123394	0.4731	0.00692277
Q7Z3E5-2;A0A024R486;Q7Z3E5;H7C3U7;H7BZY2	LisH domain-containing protein ARMC9	ARMC9	2	2	2	22.2665	22.3559	22.1911	23.1089	23.6807	23.3382	22.2712	0.0824991	23.3759	0.287761	-1.10477	0.00307491
Q9UH62;A8K5B0	Armadillo repeat-containing X-linked protein 3	ARMCX3	5	5	5	24.1611	24.5545	24.1118	24.0714	24.6742	24.1002	24.2758	0.242617	24.2819	0.340018	-0.00613333	0.980928
E9PF58;Q53GB6;Q92747;Q59GQ0;Q75MY0;B4DLQ7	Actin-related protein 2/3 complex subunit 1A	ARPC1A	6	5	5	26.6722	26.3685	26.5962	26.6178	26.8742	27.016	26.5456	0.158038	26.836	0.20183	-0.290367	0.121284
O15143;C9JBJ7;C9K057;C9J4Z7;C9JEY1;C9JQM8;C9JTT6;C9JM51;F8WEB3	Actin-related protein 2/3 complex subunit 1B	ARPC1B	14	14	13	30.7125	30.5504	30.621	31.0935	30.9972	31.0417	30.628	0.0812742	31.0441	0.0481961	-0.416167	0.00158562
O15144;A0A024R408;Q9BXV5;C9JTV5;G5E9J0;H7C3F9;G5E9S7	Actin-related protein 2/3 complex subunit 2	ARPC2	16	16	16	30.8422	30.7385	30.7706	31.046	31.0915	31.2357	30.7838	0.053089	31.1244	0.099037	-0.340633	0.00629501
O15145;B2R4D5;Q2LE71;B4DM63;C9JZD1;F8VR50	Actin-related protein 2/3 complex subunit 3	ARPC3	8	8	8	29.5833	29.361	29.4001	29.8777	29.7838	29.8447	29.4481	0.118679	29.8354	0.0476358	-0.387267	0.00631792
P59998;F8WCF6;P59998-3;H7C0A3;R4GN08;P59998-4;F8WDD7;P59998-2;Q9H7Z5;F8WDW3;F8WE39	Actin-related protein 2/3 complex subunit 4	ARPC4;ARPC4-TTLL3	7	7	7	29.9417	29.8175	29.9503	30.3411	29.9568	30.1865	29.9032	0.074314	30.1615	0.193369	-0.2583	0.0969265
O15511;B1ALC0;O15511-2;Q6IPM3	Actin-related protein 2/3 complex subunit 5	ARPC5	7	7	7	28.0683	27.8236	27.945	28.4995	28.468	28.5337	27.9456	0.122351	28.5004	0.0328592	-0.554767	0.00162057
Q9BPX5;B3KPC7	Actin-related protein 2/3 complex subunit 5-like protein;Actin-related protein 2/3 complex subunit 5	ARPC5L	7	7	7	28.2822	28.2827	28.317	28.5366	28.4652	28.461	28.294	0.019949	28.4876	0.0424872	-0.193633	0.00202947
P32121-5;P32121-2;P32121;Q59EM5;P32121-3;P32121-4;Q68DZ5;A8K4I6;I3L412;K7ENA6	Beta-arrestin-2	ARRB2;DKFZp686L0365	3	3	3	23.8914	23.4817	23.9998	23.5787	23.7584	23.6541	23.791	0.273262	23.6637	0.0902365	0.127233	0.486494
Q5T371;Q5T370;Q8N5I2;F2Z3I4	Arrestin domain-containing protein 1	ARRDC1	3	3	3	24.7654	24.5692	24.7444	24.5927	24.5548	24.6899	24.693	0.107727	24.6125	0.0696853	0.0805333	0.338078
P15848-2;A8K4A0;P15848	Arylsulfatase B	ARSB	3	3	3	23.9835	24.3772	24.1253	24.2064	24.0382	23.8501	24.162	0.199399	24.0316	0.178243	0.130433	0.445839
E7EMM4;Q53H01;Q13510;A8K0B6;Q13510-2;D3DSQ1;E7ERV9;B3KUZ6;Q13510-3;B1B5S6;B1B5T7;B1B5T0;B1B5R8;B1B5P6;B1B5S8;B1B5Q9;B1B5Q8;B1B5Q3;B1B5Q0	Acid ceramidase;Acid ceramidase subunit alpha;Acid ceramidase subunit beta	ASAH1	5	5	5	26.6266	26.8473	26.9739	26.4758	26.5612	26.3966	26.8159	0.175762	26.4779	0.0823195	0.338067	0.0392796
Q9ULH1;Q9ULH1-2;H0YBF7;H0YBY9;H0YBM4;E5RFD9;E5RHD7	Arf-GAP with SH3 domain, ANK repeat and PH domain-containing protein 1	ASAP1	7	7	5	26.0741	25.5788	25.6955	26.1415	26.1117	26.4129	25.7828	0.258933	26.222	0.165966	-0.439233	0.0686803
O43150-2;O43150;Q53RT9;Q53R39;Q53RS3	Arf-GAP with SH3 domain, ANK repeat and PH domain-containing protein 2	ASAP2;DDEF2	5	3	3	24.5377	22.6761	23.8539	24.9875	25.0372	24.6856	23.6892	0.941661	24.9034	0.190279	-1.2142	0.0937859
Q8N9N2-2;F5H874;B7Z518;H0YE76;B3KU20;H0YCB3;Q8N9N2;H0YER2;E9PM82;E9PR40	Activating signal cointegrator 1 complex subunit 1	ASCC1	4	4	4	25.4262	25.44	25.4043	25.6354	25.6684	25.9613	25.4235	0.0180025	25.755	0.179393	-0.331533	0.0333757
Q9H1I8;A0A024R1E1;Q9H1I8-3;Q659F6;Q53H58;B1AH59;B1AH60;Q53G98;Q9H1I8-2;H7C3Y4	Activating signal cointegrator 1 complex subunit 2	ASCC2;DKFZp586O0223	7	7	7	26.138	24.8666	25.4427	26.035	25.5179	25.9094	25.4824	0.636631	25.8208	0.269704	-0.338333	0.444416
Q8N3C0;B4DR60;Q8N3C0-4;Q8N3C0-3;E5RFZ0;J3KNJ4	Activating signal cointegrator 1 complex subunit 3	ASCC3	20	20	20	27.5592	27.2269	27.3549	27.4988	27.5861	27.5775	27.3803	0.167604	27.5541	0.0481126	-0.1738	0.159359
Q9Y294	Histone chaperone ASF1A	ASF1A	2	2	2	22.7899	22.8581	22.8603	23.1036	23.2281	23.3381	22.8361	0.0400255	23.2233	0.117325	-0.387167	0.0056561
Q9NVP2;K7ES22;K7ELW9;B4DXU6;K7EIL9	Histone chaperone ASF1B	ASF1B	4	4	4	25.1238	25.5467	25.4552	26.2646	26.016	25.9786	25.3752	0.222502	26.0864	0.155455	-0.711167	0.010512
F5H8F7;B4DPT1;Q9UBL3-3;Q9UBL3;A8K6T5;Q9UBL3-2;H0YBF6;B4DEM3;H0YAQ0	Set1/Ash2 histone methyltransferase complex subunit ASH2	ASH2L	9	9	9	27.4821	27.3713	27.5214	27.1496	27.3411	27.2445	27.4583	0.0778365	27.2451	0.0957513	0.2132	0.0402362
P04424-2;P04424;P04424-3;B4DU69;Q6XYD2;F8W943	Argininosuccinate lyase	ASL	6	6	6	24.3633	24.0988	24.4065	25.3172	25.8283	26.2036	24.2895	0.166586	25.783	0.44493	-1.4935	0.00552524
O95671-3;B4DRF1;O95671;E7ER97;B4DN81;O95671-2;B3KM43	N-acetylserotonin O-methyltransferase-like protein	ASMTL	4	4	4	24.1918	22.1744	23.6656	24.2388	23.7777	24.2539	23.3439	1.04646	24.0901	0.270681	-0.7462	0.297842
O43681;B4DEE5;K7ERW9	ATPase ASNA1	ASNA1	9	9	9	28.4368	28.334	28.2817	28.4699	28.4984	28.5423	28.3508	0.0789083	28.5035	0.036472	-0.1527	0.0383077
P08243-2;P08243;P08243-3;B4DY32;F8WEJ5;C9J057;C9JT45;C9JM09;C9JLN6	Asparagine synthetase [glutamine-hydrolyzing];Asparagine synthetase	ASNS	12	12	12	27.7609	27.3934	27.6644	27.8595	27.6512	28.0155	27.6062	0.19053	27.8421	0.182775	-0.235833	0.196742
Q12797;Q12797-10;E5RHK2;Q12797-6;Q12797-2;E5RG56;B3GQE5;E5RHJ2;E5RG29;Q12797-7;Q12797-9;Q12797-5;Q12797-8;A8K721;G3XAN5;Q12797-4;Q12797-3	Aspartyl/asparaginyl beta-hydroxylase	ASPH	21	21	14	30.2335	30.5422	30.5214	29.9023	30.048	29.8249	30.4324	0.172537	29.9251	0.113279	0.5073	0.0130838
Q9BZE9;Q9BZE9-2;Q9BZE9-3;Q9BZE9-4;J3QR12;J3QL04;J3KRY8;J3QR50;J3KRF7;J3QRW3;J3KRG1;C9JAL9	Tether containing UBX domain for GLUT4	ASPSCR1	8	8	8	26.5071	26.2704	26.5906	26.666	26.7677	26.7141	26.456	0.166096	26.7159	0.0508748	-0.2599	0.0605941
P00966;A8KAP9;B4E395;Q5T6L5;Q5T6L6	Argininosuccinate synthase	ASS1	3	3	3	24.641	24.1759	24.7111	25.0557	24.4948	24.6926	24.5093	0.290881	24.7477	0.284481	-0.238367	0.367621
Q9NVM9;B4DNK1;F5H457;F8VRX9;F5H5W1;Q9NW22;H0YH12;Q9BZT6	Protein asunder homolog	ASUN	5	5	5	25.5056	25.4811	25.602	25.2662	25.2981	25.0601	25.5296	0.063914	25.2081	0.129189	0.321433	0.0181067
Q8NBU5;B4E2J1;Q8NBU5-2	ATPase family AAA domain-containing protein 1	ATAD1	8	8	8	28.0278	28.1767	28.2468	27.7565	27.6836	27.7113	28.1504	0.111838	27.7171	0.0367984	0.4333	0.0031067
Q6PL18;Q6PL18-2;H7C475	ATPase family AAA domain-containing protein 2	ATAD2	28	28	25	29.2788	29.371	29.5886	29.0367	29.0864	28.9847	29.4128	0.159074	29.0359	0.0508543	0.376867	0.0174147
Q9NVI7-2;Q9NVI7;H0Y2W2;Q9NVI7-3;Q5SV16;Q5T2N8;J3QSF3	ATPase family AAA domain-containing protein 3A	ATAD3A	23	23	8	30.5686	30.7607	30.6477	30.0611	30.1164	29.9553	30.659	0.0965472	30.0443	0.0818586	0.614733	0.00109334
H7C3T2;Q2TAZ0;Q2TAZ0-3	Autophagy-related protein 2 homolog A	ATG2A	2	2	2	24.9895	25.0479	24.9729	22.378	25.3122	25.1285	25.0034	0.0393936	24.2729	1.6436	0.730533	0.484451
Q9NT62;Q9NT62-2;F8WDI0	Ubiquitin-like-conjugating enzyme ATG3	ATG3	6	6	6	27.948	27.5516	27.5058	28.5201	28.3232	28.6036	27.6685	0.243164	28.4823	0.143971	-0.813833	0.00755342
C9JIK8;Q9Y4P1-6;Q9Y4P1;Q9Y4P1-2;B4DZK0;Q9Y4P1-3;F8WD71;B7ZA52;B4DL29;Q9Y4P1-4;F5H7P2;B4DNY2;H7C2A6;C9J3C0;C9JQ72;C9J1C1;H0Y2Y0;Q63HN5;F2Z2K8;C9JVD5	Cysteine protease ATG4B	ATG4B	6	6	6	25.7949	25.5751	25.3456	25.5583	25.9696	26.4074	25.5719	0.224667	25.9784	0.424619	-0.406567	0.216561
Q9H1Y0;B3KMH8;Q9H1Y0-2;B7Z5Y6;L7UQJ2	Autophagy protein 5	ATG5	3	3	3	24.3926	24.1707	24.4666	25.2468	24.6431	24.8353	24.3433	0.153987	24.9084	0.308417	-0.5651	0.0468991
O95352-2;A0A024R2E9;O95352;B3KQM6;B2RB57;O95352-3;B4DQK1;C9JFF4;C9J415;C9JE55;C9JGL2;F8WDY9;H7C369;C9JNU2;C9JKA3;H7C2R3;H7BZ92;H7C059;H7C2J8	Ubiquitin-like modifier-activating enzyme ATG7	ATG7	10	10	10	26.6295	26.1411	26.4183	26.6288	26.5618	27.058	26.3963	0.244942	26.7495	0.269232	-0.353233	0.168077
Q7Z3C6;B3KPP7;A8K140;Q7Z3C6-2;B4DYN3;C9JS65;C9JFV2;F2Z3I6;C9JX27;C9IYZ9;C9JKV7;C9JDK4;C9JXG2;H7C1G6;H7C152;Q7Z3C6-3	Autophagy-related protein 9A	ATG9A	3	3	3	23.3031	23.5013	24.7966	23.2773	21.8341	23.2192	23.867	0.811134	22.7769	0.816977	1.09013	0.176329
P31939-2;P31939;B2R7P8;F5GWY2;H7C1S2;H7C084;C9JLK0;H7BZU3;F8WEF0	Bifunctional purine biosynthesis protein PURH;Phosphoribosylaminoimidazolecarboxamide formyltransferase;IMP cyclohydrolase	ATIC	34	34	4	31.05	30.6988	30.7902	31.771	31.6764	31.9422	30.8463	0.182205	31.7965	0.134727	-0.9502	0.00190871
Q8NHH9-5;Q8NHH9-4;Q8NHH9-2;Q8NHH9;Q8NHH9-3;B7Z2H0;B5MCN0;B7Z8V5;C9JQQ5;H7C3A2;C9JC25	Atlastin-2	ATL2	13	13	12	28.8774	29.0652	29.0191	28.3683	28.4668	28.3532	28.9872	0.0978715	28.3961	0.0616917	0.591133	0.000900104
Q6DD88;F5H6I7;B4DXC4;C9JUU1;F5GWF8	Atlastin-3	ATL3	21	21	21	31.0132	31.2321	31.1487	31.0818	31.2657	31.041	31.1313	0.110479	31.1295	0.119704	0.00183333	0.985381
Q13315;Q96QM9;A8WFP7;H0YDU7;Q68DE6;B4DSP3	Serine-protein kinase ATM	ATM;DKFZp781A0353	2	2	2	21.4649	23.0248	21.4076	22.5669	21.9232	21.6604	21.9658	0.917597	22.0502	0.466397	-0.0844	0.89393
E5RGN3;O00244;E5RIM7;Q6IBA3	Copper transport protein ATOX1	ATOX1	2	2	2	24.8546	24.3102	24.5814	25.5576	25.0246	25.325	24.5821	0.272201	25.3024	0.267218	-0.720333	0.0307636
Q6PJ25;H0Y547;P98196;E9PEJ6	Probable phospholipid-transporting ATPase IH	ATP11A	2	2	2	23.8615	24.3065	24.0282	24.0021	23.4411	23.9323	24.0654	0.22482	23.7918	0.305742	0.273567	0.279914
H7C4W6;Q9Y2G3;B3KSJ2;B4E3T1	Probable phospholipid-transporting ATPase IF	ATP11B	3	3	3	23.507	23.9213	23.6441	21.6978	24.2516	23.1792	23.6908	0.211061	23.0429	1.28235	0.647933	0.436547
Q9HD20;Q9HD20-2;Q8NC73;Q9HD20-3	Probable cation-transporting ATPase 13A1	ATP13A1	11	11	11	26.5855	26.6295	26.5419	25.8331	25.989	25.8887	26.5856	0.0438002	25.9036	0.0790108	0.682033	0.000197445
Q9H7F0;Q9H7F0-2;C9J7Z7	Probable cation-transporting ATPase 13A3	ATP13A3	10	10	10	27.0554	26.96	26.9464	27.0013	27.2259	27.1129	26.9873	0.0593957	27.1134	0.112301	-0.1261	0.160695
P05023-4;P05023;P05023-3;B7Z3V1;P05023-2;B7Z1N5;M0R116;Q53ES0;P13637;P13637-2;P13637-3;B7Z9V4;B7Z1Q9;B3KRI1;B7Z3F8;B1AKY9;P50993;B2RAQ4;B3KX35;B3KV59;H0Y7C1;B4DIQ8;B3KSY7;B3KNQ8;Q13733;Q58I23;Q5TC01;Q5TC02;B4DHD7;B4DRW5;E9PRA5;B4E0R9;Q658V6;Q53FM3;P20648;P54707;P54707-2;Q5TC05;Q58I22;Q58I21;M0QXF2	Sodium/potassium-transporting ATPase subunit alpha-1	ATP1A1	43	43	32	33.1216	33.4105	33.3084	32.663	32.7925	32.6315	33.2802	0.146505	32.6957	0.0853263	0.5845	0.00395131
P05026-2;Q6LEU2;P05026;B7Z9S8;A6NGH2;V9GYR2;Q58I20	Sodium/potassium-transporting ATPase subunit beta-1	ATP1B1	8	8	8	29.6974	29.8677	29.8332	29.3166	29.4439	29.216	29.7994	0.0900315	29.3255	0.11421	0.473933	0.00485097
P54709;D3DNF9;C9JXZ1;C9JA36;B7Z1N7;Q58I18;H7C547;F8WBY4	Sodium/potassium-transporting ATPase subunit beta-3	ATP1B3	10	10	10	29.9238	30.1583	30.093	29.4689	29.3814	29.2541	30.0584	0.121025	29.3681	0.108013	0.690233	0.00180629
P16615-5;P16615-2;P16615-3;P16615;P16615-4;H7C5W9;O14983-2;O14983;Q8N3X5;Q7Z675;Q7Z6E5;O14983-3;Q93084-4;A8K9K1;Q93084-2;Q93084-3;Q93084-7;Q93084;Q93084-6;Q93084-5;H3BVB2;J3QSY6;B1PM99;H3BTW4	Sarcoplasmic/endoplasmic reticulum calcium ATPase 2	ATP2A2	42	42	37	32.7598	32.9887	32.8564	32.4904	32.6819	32.3855	32.8683	0.114913	32.5193	0.150294	0.349033	0.033045
P20020-6;P20020-3;P20020-4;P20020;P20020-5;P20020-2;E7ERY9;A1X4P8;Q59H63;Q4J697;H0Y7S3;Q01814-6;Q4LE63;Q01814-8;Q01814-5;Q01814;Q58F24;Q01814-4;Q01814-7;Q01814-3;Q01814-2;A1X4P7;H0YHH6;Q3L582;A1X4P9;H0YDG5;H7BZS8;A2VBC8;H7BY13;A1X4Q0	Plasma membrane calcium-transporting ATPase 1;Plasma membrane calcium-transporting ATPase 2	ATP2B1;ATP2B2;PMCA2;ATP2B2 variant protein	8	3	3	24.0657	24.0412	24.17	23.6675	24.0619	23.6597	24.0923	0.0683961	23.7964	0.229992	0.295933	0.0995126
P23634-7;Q68DH9;P23634-6;P23634-8;P23634;P23634-5;P23634-4;P23634-3;A8K8U3;A7E2D8;P23634-2;A1X4Q1	Plasma membrane calcium-transporting ATPase 4	ATP2B4;DKFZp686M088	9	9	4	26.7316	26.8478	26.8377	26.5331	26.8071	26.7089	26.8057	0.0643709	26.683	0.138819	0.122667	0.237305
P98194-2;P98194-4;P98194;P98194-3;P98194-5;P98194-9;B4E2Q0;P98194-6;P98194-7;B4E295;H0Y9V7;E7ERC6;P98194-8;Q59G44;H0Y9S7;H0Y8X9;D6RGE9;D6REJ1;D6RHV9	Calcium-transporting ATPase type 2C member 1	ATP2C1	12	12	12	26.47	26.8335	26.7556	26.3546	26.3075	26.2241	26.6864	0.191384	26.2954	0.0660861	0.390967	0.0287149
P25705;P25705-2;P25705-3;K7EK77;B4DGW3;K7ENJ4;K7ERX7;K7EJP1;K7EQH4;K7ESA0;CON__tr|N9VC72|N9VC72_MYCAR;CON__tr|N9V3D3|N9V3D3_MYCAR;CON__tr|D1J7G4|D1J7G4_MYCHP;CON__tr|E1PS41|E1PS41_MYCFJ;CON__tr|C4XEK0|C4XEK0_MYCFP	ATP synthase subunit alpha, mitochondrial	ATP5A1	28	28	27	34.3107	34.6068	34.4323	34.0165	34.1867	33.9458	34.4499	0.148835	34.0497	0.123827	0.400267	0.0231511
P06576;F8VPV9;H0YH81;F8W079;H0YI37;F8VQY0;CON__tr|N9TUW5|N9TUW5_MYCAR;CON__tr|D1J7G6|D1J7G6_MYCHP;CON__tr|C4XEK2|C4XEK2_MYCFP	ATP synthase subunit beta, mitochondrial;ATP synthase subunit beta	ATP5B	23	23	1	34.4871	34.7641	34.5693	34.1664	34.339	34.1143	34.6068	0.142263	34.2066	0.117612	0.400267	0.0198451
Q8TAS0;P36542;B4DL14;P36542-2;B4DFE6	ATP synthase subunit gamma;ATP synthase subunit gamma, mitochondrial	ATP5C1	11	11	11	31.8556	32.1322	32.0215	31.6563	31.701	31.491	32.0031	0.139215	31.6161	0.110621	0.387	0.0196097
P30049	ATP synthase subunit delta, mitochondrial	ATP5D	4	4	4	29.5964	30.3237	29.9043	29.791	29.6834	29.13	29.9415	0.365072	29.5348	0.354671	0.406667	0.238611
P24539;A8K4W2;Q53GB3;Q5QNZ2	ATP synthase subunit b, mitochondrial	ATP5F1	11	11	11	31.7486	32.0482	31.8566	31.5627	31.4781	31.2377	31.8845	0.151732	31.4262	0.168609	0.4583	0.0249065
O75947;O75947-2;F5H608;A0PJH2	ATP synthase subunit d, mitochondrial	ATP5H	10	10	10	30.4699	30.8463	30.7171	30.2409	30.1915	29.9239	30.6778	0.191258	30.1188	0.170557	0.559	0.0194652
P56385	ATP synthase subunit e, mitochondrial	ATP5I	4	4	4	27.941	28.4872	28.5117	27.6227	27.8274	27.7315	28.3133	0.322654	27.7272	0.102418	0.5861	0.0399887
G3V325;B4DJ38;Q3ZB84;O75127;Q3SYP6;B3KMD7;P56134-4;C9JJT5;P56134-2;F5H4H2;C9JU26;C9JGL8	Pentatricopeptide repeat-containing protein 1, mitochondrial	ATP5J2-PTCD1;PTCD1	11	11	9	28.5994	28.8385	28.7725	28.0437	28.156	28.1942	28.7368	0.123483	28.1313	0.0782313	0.6055	0.00199863
O75964;E9PN17	ATP synthase subunit g, mitochondrial	ATP5L	5	5	5	29.5623	29.7959	29.7626	29.2567	29.1556	29.0056	29.7069	0.126358	29.1393	0.126341	0.567633	0.00532028
P48047;Q53HH2;H7C068;H7C0C1;H7C086	ATP synthase subunit O, mitochondrial	ATP5O	8	8	8	31.2735	31.4197	31.2333	30.7093	30.8259	30.6268	31.3088	0.0980947	30.7207	0.100036	0.588167	0.00190048
Q9NW81;Q9NW81-4;B4DNR0;Q9NW81-5;M0QZC4;K7EIV4;B4DFT4;K7ESN5;M0R078	ATP synthase subunit s-like protein	ATP5SL	5	5	0	25.6886	25.9332	26.095	25.8481	25.5616	25.0993	25.9056	0.204601	25.503	0.377824	0.4026	0.179922
Q15904;B3KR70;Q8NF19;A6QRJ1;B4DWM8;A6NLC6;H7C2Y8;H7C0T7;F2Z3L8	V-type proton ATPase subunit S1	ATP6AP1;FLJ00383	11	11	11	27.8266	28.1683	27.9366	27.5202	27.7021	27.3999	27.9772	0.174425	27.5407	0.152143	0.436433	0.0309063
B7Z9I3;B7Z4S4;O75787;H7C3E1;B7Z413;H7C240;H0Y750;B7Z1I9;B7Z487	Renin receptor	ATP6AP2	5	5	5	25.7045	25.8949	25.5866	25.338	25.2953	25.3057	25.7287	0.155564	25.313	0.0222663	0.415667	0.0101732
B7Z641;B7Z2A9;Q93050-1;Q53X12;Q53ET5;Q93050;F5H569;Q93050-3;Q5CZH6;B7Z2J9;K7ELZ6;K7EM24;K7EN36;K7EPG4	V-type proton ATPase 116 kDa subunit a isoform 1	ATP6V0A1;DKFZp686N0561	3	2	2	21.4005	22.6595	22.8659	22.9917	24.1534	23.8979	22.3086	0.793209	23.681	0.610468	-1.37237	0.0764194
Q9Y487;Q8TBM3;F5H5F3;Q6AHY6;F5H1T6	V-type proton ATPase 116 kDa subunit a isoform 2	ATP6V0A2	7	7	6	26.7859	26.9559	26.9407	26.228	26.5427	26.276	26.8942	0.0940692	26.3489	0.169543	0.545267	0.00821422
P61421;B2R7M1;F5GYQ1;R4GN72;B7Z6L9;J3QL14;B7Z788;H3BQJ1;H3BQB4;H3BSG7	V-type proton ATPase subunit d 1	ATP6V0D1	9	9	9	27.8545	27.9865	27.8549	27.6997	27.7508	27.5588	27.8986	0.076095	27.6698	0.0994384	0.228867	0.0339925
P38606;B7Z1R5;B7Z2V6;C9JVW8;C9JA17	V-type proton ATPase catalytic subunit A	ATP6V1A	26	26	26	30.4083	30.2588	30.2682	30.9862	30.9644	31.1621	30.3118	0.0837323	31.0376	0.108398	-0.7258	0.000782627
P21281;B4DFM5;Q59HF3;B4DQI9;H0YC04;Q71UA2;B4DWH7;C9JL73;P15313;E5RGH6;H0YAT8;C9J5E3;C9JNS9;H0YC45	V-type proton ATPase subunit B, brain isoform	ATP6V1B2	20	20	20	28.9492	28.8911	28.928	29.6658	29.6409	29.7473	28.9228	0.0294014	29.6847	0.0556525	-0.7619	3.05851e-05
P21283;E7EV59;B7Z593;Q8NEY4-2;A8KA87;Q8NEY4	V-type proton ATPase subunit C 1	ATP6V1C1	16	16	16	28.5367	28.118	28.3102	28.9394	28.8825	28.9939	28.3216	0.209584	28.9386	0.0557043	-0.616967	0.00788595
Q9Y5K8;Q9H3H0;G3V2S6;Q8N5Z9;Q6PJ05;G3V2V6;H0YJH8;G3V559;H0YJS0;Q9NW63;H0YJ55;G3V3T8;G3V5S7;G3V341	V-type proton ATPase subunit D	ATP6V1D;VATD	7	7	7	26.4077	26.4113	26.7801	27.3593	27.283	27.4409	26.533	0.213974	27.3611	0.0789648	-0.828033	0.00326714
P36543;P36543-3;P36543-2;C9J8H1;Q96A05	V-type proton ATPase subunit E 1	ATP6V1E1	8	8	8	27.8037	27.591	27.7262	28.43	28.3991	28.434	27.707	0.107646	28.421	0.0190998	-0.714067	0.000348004
Q16864;Q16864-2	V-type proton ATPase subunit F	ATP6V1F	4	4	4	26.1068	26.4081	26.5007	26.3074	26.2799	25.9163	26.3385	0.205959	26.1679	0.218297	0.170667	0.380412
O75348;O95670-2;F2Z307;O95670	V-type proton ATPase subunit G 1	ATP6V1G1	4	4	4	25.7734	25.9192	26.1231	26.6012	26.3762	26.3895	25.9386	0.175653	26.4556	0.12624	-0.517067	0.0143733
B4E054;Q9UI12-2;Q9UI12;G3V126;B3KUZ7;Q8TF11;E5RG49;E5RHH0;E5RK31;E5RJG1	V-type proton ATPase subunit H	ATP6V1H	10	10	10	27.0578	26.9207	27.0064	27.7298	27.6929	27.8272	26.995	0.0692614	27.75	0.069384	-0.755	0.000182635
Q5TC12-3;Q5TC12;I3L448;H0YEW4;Q5TC12-2;H0YD21;I3L1W9;A8MRA7;E9PPX6;H0YDD6;H0YCA6	ATP synthase mitochondrial F1 complex assembly factor 1	ATPAF1	10	10	7	29.934	30.0642	29.8085	29.5824	29.6411	29.4238	29.9356	0.127857	29.5491	0.112412	0.386467	0.0170768
Q8N5M1;C9J2Q2;B4DG98;K7ELC1;B7Z3V0	ATP synthase mitochondrial F1 complex assembly factor 2	ATPAF2	7	7	7	26.5206	26.6617	26.5363	26.0982	26.1021	25.8555	26.5729	0.0773314	26.0186	0.141262	0.554267	0.00397587
Q9UII2	ATPase inhibitor, mitochondrial	ATPIF1	2	2	2	22.5763	23.4767	23.2798	23.7417	23.0733	22.2431	23.1109	0.473357	23.0194	0.750754	0.0915667	0.866861
Q13535-3;Q13535;Q13535-2;H0Y9K2;H0Y8R8;H0Y8Y6;D6RFJ6	Serine/threonine-protein kinase ATR	ATR	18	18	18	27.218	26.9918	27.1872	27.0812	26.9872	27.0323	27.1323	0.122676	27.0336	0.0470128	0.0987667	0.262789
B4DZ36;O75882-3;O75882-2;O75882	Attractin	ATRN	2	2	2	23.1751	23.0794	22.6303	22.4562	22.7739	22.6773	22.9616	0.290877	22.6358	0.162865	0.3258	0.165762
P46100-5;P46100-3;P46100-4;P46100;A4LAA3;P46100-2;P46100-6;B4DLE1;B4DHH8;B4DLW1	Transcriptional regulator ATRX	ATRX	6	6	6	24.4699	24.8063	24.8089	24.2124	24.2888	24.0563	24.695	0.194976	24.1858	0.118505	0.5092	0.018063
Q9UBB4;Q9UBB4-2;Q7Z524;B1AHE4;Q9NTC6;B1AHE3;H0Y7N2	Ataxin-10	ATXN10	22	22	22	29.4971	29.0092	29.2703	30.0356	29.9814	30.2899	29.2589	0.244151	30.1023	0.164711	-0.843433	0.00770476
H0YH87;Q99700-2;V9GY86;Q99700-4;Q99700;F8WB06;F8VQP2;Q2M2R5;Q24JQ7;B3KT59;F8VRK6;F8VVY6;F8W0B5	Ataxin-2	ATXN2	8	8	8	26.1897	25.4886	26.2117	25.1755	26.0688	26.766	25.9633	0.411278	26.0034	0.797262	-0.0401	0.942006
Q8WWM7-6;Q8WWM7-8;Q8WWM7-5;Q8WWM7-4;Q8WWM7-9;Q8WWM7-2;Q8WWM7;Q8WWM7-3;H3BUF6;A0A024QZC0;A0A024QZB7;A0A024QZ91;Q8WWM7-7;H3BSK9;H3BSQ5;H3BUE3	Ataxin-2-like protein	ATXN2L	9	9	9	25.7345	25.8758	25.9964	26.1638	25.9329	26.478	25.8689	0.131086	26.1916	0.273609	-0.322667	0.139258
Q13825;Q13825-2;B4DYI6	Methylglutaconyl-CoA hydratase, mitochondrial	AUH	6	6	6	26.6071	26.9625	26.7326	26.401	26.5663	26.249	26.7674	0.180238	26.4054	0.158696	0.361967	0.0593775
Q9Y679-2;A8KAQ6;B4E3W1;Q9Y679;Q9Y679-3;Q68CX8	Ancient ubiquitous protein 1	AUP1;DKFZp686P12272	5	5	5	27.5546	27.4904	27.6351	27.0576	27.0396	26.8603	27.56	0.0725029	26.9858	0.109087	0.5742	0.00161398
Q96GD4-4;Q96GD4-2;Q96GD4;B2RC06;Q96GD4-5;J3QR41;J3KTD6;J3QLN8;J3KT86;J3KRJ2;J3KRF8;Q96GD4-3	Aurora kinase B	AURKB	4	4	4	25.3356	25.65	25.5399	25.1446	25.2587	25.3832	25.5085	0.159535	25.2622	0.119338	0.246333	0.0989156
Q9NQS1	Cell death regulator Aven	AVEN	2	2	2	23.6888	22.3994	21.7915	20.9401	21.5494	22.5983	22.6266	0.968835	21.6959	0.838756	0.930633	0.276866
H7C0I1;Q8NBF6-2;B8ZZW5;A0A024RA79;Q8NBF6	Late secretory pathway protein AVL9 homolog	AVL9	2	2	2	23.5438	26.2645	23.8267	26.0355	25.7962	24.3596	24.545	1.49583	25.3971	0.906433	-0.8521	0.446277
P30530-2;P30530;M0R0W6;H7C3L9;B4DFQ0;Q53R53;Q15516;Q1RMG3;E9PHX8;Q12866;B2RE75	Tyrosine-protein kinase receptor UFO	AXL	11	11	11	27.1106	27.3393	27.3493	27.7759	27.9197	27.9056	27.2664	0.135019	27.8671	0.0792668	-0.600667	0.00266257
A6XMH5;P61769;F5H6I0;B4E0X1;A6XMH4	Beta-2-microglobulin;Beta-2-microglobulin form pI 5.3	B2M	2	2	1	30.2364	30.3957	30.2263	29.3077	29.1841	29.2022	30.2861	0.0950218	29.2313	0.0667518	1.0548	9.53497e-05
Q96L58;Q499Z2	Beta-1,3-galactosyltransferase 6	B3GALT6	2	2	2	23.6449	24.4117	24.2607	23.8745	24.1864	23.3284	24.1058	0.4062	23.7964	0.434295	0.309333	0.418533
Q6Y288	Beta-1,3-glucosyltransferase	B3GALTL	2	2	2	24.2942	24.5476	24.5297	23.7414	23.8753	23.7376	24.4572	0.141417	23.7848	0.0784272	0.6724	0.00197002
B7ZAB3;G3V150;O94766;Q5U676;B4DNL8;E9PNA1	Galactosylgalactosylxylosylprotein 3-beta-glucuronosyltransferase 3	B3GAT3	5	3	3	24.3778	24.9188	24.51	24.8449	25.0449	24.4185	24.6022	0.282039	24.7694	0.319946	-0.167233	0.53432
Q9Y2A9;B3KQT5;M0R199	UDP-GlcNAc:betaGal beta-1,3-N-acetylglucosaminyltransferase 3	B3GNT3	4	4	4	24.8842	25.082	24.7852	24.9871	24.9696	24.8819	24.9171	0.151116	24.9462	0.0563687	-0.0290667	0.770525
W6MEN3;P15291;B4DLB8;P15291-2;W6MEN4;Q86XA6;B4DMM8	Beta-1,4-galactosyltransferase 1;Lactose synthase A protein;N-acetyllactosamine synthase;Beta-N-acetylglucosaminylglycopeptide beta-1,4-galactosyltransferase;Beta-N-acetylglucosaminyl-glycolipid beta-1,4-galactosyltransferase;Processed beta-1,4-galactosyltransferase 1	B4GALT1	7	7	2	27.0405	27.1456	27.0615	26.7199	26.8593	26.6808	27.0825	0.0556175	26.7533	0.0938291	0.3292	0.00639439
O60512-2;B3KPV4;A8K5Z0;O60512;Q71VA3;B3KRZ6	Beta-1,4-galactosyltransferase 3;N-acetyllactosamine synthase;Beta-N-acetylglucosaminylglycopeptide beta-1,4-galactosyltransferase;Beta-N-acetylglucosaminyl-glycolipid beta-1,4-galactosyltransferase	B4GALT3	2	2	2	23.7328	23.8448	24.0896	23.0777	23.1075	23.0564	23.8891	0.182473	23.0805	0.0256676	0.808533	0.00160838
E7ETS9;C9J3R8;O60513;B3KM35;B4DWU8;C9J5S0;C9J4S5	Beta-1,4-galactosyltransferase 4;N-acetyllactosamine synthase;Lactotriaosylceramide beta-1,4-galactosyltransferase	B4GALT4	2	2	2	25.2365	25.3102	25.5936	26.4811	25.7322	25.4394	25.3801	0.188533	25.8842	0.537234	-0.504133	0.199898
M0R3F4;M0R2A4;M0R2K3;M0R193;M0R0I0;M0R2I2;Q9NWV8;J3KQS6;M0QY17;Q9NWV8-3;Q9NWV8-2;M0QXG9;M0QX07	BRISC and BRCA1-A complex member 1	BABAM1	2	2	2	22.9268	23.7055	22.6728	22.6817	23.0751	22.9916	23.1017	0.538108	22.9161	0.207273	0.185567	0.606986
Q99933-4;Q99933-3;Q99933;J3QTA2;C9JYK5;Q99933-2	BAG family molecular chaperone regulator 1	BAG1	2	2	2	25.133	25.5097	25.3117	25.4261	25.4462	25.47	25.3181	0.188432	25.4474	0.021976	-0.1293	0.303201
O95816;B3KN59;B3KM36;B4DXE2;A2A296	BAG family molecular chaperone regulator 2	BAG2	9	9	9	28.815	28.6801	28.7834	28.9413	28.83	28.8451	28.7595	0.0705543	28.8721	0.060374	-0.112633	0.103551
O95817;Q53GY1;C9JFK9	BAG family molecular chaperone regulator 3	BAG3	9	9	9	27.2314	26.8317	26.5979	27.8041	27.9091	28.0621	26.887	0.32035	27.9251	0.129742	-1.0381	0.00650596
Q9UL15;Q9UL15-2;A8K5J7;G3V274	BAG family molecular chaperone regulator 5	BAG5	8	8	8	25.9833	25.7233	26.1297	26.2228	26.0936	26.3417	25.9454	0.205829	26.2194	0.124086	-0.273933	0.119599
P46379-2;A0A024RCR6;P46379;P46379-3;P46379-5;P46379-4;H0Y710;F6S6P2;X6REW1;H0Y4L1;X6RCT4;F6WML8;F6VEM6;F6X9W3;F6U341;F6TC96;F6UR09;F6U1F2;F6XTU0;F6RG75	Large proline-rich protein BAG6	BAG6	19	19	19	28.9123	28.509	28.7897	28.7379	28.6097	28.9257	28.737	0.20675	28.7578	0.158934	-0.0207667	0.896961
Q9UQB8-5;Q9UQB8-3;Q9UQB8-4;Q9UQB8-6;Q9UQB8-2;Q9UQB8;B4DMV0;I3L327;F8W878;B3KPV9;I3L2M4;B4DQ43;I3L125;I3L1C8;I3L0M4;B4DWA1;I3L3C5;I3L526;I3L2J6;I3L113;I3L4A3;I3L3C6;I3L0Y9	Brain-specific angiogenesis inhibitor 1-associated protein 2	BAIAP2	15	15	1	29.0921	28.7259	28.9264	29.0785	29.075	29.2039	28.9148	0.183375	29.1191	0.0734309	-0.204333	0.147659
Q9UHR4	Brain-specific angiogenesis inhibitor 1-associated protein 2-like protein 1	BAIAP2L1	13	13	13	28.2872	28.0826	28.2226	28.5021	28.272	28.5299	28.1975	0.10459	28.4347	0.141558	-0.2372	0.0798775
B3KRK7;Q8NFF3;B4DEB4;Q16611;A8K7S8;Q5HCI0;B4E0L2;C0H5Y7	Bcl-2 homologous antagonist/killer	BAK;BAK1;DKFZp686D0345	3	3	3	25.5492	25.8035	25.716	24.9151	24.7791	24.9744	25.6896	0.129194	24.8895	0.100129	0.800033	0.00106121
O75531;B2R4V4	Barrier-to-autointegration factor;Barrier-to-autointegration factor, N-terminally processed	BANF1	4	4	4	28.9439	29.3681	29.1294	29.4388	29.0667	28.9361	29.1471	0.212655	29.1472	0.260839	-6.66667e-05	0.999743
P80723;P80723-2;U3KQP0	Brain acid soluble protein 1	BASP1	11	11	11	30.1897	29.8423	30.1116	29.8121	30.1622	29.8544	30.0479	0.182258	29.9429	0.191093	0.104967	0.529005
Q07812-8;Q07812;Q07812-2;Q07812-5;Q07812-7;K4JQN1;Q5ZPJ1;Q07812-6;I6LPK7;Q07812-4;H0YA56;Q9UEI8;Q8WXU1	Apoptosis regulator BAX	BAX	7	7	7	26.6369	26.2564	26.3115	26.8403	26.4888	26.8858	26.4016	0.20563	26.7383	0.217268	-0.3367	0.12303
Q9NRL2-2;D3DS96;Q9NRL2;Q59G54;B3KND8;Q05CW0;Q32ND1	Bromodomain adjacent to zinc finger domain protein 1A	BAZ1A	14	14	14	29.3692	29.5435	29.532	28.8719	28.9507	28.8475	29.4816	0.0974821	28.89	0.0539368	0.591533	0.000776587
Q9UIG0-2;Q9UIG0	Tyrosine-protein kinase BAZ1B	BAZ1B	30	30	30	29.2564	29.5659	29.5616	29.0743	29.2424	29.015	29.4613	0.177462	29.1106	0.117958	0.350733	0.046355
J3QK86;J3KPG5;Q9UIF9-2;Q9UIF9-3;F8VU39;Q9UIF9;H0YHL2;H0YII3;B7Z8F7	Bromodomain adjacent to zinc finger domain protein 2A	BAZ2A	11	11	11	26.0054	26.0384	26.3422	25.2691	25.6107	25.5777	26.1287	0.18566	25.4858	0.18842	0.642833	0.0135951
P50895;I7L574;I7KDP0;G0TQY6;K7ENU8;A9YWT4;A9LST5;K7ERB7	Basal cell adhesion molecule	BCAM;LU	11	11	11	26.1836	26.5896	26.2654	27.8557	27.9677	27.9429	26.3462	0.214722	27.9221	0.0588258	-1.5759	0.00025418
C9IYK6;C9JTE9;A4D0R4;Q9UHQ4;Q9UHQ4-2;C9JGJ9;F8WB99;H7C5E2;B7Z2L0;A6NME1;H0Y7N8;C9JP06;F8WDG1	B-cell receptor-associated protein 29	BCAP29	5	5	5	27.9042	28.1985	27.9739	27.5545	27.7974	27.6893	28.0255	0.153794	27.6804	0.121694	0.345133	0.0380985
Q53HT6;Q53G72;P51572;P51572-2;C9JMD7;C9JSP1;C9JQ75;C9J0M4;C9JM14	B-cell receptor-associated protein 31	BCAP31	10	10	10	30.4128	30.8239	30.5502	30.051	30.205	30.0656	30.5956	0.209282	30.1072	0.0850113	0.488433	0.020031
Q6P5Z4;P56945;B2RBL9;P56945-3;P56945-4;P56945-5;P56945-8;P56945-7;P56945-2;D3DUK1;P56945-6;Q96CD4;B3KWE2;Q8NC57;F5H855;B3KW85;B3KWS6	Breast cancer anti-estrogen resistance protein 1	BCAR1	9	9	9	26.043	25.4533	24.7928	26.2263	26.6652	26.548	25.4297	0.625434	26.4798	0.227252	-1.05013	0.052262
O75934;Q53HE3	Pre-mRNA-splicing factor SPF27	BCAS2	10	10	10	27.9911	28.4124	28.1837	28.135	28.0945	27.8941	28.1957	0.210908	28.0412	0.128992	0.154533	0.339866
P54687-4;P54687;P54687-3;P54687-5;P54687-2;F5H2F2	Branched-chain-amino-acid aminotransferase, cytosolic	BCAT1	9	9	9	27.7599	27.182	27.2744	28.8931	28.9355	29.1117	27.4054	0.310434	28.9801	0.115924	-1.57467	0.00118808
B3KSI3;O15382;M0QXF9;Q53EW7;M0QZ10;O15382-2;M0QZP4;M0R2K7	Branched-chain-amino-acid aminotransferase;Branched-chain-amino-acid aminotransferase, mitochondrial	BCAT2	12	12	12	28.6606	28.7171	28.5728	28.1048	28.1588	28.1853	28.6502	0.0727136	28.1496	0.0410254	0.500533	0.000485624
Q9P287-3;Q9P287;B4DUS0;Q9P287-4;Q9P287-2;B4E318	BRCA2 and CDKN1A-interacting protein	BCCIP	9	9	9	28.1643	27.9972	28.2123	28.1718	28.125	28.2841	28.1246	0.112912	28.1936	0.0817663	-0.0690333	0.439415
Q59EI3;P12694;B4DP47;Q6ZSA3;F5H5P2;B2R8A9;F5GXU9;Q658P7;Q9UMB3;H0YH31	2-oxoisovalerate dehydrogenase subunit alpha, mitochondrial	BCKDHA	8	8	8	26.7526	26.8572	26.806	26.5712	26.9626	26.8628	26.8053	0.0523039	26.7989	0.203382	0.0064	0.960433
B7ZB80;B4E2N3;P21953;Q5T2J3	2-oxoisovalerate dehydrogenase subunit beta, mitochondrial	BCKDHB	5	5	5	26.5232	26.605	26.3361	25.816	26.3506	25.8718	26.4881	0.137843	26.0128	0.293871	0.4753	0.0642376
O14874-2;O14874-3;O14874;H3BUV3;H3BTL2;H3BS02;B4DGN9	[3-methyl-2-oxobutanoate dehydrogenase [lipoamide]] kinase, mitochondrial	BCKDK	2	2	2	24.8045	25.2473	25.4311	24.8996	24.6753	24.2128	25.161	0.322098	24.5959	0.350217	0.565067	0.108829
O95999;A2TDT2	B-cell lymphoma/leukemia 10	BCL10	2	2	2	24.9324	24.193	24.5068	24.7354	24.4884	24.739	24.5441	0.371106	24.6543	0.143656	-0.1102	0.656524
Q5QP56;Q9H1R6;Q5TE64;Q07817-3;Q07817;Q07817-2;Q5QP59	Bcl-2-like protein 1	BCL2L1	5	5	5	27.4933	27.9006	27.6257	27.6996	27.6813	27.8174	27.6732	0.207763	27.7328	0.0738635	-0.0595667	0.664214
Q9BXK5;B7Z238;B2RB43;Q9BXK5-4;A8K5Y4;B7Z737;Q9BXK5-2;E9PDD6;F2Z2C3;Q8IZP5;Q86T62	Bcl-2-like protein 13	BCL2L13	10	10	10	27.332	27.6438	27.5342	26.8822	26.9545	26.9067	27.5033	0.158175	26.9145	0.0367704	0.588867	0.0032814
Q9NYF8-2;Q9NYF8;Q6DCA8;E9PK09;Q9NYF8-4;E9PQN2;E9PKI6;Q9NYF8-3;E9PK91;E9PJA7	Bcl-2-associated transcription factor 1	BCLAF1	5	4	4	26.6909	27.0653	26.4625	26.2324	25.8781	26.6538	26.7396	0.304333	26.2548	0.388333	0.4848	0.163982
Q9Y276;Q53EX1;A8JZZ8;Q53RT4;C9J8G3;C9J1S9;C9JAS4;H7C492;H7BZF6;C9J4Q9;A8BSR7	Mitochondrial chaperone BCS1	BCS1L	13	13	13	28.0234	28.1933	28.1011	27.5804	27.5127	27.3194	28.1059	0.0850531	27.4708	0.135443	0.6351	0.00234127
E9PCG9;Q02338;H7C2W1;C9K0G7;A1E284;C9JM78;C9JQ90	D-beta-hydroxybutyrate dehydrogenase, mitochondrial	BDH1	5	5	5	25.9334	26.1394	26.1186	25.9413	25.9385	25.6616	26.0638	0.113408	25.8471	0.160683	0.216667	0.129023
Q8TD16;Q8TD16-2;U3KQF7;A8MVZ6;Q96G01-4;Q96G01-3;Q96G01	Protein bicaudal D homolog 2	BICD2	16	16	16	27.3727	26.8721	27.1203	27.6587	27.5455	27.7667	27.1217	0.250303	27.657	0.11061	-0.535267	0.0275835
P55957;P55957-2;B3KT21;B1PL87;P55957-4;B2ZP78;P55957-3	BH3-interacting domain death agonist;BH3-interacting domain death agonist p15;BH3-interacting domain death agonist p13;BH3-interacting domain death agonist p11	BID	5	5	5	25.0361	25.8945	25.0515	26.4138	25.6569	25.8588	25.3274	0.491212	25.9765	0.391937	-0.649133	0.148096
B7Z6Y2;O00499-9;O00499-10;O00499-7;O00499-8;O00499-4;O00499-6;O00499-11;O00499-3;O00499-2;O00499-5;O00499;Q9BTH3;B7Z2Z2;Q8WWH9	Myc box-dependent-interacting protein 1	BIN1	6	6	6	25.6518	25.5444	25.6996	26.6342	26.6847	26.7204	25.6319	0.0794844	26.6798	0.0433112	-1.04783	3.65195e-05
O15392-5;O15392-4;B7Z7B9;O15392;A3E0Z5;O15392-2;H3BLT4;K7EMW2;A3E0Z4;A3E0Z6;O15392-7;O15392-6;A3E0Z7;A3E0Z8;O15392-3;K7EP76;K7ELG2	Baculoviral IAP repeat-containing protein 5	BIRC5	5	5	5	25.5936	25.5296	25.4634	25.3757	24.9819	24.947	25.5289	0.0651031	25.1015	0.238076	0.427333	0.0399878
Q9NR09;Q9H8B7;Q9H8D8;H7C094;H7C3P0;REV__Q96C03;REV__Q96C03-3;REV__Q9H8D8;REV__Q9H8B7;REV__Q9NR09	Baculoviral IAP repeat-containing protein 6	BIRC6	17	17	17	26.791	26.3241	26.503	26.8089	26.8193	26.9234	26.5394	0.235565	26.8505	0.0633183	-0.311167	0.0916765
B7ZKN7;B7Z2X2;P54132;B2RAN0;B7Z8C1;H0YNU5	Bloom syndrome protein	BLM	2	2	2	27.0663	27.2624	27.6584	27.2931	27.3853	27.4099	27.329	0.301622	27.3628	0.0615741	-0.0337333	0.85871
Q13867;K7ESE8;K7ES02;E7EMN3;B4DXF3;J3KSD8;J3KS79;K7ENH5	Bleomycin hydrolase	BLMH	7	7	7	26.7335	26.4255	26.2819	27.4612	27.4865	27.4507	26.4803	0.230733	27.4661	0.0184028	-0.985833	0.00179982
P53004;C9J1E1	Biliverdin reductase A	BLVRA	12	12	12	28.2781	27.8676	28.1532	28.7649	28.8199	29.0336	28.0996	0.210427	28.8728	0.141946	-0.773167	0.00618738
P30043;M0R192;M0QZL1	Flavin reductase (NADPH)	BLVRB	5	5	5	27.3894	27.065	27.1518	28.6298	28.3375	28.728	27.2021	0.16794	28.5651	0.203131	-1.36303	0.000859364
Q14692	Ribosome biogenesis protein BMS1 homolog	BMS1	31	31	31	29.4379	29.6484	29.9754	28.9727	29.0774	28.7651	29.6872	0.270846	28.9384	0.15895	0.748833	0.0144931
Q12981;Q12981-1;Q12981-2;Q12981-3	Vesicle transport protein SEC20	BNIP1	7	7	7	27.4155	27.8157	27.2708	27.2534	27.094	26.8159	27.5007	0.282257	27.0544	0.221417	0.446233	0.0974906
Q8NFC6	Biorientation of chromosomes in cell division protein 1-like 1	BOD1L1	2	2	2	23.1289	23.4715	23.1982	23.1792	23.3301	23.1901	23.2662	0.18114	23.2331	0.0841523	0.0330667	0.788545
Q9H3K6;Q9H3K6-2;H3BV85;H3BTW0;H3BVE0	BolA-like protein 2	BOLA2	4	4	4	27.6634	27.1357	27.3028	27.8507	27.5381	27.773	27.3673	0.269698	27.7206	0.162754	-0.3533	0.124001
Q14137;Q96Q25;A8K3R2;B2RDN4;B4DEN9;Q4G0D9;Q6DKJ9;E9PIF8;E9PRN9	Ribosome biogenesis protein BOP1	BOP1;KM-PA-2	23	23	23	29.8234	30.018	30.0198	29.514	29.547	29.5136	29.9537	0.112876	29.5249	0.0191691	0.428867	0.00290994
O95861-3;B7Z9J7;O95861;O95861-4;O95861-2;A6NF51;F8VRY7;F8VVW8;F8VZG4;F8W1J0	3(2),5-bisphosphate nucleotidase 1	BPNT1	7	7	7	26.5378	26.3829	26.4418	27.174	27.2382	27.3871	26.4542	0.078187	27.2664	0.109319	-0.812267	0.000470725
F5GXF5;E7ETD6;Q12830-4;Q12830-2;Q12830;B4DDK2;B4DM40	Nucleosome-remodeling factor subunit BPTF	BPTF	4	4	4	24.7816	24.8441	24.8046	23.7196	24.0711	24.5025	24.8101	0.0316109	24.0977	0.392129	0.712367	0.0349695
Q6PJG6;Q6PJG6-3;Q6PJG6-2;F8WDN5;Q6ZNJ8;Q9H7L8;Q6ZNL1	BRCA1-associated ATM activator 1	BRAT1	20	20	20	27.4249	27.0509	27.2905	27.6525	27.4455	27.6951	27.2554	0.18945	27.5977	0.133519	-0.342267	0.0627856
P46736-2;P46736-3;P46736;P46736-4;D3DWY6;H9KVA9;X6RJS7;P46736-5	Lys-63-specific deubiquitinase BRCC36	BRCC3	5	5	5	26.3992	25.9367	26.0882	26.2616	26.3829	26.2907	26.1414	0.235789	26.3117	0.0633263	-0.170367	0.293361
P25440-4;P25440-3;P25440;H0Y6K2;P25440-2;U3KQA6	Bromodomain-containing protein 2	BRD2	2	2	2	24.947	25.3017	25.3158	24.5062	24.3875	24.0777	25.1882	0.208975	24.3238	0.221238	0.864367	0.00793274
Q15059;B4DS09;Q15059-2	Bromodomain-containing protein 3	BRD3	3	3	3	25.3304	25.3074	25.4293	25.2157	25.1171	25.6086	25.3557	0.0647686	25.3138	0.260021	0.0419	0.799924
F8W820;B4DEG9;H7C128;H7C179;B4DN43;Q9H0E9-4;B5MCW3;H7C127;B2R5V7;Q9H0E9-2;A8K1N6;Q9H0E9;H7C2P4;B4DMS9;Q9H0E9-3	Bromodomain-containing protein 8	BRD8	2	2	2	24.168	24.1056	23.9213	23.2261	23.6701	23.9049	24.065	0.128271	23.6004	0.344731	0.4646	0.0939253
Q9NXR7;Q9NXR7-4;Q9NXR7-3;Q6ZWH1;Q9NXR7-1;A2NFR5;F8W733;C9J2G0	BRCA1-A complex subunit BRE	BRE	4	4	4	25.4252	25.4592	25.4273	25.6191	25.7919	25.4718	25.4372	0.0190526	25.6276	0.160219	-0.190367	0.110495
Q8WY22;REV__Q96PE2	BRI3-binding protein	BRI3BP	4	4	4	28.0358	28.2018	28.0689	27.5568	27.5045	27.2593	28.1022	0.0878579	27.4402	0.158831	0.661967	0.00321286
Q8TDN6;A0JLQ5;B4E0B8;Q9NUW4	Ribosome biogenesis protein BRX1 homolog	BRIX1;BXDC2	15	15	15	30.8457	31.1715	31.506	30.1272	30.4167	30.0424	31.1744	0.33016	30.1954	0.196257	0.978967	0.0115585
Q5VW32;F5GXQ0;B7Z953;B7Z9G5;B7Z1V1;Q5VW33	BRO1 domain-containing protein BROX	BROX;C1orf58	6	6	6	26.9289	26.7154	26.9327	27.5723	27.5228	27.6518	26.859	0.124376	27.5823	0.0650788	-0.7233	0.000871498
C9JB13;Q9NW68-2;Q9NW68;B4DM89;Q9NW68-7;Q9NW68-3;E9PS77;Q9NW68-5;Q9NW68-9;Q9NW68-4;Q9NW68-8;B7ZA57;E9PQA7	BSD domain-containing protein 1	BSDC1	4	4	4	24.965	24.6962	24.8018	25.4326	25.2628	25.1013	24.821	0.135425	25.2656	0.165667	-0.444567	0.0227865
B4DY23;P35613-2;P35613;P35613-4;B4DNE1;I3L192;A8MZ77	Basigin	BSG	9	9	2	31.9406	32.1534	32.0233	31.3869	31.6042	31.3851	32.0391	0.107276	31.4587	0.125981	0.580367	0.0037094
Q10589-2;Q10589;B4E0Z6	Bone marrow stromal antigen 2	BST2	3	3	3	27.6786	27.891	27.9397	28.3616	28.3342	28.1	27.8364	0.13884	28.2653	0.143779	-0.428833	0.0205429
O14981;Q05C17	TATA-binding protein-associated factor 172	BTAF1	2	2	2	23.1734	22.304	22.7678	22.7689	22.8895	23.0734	22.7484	0.435025	22.9106	0.153343	-0.1622	0.575375
P20290;P20290-2;H0Y9Y1;D6RDG3	Transcription factor BTF3	BTF3	6	6	6	29.2999	28.8782	29.1939	29.3223	29.3974	29.6098	29.124	0.219368	29.4432	0.149114	-0.319167	0.105529
Q6PJ77;Q96K17;E9PL10;Q96K17-2	Transcription factor BTF3 homolog 4	BTF3L4	6	6	6	28.9007	28.6734	28.8695	29.1108	29.1265	29.0869	28.8145	0.123217	29.1081	0.019941	-0.293533	0.0151831
O60566;O60566-3;O60566-2	Mitotic checkpoint serine/threonine-protein kinase BUB1 beta	BUB1B	3	3	3	24.3901	25.1518	25.0526	24.6468	24.2946	24.1021	24.8648	0.414112	24.3478	0.276224	0.517	0.146423
J3QT28;O43684-2;O43684;B4DDM6;J3QSX4	Mitotic checkpoint protein BUB3	BUB3	12	12	12	30.668	30.9761	30.7574	30.6068	30.7295	30.5554	30.8005	0.158507	30.6306	0.0894502	0.169933	0.18115
P41223;B7Z4S9;C9JNV2;C9JCD9;F8WCN7	Protein BUD31 homolog	BUD31	8	8	8	28.0613	28.1567	28.2636	27.9058	27.964	28.0245	28.1605	0.101204	27.9648	0.0593537	0.195767	0.0445599
Q13895;H7BY94;F8WBL2	Bystin	BYSL	11	11	11	28.2631	28.2154	28.1954	27.9715	27.9605	28.1075	28.2246	0.0347817	28.0132	0.08188	0.211467	0.0146459
Q7L1Q6;Q7L1Q6-4;Q53FN7;Q7L1Q6-3;Q7L1Q6-2;C9IZ80;D3DN77;B3KU41;C9JFN4;C9J188;C9JWF5;H0Y503;C9JV57;Q3LIC9	Basic leucine zipper and W2 domain-containing protein 1	BZW1;hCG_2022736	18	18	17	30.6809	30.327	30.4448	30.8132	30.7965	30.9204	30.4842	0.180215	30.8434	0.0672333	-0.359133	0.0318572
E7ETZ4;Q9Y6E2;B3KM68;B7Z4K8;B5MCH7;B5MCE7;Q75MG1;Q05D83;C9JF98;Q96JW5;E7EMS9;E9PFD4;B7Z6N5;F8WDX8	Basic leucine zipper and W2 domain-containing protein 2	BZW2	14	13	13	29.5157	29.2069	29.3229	29.6333	29.5486	29.9043	29.3485	0.155984	29.6954	0.185803	-0.3469	0.0684511
B4DLM7;Q9H6V3;Q96RR1;Q96RR1-2	Twinkle protein, mitochondrial	C10orf2;PEO1	2	2	2	21.6917	22.4373	23.013	23.7894	21.4385	21.2766	22.3807	0.662468	22.1682	1.40636	0.2125	0.824474
E9PJU8;Q9H0W9-4;E9PQS1;Q9H0W9-2;Q9H0W9;A8K718;E9PPB5;Q9H0W9-3	Ester hydrolase C11orf54	C11orf54	2	2	2	22.6534	23.0231	22.4659	23.7966	23.7131	23.1339	22.7141	0.283521	23.5479	0.360928	-0.833733	0.0346363
E9PM92;O00193;E9PQA1;E9PRZ9;E3W975	Small acidic protein	C11orf58;SMAP	2	2	2	23.804	23.4764	24.3106	23.9859	23.965	24.1066	23.8637	0.420289	24.0192	0.0764372	-0.1555	0.562601
Q9H3H3;Q9H3H3-2;Q9H3H3-3	UPF0696 protein C11orf68	C11orf68	5	5	5	25.8	25.6942	25.9864	26.7477	26.5572	26.9977	25.8269	0.147941	26.7675	0.220919	-0.940667	0.00359319
Q53FT3;E9PJB2;E9PPG8	Protein Hikeshi	C11orf73	3	3	3	23.7496	23.4143	24.1787	24.7387	24.5897	24.3913	23.7809	0.383158	24.5732	0.174284	-0.792367	0.0310686
Q9BUA3	Uncharacterized protein C11orf84	C11orf84	2	2	2	22.2967	21.8559	21.1345	22.7114	22.0828	22.2574	21.7624	0.586718	22.3505	0.324484	-0.588167	0.203279
Q9HB07;Q86UA3;F8VR84;Q8WYI2;F8VQQ3;Q96CT6;B4DE37;H3BPH3	UPF0160 protein MYG1, mitochondrial	C12orf10;MST024	10	10	10	27.9134	27.6472	27.6986	28.316	28.4979	28.5879	27.7531	0.141211	28.4673	0.138514	-0.7142	0.00333388
Q8N999-3;Q8N999	Uncharacterized protein C12orf29	C12orf29	2	2	2	28.9798	29.2621	29.2896	29.5578	29.4679	29.5477	29.1772	0.171477	29.5245	0.0492478	-0.3473	0.0279994
E7ENF1;Q96C57;F5H7W8;H0YGK4;F6TFQ5;F5H3K2;B4DRA4;G5EA44;F5H8B7;B4DWJ9;H0YF83	Uncharacterized protein C12orf43	C12orf43	7	7	7	26.4977	26.8316	27.1256	26.283	26.5664	26.6328	26.8183	0.314161	26.4941	0.18578	0.324233	0.198712
F8VQD9;Q9BSB4;H3BMZ4;F8VVA0	Autophagy-related protein 101	C12orf44;ATG101	2	2	2	22.3031	21.2175	22.8516	21.7874	21.5529	22.3328	22.1241	0.831631	21.891	0.400145	0.233033	0.684434
Q86TW5;Q9UKR5	Probable ergosterol biosynthetic protein 28	C14orf1	3	3	3	26.8373	27.2265	27.0895	26.4579	26.3881	26.4214	27.0511	0.197421	26.4225	0.0349122	0.628633	0.00557627
Q7Z3D6;Q7Z3D6-2;Q6IA66;B3KVU6;Q4LE40;Q53HP9;Q8NB88;G8JLP2;Q7Z3D6-5;H0YB09;Q7Z3D6-4;Q7Z3D6-3;H0YB62;H0YB11;E5RIL4;E5RJ62;E5RIU5	UPF0317 protein C14orf159, mitochondrial	C14orf159;C14orf159 variant protein	7	7	7	26.1614	26.407	26.2716	25.4934	26.2806	25.8586	26.28	0.123015	25.8775	0.393941	0.402467	0.166469
Q9Y224;Q5RLJ0;G3V4C6;H0YJB9;G3V4E7	UPF0568 protein C14orf166	C14orf166	11	11	11	29.1552	28.9674	29.0304	29.1869	29.3094	29.282	29.051	0.0955797	29.2594	0.0642923	-0.208433	0.0350474
B4E381;H3BR29;H3BSM7;Q96GQ5;B4DJP2;Q96GQ5-2;I3L2V0;B4DKB6	UPF0420 protein C16orf58	C16orf58	8	8	8	26.06	26.3035	26.1176	25.9836	25.7304	25.4372	26.1604	0.127259	25.7171	0.273444	0.4433	0.0635906
G5E9I3;B3KT69;F5H7K1;Q7Z3J2;E7EWW0;H3BVG8;H3BV68;Q7Z3J2-2;C9J7I2	UPF0505 protein C16orf62	C16orf62	2	2	2	22.8428	24.9607	22.5372	22.7381	22.9718	23.4032	23.4469	1.31986	23.0377	0.337412	0.4092	0.63035
Q9BSU1;H3BRA5;H3BS58;H3BSG0	UPF0183 protein C16orf70	C16orf70	2	2	2	26.2131	26.1517	26.1955	26.4011	26.5492	26.1725	26.1868	0.0316179	26.3743	0.189778	-0.1875	0.166685
Q9Y6A4;B4DN94;H3BPA3	UPF0468 protein C16orf80	C16orf80	8	8	8	27.1798	27.0287	27.2576	27.0727	26.7971	27.1046	27.1554	0.11639	26.9915	0.16908	0.1639	0.238855
F8W038;Q8IXM2;Q8IXM2-3;H0YIS7;Q8IXM2-2;F8W1H0	Chromatin complexes subunit BAP18	C17orf49;BAP18;RNASEK-C17orf49	2	2	2	23.7884	23.408	22.8602	24.129	24.4996	25.0012	23.3522	0.466609	24.5433	0.437737	-1.19107	0.0321443
Q9BQA9-2;Q9BQA9;H0Y2X1;J3KTF4;J3QRG5;J3KSJ5;J3QQQ4;J3QRZ2;J3QLB7;J3QKS6	Uncharacterized protein C17orf62	C17orf62	3	3	3	25.7117	26.4682	25.8012	25.7328	25.7024	25.3826	25.9937	0.413359	25.6059	0.194009	0.387767	0.215286
Q9HAS0;J9JIC5;Q8NI83;J3KRR1;K7ERX0;J3QKQ1;K7EIQ2;K7EII1	Protein Njmu-R1	C17orf75;OK/SW-cl.19	6	6	6	25.7741	25.2751	25.671	26.1059	25.9731	26.1021	25.5734	0.263428	26.0604	0.075599	-0.486967	0.0370181
Q53F19;L0R6D6;K7ELP6;Q53F19-2	Uncharacterized protein C17orf85	C17orf85	3	3	3	24.4931	24.2641	24.2575	24.1368	24.2496	24.1172	24.3382	0.134159	24.1679	0.0714583	0.170367	0.124192
Q96B23;Q5BIX2;Q96B23-2	Uncharacterized protein C18orf25	C18orf25;ARKL1	2	2	2	22.9904	23.7621	22.1726	21.3002	22.1035	21.6987	22.975	0.794861	21.7008	0.401654	1.27423	0.0683425
B7Z201;K7ENL9;B7Z3Q1;Q96DM3;B7Z2Y1;K7EIS6	Uncharacterized protein C18orf8	C18orf8	4	4	4	27.5078	27.5202	27.8042	27.1403	27.2223	27.4286	27.6107	0.167662	27.2637	0.148549	0.347	0.055051
Q969H8;M0QYN0;M0QXF7	UPF0556 protein C19orf10	C19orf10	5	5	5	29.1176	28.9155	29.1272	28.7804	28.7962	28.7424	29.0534	0.11955	28.773	0.0276528	0.280433	0.0166997
Q9BQ61;K7ELS0;K7ERU7;K7EN60;B2RE11	Uncharacterized protein C19orf43	C19orf43	2	2	2	24.2058	24.1912	24.3673	25.0012	24.8335	25.0855	24.2548	0.0977297	24.9734	0.128279	-0.718633	0.00151687
Q9BSF4	Uncharacterized protein C19orf52	C19orf52	2	2	2	26.0351	26.6449	26.3752	25.4201	25.7319	25.6406	26.3517	0.305577	25.5975	0.160299	0.7542	0.0193412
Q9NS00-2;Q9NS00	Glycoprotein-N-acetylgalactosamine 3-beta-galactosyltransferase 1	C1GALT1	2	2	2	23.5893	24.2308	23.4261	24.0784	23.101	23.0484	23.7487	0.425382	23.4093	0.580083	0.339467	0.459599
Q96EU7	C1GALT1-specific chaperone 1	C1GALT1C1	3	3	3	22.9825	23.8478	22.5403	21.8327	23.5986	22.1284	23.1235	0.665062	22.5199	0.945809	0.603633	0.416997
Q6ZSJ8	Uncharacterized protein C1orf122	C1orf122	2	2	2	23.4682	23.4054	23.2696	23.4448	23.7	23.843	23.3811	0.101511	23.6626	0.201717	-0.281533	0.0969565
Q9NWV4;D3DQ38;B1ARP7	UPF0587 protein C1orf123	C1orf123	3	3	3	26.6186	26.356	26.486	26.5013	26.6555	26.7912	26.4869	0.131302	26.6493	0.145048	-0.162467	0.223742
Q8NAX2	Uncharacterized protein C1orf172	C1orf172	2	2	2	23.5557	23.4918	23.6398	22.9309	22.8059	23.1034	23.5624	0.0742294	22.9467	0.149381	0.6157	0.00307309
Q8IYL3	UPF0688 protein C1orf174	C1orf174	2	2	2	24.1631	24.3514	24.0654	24.0571	23.683	23.7314	24.1933	0.145372	23.8238	0.203459	0.369467	0.0626943
Q07021;A8K651;I3L3Q7;I3L3B0	Complement component 1 Q subcomponent-binding protein, mitochondrial	C1QBP	8	8	8	31.4115	31.7013	31.3946	30.818	30.9714	30.5999	31.5025	0.172402	30.7964	0.186687	0.706033	0.00857071
Q9BUV8-5;Q9BUV8-4;Q9BUV8-3;Q9BUV8-2;Q9BUV8;Q9BZT8	Uncharacterized protein C20orf24	C20orf24	3	3	3	25.5242	25.802	25.538	25.0148	24.8095	25.6518	25.6214	0.156556	25.1587	0.439201	0.4627	0.160778
P30042;P30042-2;H7C1F6;H7C2G3;F2Z2Q0;H7BYH1	ES1 protein homolog, mitochondrial	C21orf33	5	5	5	27.9287	27.8278	28.0162	27.5236	27.7069	27.5308	27.9242	0.0942794	27.5871	0.103812	0.337133	0.0140997
Q9Y3I0;B4DNA0;E7EQS9;B4DNG5;B4DXF1	tRNA-splicing ligase RtcB homolog	C22orf28	16	16	16	30.2945	30.0858	30.2793	30.3165	30.3763	30.4408	30.2199	0.116354	30.3779	0.0621648	-0.158	0.106687
F5H3N1;B4DJ03;Q86YS7;Q86YS7-2;B7ZLK2;Q86YS7-3;B7ZLK1;F5H2A1;B7ZLL0;F5H5R1;A0A024RB03;H0YGJ3;H0YFE9;H0YFC4	C2 domain-containing protein 5	C2CD5;KIAA0528	3	3	3	24.2743	24.0609	24.4574	23.7872	24.4382	24.0357	24.2642	0.198443	24.087	0.328522	0.177167	0.468773
B4DS67;B4DLH2;Q8N357	Solute carrier family 35 member F6	C2orf18;SLC35F6	2	2	2	27.4348	27.6623	27.6039	27.0072	27.2582	26.9306	27.567	0.118154	27.0653	0.171362	0.501667	0.0139802
Q9H6V9;Q9H6V9-2;B5MDU6;Q9H6V9-4;B5MCU4;Q9H6V9-3;B4DS38;B4DU46;C9JHU6;B5MCE2;C9JUM0;B4DRG3	UPF0554 protein C2orf43	C2orf43	3	3	3	24.744	24.9466	24.7199	24.8254	24.6663	24.472	24.8035	0.124513	24.6546	0.176992	0.148933	0.29913
Q8WWC4;H7C0V0	Uncharacterized protein C2orf47, mitochondrial	C2orf47	5	5	5	27.9267	28.2286	28.0668	27.5193	27.6135	27.2273	28.074	0.15108	27.4534	0.201365	0.620667	0.0129462
Q6NW34;B4E228;Q6NW34-2;B4DJ73;A8MVI8;B4DHL5;B4DVN9;E9PFF8;B4DUV5;B4E1X5;B4DDJ6;C9J9E3;F8WBQ8	Uncharacterized protein C3orf17	C3orf17	7	7	6	26.4997	26.6992	26.8203	26.1424	26.0341	26.1232	26.6731	0.16189	26.0999	0.0577875	0.573167	0.00446332
Q96FZ2;E7EMP6;D6R9T3;B4DMK2;D6RGK7;D6RAZ3;D6RAI0	UPF0361 protein C3orf37	C3orf37	8	8	8	25.8529	25.5084	25.5721	26.1204	26.0587	26.3748	25.6445	0.183297	26.1846	0.167554	-0.540167	0.0196482
Q8NDZ4;E7ET39;B3KTD4;Q8NDZ4-2;B3KT85	Deleted in autism protein 1	C3orf58	3	3	3	23.0675	23.8371	23.2638	23.1962	23.0612	22.5599	23.3895	0.399894	22.9391	0.335262	0.450367	0.209276
Q9NWY4	UPF0609 protein C4orf27	C4orf27	5	5	5	25.2443	24.784	25.2922	25.7329	25.4283	25.8333	25.1068	0.280606	25.6648	0.210905	-0.558	0.0512007
Q49AR2;B4DR92;E5RHP8	UPF0489 protein C5orf22	C5orf22	2	2	2	24.2356	22.3171	23.4847	21.6427	24.1189	23.765	23.3458	0.966763	23.1755	1.33921	0.170267	0.86697
A6NDU8	UPF0600 protein C5orf51	C5orf51	2	2	2	23.8214	23.8697	24.2257	24.4822	23.4501	24.8481	23.9723	0.220804	24.2601	0.724973	-0.287867	0.546532
Q9H993;F5GZY1;B4DPT6	UPF0364 protein C6orf211	C6orf211	7	7	7	25.9698	25.6498	25.7581	26.9009	26.6105	26.8654	25.7926	0.16276	26.7923	0.158412	-0.9997	0.00158943
Q9BRJ6;C9JQV0;A0A024R836;H7C0T1;H7C2R9	Uncharacterized protein C7orf50	C7orf50	10	10	10	28.4633	28.6454	28.6912	28.3063	28.0883	28.0702	28.6	0.120552	28.1549	0.131399	0.445033	0.0124215
Q6P1X6;H0YF29;Q6P1X6-2;J3KNI2	UPF0598 protein C8orf82	C8orf82	5	5	5	25.0523	25.1632	25.0393	24.4379	24.286	24.682	25.0849	0.0680919	24.4686	0.199781	0.6163	0.00719323
Q5T280;Q9P041;B4E0X4;R4GNG4	Uncharacterized protein C9orf114	C9orf114	9	9	9	28.7448	28.8305	28.7277	28.0004	28.1307	28.0121	28.7677	0.0550829	28.0477	0.072089	0.719933	0.000162355
Q96GE9-2;Q96GE9	Transmembrane protein C9orf123	C9orf123	3	3	3	26.3549	26.6298	26.8292	26.0333	25.7724	25.8973	26.6046	0.238149	25.901	0.130489	0.703633	0.010923
Q9BUH6;Q9BUH6-2	Uncharacterized protein C9orf142	C9orf142	2	2	2	24.227	23.0103	23.2687	22.9441	23.3657	23.7521	23.502	0.641024	23.354	0.404128	0.148033	0.752107
Q6GVN4;Q9NZ63;Q9P0Q6	Uncharacterized protein C9orf78	C9orf78	2	2	2	25.8147	25.4323	25.7057	25.2266	25.3381	25.2691	25.6509	0.197002	25.2779	0.0562724	0.372967	0.0344135
Q96LW7-2;Q96LW7	Bcl10-interacting CARD protein	C9orf89	3	3	3	25.06	25.4658	25.44	25.0185	24.958	24.5482	25.3219	0.227207	24.8416	0.255858	0.480367	0.0718618
Q8N1Q1	Carbonic anhydrase 13	CA13	2	2	2	22.8876	21.3795	21.2107	23.2845	21.5969	23.4559	21.8259	0.923296	22.7791	1.0274	-0.953167	0.298027
Q9Y376;Q7Z4X0;Q53RN7	Calcium-binding protein 39	CAB39	12	12	12	28.8585	28.4624	28.7336	28.9572	28.9292	29.2718	28.6848	0.202503	29.0527	0.190233	-0.3679	0.0835374
Q9HB71-3;Q9HB71;Q6NVY0;B4DFD3	Calcyclin-binding protein	CACYBP	13	13	13	30.9215	30.3142	30.6631	31.2982	31.1703	31.4962	30.6329	0.304772	31.3216	0.164202	-0.688633	0.0261654
P27708;Q53SY7;F8VPD4;H7C2E4;G1UI39;H7BZB3;H7C3Z5;Q53SZ4	CAD protein;Glutamine-dependent carbamoyl-phosphate synthase;Aspartate carbamoyltransferase;Dihydroorotase	CAD	62	62	61	31.4149	31.0846	31.1619	31.6125	31.5225	31.7522	31.2205	0.172763	31.6291	0.115743	-0.4086	0.0271948
P22676;H3BN14;H3BMN5;A6NER6;B7Z9J4;B7Z380;P05937	Calretinin	CALB2	4	4	4	25.6043	25.5105	25.4338	22.9447	23.3316	22.6087	25.5162	0.0853928	22.9617	0.361749	2.55453	0.000285252
Q9P1Z2-2;Q9P1Z2-3;Q9P1Z2;F8VWP8;F8VPN1;F8VUB3;F8VZI3;F8W0X2;F8VRQ9;F8VXS2;F8VQE3;Q7Z313;H3BRW8;Q9P1Z2-4;B3KS47	Calcium-binding and coiled-coil domain-containing protein 1	CALCOCO1;DKFZp686A11272	2	2	2	22.4288	22.7953	22.6134	23.073	23.2758	22.2706	22.6125	0.183252	22.8731	0.53157	-0.260633	0.467044
Q13137-4;Q13137;Q13137-3;D6RJE7;D6RF70;D6REB0;Q13137-5;B4E1X7;Q13137-2;I3L4E1;I3L493;D6RBI4	Calcium-binding and coiled-coil domain-containing protein 2	CALCOCO2	5	5	5	25.1028	24.6256	24.8797	24.9861	24.9887	25.4842	24.8694	0.238768	25.153	0.286831	-0.283633	0.258418
Q05682-5;Q05682-4;F5H1Z9;B7Z6G4;E9PGZ1;Q9NYG1;B4DPW5;C9J813;E7EX44;Q05682-3;Q05682-6;Q05682-2;Q05682;Q6PJM5;B4E3I0;Q6P707;Q7Z2Y9;Q05DR4;Q5HY93;C9JEK3;C9JE79;F8WE61	Caldesmon	CALD1	21	21	21	30.0185	29.8221	29.794	30.086	30.044	30.1231	29.8782	0.122313	30.0844	0.0395753	-0.206167	0.0499355
P62158;B2RDW0;H0Y7A7;Q9BRL5;E7ETZ0;E7EMB3;Q96HY3;A8K1M2;M0QZ52;G3V361;F8WBR5;G3V479;G3V226;P27482	Calmodulin	CALM1;CALM2;CALM3	8	8	8	30.6005	30.4829	30.881	30.4232	30.4708	30.4536	30.6548	0.204529	30.4492	0.0241031	0.2056	0.15884
P27797;Q53G71;B4E2Y9;B4DHR1;K7EJB9;K7EL50	Calreticulin	CALR	28	28	28	34.0516	34.2988	34.022	33.5359	33.6334	33.4396	34.1241	0.151988	33.5363	0.0969006	0.587833	0.0048383
O43852;B3KQF5;O43852-3;O43852-6;O43852-15;O43852-10;O43852-5;H0Y875;O43852-9;O43852-13;O43852-14;O43852-11;B3KQK3;O43852-12	Calumenin	CALU	13	13	3	30.0792	30.1769	30.1816	29.6488	29.7234	29.3551	30.1459	0.0578117	29.5758	0.194709	0.570133	0.008268
Q13557-8;Q13557-12;Q13557-10;D6R938;Q13557;E9PBG7;Q13557-6;Q13557-11;E9PF82;B7Z2B0;Q13557-9;Q13557-5;Q13557-3;Q13557-4;Q4G1A8;Q92991;H0Y9J2;D6RHX9;E9PBE8;E7EQE4;H0Y9C2;B7Z1Z6;H7BXS4;Q13554-7;Q9UQM7;Q8IWE0;Q13554-4;Q9UQM7-2;Q13554-6;Q13554-3;Q13554-8;Q13554-5;D3DVK8;Q53H78;Q13554-2;Q13554	Calcium/calmodulin-dependent protein kinase type II subunit delta	CAMK2D	5	4	4	24.9379	24.9502	24.4239	24.7962	25.0599	24.9136	24.7707	0.300372	24.9232	0.132114	-0.152567	0.46579
Q13555-10;Q5SWX3;Q13555-3;Q13555-5;Q13555-4;Q13555-7;Q13555-9;Q13555-2;Q13555-8;Q13555;Q13555-6;Q8WU40;A8K6N9;B3KY86;Q13280;H0Y6G2;B3KTH7;Q59FI6;B4DVQ3	Calcium/calmodulin-dependent protein kinase type II subunit gamma	CAMK2G	5	5	4	26.2539	26.3113	26.3305	26.417	26.4139	26.5715	26.2986	0.0398559	26.4675	0.0901088	-0.1689	0.0411815
P49069	Calcium signal-modulating cyclophilin ligand	CAMLG	2	2	2	24.3974	25.0663	25.0025	24.4302	24.2931	24.4452	24.8221	0.369153	24.3895	0.0838211	0.432567	0.11891
Q86VP6;A8K8U1;Q86VP6-2;B3KMG3;Q86VP6-3;H0YH27;B3KM30;F5H6I6;F8WBB8	Cullin-associated NEDD8-dissociated protein 1	CAND1	45	45	43	31.4972	31.1054	31.4035	31.9299	31.9296	32.0431	31.3354	0.204593	31.9675	0.0654428	-0.632167	0.00699531
O75155-2;O75155	Cullin-associated NEDD8-dissociated protein 2	CAND2	5	3	3	24.7854	24.938	24.8404	21.0868	24.6947	24.8296	24.8546	0.0772847	23.537	2.12304	1.31757	0.343211
Q8WVQ1-3;Q8WVQ1;Q8WVQ1-2;K7EN15	Soluble calcium-activated nucleotidase 1	CANT1	10	10	10	27.8956	28.1747	28.1305	27.6419	27.6629	27.571	28.0669	0.150016	27.6253	0.048155	0.441667	0.00830706
P27824;B4DGP8;B4E2T8;D6RGY2;Q6ZP56;H0Y9Q7;Q16094;D6RDP7;D6RFL1;D6RB85;H0Y9H1;D6RAU8;D6RAQ8;D6RHJ3;D6RD16	Calnexin	CANX	35	35	35	34.1927	34.5267	34.3691	33.9312	33.949	33.7624	34.3628	0.167088	33.8809	0.10298	0.481967	0.0131246
D3DPU2;B2RDY9;B4DNW7;B4DI38;Q01518;B4DNY3;Q5T0R1;Q5T0R7;Q5T0R6;Q5T0R5;Q5T0R4;Q5T0R3;Q5T0R2	Adenylyl cyclase-associated protein;Adenylyl cyclase-associated protein 1	CAP1	24	24	1	32.4791	32.2039	32.242	33.2345	32.9939	33.2174	32.3083	0.14911	33.1486	0.134247	-0.840267	0.00191772
E9PDI2;B7Z4M3;P40123;B7Z385;Q5JPJ8;B7Z1C4;F8WDB9	Adenylyl cyclase-associated protein;Adenylyl cyclase-associated protein 2	CAP2;DKFZp686D0714	4	3	3	24.1911	22.8699	24.0611	24.1972	24.5186	24.9296	23.7074	0.728174	24.5485	0.367112	-0.8411	0.148561
P40121;P40121-2;B2R9S4;B4DU58;E7ENU9;B8ZZL6;H7C0X8	Macrophage-capping protein	CAPG	12	12	12	30.9413	30.5743	30.5942	31.3047	31.3623	31.5025	30.7033	0.206383	31.3898	0.101734	-0.686567	0.0066604
P07384;A0A024R5A3;A0A024R580;B2RDI5;B4DWH5;B4DS85;E9PRM1;E9PLX0;E9PJJ3;E9PLC9;E9PMC6;E9PJA6;E9PSA6;E9PQB3;E9PL37;E9PIA9	Calpain-1 catalytic subunit	CAPN1	33	33	33	30.4559	30.2318	30.4047	31.4364	31.5049	31.5884	30.3641	0.117428	31.5099	0.0761233	-1.14577	0.000143573
Q59EF6;P17655;P17655-2;B4E1R7;B4DN77;B3KUH9;Q6ZVC6	Calpain-2 catalytic subunit	CAPN2	28	28	3	30.793	30.5091	30.5814	31.4551	31.2473	31.4025	30.6278	0.147536	31.3683	0.108039	-0.740467	0.0021763
C6EVS4;P20807-2;B4DEU4;Q762C7;A0A024R9M1;Q762C8;C6EVS3;P20807-3;F8W8F5;P20807	Calpain-3	CAPN3	2	2	2	27.4048	22.2888	27.1863	20.4519	22.3063	22.3535	25.6266	2.89271	21.7039	1.08452	3.92273	0.0927248
P04632;K7ELJ7;K7EM73;K7EKD8;U3KQE2;K7EIV0;U3KPR7;K7ES78;K7EMQ1;Q96L46	Calpain small subunit 1	CAPNS1	10	10	10	29.5102	29.2577	29.3364	30.4287	30.2245	30.3957	29.3681	0.1292	30.3496	0.109618	-0.981533	0.000554743
Q14444-2;Q14444;E9PLA9;G3V153;B3KXU8;E9PP31;B4DSF8	Caprin-1	CAPRIN1	11	11	11	29.8523	29.6636	29.835	30.1978	30.21	30.3579	29.7836	0.104311	30.2552	0.0891209	-0.4716	0.00399432
Q13938;K7EL21;Q8NF12;Q96ET4;K7ES72;Q13938-3	Calcyphosin	CAPS;FLJ00390	6	6	6	25.7348	25.5763	25.7991	25.8802	25.4063	25.7624	25.7034	0.114671	25.683	0.246734	0.0204333	0.902784
P52907;A8K0T9	F-actin-capping protein subunit alpha-1	CAPZA1	11	9	9	30.1807	30.2469	30.1446	30.5215	30.5084	30.4591	30.1907	0.0518828	30.4963	0.0329035	-0.3056	0.000997641
Q53GC7;P47755;F8W9N7;B4DE01;C9JUG7;P47755-2;F8WED3	F-actin-capping protein subunit alpha-2	CAPZA2	13	13	11	29.8429	29.7625	29.8469	30.1871	30.1428	30.1153	29.8174	0.0476157	30.1484	0.0362261	-0.330967	0.000663039
P47756-2;B2R7T8;B1AK87;B1AK88;P47756;B4DWA6;B1AK85;F6USW4;F6Q0E3;Q7L4N0	F-actin-capping protein subunit beta	CAPZB	13	13	13	30.1135	29.8985	29.9441	30.3085	30.3186	30.4751	29.9854	0.113285	30.3674	0.0934075	-0.382033	0.0107676
Q9Y2V2;H3BSW7;H3BUY4;H3BPY5;H3BNU9;H3BTK3;I3L3X8	Calcium-regulated heat stable protein 1	CARHSP1	3	3	3	26.7661	26.1737	26.3756	27.0233	27.1586	27.3427	26.4385	0.301162	27.1749	0.16032	-0.7364	0.0201476
Q86X55-1;Q86X55;Q86X55-2;K7EK20;K7EPK1;K7EQA8	Histone-arginine methyltransferase CARM1	CARM1	6	6	6	26.306	26.0371	26.3178	26.6221	26.601	27.3994	26.2203	0.158766	26.8742	0.454988	-0.653867	0.0785006
Q53HG6;P49589-2;B4DKY1;P49589;B4DPV7;P49589-3;A8K067;B4DI19;A8MVQ3;Q59HE5;C9JLN0;E9PRS8;E9PLP0	Cysteine--tRNA ligase, cytoplasmic	CARS	16	16	16	27.9446	27.6338	27.8292	28.4578	28.4674	28.6902	27.8025	0.157107	28.5385	0.131493	-0.735933	0.00339757
Q9HA77;B7Z7E6;Q6AW83;H0YFF0;F5H579	Probable cysteine--tRNA ligase, mitochondrial	CARS2	7	7	7	26.3038	27.1099	26.8477	26.5292	26.941	26.3114	26.7538	0.411172	26.5939	0.319743	0.159933	0.623006
Q6P4E1-2;A8K4R1;Q6P4E1-5;Q6P4E1;Q6P4E1-4;Q6P4E1-3;H0YMR0;H0YM51;Q8N7K6	Protein CASC4	CASC4	3	3	3	25.0679	25.1548	25.2855	24.7421	24.5963	24.738	25.1694	0.109532	24.6921	0.0830194	0.477267	0.00384796
O14936-3;B7ZKY2;O14936;O14936-4;O14936-6;F8W998;O14936-2;H9KV37;Q5JS79;Q5JS72;O14936-5;Q5JS74	Peripheral plasma membrane protein CASK	CASK	4	4	4	25.3314	25.5575	25.402	25.2392	25.4431	25.2762	25.4303	0.115676	25.3195	0.108628	0.1108	0.293105
Q8WXE0-2;Q8WXE0	Caskin-2	CASKIN2	2	2	2	23.5519	23.1335	22.8574	23.2442	23.3357	22.9609	23.1809	0.349671	23.1803	0.195408	0.000666667	0.997838
P42574;C9JXR7;A8MVM1;Q5HYI3	Caspase-3;Caspase-3 subunit p17;Caspase-3 subunit p12	CASP3	3	3	3	24.2189	23.6731	23.8757	24.4685	24.9808	25.1147	23.9226	0.275902	24.8547	0.341066	-0.9321	0.021201
P55212;D6RHU3;P55212-2;D6RBM3	Caspase-6;Caspase-6 subunit p18;Caspase-6 subunit p11	CASP6	6	6	6	25.9342	25.6012	25.5588	26.4316	26.0949	26.5724	25.6981	0.205593	26.3663	0.245356	-0.668233	0.0224424
P55210-4;P55210;B4DWA2;P55210-3;Q5SVL2;B4DUB5	Caspase-7;Caspase-7 subunit p20;Caspase-7 subunit p11	CASP7	2	2	2	22.7588	23.4942	22.0676	22.7385	21.3186	22.4182	22.7735	0.713414	22.1584	0.74474	0.6151	0.359949
Q14790-3;B6CGU5;Q14790-2;Q14790;Q14790-4;Q14790-9;B5BU46;E7ETB7;E7EQ06;Q14790-6;Q14790-5;Q14790-8;Q14790-7;Q6NVI2;C3S3G0;E7EQ01;E7EVN1;H7C0E2;K4FGA0;C9JB29	Caspase-8;Caspase-8 subunit p18;Caspase-8 subunit p10	CASP8	7	7	7	25.5593	25.218	25.7986	26.652	26.2269	26.5288	25.5253	0.291789	26.4692	0.21872	-0.943933	0.010961
Q59HE3;B7Z4U9;P20810-9;B7Z468;P20810-5;E7ESM9;P20810-7;P20810-6;P20810-4;E9PCH5;P20810-8;B7Z574;P20810-2;P20810;A0A024RAN2;B2RCJ7;E7ES10;B7Z5T9;E7EVY3;P20810-3;Q6AZE3;B7Z5T6;E9PDE4;B7Z6N0;Q86YM9;H0Y7F0;E7EQ12;A8K8C4;H0Y9H6;E7EQA0;B7Z7L4;Q15786;B2RDU1;H0YD33;B7Z8S8;F8W7E0;Q13940;H0Y944;H0YA91;E9PSG1;D6RC54;D6RBR1;D6RAA8;D6RGF7;E7EQK6;E7EN75;B7Z8U1	Calpastatin	CAST	20	20	20	29.7637	29.4809	29.7412	29.4752	29.5732	29.4431	29.6619	0.157183	29.4972	0.0677747	0.164767	0.170794
P04040;B4DWK8;Q8TAK2	Catalase	CAT	11	11	11	27.516	28.0024	27.8088	27.9154	27.8602	27.6107	27.7757	0.24488	27.7954	0.162347	-0.0197	0.913142
Q03135;Q59E85;E9PCT5;A9XTE5	Caveolin-1;Caveolin	CAV1	10	10	3	33.8842	34.1904	34.0664	33.749	33.7193	33.5359	34.047	0.154019	33.6681	0.115419	0.378933	0.0270248
P51636;E9PCT3;P51636-2;P51636-3	Caveolin-2;Caveolin	CAV2	5	5	5	29.5263	29.6587	29.5961	29.3651	29.4244	29.0714	29.5937	0.0662326	29.287	0.189026	0.306733	0.0568338
A0A024R6W3;Q13951-2;A8K719;Q13951;J3KTD8;J3KRT0;J3KS23;H3BSC0	Core-binding factor subunit beta	CBFB	3	3	3	25.7125	26.0392	25.8834	26.9267	26.5222	26.6432	25.8784	0.163408	26.6974	0.207619	-0.819	0.00581125
P16152;P16152-2;E9PQ63;A8MTM1	Carbonyl reductase [NADPH] 1	CBR1	8	8	6	28.1552	27.9777	28.0535	28.2714	28.316	28.5869	28.0621	0.0890644	28.3914	0.170742	-0.3293	0.0414812
O75828;O60874	Carbonyl reductase [NADPH] 3	CBR3	5	3	1	25.0483	25.2122	25.4794	25.6213	25.3522	26.0097	25.2466	0.217603	25.6611	0.330549	-0.414433	0.143902
Q8N4T8;Q8N4T8-2;H0Y962;D6RAV8;D6RJF4;D6RGF2;B4DSP7	Carbonyl reductase family member 4	CBR4	4	4	4	27.6212	27.8128	27.673	26.8212	26.6943	26.6684	27.7023	0.0991109	26.728	0.0817743	0.974367	0.00019405
B7Z2D6;P35520;P35520-2;F5H2U1;B7Z6W5;Q9NTF0;H7C2H4;C9JMA6;Q96EH7;H7C1W6;H7C2W0	Cystathionine beta-synthase	CBS;DKFZp727E011	7	7	7	25.9595	25.7449	25.9007	27.1516	27.0425	27.436	25.8684	0.110894	27.21	0.203154	-1.34167	0.000553306
Q9BRT8;Q9BRT8-2;Q9BRT8-3;Q8IUF1;C9JGY1;F8WEG4;F5H3X4;B4DNG9;C9J3G2;Q6VB91;Q5RIA9;Q5JTY5;Q4V339;F2Z2T4;B7Z4F3;Q5RIA9-3;Q5RIB3;Q4V338;Q5RIB0;Q9BRT8-4;F8WEU0;B7Z8M0;Q4V340;A6NM15;Q9H2J8;S4R432;Q5RIB5;F2Z3H7;Q5JTY2;B4DDF6;Q6ZV90;H0Y857;Q6NVZ8;A8K970;E7EUZ7;H0Y5V3;Q5RIB2;Q4V342;H0Y601;Q5JTY0;H0Y6V8;Q9HAZ6;Q5RIA9-2;O60748	COBW domain-containing protein 1;COBW domain-containing protein 2;COBW domain-containing protein 5;COBW domain-containing protein 3;COBW domain-containing protein 6	CBWD1;CBWD2;CBWD6;CBWD3;CBWD5	9	9	9	25.683	25.4749	25.6048	26.4197	26.2482	26.4406	25.5876	0.105115	26.3695	0.105567	-0.781933	0.000811786
J3KS05;P83916;B5MD17;K7ELA4;C9JWS9;Q9Y654	Chromobox protein homolog 1	CBX1	6	5	5	28.5162	28.7315	28.9573	28.4677	28.5114	28.4636	28.735	0.220571	28.4809	0.0264932	0.2541	0.118652
Q13185;S4R2Y4;C9JMM0;B8ZZ43	Chromobox protein homolog 3	CBX3	9	8	7	30.7447	30.7875	30.9688	30.5191	30.6865	30.5872	30.8337	0.118969	30.5976	0.0841832	0.236067	0.0485381
P45973;Q6I9T7;F8VNY3	Chromobox protein homolog 5	CBX5	10	10	9	29.784	29.7719	29.9929	29.6867	29.7014	29.7271	29.8496	0.124249	29.7051	0.0204481	0.144533	0.117709
Q9HC52;C9JM54;C9J6K3	Chromobox protein homolog 8	CBX8	3	3	3	23.1124	23.9648	23.9922	22.8456	22.7388	22.7444	23.6898	0.500231	22.7763	0.0601097	0.913533	0.0348303
Q9NX28;Q6P1N0-2;Q6P1N0;K7EJY5;K7EMP1	Coiled-coil and C2 domain-containing protein 1A	CC2D1A	4	4	1	24.5639	24.3065	24.1291	24.5279	24.7251	25.1636	24.3332	0.218623	24.8055	0.325393	-0.472367	0.105179
Q5T0F9-3;H0Y517;H7C1U3;Q5T0F9-2;Q5T0F9;Q5T0F9-4	Coiled-coil and C2 domain-containing protein 1B	CC2D1B	6	6	6	26.4759	26.7367	26.5985	26.9252	26.8519	26.8258	26.6037	0.130478	26.8676	0.0515339	-0.263933	0.0311199
Q8IX12-2;Q8IX12;F5H1H2;F5H2E6;F5H3E1;H0YFJ7	Cell division cycle and apoptosis regulator protein 1	CCAR1	15	15	15	27.334	27.2056	27.0456	26.3398	26.4494	26.7479	27.1951	0.144488	26.5124	0.211211	0.6827	0.00987545
Q6YP21-3;Q6YP21;Q6YP21-2	Kynurenine--oxoglutarate transaminase 3	CCBL2	10	10	10	27.3481	27.2737	27.4071	27.3854	27.5374	27.8241	27.343	0.066848	27.5823	0.22277	-0.239333	0.149281
Q9NWR8;C9JTJ6	Coiled-coil domain-containing protein 109B	CCDC109B	3	3	3	25.1408	25.4171	25.0556	24.7106	24.7943	24.1164	25.2045	0.188981	24.5404	0.369601	0.664067	0.0502894
Q96CT7	Coiled-coil domain-containing protein 124	CCDC124	3	3	3	24.3523	24.3981	24.2147	22.5523	24.5959	24.6762	24.3217	0.0954524	23.9415	1.20372	0.380233	0.61446
Q96JG6-3;A7MD03;Q96JG6;H0Y7Q2;Q5JPD9;D6W5Q7;Q96JG6-2;Q9NXR2;Q75N11;B4DS55;C9JA29	Coiled-coil domain-containing protein 132	CCDC132;DKFZp313I2429;FLJ20097	4	4	4	23.872	23.7099	23.4031	24.0416	23.997	24.3591	23.6617	0.238142	24.1326	0.197447	-0.4709	0.057787
Q9H6E4;B0QY51	Coiled-coil domain-containing protein 134	CCDC134	3	3	3	25.4958	25.3248	25.6101	24.58	25.4225	23.2016	25.4769	0.143586	24.4014	1.12117	1.07553	0.174681
Q6PK04;I3L0U5;H6QX63	Coiled-coil domain-containing protein 137	CCDC137	5	5	5	25.5073	25.796	26.0774	25.5791	25.1778	25.1067	25.7936	0.285058	25.2879	0.254709	0.5057	0.0837393
B7ZAR0;O60826;B4DPB6;B4DLA4	Coiled-coil domain-containing protein 22	CCDC22	6	6	6	25.5685	25.5628	25.1097	25.8712	25.8199	25.9156	25.4137	0.263258	25.8689	0.0478914	-0.455233	0.0421054
Q96A33;Q96A33-2;J3QR89	Coiled-coil domain-containing protein 47	CCDC47	17	17	17	30.5068	30.783	30.6801	30.1476	30.289	30.0112	30.6566	0.139587	30.1493	0.138907	0.507367	0.0111387
Q96ER9-2;Q96ER9	Coiled-coil domain-containing protein 51	CCDC51	5	5	5	25.4231	25.8306	25.7356	25.4608	25.1758	25.2371	25.6631	0.213205	25.2912	0.150014	0.371867	0.0688949
F5GWI9;F5GXZ7;F5GZ97;Q9Y3C0;F5H0A7;F5GXZ4;F5H2P1	WASH complex subunit CCDC53	CCDC53	2	2	2	22.7214	23.0762	22.6402	21.7051	23.0458	23.734	22.8126	0.231867	22.8283	1.03179	-0.0157	0.980717
Q4VC31;C9JQ41;H7C525;C9JBU9	Coiled-coil domain-containing protein 58	CCDC58	5	5	5	28.4764	28.6464	28.5986	27.9102	28.0247	28.1335	28.5738	0.0876714	28.0228	0.111662	0.551	0.0025501
Q9P031;F8VNY5	Thyroid transcription factor 1-associated protein 26	CCDC59	2	2	2	23.9112	25.0139	25.1533	24.55	24.3251	23.9822	24.6928	0.680465	24.2858	0.285936	0.407033	0.393587
Q16204;A0A024QZJ7;Q05CP8;Q15302;J7M8C2;J7MDF2	Coiled-coil domain-containing protein 6	CCDC6	9	9	9	26.1315	25.9165	26.0782	26.1313	26.3452	26.4328	26.0421	0.111962	26.3031	0.155096	-0.261033	0.0773589
Q9H6F5;H0YG79;B4DY99	Coiled-coil domain-containing protein 86	CCDC86	7	7	7	25.5228	25.4976	25.9896	25.3283	25.5586	25.6775	25.67	0.277068	25.5215	0.177537	0.148533	0.478017
E9PKQ5;J3KN19;Q9GZT6-2;Q9GZT6;B2RE36;E9PPJ7;H0YF06	Coiled-coil domain-containing protein 90B, mitochondrial	CCDC90B	4	4	4	25.5263	25.6976	25.8424	26.6721	26.4805	26.0701	25.6888	0.158235	26.4076	0.307556	-0.7188	0.0227668
F8W9X7;Q567U6;H7C050	Coiled-coil domain-containing protein 93	CCDC93	2	2	2	24.7219	24.3408	22.268	24.6426	24.4212	24.1349	23.7769	1.32057	24.3996	0.25454	-0.622667	0.467531
M0R2S3;Q9BW85	Coiled-coil domain-containing protein 94	CCDC94	2	2	2	23.0737	22.8944	22.7663	22.9475	22.8944	21.5778	22.9115	0.154409	22.4732	0.775922	0.438233	0.391673
P14635-2;P14635;E9PC90;H1UBN2;D6RHI0;Q9BWU8;Q9BWV0;Q9BWU9;Q9BWU7;Q9BPX9;H0YA62	G2/mitotic-specific cyclin-B1	CCNB1;CCNB1V	5	5	5	26.12	25.5233	25.8805	26.4212	26.06	26.3375	25.8413	0.300278	26.2729	0.189067	-0.431633	0.102852
P51946;Q59FW7;A8K6Q5;D6RHI7;D6RG18	Cyclin-H	CCNH	7	7	7	26.1578	26.2223	26.4034	26.0013	26.0166	25.9291	26.2612	0.12733	25.9823	0.0467318	0.278833	0.0235712
C9JPL0;Q9UK58;Q9UK58-4;Q9UK58-5	Cyclin-L1	CCNL1	4	4	4	23.9895	23.865	24.0617	23.0802	23.6562	23.5778	23.9721	0.0995021	23.4381	0.312391	0.534	0.0477741
O60563;A8K4M5;O60563-2;Q9NR57;C9JUL2;H7BZ27	Cyclin-T1	CCNT1	5	5	4	27.3863	27.1856	26.409	26.5776	26.5255	26.3334	26.9936	0.516156	26.4788	0.128615	0.5148	0.168998
B7Z8E4;Q8ND76-3;Q8ND76-2;Q8ND76;B2RBH6;H7C0P7;Q8N7R7-3;Q8N7R7-2;Q8N7R7;Q5T2Q4	Cyclin-Y	CCNY	3	3	3	24.6419	24.6756	24.6597	24.4324	24.301	24.2888	24.6591	0.0168589	24.3407	0.0796197	0.318333	0.00247725
P78371;P78371-2;F5GWF6;F8VQ14;B7Z4R3;Q9H369	T-complex protein 1 subunit beta	CCT2	30	30	30	33.0329	32.7854	32.8469	33.2651	33.2822	33.3792	32.8884	0.128863	33.3088	0.0615362	-0.420433	0.0069853
B3KX11;P49368;Q59H77;B4DUR8;P49368-2;Q2TU64;E9PRC8;Q5SZX6;Q5SZX9;E9PQ35;E9PM09;Q5SZW8	T-complex protein 1 subunit gamma	CCT3	32	32	32	32.2833	31.9062	32.0649	32.3133	32.4658	32.622	32.0848	0.189336	32.467	0.154354	-0.382233	0.0535268
P50991;B7Z9L0;A8K3C3;B7Z2Z8;P50991-2;B7Z2F4	T-complex protein 1 subunit delta	CCT4	26	26	26	32.4923	32.2806	32.2517	32.748	32.6929	32.8738	32.3415	0.131365	32.7716	0.092724	-0.430033	0.00979047
P48643;Q9BU08;B7ZAR1;B4DZT5;E9PCA1;E7ENZ3;B4DDU6;B4DXI1;B4DE30;B4DYC8;P48643-2;B4DX08;Q96GI1;B4DZY9;Q9HB74;D6RIZ7;H0Y914	T-complex protein 1 subunit epsilon	CCT5	36	36	36	32.3175	31.9779	32.0449	32.4571	32.4502	32.5697	32.1134	0.179874	32.4923	0.0670903	-0.3789	0.0268177
Q59ET3;P40227;B2R9K8;B4DPJ8;P40227-2;A1JUI8;B4DN39;Q92526;Q92526-2;Q92526-3;J3KRI6	T-complex protein 1 subunit zeta	CCT6A	22	22	22	31.9292	31.7401	31.7133	32.1605	32.1366	32.2868	31.7942	0.117679	32.1946	0.0807083	-0.400433	0.00827642
Q99832;Q53HV2;Q6IBT3;Q99832-3;F5GZK5;Q99832-4;B7Z7I4;B7Z1C9;Q99832-2;F8WAM2;F8WBP8	T-complex protein 1 subunit eta	CCT7	27	27	27	32.1693	31.9365	31.8973	32.3928	32.2935	32.4096	32.001	0.147035	32.3653	0.0627454	-0.364267	0.0168651
P50990;P50990-2;Q53HU0;Q7Z759;P50990-3;H7C2U0	T-complex protein 1 subunit theta	CCT8	34	34	19	32.5765	32.2924	32.2978	32.8463	32.7755	32.9273	32.3889	0.162489	32.8497	0.0759571	-0.4608	0.0112491
P86790;F5H553;Q7L8P3;B4DJD2;F8WD66	Vacuolar fusion protein CCZ1 homolog B	CCZ1B;DKFZp586I1023	9	9	9	25.7581	25.797	25.1538	26.3281	26.1917	26.2744	25.5696	0.360647	26.2647	0.0687119	-0.6951	0.0305205
Q6YHK3;Q6YHK3-2;Q6YHK3-4;Q6YHK3-3	CD109 antigen	CD109	7	7	7	24.8564	24.77	24.7905	25.698	25.8439	25.8321	24.8056	0.0451443	25.7913	0.0810441	-0.9857	5.12917e-05
E9PMR4;P48509;E9PRJ3;Q53FU5;E9PJC8;E9PLZ6;K4DIB7	CD151 antigen	CD151	3	3	3	28.2245	28.3868	28.4464	28.1466	28.1161	27.9246	28.3526	0.114843	28.0624	0.120337	0.290133	0.0391238
Q9NZQ7;Q0GN75;Q9NZQ7-3;Q9NZQ7-2	Programmed cell death 1 ligand 1	CD274	3	3	3	25.3948	25.266	25.6285	24.775	24.8877	24.7019	25.4298	0.183762	24.7882	0.0936007	0.641567	0.00573654
A8K9J6;B4DK26;Q5ZPR3-3;Q5ZPR3-4;Q5ZPR3;A8K6Q6;H0YK40;H0YK59;H0YL10;Q5ZPR3-2	CD276 antigen	CD276	3	3	3	25.5153	25.9276	25.7245	25.1537	25.4609	25.0746	25.7225	0.206158	25.2297	0.204065	0.492733	0.0422993
Q9Y5K6	CD2-associated protein	CD2AP	9	9	9	27.3016	27.0751	27.3405	27.9367	27.8238	28.1756	27.2391	0.143325	27.9787	0.179621	-0.739633	0.00507403
O95400;Q5QTR6	CD2 antigen cytoplasmic tail-binding protein 2	CD2BP2	5	5	5	26.6487	26.8923	26.7394	25.9926	26.0874	26.2623	26.7601	0.123116	26.1141	0.136818	0.646033	0.00369959
O15446;O15446-2;Q05BI1;A0JLT1;A8K818	DNA-directed RNA polymerase I subunit RPA34	CD3EAP	5	5	5	26.0334	26.3513	26.7187	25.947	26.0477	25.7673	26.3678	0.342948	25.9207	0.142043	0.447133	0.105263
P25942;Q09LL4;Q6P2H9;H0YE23;P25942-2	Tumor necrosis factor receptor superfamily member 5	CD40	7	7	7	27.71	28.0384	27.847	27.2399	27.1502	27.0023	27.8651	0.164949	27.1308	0.119982	0.734333	0.00336966
B4DN59;P16070-18;P16070-12;A8K309;P16070-14;P16070-13;P16070-11;P16070-10;P16070-16;P16070-8;P16070-17;P16070-6;P16070-4;P16070-3;P16070-7;E7EPC6;P16070-5;P16070;H0YD13;H0Y2P0;H0YE40;H0YDW7;H0YCV9;B4E2X0;P16070-15;H0Y5E4;P16070-9;H0YDX6;H0YD17;E9PKC6;J3KN83;C1PHC4;C1PHC3;Q86UZ1;P16070-19;H0YF08;H0YD90;H0YEV3;H0YEU1	CD44 antigen	CD44	8	8	8	30.0161	30.3673	30.2515	29.0681	29.1634	29.175	30.2116	0.178962	29.1355	0.0586576	1.07613	0.000584959
P15529-15;P15529-12;P15529-14;P15529-11;P15529-13;P15529-10;P15529;P15529-9;P15529-7;P15529-8;P15529-4;P15529-6;P15529-3;P15529-5;P15529-2;P15529-16;Q92494;B4DL30	Membrane cofactor protein	CD46	5	5	5	28.1653	28.3448	28.4088	27.7264	27.8558	27.8684	28.3063	0.126233	27.8169	0.0785993	0.489433	0.00467942
E9PNW4;P13987;E9PR17;H0YET2	CD59 glycoprotein	CD59	4	4	4	28.96	29.0959	29.1285	28.7624	28.6703	28.6696	29.0615	0.0893717	28.7008	0.0533772	0.3607	0.00387885
A9YLN4;M1VPF6;P04233-2;P04233;H0YBZ2;U6FVB0;E7EQJ3;H0YBZ8;E7ESL3;P04233-3;E7ER71;B4DUJ2	Tyrosine-protein kinase receptor;HLA class II histocompatibility antigen gamma chain	CD74/ROS fusion;CD74-ROS1_C6;R32;CD74	4	3	3	27.6612	27.9939	28.0899	27.1134	27.2653	27.2592	27.915	0.224977	27.2126	0.0859927	0.702367	0.00722617
E9PJK1;E9PRJ8;H0YDL9;H0YDJ9;P60033;E9PIF1;A6NMH8;E9PM31;Q59FS9;H0YEE2	CD81 antigen	CD81	3	3	3	27.5051	27.5841	27.5164	27.1386	27.0042	26.99	27.5352	0.0427239	27.0443	0.082003	0.490933	0.000776693
P27701-2;Q6LET0;P27701;E9PJC7;E9PP61;E9PJB7;E9PJK9;E9PJ45;E9PM43	CD82 antigen	CD82	4	4	4	26.492	27.1627	25.9377	26.3489	26.6157	26.7065	26.5308	0.613421	26.557	0.185878	-0.0262333	0.946889
B4DPP0;A6NNI4;P21926;G8JLH6;F5GXT1;Q56CY1;B4DK09	CD9 antigen	CD9	4	4	4	29.3926	29.5648	29.5584	28.8243	28.7988	28.6432	29.5053	0.0976247	28.7554	0.0980296	0.749833	0.000717448
B3KUI0;P48960-2;B4DTS6;P48960-3;P48960;B4E336	CD97 antigen;CD97 antigen subunit alpha;CD97 antigen subunit beta	CD97	4	4	4	26.0663	26.6779	26.2384	25.5168	25.1635	25.1491	26.3275	0.315392	25.2765	0.208259	1.05107	0.00854282
P14209-3;P14209;B2R932;P14209-2;A8MQT7;H7C2F2	CD99 antigen	CD99	3	3	3	26.8529	27.2109	27.236	26.5559	26.9761	26.6244	27.0999	0.214305	26.7188	0.225445	0.381133	0.10108
O75794;X6RA30;X6RKY7;X6RF82;H7BZW7	Cell division cycle protein 123 homolog	CDC123	6	6	6	25.3161	24.866	25.0884	25.7815	25.324	25.7405	25.0902	0.225055	25.6153	0.253134	-0.525167	0.0549136
Q13042-3;Q13042-2;B2RCW0;Q13042;Q5T8C6;Q7Z651;B4DK74;Q59EG1	Cell division cycle protein 16 homolog	CDC16	13	13	13	27.5459	27.6303	27.576	27.7627	27.4689	27.5352	27.5841	0.0427743	27.5889	0.154094	-0.00486667	0.960491
B4E1H5;Q12834;B4DYP9;Q2VIM1	Cell division cycle protein 20 homolog	CDC20	2	2	2	23.9153	23.4098	23.6453	23.2626	23.4979	24.0748	23.6568	0.252946	23.6118	0.417901	0.0450333	0.880875
Q9UJX2;Q9UJX2-3;D6RBY8;D6RCF8;H0Y936;Q9UJX2-2	Cell division cycle protein 23 homolog	CDC23	11	11	11	27.7412	27.7383	27.661	27.7128	27.843	27.7191	27.7135	0.0454894	27.7583	0.07342	-0.0448	0.419757
G5EA36;P30260;P30260-2;B4DL80;I3L328;I3L394;I0EZ68;K7EMA6;E9PRZ6;I3L3H6;F6QPS0;B4DRN1	Cell division cycle protein 27 homolog	CDC27	10	10	10	27.3045	27.0047	27.1013	26.8403	26.9304	26.969	27.1368	0.153026	26.9132	0.066045	0.2236	0.0808106
P49427;U3KQP9;U3KQ77;U3KQB6	Ubiquitin-conjugating enzyme E2 R1	CDC34	3	3	3	24.9632	24.1053	24.1306	24.2806	24.1238	24.197	24.3997	0.488169	24.2005	0.0784575	0.199233	0.523662
Q16543;Q6FG59;K7EQA9;K7EKQ2;A1L0W4;K7EL68;K7EIU0	Hsp90 co-chaperone Cdc37;Hsp90 co-chaperone Cdc37, N-terminally processed	CDC37;MBD5	10	10	10	29.4528	28.8522	29.0791	29.8225	29.7804	29.8138	29.128	0.303275	29.8056	0.0222248	-0.677533	0.0181605
Q53H60;O60508;Q59H56;Q5SRN1;Q2TA76;B4DHE3;H0UI46;Q5SRM9	Pre-mRNA-processing factor 17	CDC40	14	14	14	27.4678	27.5522	27.3734	27.4284	27.3451	27.0771	27.4645	0.0894466	27.2835	0.183564	0.180933	0.199642
P60953;B4E1U9;P60953-1;A0A024R9T1;E7ETU3;B7ZAY4;B4DMH5;Q5JYX0;Q9UJM1;Q9UJM0;F8WET9;B1AH79;G3V4H1;G3V476;Q9H4E5-2;P17081;Q9H4E5;Q7Z513;Q59G91	Cell division control protein 42 homolog	CDC42	8	8	7	31.012	31.0376	31.0191	30.8667	30.7713	30.8832	31.0229	0.0132163	30.8404	0.0604084	0.1825	0.0069255
Q9Y5S2;Q86TR8;H0YLY0;Q86XZ8	Serine/threonine-protein kinase MRCK beta	CDC42BPB	9	9	9	26.1645	25.4016	25.4994	26.1581	25.955	26.1651	25.6885	0.415118	26.0927	0.119332	-0.404233	0.180337
Q6DT37	Serine/threonine-protein kinase MRCK gamma	CDC42BPG	5	5	5	23.4903	23.4893	23.5364	24.532	25.2185	24.9557	23.5053	0.0269092	24.9021	0.346378	-1.39673	0.0022357
B3KUS7;Q9H3Q1	Cdc42 effector protein 4	CDC42EP4	2	2	2	24.8222	24.0008	24.4013	23.9546	23.978	22.3088	24.4081	0.410742	23.4138	0.95703	0.9943	0.173544
O75419-2;O75419;O75419-3;B4E092;H7BZ91;C9J911;B4DYT1	Cell division control protein 45 homolog	CDC45	5	5	5	25.187	25.0007	25.3744	25.1836	25.5348	25.7709	25.1874	0.18685	25.4964	0.295524	-0.309067	0.200507
Q99459;B3KY60;B4DSH1	Cell division cycle 5-like protein	CDC5L	27	27	27	29.3007	29.4795	29.4228	29.1063	29.1059	29.2545	29.401	0.0913717	29.1556	0.085679	0.245433	0.0274335
Q6P1J9;B4DV47	Parafibromin	CDC73	16	16	16	28.0945	28.0572	28.109	27.8218	27.8806	28.0051	28.0869	0.0267232	27.9025	0.0935918	0.1844	0.0304594
F5GX58;F8WDL1;J3KMY0;Q99618;B2R749	Cell division cycle-associated protein 3	CDCA3	2	2	2	24.934	24.1323	24.6077	24.107	23.8885	23.7617	24.558	0.403154	23.9191	0.174668	0.638933	0.0654418
Q96FF9;B5MBX0;B3KSI5	Sororin	CDCA5	2	2	2	24.6852	24.8512	24.6517	24.7965	24.9285	24.5835	24.7294	0.106832	24.7695	0.174078	-0.0401333	0.750722
Q53HL2;A8K7A2;B4DXT3	Borealin	CDCA8	4	4	4	25.4964	25.9582	25.6807	25.5309	25.6326	25.5911	25.7118	0.232462	25.5849	0.0511357	0.1269	0.40804
Q9H5V8;A0A024R2T5;Q9H5V8-2;Q9H5V8-3	CUB domain-containing protein 1	CDCP1	9	9	9	27.3712	27.4706	27.4241	27.1504	27.2752	26.917	27.422	0.0497343	27.1142	0.181823	0.307767	0.0474456
P12830;D3XNU5;Q9UII7;Q9UII8;B3GN61;A5D8W4;H3BNC6;H3BVI7;B4DNH0;J3QKP1	Cadherin-1;E-Cad/CTF1;E-Cad/CTF2;E-Cad/CTF3	CDH1	14	14	14	28.9181	29.1267	29.091	29.4194	29.3907	29.3025	29.0453	0.111567	29.3709	0.0609215	-0.3256	0.0113644
J3KTE9;B4DLF0;P22223;P22223-2;J3QR60;J3QL41	Cadherin-3	CDH3	13	13	13	28.5188	28.7688	28.5448	28.2821	28.4	28.1547	28.6108	0.137448	28.2789	0.122681	0.331867	0.0355272
O14735-3;B3KSW0;Q53HA5;O14735;B3KY94;H3BUR9	CDP-diacylglycerol--inositol 3-phosphatidyltransferase	CDIPT	3	3	3	25.4597	25.6636	25.5736	25.1351	25.0416	24.9497	25.5656	0.102183	25.0421	0.0927012	0.5235	0.00277406
P06493;A0A024QZP7;Q5H9N4;I6L9I5;P06493-2;E5RIU6;B7Z3D6;K7ELV5	Cyclin-dependent kinase 1	CDK1;DKFZp686L20222;CDC2	14	14	12	30.5912	30.3182	30.4201	30.9272	30.8373	31.0274	30.4432	0.137954	30.9306	0.0950965	-0.487467	0.00728695
Q9UQ88-5;Q9UQ88-10;P21127-12;P21127-4;Q96CA8;Q6P5Y5;Q4VBY6;P21127-5;A4VCI5;P21127-10;J3QL65;P21127-6;J3KTL7;Q5QPR4;P21127-9;Q9UQ88-4;P21127-8;J3QR29;B4E3D9;Q9UQ88-3;Q5QPR3;Q9UQ88-2;P21127-3;P21127-2;B7ZVY7;Q9UQ88;J3QKR5;J3QR44;P21127;Q9UQ88-8;Q9UQ88-9;Q13882	Cyclin-dependent kinase 11A;Cyclin-dependent kinase 11B	CDK11A;CDK11B;CDC2L2;CDC2L1	6	6	6	26.0852	26.0907	26.2483	25.5011	25.9596	26.4888	26.1414	0.092619	25.9832	0.494272	0.158233	0.614715
H0YAZ9;E5RGN0;Q96GA5;Q9BRL4;Q00536;Q00536-3;Q00536-2;B7Z8T0;E7EUK8;B4DK59;O94921-3;O94921-2;O94921;Q59FJ5	Cyclin-dependent kinase 16;Cyclin-dependent kinase 14	CDK16;PCTK1;CDK14	3	2	2	20.6151	20.1584	20.5826	21.3049	20.3435	20.7122	20.452	0.254813	20.7869	0.48503	-0.334833	0.349509
F5H6Z0;B4DGP5;Q00537-2;Q00537	Cyclin-dependent kinase 17	CDK17	3	2	2	22.5669	21.0638	23.1071	22.3765	20.9263	21.909	22.2459	1.05879	21.7373	0.740195	0.508667	0.532691
P24941;G3V5T9;P24941-2;E7ESI2;B4DDL9;Q00526;A0A024R8R3;K7EJ83;G3V317	Cyclin-dependent kinase 2	CDK2	14	12	12	28.6361	28.4741	28.6744	29.0207	29.014	29.1263	28.5949	0.106326	29.0537	0.0629915	-0.4588	0.00300814
B4DNF9;F8VZZ0;F8VZ51;Q6LC83;P11802;F8VXD2;F8VYH9;F8VTV8;F8VWX7	Cyclin-dependent kinase 4	CDK4	4	3	3	24.8429	24.9922	24.6831	25.1395	25.2939	25.5514	24.8394	0.15458	25.3283	0.208089	-0.488867	0.0308917
Q6IAW3;Q00535;Q00535-2	Cyclin-dependent kinase 5	CDK5	7	6	6	25.2365	25.2379	25.1614	25.8501	25.729	25.8817	25.2119	0.0437687	25.8203	0.080603	-0.608333	0.000327771
B4DI01;Q96SZ6-6;Q53H36;Q96SZ6-3;Q96SZ6;Q96SZ6-2;Q96SZ6-5;Q96SZ6-4;H0Y721	CDK5 regulatory subunit-associated protein 1	CDK5RAP1	10	10	10	26.7307	26.8076	26.9007	26.4195	26.7686	26.5909	26.813	0.0851285	26.593	0.174559	0.22	0.12127
F8WF55;F8WCI3;Q7Z3M0;Q96SN8-4;B7ZLE9;A6H8X1;Q96SN8-3;Q96SN8-2;B9EG74;Q96SN8;Q66GT8;B3KVI2;C9K0C9;Q6MZT4;Q5CZA0	CDK5 regulatory subunit-associated protein 2	CDK5RAP2;DKFZp686M1993;DKFZp686E2242;DKFZp686D1070	2	2	1	24.1077	24.151	23.0153	22.6323	23.8969	21.5627	23.758	0.643561	22.6973	1.16846	1.0607	0.240485
Q96JB5;F5H3I5;B7Z6N4;J3QQY1;J3QS62;J3QL86;Q96JB5-2;J3KRK4;J3KS63;B4DWZ1;J3QRM1;Q96JB5-3;J3KTA5;J3QL95;J3KRI2	CDK5 regulatory subunit-associated protein 3	CDK5RAP3	11	11	11	27.3921	27.7006	27.5816	27.2709	27.5747	27.4295	27.5581	0.155587	27.425	0.151949	0.133067	0.348994
Q00534;Q8NI11	Cyclin-dependent kinase 6	CDK6	13	12	12	27.8963	27.8169	27.6718	28.7032	28.3621	28.7676	27.795	0.113841	28.611	0.217917	-0.815967	0.00454014
P50613;D6REC6;D6R9G1;D6RAD4	Cyclin-dependent kinase 7	CDK7	5	5	4	26.995	26.9399	26.9001	26.3946	26.4535	26.4288	26.945	0.0476551	26.4256	0.0295774	0.519367	8.83714e-05
P50750;B5BU53;P50750-2;B2R9L6;X6RE90;B3KX76;Q8IWB3;Q9BWF9;Q9BVE2;Q96Q40-2;B4DHU6;Q96Q40-4;B4DER5;Q96Q40-3;Q96Q40-5;Q96Q40;Q59G02;B4DK03;Q14004-2;Q14004	Cyclin-dependent kinase 9	CDK9	11	10	10	27.3083	27.2654	27.3239	26.9741	26.807	27.1114	27.2992	0.0302931	26.9642	0.152443	0.335033	0.0202328
Q5VV42;Q5VV42-2;Q5VV42-3	Threonylcarbamoyladenosine tRNA methylthiotransferase	CDKAL1	10	10	10	26.2185	26.4079	26.4989	24.6932	25.2295	25.1964	26.3751	0.143049	25.0397	0.300534	1.3354	0.00225277
Q9NXV6;B3KTW3;Q7Z335;J3KNE1;D6RGD2	CDKN2A-interacting protein	CDKN2AIP	4	4	4	24.5146	24.297	24.4125	23.6935	23.9758	24.5935	24.408	0.108869	24.0876	0.460298	0.320433	0.305744
Q96HQ2;Q96HQ2-2	CDKN2AIP N-terminal-like protein	CDKN2AIPNL	2	2	2	23.7839	23.576	24.0705	23.6119	22.368	22.6183	23.8101	0.248292	22.8661	0.657923	0.944067	0.0806684
Q92903	Phosphatidate cytidylyltransferase 1	CDS1	4	3	3	24.794	25.3988	25.4433	24.7197	25.011	24.7406	25.212	0.362711	24.8238	0.162485	0.388267	0.165891
O95674;B3KNK4;B3KM95;E7EQ83;B4E3K6;F6VWC5;B4E0L5	Phosphatidate cytidylyltransferase 2;Phosphatidate cytidylyltransferase	CDS2	4	4	3	26.2978	26.355	26.4115	25.5896	25.7932	25.7	26.3548	0.0568504	25.6943	0.101921	0.6605	0.00060704
Q9UKY7-2;Q9UKY7;H0Y8K3;D3DND1	Protein CDV3 homolog	CDV3	5	5	3	26.6516	25.7461	26.0544	26.5282	26.7719	27.059	26.1507	0.460367	26.7864	0.265696	-0.635667	0.107065
Q9Y232-3;Q9Y232-4;Q9Y232-2;Q9Y232;C9JQG7	Chromodomain Y-like protein	CDYL	4	4	4	24.1285	24.3093	24.628	23.7402	23.6581	21.2321	24.3553	0.252903	22.8768	1.42494	1.47847	0.151536
Q9BXW7-2;Q9BXW7;B3KVW8;A8MYZ9	Cat eye syndrome critical region protein 5	CECR5	11	11	11	28.9703	29.1225	29.0442	28.3802	28.5426	28.2041	29.0457	0.0761106	28.3756	0.169296	0.670033	0.0033369
Q92879-5;Q92879-2;Q92879-3;Q92879-6;Q92879;Q92879-4;G5EA30;E9PSH0;E9PQK4;E9PKU1;F5H4Y5;F5H0D8;E9PKA1;B4DSZ2;V9GYD9;B4DT00;O95319-5;O95319-2;B4DDE7;Q5VZZ6;O95319;O95319-4;B2RA86;B4DS31;O95319-3;E9PC62	CUGBP Elav-like family member 1	CELF1	7	7	7	27.3639	27.1412	27.2684	26.9393	27.0533	27.0599	27.2578	0.111725	27.0175	0.0678035	0.240333	0.0333699
P07199	Major centromere autoantigen B	CENPB	2	2	2	23.7985	23.6664	24.0354	23.2111	22.6875	23.7712	23.8334	0.186964	23.2233	0.541952	0.610167	0.139042
P49454;Q9UHT7	Centromere protein F	CENPF	12	12	12	26.7538	26.6346	25.7261	24.8807	25.2912	25.8222	26.3715	0.562101	25.3314	0.472033	1.04013	0.070112
B3KVZ3;Q9H3R5;H0Y9E6	Centromere protein H	CENPH	2	2	2	24.5467	24.7015	24.7036	25.012	24.5858	24.6368	24.6506	0.0899862	24.7449	0.232745	-0.0942667	0.548621
H0Y9K8;D6RHD3;Q9BS16;D6RC76;D6RJF0	Centromere protein K	CENPK	2	2	2	22.9213	22.5844	23.1966	22.9348	22.6479	22.7386	22.9008	0.306616	22.7738	0.146647	0.127	0.552771
Q9NSP4;Q9NSP4-3;Q9NSP4-4;Q9NSP4-2;B1AHQ6	Centromere protein M	CENPM	2	2	2	23.2525	23.512	23.2471	24.2753	23.4838	23.8855	23.3372	0.151405	23.8815	0.395765	-0.544333	0.0901107
H3BMC7;Q96H22-2;D3DUK9;Q96H22-5;Q96H22;Q96H22-3;H3BRU7;Q96H22-4	Centromere protein N	CENPN;C16orf60	2	2	2	22.3214	22.0021	22.5003	23.4192	22.8435	22.1269	22.2746	0.252376	22.7965	0.647429	-0.521933	0.263151
Q5JTW2;Q5JTW2-3;A8MST6;Q5JTW2-5;Q5JTW2-2;B7Z8H9	Centrosomal protein of 78 kDa	CEP78	3	3	3	23.5056	22.519	22.8683	22.2291	23.1991	24.4991	22.9643	0.500257	23.3091	1.13899	-0.3448	0.65625
E9PG22;B4DGU8;Q8IW35;Q8IW35-2;H7C4Y5;F8WF91	Centrosomal protein of 97 kDa	CEP97	3	3	3	24.7149	24.3973	24.3236	24.6163	24.3998	24.5192	24.4786	0.207933	24.5118	0.108441	-0.0331667	0.81854
Q9Y6K0;B3KN25	Choline/ethanolaminephosphotransferase 1	CEPT1	3	3	3	26.974	27.6994	27.2995	26.7191	26.9313	26.4724	27.3243	0.363335	26.7076	0.229666	0.6167	0.0678445
Q5T4B2-2;B4DNI4;Q5T4B2;X6RL83	Probable inactive glycosyltransferase 25 family member 3	CERCAM	3	3	3	22.508	25.8343	26.0112	25.0584	25.5224	25.7536	24.7845	1.97349	25.4448	0.354037	-0.6603	0.598912
Q5SZE1;Q96G23;A8K4M4;H0YNU7;Q5SZE3;H0YKH6;Q5SZE4;Q5SZE2;H0YLQ6;Q5SZE6	Ceramide synthase 2	CERS2	5	5	5	29.2788	29.6458	29.479	28.8502	28.8817	28.7534	29.4679	0.183753	28.8284	0.0668623	0.639433	0.00479078
F8VXY1;Q8N5B7;H0YI10;Q49AQ3;B4DGC1;Q8N5B7-2;F8W1K4;F8W1Z3;F8W1N7;F8VQZ6;H0YIG1;F8VY42;F8VSK7;H0YHG4;B4DQR7	Ceramide synthase 5	CERS5;LASS5	3	3	3	24.7588	25.2745	24.8103	24.6751	24.1071	24.2484	24.9479	0.284042	24.3435	0.295709	0.604333	0.0631155
Q6ZMG9;Q6ZMG9-2	Ceramide synthase 6	CERS6	3	3	3	25.067	26.0128	25.3243	25.172	25.1488	25.2732	25.468	0.489008	25.198	0.0661501	0.270033	0.396893
P41208;Q12798	Centrin-2;Centrin-1	CETN2;CETN1	2	2	2	23.6673	23.433	23.5739	22.876	21.7727	23.1641	23.5581	0.11795	22.6043	0.734423	0.9538	0.0905151
E5RK82;Q6ICP7;O15182;E5RJF8;E5RFM2;H0YBL5;E5RH67	Centrin-3	CETN3	3	3	3	26.3042	26.0687	26.1693	25.799	25.952	25.8039	26.1807	0.118166	25.8516	0.0869546	0.3291	0.0177612
Q9UEE9-2;Q9UEE9;B2R9W9;H3BUV5;H3BUI4	Craniofacial development protein 1	CFDP1	2	2	2	22.9751	22.5903	23.0858	22.6668	22.6521	22.8623	22.8837	0.260079	22.7271	0.117346	0.156667	0.395442
P23528;G3V1A4;E9PK25;E9PP50;E9PQB7;B4E112;E9PLJ3;E9PS23	Cofilin-1	CFL1	15	15	11	32.5472	32.2305	32.2818	33.5129	33.2978	33.4808	32.3532	0.169984	33.4305	0.116037	-1.07733	0.000820309
Q9Y281;Q9Y281-3;F8WDN3;G3V2U0	Cofilin-2	CFL2	9	5	5	27.3728	26.8588	27.0905	28.1063	27.9704	28.194	27.1074	0.257415	28.0902	0.112663	-0.982867	0.00374679
Q9P2M7;B9EK46;Q9P2M7-2;A6PVU7;H0Y4A8;A2A3M4	Cingulin	CGN	24	24	24	28.191	27.6548	27.6195	28.0919	28.2405	28.5045	27.8218	0.320252	28.279	0.208972	-0.4572	0.107128
Q13111;D6W625;Q13111-3;Q13111-2;K7EPA1;K7EJF1	Chromatin assembly factor 1 subunit A	CHAF1A	6	6	6	24.5871	24.4573	24.8644	24.4117	24.4137	24.3391	24.6363	0.207956	24.3882	0.0425047	0.2481	0.112911
Q13112;B2R7X3	Chromatin assembly factor 1 subunit B	CHAF1B	7	7	7	26.5146	26.4669	26.5019	26.637	26.3987	26.4111	26.4945	0.0247035	26.4823	0.134146	0.0122	0.884389
Q96JM3	Chromosome alignment-maintaining phosphoprotein 1	CHAMP1	2	2	2	23.7572	23.4287	23.5702	23.3213	23.1493	23.3581	23.5854	0.164774	23.2762	0.111457	0.309133	0.054569
Q9Y6H1;Q5T1J5	Coiled-coil-helix-coiled-coil-helix domain-containing protein 2, mitochondrial;Putative coiled-coil-helix-coiled-coil-helix domain-containing protein CHCHD2P9, mitochondrial	CHCHD2;CHCHD2P9	2	2	2	27.4551	27.2321	27.6909	26.6508	26.8434	27.1322	27.4594	0.22943	26.8755	0.242297	0.5839	0.0387488
Q9NX63;C9JRZ6;F8WAR4;G3V1K1;B7Z1X9;F8WD73	Coiled-coil-helix-coiled-coil-helix domain-containing protein 3, mitochondrial	CHCHD3	6	6	6	30.1361	30.4652	30.1669	29.8017	30.0123	29.4988	30.2561	0.181768	29.7709	0.258129	0.485133	0.0562977
Q8N4Q1;Q8N4Q1-2	Mitochondrial intermembrane space import and assembly protein 40	CHCHD4	6	6	6	27.5672	27.8277	27.4787	26.5043	26.9041	26.6036	27.6245	0.181427	26.6707	0.208167	0.953867	0.00392271
Q9BRQ6;J3QTA6;J3QTB2;H0Y922	Coiled-coil-helix-coiled-coil-helix domain-containing protein 6, mitochondrial	CHCHD6	8	8	8	28.8765	29.0764	28.9905	28.3126	28.4963	27.9453	28.9811	0.100279	28.2514	0.280552	0.729733	0.013239
O14646-2;O14646	Chromodomain-helicase-DNA-binding protein 1	CHD1	4	3	2	24.8384	24.3646	24.448	23.992	23.9167	24.1602	24.5503	0.252934	24.023	0.124669	0.527367	0.0316973
Q86WJ1-4;X5D2E5;Q86WJ1;Q86WJ1-2;B5MDZ7;B4DDE1;Q86WJ1-3;B4DLS6;Q9H678;B4DPN5	Chromodomain-helicase-DNA-binding protein 1-like	CHD1L	7	7	7	25.324	25.1325	25.8593	25.7222	26.0308	25.9402	25.4386	0.376709	25.8977	0.158622	-0.459133	0.123582
Q12873-2;Q12873;Q12873-3;B4DLC6;B4DKV1;B3KWV4;Q2TAZ1	Chromodomain-helicase-DNA-binding protein 3	CHD3	14	6	4	24.9401	25.0136	25.1885	24.4829	24.6211	24.3335	25.0474	0.127603	24.4792	0.143836	0.568233	0.00689264
Q9P2D1;A0A024R7V7;B4DIS0;H0YJG4;Q461N2;Q8TD26;Q3L8U1-2;Q3L8U1-3;Q3L8U1;B7ZML1;H7C294;Q8TD26-3;C9JFU2;Q5JB41;B4DLD8;H3BTW3;B4DR07	Chromodomain-helicase-DNA-binding protein 7;Chromodomain-helicase-DNA-binding protein 6;Chromodomain-helicase-DNA-binding protein 9	CHD7;CHD8;CHD6;CHD9	4	4	2	24.6339	24.3888	24.5996	24.1348	24.0221	24.2194	24.5408	0.13272	24.1254	0.0989829	0.415333	0.0122053
Q8NE62;A0A024R301;B4DMQ4;C9JYW4;C9J7D8	Choline dehydrogenase, mitochondrial	CHDH	6	6	6	26.3605	26.7268	26.5143	25.3274	25.6968	25.2118	26.5339	0.183932	25.412	0.253326	1.12187	0.00342762
J3KN87;O14757-3;O14757;O14757-2;E7EPP6;B4DT73;E9PJI4;E9PKQ3;E9PQW7;E9PRU7;E9PPA5	Serine/threonine-protein kinase Chk1	CHEK1	5	5	5	24.5757	24.1621	24.1995	24.9694	24.5294	24.3793	24.3124	0.228761	24.626	0.306689	-0.3136	0.228725
Q8IWX8;J3QK89;Q59ET1;B4DL82;B4DPM4	Calcium homeostasis endoplasmic reticulum protein	CHERP	4	4	4	25.6889	25.8702	24.2156	25.4618	25.1264	25.2897	25.2582	0.907486	25.2926	0.167719	-0.0344	0.95162
Q9BWS9;Q9BWS9-2;J3KNL3;B7Z705;B4DN31;Q9BWS9-3;A0A024RCB5;E9PPA0;E9PI70;E9PIP0;E9PRL3;E9PPH0;E9PKF1;H0YDL6;H0YCC4;H0YC89	Chitinase domain-containing protein 1	CHID1	8	8	8	27.161	27.2015	27.1927	26.6722	26.8982	26.8548	27.1851	0.0213017	26.8084	0.119932	0.376667	0.00586215
P24386;B4DRL9;A8K545;P24386-2	Rab proteins geranylgeranyltransferase component A 1	CHM	4	4	4	23.9286	23.9032	23.6713	23.8526	24.1638	24.6011	23.8344	0.14179	24.2058	0.376016	-0.371467	0.184621
Q9HD42;B4DXN3;F8VUA2;F8VVT7;F5H875;Q9HD42-2	Charged multivesicular body protein 1a	CHMP1A	5	5	5	26.7288	26.5406	26.6395	27.4675	27.5461	27.5304	26.6363	0.0941408	27.5147	0.041595	-0.878367	0.000121921
Q9H444	Charged multivesicular body protein 4b	CHMP4B	7	7	7	26.57	26.4027	26.4317	26.3808	26.7713	26.5038	26.4681	0.0894028	26.552	0.199656	-0.0838333	0.543146
Q96CF2	Charged multivesicular body protein 4c	CHMP4C	4	4	4	24.9045	24.9649	22.3647	25.3117	25.1236	25.3436	24.078	1.4841	25.2596	0.118883	-1.1816	0.241233
Q9NZZ3;Q9NZZ3-2	Charged multivesicular body protein 5	CHMP5	2	2	2	23.5905	23.3155	23.5136	23.5078	23.953	23.9291	23.4732	0.141882	23.7966	0.250422	-0.323433	0.123474
Q96FZ7;I3L4A1;I3L3E4;I3L4G8	Charged multivesicular body protein 6	CHMP6	3	3	3	26.6683	26.9129	27.0526	26.6206	25.998	24.1428	26.8779	0.194522	25.5871	1.28898	1.2908	0.161479
Q8WUX9;B3KUH0;B3KRZ9;E5RJI3;B3KMN6;E5RFR8;B4DKJ6;E5RIU9	Charged multivesicular body protein 7	CHMP7	5	5	5	24.7769	24.2445	24.2056	25.0167	24.6677	25.2521	24.409	0.319204	24.9788	0.294034	-0.569833	0.0853309
Q9UHD1;A0A024R394;Q9UHD1-2;A0A024R3C3;E9PPQ5;E9PHZ2;Q9NZ93;E9PIZ4;E9PSD5;E9PL00	Cysteine and histidine-rich domain-containing protein 1	CHORDC1	14	14	14	29.3516	28.8109	28.9325	30.5164	30.5788	30.6899	29.0317	0.283663	30.595	0.0878818	-1.56337	0.000802488
Q99653;H0YKE7;F5GX29;B4DSB5;H0YNG9;H0YLY7;H0YLX1	Calcineurin B homologous protein 1	CHP1	6	6	6	27.952	28.1992	28.1695	27.3324	27.4461	27.0086	28.1069	0.134967	27.2624	0.227002	0.844533	0.0051945
Q8IZ52-4;Q8IZ52;Q8IZ52-2	Chondroitin sulfate synthase 2	CHPF	2	2	2	21.897	22.9249	21.3792	22.8609	21.5003	22.9527	22.067	0.786753	22.438	0.813339	-0.370933	0.600548
E5RGS9;Q9NRG0	Chromatin accessibility complex protein 1	CHRAC1	2	2	2	24.8578	24.6537	24.8691	24.8373	24.8006	24.6649	24.7935	0.121231	24.7676	0.090814	0.0259333	0.781578
Q8NCH0;H0YN65	Carbohydrate sulfotransferase 14	CHST14	3	3	3	25.2419	25.556	25.3565	25.3784	25.4484	25.4676	25.3848	0.158951	25.4315	0.0469491	-0.0466667	0.651294
Q8WVB6;Q8WVB6-2;Q96S08;E7EXA6;Q8WVB6-3;F8WCC1;H0Y7D3;B4DEY3	Chromosome transmission fidelity protein 18 homolog	CHTF18	9	9	9	26.9235	26.4557	26.8553	27.0964	26.6002	27.0793	26.7448	0.252708	26.9253	0.281675	-0.180467	0.45522
Q9Y3Y2-4;X6R700;Q9Y3Y2;Q9Y3Y2-3	Chromatin target of PRMT1 protein	CHTOP	3	3	3	25.9982	26.1341	26.3995	25.2186	25.5504	25.628	26.1773	0.204103	25.4657	0.217455	0.7116	0.0144618
O76071;B2RDJ6;B4DRZ6	Probable cytosolic iron-sulfur protein assembly protein CIAO1	CIAO1	6	6	6	25.917	25.2036	25.8613	26.6925	26.2128	26.4202	25.6606	0.396781	26.4418	0.240581	-0.7812	0.043417
Q6FI81-3;Q6FI81;H3BUG4;B4DHB9;H3BV90;H3BT65;H3BQ23;H3BPG7;H3BTZ8;Q6FI81-2	Anamorsin	CIAPIN1	4	4	4	25.9804	26.3277	25.6636	26.9849	26.611	27.0499	25.9906	0.332167	26.8819	0.236875	-0.891367	0.0193643
Q99828;Q99828-2	Calcium and integrin-binding protein 1	CIB1	2	2	2	22.0122	22.0962	22.0136	21.7604	22.0161	21.9084	22.0407	0.0480984	21.895	0.128378	0.1457	0.13947
Q14011;K7ELV6;K7ENX8;K7EJV5;Q6ZR81;K7ELT6;B4E2A3;K7EMY9;K7EPM4;K7ER40;K7EQR7;B4E2X2;D6W5Y5;K7EQX4;K7ENN6;K7EIF7;K7EQL0	Cold-inducible RNA-binding protein	CIRBP	4	4	4	28.5137	28.7047	28.6219	28.6324	28.5472	28.4876	28.6134	0.0957811	28.5557	0.0727762	0.0577	0.4528
Q969X6;H3BSH7;Q969X6-2;Q969X6-3;H3BPD7;I3L4T9;J3KSI1;H3BRM8;J3KSE6;J3KTR0	Cirhin	CIRH1A	18	18	18	29.8309	30.1606	29.9775	29.5408	29.5968	29.3621	29.9897	0.165186	29.4999	0.122579	0.489767	0.0145651
Q9NZ45	CDGSH iron-sulfur domain-containing protein 1	CISD1	2	2	2	26.855	27.4015	26.9333	26.267	26.3647	26.5058	27.0633	0.295523	26.3792	0.120056	0.6841	0.0205702
Q8N5K1;D6RCF4;I3L1N9	CDGSH iron-sulfur domain-containing protein 2	CISD2	6	6	6	28.5528	28.7148	28.8213	28.1998	28.0455	27.9162	28.6963	0.135203	28.0538	0.141984	0.642467	0.00475473
O14578;O14578-4;O14578-3;H7BYJ3;O14578-2;H0YGG8;F5H4K4	Citron Rho-interacting kinase	CIT	10	10	10	26.2331	26.0547	26.1459	26.1628	26.4049	26.3222	26.1446	0.0892075	26.2966	0.123058	-0.152067	0.158143
Q07065;Q8TB01;Q6NWZ1;B3KVX6	Cytoskeleton-associated protein 4	CKAP4	28	28	28	31.2225	31.4968	31.4234	31.1026	31.1473	30.941	31.3809	0.142003	31.0636	0.10853	0.317267	0.037125
Q14008-2;Q14008;Q14008-3;Q8IYN5;Q8NAH3;E9PQH5;H0YDX5;H0YCF6;H0YEK7	Cytoskeleton-associated protein 5	CKAP5	33	33	33	28.9163	28.6007	28.7875	29.0114	29.0027	29.1404	28.7682	0.158686	29.0515	0.0771125	-0.283333	0.0497398
P12532;P12532-2;F8WCN3;B4DGR9;B4DFE8;E9PCP8;B4DH34;C9JSQ1;B4DF55;C9J995;B4DJW9;C9J8F6;J3KQ93;B4DF72;B4DKA2;C9JJX8;B4DEL4;B4DFA3;B7Z9T7;C9J6W7;C9JT96;B3KVA7;P17540;B2R8A3	Creatine kinase U-type, mitochondrial	CKMT1A;CKMT1B	9	9	9	27.0037	27.0688	26.9356	26.7491	27.0614	27.0629	27.0027	0.0666056	26.9578	0.180741	0.0449	0.707058
Q5T179;P61024	Cyclin-dependent kinases regulatory subunit 1	CKS1B	3	3	2	24.8568	24.7961	24.7729	25.5254	25.1017	25.6755	24.8086	0.0433242	25.4342	0.297573	-0.6256	0.0226899
Q7Z460-2;Q7Z460-4;F5GWS0;A2RU21;Q7Z460-3;F8WA11;Q7Z460;B7Z5R7;F5H2E2;B7Z4E5;F5GWM7;B7Z7Q8;H0Y5T1;C9J151;Q07A21;C9JP76;Q6TAR3;H0YHV8;Q6N029;Q96F87;E9PBA6;F5H3X0;B4DM73;E3W994;J3KR49;O75122;F5H604;E7ERI8;E7EW49;B2RTR1	CLIP-associating protein 1	CLASP1	12	12	6	26.9548	26.6822	26.6487	26.8451	26.7909	26.9632	26.7619	0.167894	26.8664	0.0881027	-0.1045	0.393834
Q96S66;Q96S66-2;Q96S66-3;Q96S66-4;Q5T1P5;B3KQX4	Chloride channel CLIC-like protein 1	CLCC1	15	15	15	28.2294	28.4753	28.3824	27.8175	27.9459	27.7678	28.3624	0.124168	27.8437	0.0919024	0.518633	0.00435341
P51790-2;E9PE15;B3KXK0;P51790-4;P51790-5;P51790;H0Y8Z8;B3KRR2;P51793-2;G3XAG5;P51795;Q4G0X3;P51793;P51795-2	H(+)/Cl(-) exchange transporter 3	CLCN3	4	4	4	25.2985	25.1682	25.2604	24.2508	24.3613	24.3844	25.2424	0.0669957	24.3322	0.0714059	0.9102	8.70284e-05
B4DLC3;Q7Z4X9;O95832	Claudin-1	CLDN1	2	2	2	23.0616	23.179	23.6942	23.5773	23.3861	22.9952	23.3116	0.336501	23.3195	0.296704	-0.00793333	0.977033
B3KW38;O14493;B3KX18;O95484	Claudin-4	CLDN4	3	2	2	26.261	26.4443	26.2282	25.9689	25.451	25.4934	26.3112	0.116457	25.6378	0.287552	0.6734	0.0197825
P56747	Claudin-6	CLDN6	4	4	3	30.5657	30.739	30.8877	30.6548	30.6407	30.4058	30.7308	0.161157	30.5671	0.139868	0.1637	0.254666
K7EP40;F5H496;O95471-2;I3L3X1;O95471;I3L3M4;K7EL87	Claudin-7	CLDN7	2	2	2	24.5843	24.955	24.8962	24.417	24.5938	24.3064	24.8118	0.199231	24.4391	0.144965	0.372767	0.0587718
D6RIU2;D6RDP6;D6RHU6;D6RDY1;D6RA76;Q9NY35-2;D6RC11;D6R9S8;D6RCE6;D6RFX6;D6RDI6;D6RCR8;Q9NY35;J3KQ67;D6RD48;D6RAZ7;H0Y8T9;D6R9K1;D6RB31;D6RCP3;Q9NY35-3	Claudin domain-containing protein 1	CLDND1	3	3	3	25.6908	26.0657	25.5897	24.7646	24.8865	24.9765	25.7821	0.250781	24.8759	0.106349	0.9062	0.00450093
Q53FB0;O00299	Chloride intracellular channel protein 1	CLIC1	14	14	14	31.2944	31.088	31.0319	31.6647	31.5208	31.7972	31.1381	0.138236	31.6609	0.138239	-0.5228	0.00979352
O95833;Q5SQ17;Q6FGP1	Chloride intracellular channel protein 3	CLIC3	9	9	9	26.4395	26.0094	25.8924	27.1806	27.1234	27.5444	26.1138	0.288095	27.2828	0.22835	-1.16903	0.00530038
Q9Y696;Q9NVF8;B4DWC4;B3KTR3;A6PVS0;Q7Z2R8;Q86YM0;Q9NZA1-3;O15247;Q9NZA1-2;B2RAZ0;Q9NZA1;Q96NY7-2;Q96NY7	Chloride intracellular channel protein 4	CLIC4	14	14	14	28.8324	28.4561	28.4853	29.48	29.3388	29.5642	28.5913	0.209337	29.461	0.113895	-0.869733	0.00320461
Q14677;Q14677-3;Q14677-2;H0YD52	Clathrin interactor 1	CLINT1	9	9	9	27.4238	27.1574	27.3928	27.5447	27.4737	27.6699	27.3247	0.145684	27.5628	0.0993399	-0.2381	0.0794823
P30622-2;P30622-1;P30622;J3KP58;F5H0N7;Q59GJ4;F5H6A0;B3KXA5;Q6P5Z9;F5H1T5;F6VGP8;Q86WU4;F5H367;Q6Q318;F5H270	CAP-Gly domain-containing linker protein 1	CLIP1	23	23	23	27.4771	27.4782	27.4411	27.7954	27.7395	27.8091	27.4655	0.0211093	27.7813	0.0368706	-0.315867	0.000209705
E9PBB1;Q53QT5;E7EW06;G3XAK3;Q8N3C7-3;Q8N3C7-2;B7Z936;Q8N3C7;A8K6D0;Q59GR7	CAP-Gly domain-containing linker protein 4	CLIP4;FLJ21069	2	2	2	22.1531	22.2246	22.1431	22.3296	22.2509	22.55	22.1736	0.0444494	22.3768	0.155043	-0.203233	0.0944822
P49759;P49759-3;B7ZA12;B8ZZR0;F8WBF5	Dual specificity protein kinase CLK1	CLK1	4	4	2	25.765	26.0845	26.1389	22.5473	25.574	20.9856	25.9961	0.202007	23.0356	2.33285	2.9605	0.0937069
Q9BRG8;B1AVT0;P49760-3;P49760;B7Z8N6	Dual specificity protein kinase CLK2	CLK2	2	2	2	22.9371	22.7175	22.7476	22.338	23.0667	22.446	22.8007	0.119052	22.6169	0.393263	0.183833	0.481643
B3KTV2;B3KVF3;B3KUU7;P49761-3;G5E959;P49761-1;A8K7G8;Q59FC5;P49761;B3KRI8;H3BRE4	Dual specificity protein kinase CLK3	CLK3	2	2	2	23.5899	23.5527	23.6031	22.7254	21.5357	23.0874	23.5819	0.026135	22.4495	0.811809	1.1324	0.0731733
B7ZL31;Q9HAZ1;B9EG64	Dual specificity protein kinase CLK4	CLK4	3	2	1	24.4548	24.6636	24.4578	23.3158	23.567	23.0972	24.5254	0.119694	23.3267	0.235088	1.19873	0.00140864
A1A4B9;Q96JQ2;Q6NUQ2;A0PJD0	Calmin	CLMN	3	3	3	22.9717	23.0322	23.0096	22.8716	22.6711	22.9182	23.0045	0.0305707	22.8203	0.131295	0.1842	0.0771002
B4E1V6;O75503;A0A024R644	Ceroid-lipofuscinosis neuronal protein 5	CLN5	2	2	2	22.8919	23.0329	24.7196	24.7666	22.583	22.8304	23.5481	1.01697	23.3933	1.1957	0.1548	0.872664
Q9UBY8	Protein CLN8	CLN8	2	2	2	23.0674	23.1869	23.4799	22.2718	22.3684	22.0953	23.2447	0.212244	22.2452	0.138484	0.999567	0.00240133
Q92989;E9PL17;Q92989-2;E9PKV5;E9PJM4	Polyribonucleotide 5-hydroxyl-kinase Clp1	CLP1	4	4	4	25.619	25.6753	25.5084	25.0949	25.6749	25.4292	25.6009	0.0849094	25.3997	0.291126	0.201233	0.314461
Q9H078-2;Q9H078;F5GX99;B4DXW4;Q9H078-3;Q9H078-4;H0YGM0;Q7Z777;F5H7A5;S4R372;F5H392;H0YFF5	Caseinolytic peptidase B protein homolog	CLPB	9	9	9	27.4059	27.7971	27.4295	27.2152	27.432	26.9766	27.5442	0.219364	27.2079	0.227787	0.336233	0.139347
Q16740;M0R208;M0QYV5	Putative ATP-dependent Clp protease proteolytic subunit, mitochondrial;ATP-dependent Clp protease proteolytic subunit	CLPP	8	8	8	28.0582	28.162	28.1058	27.4354	27.5991	27.4883	28.1087	0.0519593	27.5076	0.0835392	0.601067	0.000451251
O96005;B3KQH2;F5H8J3;B4E2X9;B4DDS3;B7Z9X9;K7EQQ1;K7EJ16	Cleft lip and palate transmembrane protein 1	CLPTM1	12	12	12	28.9572	29.1884	29.0062	29.0905	29.237	28.8162	29.0506	0.121827	29.0479	0.21361	0.0027	0.985738
G5E9Z2		CLPTM1L	9	9	1	28.3182	28.5831	28.4884	28.0799	28.0247	27.9479	28.4632	0.134231	28.0175	0.0662939	0.445733	0.00671249
O76031;Q9H072;H0YM48;H0YK07	ATP-dependent Clp protease ATP-binding subunit clpX-like, mitochondrial	CLPX;DKFZp586J151	20	20	20	29.5676	29.6016	29.5258	28.8827	29.109	28.8651	29.565	0.0379668	28.9523	0.13602	0.612733	0.00167803
P09496-2;P09496-4;P09496-3;P09496;F8WF69;P09496-5;C9J8P9	Clathrin light chain A	CLTA	5	5	5	29.1816	28.979	29.1325	29.0721	29.0752	29.0747	29.0977	0.105688	29.074	0.00166433	0.0237	0.717537
P09497-2;P09497;D6RJD1;H0Y9Q6	Clathrin light chain B	CLTB	4	4	4	27.8721	27.7614	27.804	28.001	28.0893	28.019	27.8125	0.0558374	28.0364	0.0466601	-0.223933	0.00596426
Q00610-2;Q00610;J3KS13;P53675-2;P53675;J3KR87;K7EJJ5;J3KSQ2;J3KRF5;J3QL20;A4FU99;Q9H3B0;B7Z2Y4;F5H5N6;B7Z1Z7	Clathrin heavy chain 1	CLTC	83	83	83	34.4542	34.27	34.3502	34.5046	34.5219	34.5359	34.3581	0.0923559	34.5208	0.015679	-0.162667	0.0396427
O75153;K7EIG1;I3L318;I3L3A3;I3L350;I3L4B5;Q9Y5I4-2;Q9Y5I4;Q6P4R2	Clustered mitochondria protein homolog	CLUH	24	24	3	28.7696	28.4397	28.7317	29.0596	28.9857	29.1788	28.647	0.180524	29.0747	0.0974316	-0.4277	0.0225325
Q8NFW8;Q53GF0;Q8NFW8-2;F5GYM0;F5H296	N-acylneuraminate cytidylyltransferase	CMAS	16	16	16	28.5738	28.6101	28.6392	28.6245	28.6204	28.5769	28.6077	0.032766	28.6073	0.0263781	0.000433333	0.986619
Q96DG6;B2RD36	Carboxymethylenebutenolidase homolog	CMBL	5	5	5	26.1344	25.466	25.6619	26.3685	26.2409	26.7343	25.7541	0.343606	26.4479	0.256104	-0.6938	0.0486078
Q8IY22-3;Q8IY22-2;Q8IY22;B7Z942	C-Maf-inducing protein	CMIP	2	2	2	23.6778	23.3652	21.7477	24.0833	23.345	23.7825	22.9302	1.03596	23.7369	0.371253	-0.8067	0.273041
P30085;B2R6S5;B4DDL4;P30085-2;Q5T0D2;B4DFW6	UMP-CMP kinase	CMPK1;CMPK	12	12	12	28.8027	28.4589	28.5811	29.3757	29.207	29.4656	28.6142	0.174278	29.3494	0.131286	-0.7352	0.00429638
J3QRP2;Q8IZR5-3;Q8IZR5-2;Q8IZR5	CKLF-like MARVEL transmembrane domain-containing protein 4	CMTM4	2	2	2	26.1144	27.2732	26.213	25.3514	25.8129	25.6422	26.5335	0.642464	25.6022	0.23334	0.931367	0.0776564
Q9NX76	CKLF-like MARVEL transmembrane domain-containing protein 6	CMTM6	3	3	3	24.4613	24.6965	24.5967	23.4966	22.1263	23.5231	24.5848	0.118048	23.0487	0.798903	1.53617	0.0300828
P62633-7;P62633-3;P62633-2;P62633;P62633-5;P62633-6;Q6T598	Cellular nucleic acid-binding protein	CNBP	7	7	1	30.2947	29.9259	30.0037	30.6558	30.4739	30.6264	30.0748	0.1944	30.5854	0.0976458	-0.5106	0.015282
B4DV28;Q96KP4;Q96KP4-2;A0A024R382;B4DPF1;J3QKT2;J3KSV5;Q9NW02;J3QQN6;J3QR27;J3QLU1;J3QKQ0;J3QRD0;J3QL02;J3QRA8;Q9NUV1;Q9H7K8;J3KSS4;J3KRD5;J3QRH4;J3QRP4	Cytosolic non-specific dipeptidase	CNDP2	18	18	18	28.948	28.5157	28.6254	29.739	29.5623	29.7508	28.6964	0.224718	29.684	0.105589	-0.987667	0.00232614
E9PS82;B4DXN4;Q969H4-2;Q53GW4;A8K9D1;Q969H4	Connector enhancer of kinase suppressor of ras 1	CNKSR1	2	2	1	23.1093	23.0711	23.2489	23.4584	23.1118	23.6341	23.1431	0.0935951	23.4014	0.265769	-0.258333	0.187482
B4DDF4;Q99439;Q6FHE4;B4DUT8;Q99439-2;Q53GK7;B4DN57;Q6FHC3;K7ES69;H3BVI6;B4DHU5;H3BQH0;U3KPS3	Calponin-2	CNN2	8	7	7	29.0343	28.6009	28.8113	29.0205	29.0059	29.1363	28.8155	0.216731	29.0542	0.0714457	-0.238733	0.144216
Q15417;Q15417-3	Calponin-3	CNN3	11	11	2	29.8719	29.5327	29.7282	29.5308	29.6081	29.7503	29.7109	0.170258	29.6297	0.111338	0.0812	0.527373
Q8NE01-2;Q8NE01-3;Q8NE01;Q68CV4	Metal transporter CNNM3	CNNM3;DKFZp434I1016	2	2	2	22.4649	23.6411	22.9571	21.4671	23.1323	22.9164	23.021	0.590701	22.5053	0.905536	0.515767	0.455087
Q6P4Q7-2;Q6P4Q7	Metal transporter CNNM4	CNNM4	3	3	3	24.3911	24.5825	24.5841	23.5316	23.8437	24.0038	24.5192	0.11097	23.793	0.240143	0.7262	0.00894008
A5YKK6-2;A5YKK6;A5YKK6-3;A5YKK6-4;B5MDN3;B4DYL7;B3KPW6;H3BMZ2;B4DTM8;H3BVC9;B3KS60;B7Z6X2;H3BT18;H3BU44;H3BNB1;H3BR89;H3BMH0	CCR4-NOT transcription complex subunit 1	CNOT1	24	24	24	28.4624	28.1294	28.2522	28.4167	28.5231	28.7281	28.2813	0.168401	28.556	0.15828	-0.274633	0.108669
Q9H9A5-4;Q9H9A5-3;Q9H9A5;Q9H9A5-2;Q9H9A5-6;E9PCN5;H7C1X9;B7Z4A6;B7Z5B3;Q9H9A5-5;H7C0K1	CCR4-NOT transcription complex subunit 10	CNOT10	9	9	9	26.945	26.6678	26.8055	26.9446	27.1584	27.1032	26.8061	0.138601	27.0687	0.110989	-0.262633	0.0625143
Q9UKZ1;B3KNB0;H7C0C7	CCR4-NOT transcription complex subunit 11	CNOT11	5	5	5	24.0222	24.6621	24.3947	24.4314	25.4031	25.007	24.3597	0.321385	24.9472	0.488605	-0.5875	0.156845
Q9NZN8-2;F8VV52;Q9NZN8;B3KTL6;B2RDX7;F8VQF4;F8VRS2;Q9NZN8-3;F8VRS8;F8W145;F8VP97;Q9NZN8-4;Q9NZN8-5	CCR4-NOT transcription complex subunit 2	CNOT2	2	2	2	24.294	24.142	22.839	23.2686	24.0156	23.9949	23.7583	0.799785	23.7597	0.425431	-0.00136667	0.99804
O75175-2;B7Z6J7;O75175;O75175-3;Q6ZMJ6;H7C148;H0Y5X7	CCR4-NOT transcription complex subunit 3	CNOT3;FLJ00420	4	4	4	25.5199	25.6481	25.4311	26.0837	25.7075	25.9896	25.533	0.109095	25.9269	0.195773	-0.3939	0.0382451
Q9ULM6;D6RGK9;B4E2S0;H0Y9C1;Q96LI5;B4E0K8;H0Y9Z5	CCR4-NOT transcription complex subunit 6	CNOT6	3	3	3	24.0206	24.0635	23.9076	24.2449	23.6563	23.9887	23.9972	0.0805339	23.9633	0.295121	0.0339333	0.857001
Q9UIV1;B3KM57;Q9UIV1-2;Q96IQ6;H0YBT3;H0YAV9	CCR4-NOT transcription complex subunit 7	CNOT7	3	3	3	24.9898	24.5452	24.8507	24.6228	24.8664	25.0498	24.7952	0.227431	24.8463	0.214206	-0.0511	0.791009
P09543-2;P09543;B4DI06;B4DFN6;K7EN66;C9K0L8;K7ERZ0;K7ERC4	2,3-cyclic-nucleotide 3-phosphodiesterase	CNP	13	13	13	29.1142	29.3245	29.2562	28.9766	29.1423	29.0279	29.2316	0.107281	29.0489	0.0848288	0.1827	0.0816938
Q9Y2B0;F8VXJ7;F8W1K5;H0YI18;F8W1U5;Q9Y2B0-2;H0YIH9	Protein canopy homolog 2	CNPY2	9	9	2	28.8865	28.8593	29.0197	28.572	28.5025	28.4251	28.9218	0.0858392	28.4999	0.0734854	0.421967	0.00294342
Q9BT09;A0A024RD07;A0A024RCZ2	Protein canopy homolog 3	CNPY3	6	6	6	25.2386	25.2267	25.1913	25.1194	25.0537	24.9324	25.2189	0.0246037	25.0352	0.0948676	0.1837	0.0314795
Q6PJW8-2;A0A024R5P7;Q6PJW8;A0A024R5U9	Consortin	CNST	2	2	2	23.0089	22.9841	21.8398	22.6668	23.6533	24.7162	22.6109	0.667936	23.6788	1.02494	-1.06783	0.205111
P78357;K7EMM9;A0A024R1Y9	Contactin-associated protein 1	CNTNAP1	2	2	2	23.1014	22.6748	22.5571	22.7804	22.2416	21.8587	22.7778	0.286386	22.2936	0.463042	0.4842	0.198313
Q13057;Q13057-2;K7EN91;K7ES73;K7EQ60;K7EP09;K7EPC2;K7EPT0;K7ESK6;B4E1C0	Bifunctional coenzyme A synthase;Phosphopantetheine adenylyltransferase;Dephospho-CoA kinase	COASY	13	13	13	27.58	27.2984	27.419	27.9447	27.9908	28.2351	27.4325	0.141282	28.0569	0.156066	-0.6244	0.00680388
Q53SF7-4;Q53SF7-3;Q53SF7-2;Q53SF7;G8JL86;B7Z2P5;C9J8C4;H7C1G2	Cordon-bleu protein-like 1	COBLL1	2	2	2	22.2517	22.5936	22.3214	22.6907	22.0489	21.9022	22.3889	0.180668	22.2139	0.419357	0.174967	0.54319
Q8WTW3;B3KUY5;Q4G0L8;E9PBL8;J3QKY9;J3QLT5	Conserved oligomeric Golgi complex subunit 1	COG1	10	10	10	26.7946	26.691	26.5487	26.4284	26.4325	26.3657	26.6781	0.123457	26.4089	0.0374396	0.269233	0.0224629
B7Z2Y2;Q14746-2;Q14746;F5H1E5;B7Z819;B7Z7N2;V9GY21	Conserved oligomeric Golgi complex subunit 2	COG2	13	13	13	27.5029	27.4988	27.3729	27.2568	27.3133	27.2232	27.4582	0.0739004	27.2644	0.0455324	0.193767	0.0180478
Q6PIW8;Q9H9E3;J3KNI1;A0A024QZ89;Q8N8L9;Q9H9E3-3;B4DDL2;Q9H9E3-2;A2VCL3;H3BSD2;H3BMV9;J3QLW1;E9PRT5;H3BQB2;J3KRB5	Conserved oligomeric Golgi complex subunit 4	COG4	11	11	11	26.9018	26.9468	26.9241	26.9171	27.0271	26.9483	26.9242	0.0225003	26.9642	0.0566905	-0.0399333	0.320141
Q9UP83-2;Q9UP83-3;Q9UP83;B3KMW0;U3KQU7	Conserved oligomeric Golgi complex subunit 5	COG5	6	6	6	25.8482	25.6198	25.9718	25.5172	25.1559	25.255	25.8133	0.178581	25.3094	0.186685	0.5039	0.027828
Q9Y2V7-2;Q9Y2V7;B4DG73;F5H8M2	Conserved oligomeric Golgi complex subunit 6	COG6	8	8	8	26.8662	26.7949	26.9272	26.6227	26.5938	26.5999	26.8628	0.0662168	26.6055	0.015233	0.2573	0.00279473
P83436;B3KSN1	Conserved oligomeric Golgi complex subunit 7	COG7	9	9	9	26.4651	26.5958	26.4281	26.3485	26.0359	26.1902	26.4963	0.0881048	26.1915	0.156304	0.3048	0.0422908
Q96MW5;B4DYU2;H3BQV3;H3BMQ9;J3QRV3;H3BSH5;H3BUN2	Conserved oligomeric Golgi complex subunit 8	COG8	11	11	11	27.0447	27.2238	26.9752	26.7604	26.8854	26.7613	27.0812	0.128263	26.8024	0.0719104	0.278867	0.0303647
P38432	Coilin	COIL	8	8	8	27.3113	27.1867	27.2033	26.1078	26.2667	26.5948	27.2338	0.0676569	26.3231	0.24835	0.910667	0.00359328
D3DSM4;P39060-2;D3DSM5;P39060-1;P39060;Q8NG19;H7BXV5;H7C457	Collagen alpha-1(XVIII) chain;Endostatin	COL18A1	7	7	7	25.5188	25.605	25.5346	25.3464	25.4032	25.4039	25.5528	0.0458916	25.3845	0.0329974	0.1683	0.00671075
Q6LAN8;H9C5C5;P02452	Collagen alpha-1(I) chain	COL1A1	2	2	2	26.0091	25.8742	25.9928	26.5581	26.7086	27.1549	25.9587	0.0736316	26.8072	0.310377	-0.8485	0.00997696
P02462;P02462-2;A9LSU1;Q59F15;F5H5K0;A5PKV2;P29400;P29400-2;A7MBN3	Collagen alpha-1(IV) chain;Arresten	COL4A1	5	5	5	26.5719	26.7935	26.5065	26.7127	27.1446	27.0692	26.624	0.150418	26.9755	0.230693	-0.351533	0.0915366
P08572;B4DH43	Collagen alpha-2(IV) chain;Canstatin	COL4A2	6	6	6	27.0594	27.1898	27.0071	27.078	27.3725	27.1366	27.0854	0.094091	27.1957	0.155892	-0.110267	0.353422
Q9Y5P4-2;Q9Y5P4;Q9Y5P4-3;H0Y9J1	Collagen type IV alpha-3-binding protein	COL4A3BP	8	8	8	25.8711	25.2919	25.5558	26.4337	26.0679	26.4552	25.5729	0.28998	26.3189	0.217667	-0.746	0.0235098
Q8NBJ5;Q8WUI9;Q9H6F1;M0QYH0;M0QX72;Q6IPW8;B3KQ10	Procollagen galactosyltransferase 1	COLGALT1	16	16	16	28.9971	29.1768	28.9746	28.4972	28.5564	28.3887	29.0495	0.110818	28.4808	0.0850492	0.568733	0.00213241
D6RC04;D6RJ90;Q9Y6G5;H0Y9N4	COMM domain-containing protein 10	COMMD10	2	2	2	22.5058	23.9734	22.8553	23.9438	24.0605	23.5792	23.1115	0.76661	23.8612	0.251065	-0.749667	0.182761
Q561V4;F8WC41;F8WBW1;Q86X83	COMM domain-containing protein 2	COMMD2	3	3	3	24.8457	24.5757	24.9587	25.5336	25.0902	25.6405	24.7934	0.19679	25.4214	0.291794	-0.628067	0.0365427
Q9UBI1;H0Y4E5;R4GMW6;H0Y6Z9;R4GNF2;R4GN54;B3KY73;H0Y4W0	COMM domain-containing protein 3	COMMD3;BMI1	3	3	1	24.9645	24.6652	24.6586	25.6792	25.3828	25.6578	24.7628	0.174737	25.5733	0.165296	-0.8105	0.00429572
Q9H0A8;H3BM91;H3BUL2;Q9H0A8-2;H3BPG2;H3BQF2;H3BTV9;H3BRX0;B4DEN0	COMM domain-containing protein 4	COMMD4	5	5	5	25.9532	25.8271	25.8342	26.6195	26.1501	26.3636	25.8715	0.0708433	26.3777	0.235019	-0.506233	0.0233319
Q86VX2-2;Q86VX2;V9GY66	COMM domain-containing protein 7	COMMD7	4	4	4	24.1136	23.6381	23.6549	24.3836	24.5059	24.7011	23.8022	0.269811	24.5302	0.160139	-0.728	0.0158797
Q9NX08	COMM domain-containing protein 8	COMMD8	4	4	4	25.6483	25.7225	25.6553	26.1219	25.9178	26.0895	25.6754	0.0409684	26.0431	0.109687	-0.3677	0.0055457
Q9P000;Q9P000-2;B4DQW0;B4DIH0;E9PJ95	COMM domain-containing protein 9	COMMD9	5	5	5	26.11	25.6225	25.7056	26.5949	26.2431	26.4887	25.8127	0.2608	26.4422	0.180444	-0.629533	0.0263373
P21964-2;P21964;B8XPJ7;B8XPJ8;E7EMS6;E7EUU8;F8WBW9;A3F6Y9	Catechol O-methyltransferase	COMT	10	10	1	29.7393	29.6857	29.6664	29.7966	29.6811	29.7591	29.6971	0.0377709	29.7456	0.0589216	-0.0484667	0.296548
R4GNF4;Q86VU5;A8K337	Catechol O-methyltransferase domain-containing protein 1	COMTD1	3	3	3	24.0746	24.118	24.1728	23.9679	23.3996	23.0026	24.1218	0.0492102	23.4567	0.485177	0.6651	0.0774728
P53621;P53621-2	Coatomer subunit alpha;Xenin;Proxenin	COPA	57	57	57	31.7335	31.4612	31.6522	31.9843	32.0216	32.0595	31.6156	0.139784	32.0218	0.0376004	-0.406167	0.00827924
P53618;E9PP73;E9PP63;E9PKQ1	Coatomer subunit beta	COPB1	31	31	31	30.9373	30.5973	30.8185	31.1785	31.2365	31.3037	30.7844	0.172551	31.2396	0.0626563	-0.4552	0.012697
B4DZI8;P35606;B4E2C9;D6R997;D6RBZ7;D6RCL6;D6RBG7;D6RBT6;H0Y938;H0YAC7	Coatomer subunit beta	COPB2	31	31	31	30.6769	30.5394	30.6949	30.97	31.0397	31.0704	30.6371	0.0850593	31.0267	0.051447	-0.389633	0.00245819
O14579;M0QXB4;O14579-2;Q7Z4Z1;Q53HJ6;O14579-3;M0R061	Coatomer subunit epsilon	COPE	13	13	13	29.5372	29.31	29.4238	29.4903	29.6738	29.6715	29.4237	0.1136	29.6119	0.105286	-0.1882	0.10312
Q9Y678;Q8WUI6;B3KW21;H0Y8X7;D6RG17;H0Y8G2	Coatomer subunit gamma-1;Coatomer subunit gamma	COPG1;COPG	35	35	31	30.7235	30.3594	30.5147	30.9679	30.9722	30.9925	30.5325	0.182704	30.9775	0.0131386	-0.445	0.0136105
Q9UBF2;Q2NLA0;Q9H9B7;B3KND4;Q9NUP3;H9KV41;F6X838;Q9NSM7;H7C1T7;Q9H279	Coatomer subunit gamma-2;Coatomer subunit gamma	COPG2	17	13	13	27.3777	27.1565	27.5018	27.6928	27.7784	27.7602	27.3453	0.174911	27.7438	0.045095	-0.398467	0.0187643
P61201;P61201-2;Q59EL2;Q53HJ0;B2R6N0;B4DIH5;H0YKU5;H0YM03;H0YMC2	COP9 signalosome complex subunit 2	COPS2	13	13	13	29.1106	28.6514	28.8213	29.098	29.2498	29.3018	28.8611	0.232173	29.2165	0.105894	-0.355433	0.0733552
Q9UNS2;Q9UNS2-2;B4DN01;H7C3P9;C9JLV5;J3QKR0;J3KTQ1;J3QL22;J3QS85;K7ELN6;K7ES36	COP9 signalosome complex subunit 3	COPS3	11	11	11	27.7301	27.5317	27.5756	28.0384	27.9015	28.1087	27.6125	0.104211	28.0162	0.105369	-0.403733	0.00918106
Q9BT78;Q53FV3;B3KM48;D6RFN0;D6RAX7;D6RD63;Q9BT78-2	COP9 signalosome complex subunit 4	COPS4	13	13	13	28.2248	28.0503	28.2187	28.7511	28.7674	28.7481	28.1646	0.0990337	28.7555	0.0103857	-0.590933	0.000505206
Q92905;Q59GH5;E5RHH5;E5RHF2;E5RFS1;E5RG35;E5RK55;H0UI27	COP9 signalosome complex subunit 5	COPS5	10	10	10	28.2768	27.8723	27.9435	28.5743	28.6294	28.66	28.0309	0.215939	28.6212	0.0434298	-0.590367	0.0097167
B2R514;E7EM64;Q7L5N1;B4DHR8;H7C3T0	COP9 signalosome complex subunit 6	COPS6	10	10	10	29.0267	28.7089	28.7651	29.3948	29.2444	29.3886	28.8336	0.169602	29.3426	0.0851002	-0.509033	0.00968775
Q9UBW8;F5H7C6;F5GYF7;Q567U8;F5H248;F5H4Z0;F5H3M6;G3XAP1;F5GXT7;B3KY75;F5H4U8	COP9 signalosome complex subunit 7a	COPS7A	4	4	4	26.2554	25.8871	25.8826	26.4227	26.1918	26.2316	26.0084	0.213949	26.282	0.123436	-0.273667	0.127415
Q9H9Q2;Q53GQ2;J3KQ34;Q9H9Q2-3;J3KQ41;J3QT95;Q9H9Q2-2;B3KW51;B3KV02;J3KQV6;J3QT67;J3QT66;J3QT69;J3QT50;J3QT43;Q6ZTQ7;J3QT73	COP9 signalosome complex subunit 7b	COPS7B	4	4	4	24.9266	24.7357	25.1744	25.9832	25.7211	25.2177	24.9456	0.219964	25.6407	0.389037	-0.6951	0.0544372
Q99627-2;E9PGT6;Q99627;B2R8N1;B8ZZP3;H7C3S9;B4DFF9	COP9 signalosome complex subunit 8	COPS8	6	6	6	27.6404	27.3315	27.667	27.8956	27.7213	27.8845	27.5463	0.186497	27.8338	0.0975858	-0.2875	0.0771741
Q53FU3;P61923;F8VVA7;F8VXB1;F8W156;P61923-5;F8VYZ4;P61923-4;F8VUC5;F8W651;F8VXR1;P61923-3;F8VYK5;P61923-2;F8VYE0	Coatomer subunit zeta-1	COPZ1	5	5	5	27.8734	27.5502	27.7445	28.2598	28.0601	28.1715	27.7227	0.162699	28.1638	0.100072	-0.4411	0.0161329
B8ZZX2;B7Z1Y4;B8ZZV9;Q9H8M1	Coenzyme Q-binding protein COQ10 homolog B, mitochondrial	COQ10B	2	2	2	23.7313	23.7067	23.1921	23.4444	21.9374	23.1	23.5434	0.304454	22.8273	0.789652	0.7161	0.21664
F8VVX6;B2RDU9;Q5HYK3;B3GK62;F8VP53;B4DP72;F8VVW7	2-methoxy-6-polyprenyl-1,4-benzoquinol methylase, mitochondrial	COQ5	6	6	6	26.5879	26.7037	26.7648	26.0237	26.1972	26.5124	26.6855	0.0898484	26.2444	0.24775	0.441033	0.0441804
Q9Y2Z9-3;Q9Y2Z9;G3V434;B7Z357;B7Z3V2;Q9Y2Z9-2;G3XA86;G3V2L5;G3V4A6;B7Z8G1;B7Z262;G3V3A1;B7Z8E9	Ubiquinone biosynthesis monooxygenase COQ6	COQ6	4	4	4	25.2068	25.4933	25.2008	25.0887	24.9124	24.609	25.3003	0.16717	24.87	0.24264	0.430267	0.0647176
Q99807-2;Q8NI45;Q49A71;H3BP28;Q99807;H3BSZ3;H3BTN8;I3L1T0	Ubiquinone biosynthesis protein COQ7 homolog	COQ7	2	2	2	25.456	25.7914	25.6196	25.1593	25.1823	25.1278	25.6223	0.167717	25.1565	0.0273603	0.465867	0.00898181
O75208;B4DIV2;H3BNT2;H3BSJ5;H3BPY0;B4DEE3;H3BPC6;B4E0U3;H3BRC0;H3BPW3;O75208-2;H3BVA5	Ubiquinone biosynthesis protein COQ9, mitochondrial	COQ9	6	6	6	26.6303	26.7739	26.6599	26.2745	26.5016	26.1513	26.688	0.0758212	26.3091	0.1777	0.3789	0.027356
P31146;Q59G88;H3BRY3;H3BTU6;H3BNA2;H3BU76;B4DJS1;H3BSL1;H3BRJ0	Coronin-1A;Coronin	CORO1A	6	6	6	25.8327	25.6163	26.0679	26.0559	26.2269	26.147	25.839	0.225865	26.1433	0.0855611	-0.3043	0.0945116
Q9BR76;Q9NSK3;F5H390;Q59F81;E7EW44;B4DIU2;F5H0D2;A9Z1Z3-3;A9Z1Z3;Q2NNQ8	Coronin-1B	CORO1B;DKFZp762I166	11	11	11	28.6016	28.1554	28.3314	28.6971	28.6928	28.8101	28.3628	0.224751	28.7333	0.0665166	-0.370533	0.0520058
Q92828;A8K9S3	Coronin-2A;Coronin	CORO2A	9	9	9	27.1602	27.203	27.3096	26.9776	27.1579	27.0552	27.2243	0.0769369	27.0636	0.0904407	0.1607	0.079019
P57737-3;B3KUH7;B3KSY4;P57737-2;B4DKU9;P57737-4;P57737;Q9Y3D7;I3L1U7;I3L0X9;I3L3T0;E7EP81;B4E0F2;I3L167	Coronin-7;Coronin	CORO7	11	11	11	27.8344	28.4952	27.9797	27.8647	27.8866	27.8275	28.1031	0.347253	27.8596	0.0298783	0.2435	0.292868
Q14019;H3BT58	Coactosin-like protein	COTL1	10	10	10	30.0049	29.7886	29.7378	31.284	30.6913	31.245	29.8438	0.141838	31.0734	0.331511	-1.22967	0.00411172
C8YAE4;X5D927;X5C9H5;X5BMX5;X5BDH6;W8DJ92;W8D226;W0C7W3;V9N872;V9N3I6;V9JVR4;V9JU54;V9JI12;V9JCG6;V9JAP4;V9J978;V9J4D6;V9J248;V5L903;V5JIE7;U5ZA32;U3L439;U3KW58;T2HM13;T2HKF7;T1Q7E3;T1Q4Y6;R9Y9M1;R9Y9G2;R9Y6E5;R9Y634;R9Y5G0;R9Y4H6;R9Y445;R9Y438;R9Y3X2;R9Y251;R9Y1Y2;R4IBW8;R4IA65;R4I9P2;Q9B2V6;Q9B2V2;Q9B2U9;Q9B1J9;Q8WCY5;Q8WCW6;Q85L11;Q7YCF0;Q7YCE3;Q7Y7K9;Q7Y6V6;Q6VLK7;Q6VHV2;Q6RRI3;Q6RNG4;Q6RN73;…	Cytochrome c oxidase subunit 1	COX1;COI;CO1;MT-CO1	4	4	4	25.6423	25.8269	25.8131	25.4775	25.7158	25.5537	25.7608	0.102827	25.5823	0.121703	0.178433	0.124412
B4DEY8;Q9Y6N1;B4DI26;Q9Y6N1-2;I3L4E7	Cytochrome c oxidase assembly protein COX11, mitochondrial	COX11	5	5	5	25.0928	25.4477	25.3228	24.7321	24.7268	24.63	25.2878	0.180025	24.6963	0.0574786	0.591467	0.00561331
Q7KZN9-2;Q7KZN9;B4DQM2	Cytochrome c oxidase assembly protein COX15 homolog	COX15	6	6	6	27.3795	27.7935	27.5589	26.8716	26.9703	26.7484	27.5773	0.207612	26.8634	0.111175	0.713867	0.0062963
Q14061;C9J8T6;H7C4E5	Cytochrome c oxidase copper chaperone	COX17	2	2	2	26.6629	26.8901	27.2618	26.4585	26.3307	26.2682	26.9383	0.302341	26.3525	0.0969993	0.5858	0.0330424
Q8N8Q8;B7ZL88	Mitochondrial inner membrane protein COX18	COX18	2	2	2	24.2597	25.089	24.4094	24.2543	23.5851	23.7449	24.586	0.441966	23.8614	0.349488	0.7246	0.0898675
H9E7F7;H9E7P8;H9E7W2;H9E7T7;X5C6M5;X5BKA4;X2CK15;X2C841;W8DFH5;W8D4U9;W8D1X2;V9K571;V9JPM6;V9J3S1;U5Z9R9;U3LSI8;T1SWS8;T1Q632;S4STI1;R9Y478;Q9B2U8;Q9B138;Q8WCW3;Q8HNR1;Q85KS0;Q7Y6M3;Q7Y626;Q6VJJ3;Q6VJD8;Q6VIG7;Q6RQ80;Q6RNN7;Q6RKW8;Q6R0V6;Q5SB08;Q5SAP1;Q5S971;Q4GHE1;Q4GCZ4;Q4GCG2;Q4F4V6;Q305H0;Q19MP7;Q15HH9;Q0Z7S0;Q0Z7J0;Q06TE6;P00403;L7XMG0;K9M370;J7FG21;I6UIH6;I6PZI4;I6PRP7;I6N6Q6;I3Q4M2;I3PYD8;…	Cytochrome c oxidase subunit 2	COX2;COII;MT-CO2	6	6	6	30.2299	30.4891	30.3614	29.7974	29.9252	29.6965	30.3601	0.129605	29.8064	0.114613	0.553767	0.00517764
Q5RI15;Q5RI15-2	Cytochrome c oxidase protein 20 homolog	COX20	4	4	4	27.9496	28.4126	28.0632	27.8027	27.7539	27.9604	28.1418	0.2413	27.839	0.10793	0.3028	0.11825
P13073;H3BPG0;H3BN72;H3BNV9;Q86WV2;H3BNI5	Cytochrome c oxidase subunit 4 isoform 1, mitochondrial	COX4I1	6	6	6	30.7424	31.1389	30.9403	30.7384	30.5982	30.5051	30.9405	0.19825	30.6139	0.11744	0.326633	0.0700493
P20674;H3BRM5;H3BV69;Q71UP1;H3BNX8	Cytochrome c oxidase subunit 5A, mitochondrial	COX5A	4	4	4	28.4611	28.923	28.9867	28.3235	28.1665	27.6871	28.7903	0.28684	28.059	0.331531	0.731233	0.0446068
Q6FHM4;Q6FHJ9;P10606	Cytochrome c oxidase subunit 5B, mitochondrial	COX5B	2	2	2	28.5252	28.7794	29.0152	28.2459	27.9793	27.9178	28.7733	0.245058	28.0477	0.174407	0.7256	0.0139371
P14854;K7EQD3	Cytochrome c oxidase subunit 6B1	COX6B1	4	4	4	28.0817	28.3442	28.3823	27.6221	27.8599	27.5273	28.2694	0.163665	27.6698	0.171347	0.599633	0.0118457
O14548;E5RJZ1;H0YBD2	Cytochrome c oxidase subunit 7A-related protein, mitochondrial	COX7A2L	3	3	3	26.9617	27.2434	27.2685	26.5012	26.2889	26.1526	27.1579	0.170348	26.3142	0.175675	0.843633	0.00395123
O75976;O75976-2;B7Z843;J3QQJ4	Carboxypeptidase D	CPD	11	11	11	26.9451	27.1031	27.0911	26.443	26.6753	26.5822	27.0464	0.0879621	26.5668	0.11691	0.4796	0.00474858
F2Z2V0;Q99829;B0QZ18;A6PVH9;Q59EI4;E7ENH5;Q5JX58;Q5JX59;Q5JX60;Q5JX44;Q5JX45;Q5JX56;Q5JX55;Q5JX61;Q5JX52;Q5JX54;Q5JX57;E7EV27;H0Y524;Q5JX53	Copine-1	CPNE1	14	14	14	30.1303	30.2521	30.2189	30.1288	30.226	29.917	30.2004	0.0629649	30.0906	0.158002	0.109833	0.325997
B2RD40;Q96FN4;A8K8A4;Q719H8;H3BPR8;H3BUC8	Copine-2	CPNE2	9	8	8	26.401	26.827	26.6055	26.0647	26.0712	26.0345	26.6112	0.213057	26.0568	0.0195839	0.554367	0.010924
O75131;Q05DL8;E5RG68;E5RHZ0;H0YB26;E5RJ85;E5RG97;E5RFT7;Q4G168;Q7Z6C8;B3KWK1;Q96A23;O95741;Q9UBL6-2;Q96A23-2;B7Z370;Q9HCH3;O95741-2;Q9UBL6	Copine-3	CPNE3	20	20	19	31.9438	32.0732	32.0317	31.4931	31.6229	31.4796	32.0162	0.066072	31.5319	0.0791256	0.484367	0.00124018
P36551;B4DSD5;H0YA22;D6RER6	Coproporphyrinogen-III oxidase, mitochondrial	CPOX	15	15	15	29.1239	29.2782	29.0707	28.7292	28.8849	28.6556	29.1576	0.107777	28.7566	0.117074	0.401033	0.0120144
Q9BRF8;Q9BRF8-3;Q9BRF8-2	Calcineurin-like phosphoesterase domain-containing protein 1	CPPED1	3	3	3	25.108	23.9484	24.2769	24.8238	24.64	25.6833	24.4444	0.597678	25.049	0.556926	-0.6046	0.269148
D3DWL9;Q10570;B4DEF4;E9PIM1;Q9C0J6	Cleavage and polyadenylation specificity factor subunit 1	CPSF1	19	19	19	28.2153	28.2112	28.1237	27.6872	27.8013	27.7987	28.1834	0.0517423	27.7624	0.0651381	0.421	0.000933792
Q9P2I0;B3KN45;B3KMI0;H0YJF4;G3V3T7;G3V5T3	Cleavage and polyadenylation specificity factor subunit 2	CPSF2	21	21	21	28.4628	28.5489	28.4304	28.011	28.2105	28.0783	28.4807	0.0612443	28.0999	0.101494	0.380767	0.00511154
Q9UKF6;Q53F02;Q05BZ5;G5E9W3;B4DQR2;C9JZH6;A4UCU1	Cleavage and polyadenylation specificity factor subunit 3	CPSF3	16	16	16	28.7105	28.9755	28.7321	28.7782	28.7961	28.6301	28.806	0.147159	28.7348	0.0911135	0.0712333	0.515324
Q5TA45-2;Q5TA45-3;Q5TA45;C9J979;C9IYS7;Q5TA45-4;Q5TA45-5;E9PMA2;H0YE15;E9PJG0;E9PKA4;E9PNS4;J3QRY6;Q96HV7	Integrator complex subunit 11	CPSF3L	3	3	3	25.4948	25.7236	25.3639	25.4431	25.6144	25.6237	25.5274	0.182057	25.5604	0.101691	-0.0329667	0.797782
C9JEV9;O95639-3;O95639-2;O95639;F8WEL7	Cleavage and polyadenylation specificity factor subunit 4	CPSF4	2	2	2	24.5132	24.0165	23.9081	23.8913	23.6569	23.887	24.1459	0.322647	23.8117	0.134107	0.3342	0.172928
Q16630-3;F8WJN3;Q16630;Q16630-2;B4DSU9;F8W084	Cleavage and polyadenylation specificity factor subunit 6	CPSF6	9	9	9	28.361	28.0818	28.1638	28.0779	28.1425	28.4349	28.2022	0.143506	28.2184	0.190228	-0.0162333	0.911759
Q8N684-2;B4DGF8;Q8N684;Q8N684-3;F5H669;J3QT54;F5H6M0;F5H047;C9J286;C9J323;C9JM38;F5H5B7;F5H1W4;F5H2K8;F5H6P5;F5H6A8;F5GXA3	Cleavage and polyadenylation specificity factor subunit 7	CPSF7	8	8	8	28.655	28.7097	28.6726	29.1725	29.0711	29.1791	28.6791	0.0279233	29.1409	0.0605386	-0.4618	0.000276639
P50416-2;P50416;B2RAQ8;H3BMD2	Carnitine O-palmitoyltransferase 1, liver isoform	CPT1A	6	6	6	25.7285	25.7562	25.9338	24.1576	24.0866	24.1929	25.8062	0.111398	24.1457	0.0541399	1.66047	2.03857e-05
P23786	Carnitine O-palmitoyltransferase 2, mitochondrial	CPT2	19	19	5	29.4961	29.8129	29.7264	29.2956	29.5379	29.1927	29.6785	0.163749	29.3421	0.177229	0.3364	0.0731802
B3KW79;O75225;Q9H3G5;Q9NZ90;H7C0X5;C9JLV0;H7C218	Probable serine carboxypeptidase CPVL	CPVL	8	8	8	26.7997	26.8307	26.9059	27.1531	27.3416	27.0657	26.8454	0.0546115	27.1868	0.141003	-0.341367	0.0173905
P29373;Q5SYZ4	Cellular retinoic acid-binding protein 2	CRABP2	9	9	8	29.7673	29.4896	29.4543	31.0737	30.4742	30.9406	29.5704	0.171431	30.8295	0.314813	-1.2591	0.00368986
A6PWM2;Q6UXH1-3;Q6UXH1-2;Q6UXH1-4;Q6UXH1;Q6UXH1-6;Q6UXH1-5	Cysteine-rich with EGF-like domain protein 2	CRELD2	2	2	2	23.9272	23.8716	23.8873	23.5934	23.6268	23.6222	23.8954	0.0286643	23.6141	0.0181023	0.281233	0.000136345
Q9NZV1;Q4ZG85;H7C2T6;Q53TR0;B4DUW0;H7C1Z0	Cysteine-rich motor neuron 1 protein;Processed cysteine-rich motor neuron 1 protein	CRIM1	10	10	10	25.9134	26.1412	25.9784	26.0684	26.0014	26.2561	26.011	0.117347	26.1086	0.132031	-0.0976333	0.39261
Q53FN1;P52943;H0YFA4;P52943-2;H0YHD8	Cysteine-rich protein 2	CRIP2	6	6	6	28.6778	28.1324	28.437	28.5762	28.4356	28.8185	28.4157	0.273321	28.6101	0.193688	-0.194367	0.371777
Q9P021	Cysteine-rich PDZ-binding protein	CRIPT	2	2	2	23.8761	22.9698	23.4774	23.724	24.06	24.1917	23.4411	0.454239	23.9919	0.241172	-0.5508	0.137192
P46108-2;P46108;I3L297	Adapter molecule crk	CRK	7	7	7	26.8419	26.2718	26.6617	27.5906	26.8461	27.2799	26.5918	0.291407	27.2389	0.373942	-0.647067	0.0773196
P46109	Crk-like protein	CRKL	7	7	7	26.3442	26.1909	25.6115	27.0323	26.7351	27.3461	26.0489	0.386448	27.0378	0.305538	-0.988967	0.02542
Q9BZJ0-2;Q69YP1;Q9BZJ0-3;Q5JY65;Q9BZJ0;Q8IXG0	Crooked neck-like protein 1	CRNKL1;DKFZp762M013;crn	13	13	13	27.7049	27.8757	27.8136	27.4375	27.5491	27.5568	27.7981	0.086453	27.5145	0.0667662	0.2836	0.0108483
Q6PKC2;Q86Y74;O95232;A8K3C5;J3KPP4;D6RDI2;B4DJ96;O95232-2;C9JL41;D6RHH0;H7C5U7;U3KQT3;E7EN55	Luc7-like protein 3	CROP;LUC7L3	7	7	7	27.2793	27.404	27.8088	27.3016	27.3109	27.3747	27.4974	0.276822	27.3291	0.0397923	0.1683	0.356113
C9J3D7;Q9UKG9;Q9UKG9-3;B4DT97	Peroxisomal carnitine O-octanoyltransferase	CROT	5	5	5	25.1596	25.4576	25.4114	25.2027	25.1981	25.0165	25.3429	0.160386	25.1391	0.1062	0.203767	0.140448
Q8NB01;O75718;B3KME2;B3KS71;B3KX16;C9JP16;B4DPA3;B3KUP0;B3KQR7	Cartilage-associated protein	CRTAP	12	12	12	27.7296	27.8229	27.7097	27.794	28.0898	27.6528	27.7541	0.0604361	27.8455	0.223011	-0.0914667	0.530603
Q08257;Q08257-3;A6NP24;Q08257-2;C9JH92	Quinone oxidoreductase	CRYZ	14	14	14	30.7671	30.8458	30.7854	30.7118	30.7493	30.7213	30.7994	0.041184	30.7275	0.0194957	0.0719667	0.0521398
O95825;A6NND8;A6NHJ8;A6NMA8;C9JQD0;H7C0X3;C9K0F7;C9JAL0;B3KQ77;H7C3I5	Quinone oxidoreductase-like protein 1	CRYZL1	3	3	3	24.53	24.0933	24.5628	25.2113	25.1665	25.2925	24.3954	0.262111	25.2234	0.0638703	-0.828067	0.00602028
B4DJV2;O75390;B3KTN4;H0YIC4;Q0QEL2;B7Z1E1;F8VPA1;F8VTT8;F8W4S1;H0YH82;F8VRP1;F8VX68;F8VRI6;F8VPF9;F8VR34;F8W1S4;F8W642;F8VZK9;F8VX07;F8VWQ5;F8VU34;F8W0J2	Citrate synthase;Citrate synthase, mitochondrial	CS	16	16	15	32.09	32.312	32.1814	31.7811	32.0225	31.8065	32.1945	0.111575	31.87	0.132649	0.324433	0.0316168
Q9UK43;Q95HA6;Q13123;B2R5Y4;Q9Y3Z5;Q9H4P6;E7EQZ7;D6REL4;D6RAY9;B4DEH2	Protein Red	CSA2;IK;DKFZp564B112	7	7	7	27.6101	27.5883	27.5597	26.9225	27.2808	27.3024	27.586	0.0252763	27.1686	0.213373	0.417467	0.0281677
O75534-2;O75534;O75534-3;O75534-4;Q9GZV0;Q96L66;E9PLT0;Q9UG93;Q8WU01;E9PNG3;Q9UG12;E9PLD4;E9PJK7;E9PKN4	Cold shock domain-containing protein E1	CSDE1;UNR;DKFZp586J0620	23	23	23	29.5997	29.3383	29.4835	29.9439	29.9113	30.0373	29.4738	0.130968	29.9642	0.0653992	-0.490333	0.00439036
P55060-3;P55060;P55060-4;B4DUC5;B4DM31;B4DS32;B4DM67;B4DPS6;P55060-2	Exportin-2	CSE1L	42	42	42	33.77	33.2971	33.7087	34.0319	33.956	34.2038	33.5919	0.257166	34.0639	0.126961	-0.471967	0.0463806
Q53EL3;P41240;B5BU52;A8K3B6;B4DMZ0;B4DP99;H3BUM9;H3BU69;K7ENL8;K7ES68;Q16176;P42679-3;K7EQY5;P42679;B2RDR6;P42679-2	Tyrosine-protein kinase CSK	CSK	7	7	7	25.6667	25.4606	25.1923	26.2267	26.4033	26.3631	25.4399	0.237879	26.331	0.092564	-0.891167	0.00377275
P48729-3;P48729;V9HW00;P48729-2;B4E1D9;D6REM4;Q05DL3;E7ETM0;B4DER9;Q6PJ06;Q8N752;U3KPX3;H0Y9X2;U3KQK7;B4DFH4;U3KQ83;E5RG27;D6RGE5	Casein kinase I isoform alpha;Casein kinase I isoform alpha-like	CSNK1A1;CSNK1A1L	9	9	9	28.254	28.1852	28.1131	27.9323	27.9344	28.2484	28.1841	0.0704564	28.0384	0.181897	0.145733	0.265319
B4E0G1;A0A024R8X3;P48730-2;P48730;H7BYT1;B4DIJ9;Q59FJ7;J3QQI9;B0QY36;H0Y645;B0QY35;B0QY34;Q53EZ1;P49674;B3KRV2;H0Y2N6;J3KRM8	Casein kinase I isoform delta;Casein kinase I isoform epsilon	CSNK1D;CSNK1E	7	7	7	26.5602	26.5792	26.5241	26.3536	26.3603	26.5234	26.5545	0.0279887	26.4124	0.0961583	0.142067	0.0699159
Q9Y6M4-6;Q9Y6M4-5;Q9Y6M4-3;Q9Y6M4-4;Q9Y6M4;Q9Y6M4-2;Q9H4N7;Q9H5M4;K7ESB6;U3KQN9;B7Z7D1;Q9HCP0-2;U3KQA5;P78368;Q9HCP0;Q8IXA3;U3KQB3	Casein kinase I isoform gamma-3;Casein kinase I isoform gamma-1;Casein kinase I isoform gamma-2	CSNK1G3;CSNK1G2;CSNK1G1;hCG_2004507	2	2	2	23.7115	24.1439	24.0655	23.5489	23.6844	23.0377	23.9736	0.230374	23.4237	0.341054	0.549967	0.0816297
E7EU96;P68400;Q5U5J2;Q2I0Y7;B2R6D7;B5BUH5;Q8NEV1;P68400-2;V9GYA2;V9GY80	Casein kinase II subunit alpha;Casein kinase II subunit alpha 3	CSNK2A1;CSNK2A3	15	15	15	30.6539	30.6313	30.6318	30.7355	30.6995	30.7178	30.639	0.0129062	30.7176	0.0180008	-0.0786	0.00355363
P19784;H3BSA1;H3BV19;H3BNI9	Casein kinase II subunit alpha	CSNK2A2	11	11	11	28.9182	28.9426	29.0288	28.9662	28.8836	28.9094	28.9632	0.0581065	28.9197	0.0422584	0.0434667	0.353843
P67870;Q5SRQ6;Q5SRQ3;N0E466;N0E472;N0E650;N0E638;N0E6J1;B4DUJ4;N0E644	Casein kinase II subunit beta	CSNK2B;CSNK2B-LY6G5B-1181;CSNK2B-LY6G5B--991	6	6	6	29.1584	29.1001	29.1775	28.7583	28.8706	28.8569	29.1453	0.0403205	28.8286	0.0612657	0.316733	0.00170812
Q9BTA4;B4DY28;Q6ZMS3;P21291;E9PND2;E9PP21;B4E2T4;E9PS42;Q6AI18;Q59EQ5;B3KVC9;Q6AWD1	Cysteine and glycine-rich protein 1	CSRP1;DKFZp686M148	7	7	7	29.0857	28.6442	28.9949	29.4185	29.3499	29.6217	28.9083	0.233151	29.4634	0.141346	-0.5551	0.0243103
P04080	Cystatin-B	CSTB	5	5	5	28.1631	27.8514	27.9836	29.1591	28.5999	29.0579	27.9994	0.156447	28.939	0.297968	-0.9396	0.00842601
Q05048;B4DDG3;A3KFI9	Cleavage stimulation factor subunit 1	CSTF1	12	12	12	29.36	29.4338	29.2965	29.1281	29.2369	29.0449	29.3634	0.0687144	29.1366	0.096284	0.2268	0.0293531
E9PID8;B4DUD5;P33240-2;P33240;E7EWR4;B3V096	Cleavage stimulation factor subunit 2	CSTF2	5	5	3	26.567	26.1944	26.1477	25.9827	25.9345	26.3279	26.303	0.229791	26.0817	0.214573	0.221333	0.289694
Q12996;B4DFQ5;B4DMA4;Q12996-2;Q12996-3;E9PJ06;E9PLP8;H0YE74	Cleavage stimulation factor subunit 3	CSTF3	11	11	11	27.5882	27.6318	27.6252	27.3411	27.252	27.3499	27.6151	0.0235001	27.3143	0.0541613	0.300733	0.00091086
O15320-8;O15320-7;O15320-2;O15320-4;O15320-3;O15320-10;O15320;Q59FD2;G3V599;O15320-6;O15320-5;Q05BM1;Q4G155;O15320-9;Q96RT6;Q86UF2;A4D2H0;A4FU28;Q8NEG8;Q8IX94;P0CG41;G3V3C4;G3V5K6;Q8IX95	cTAGE family member 5	CTAGE5	7	7	7	25.7459	26.0543	25.2309	24.7295	25.0353	25.2461	25.677	0.415997	25.0036	0.259752	0.6734	0.0761358
Q13363-2;Q13363;D6RAX2;X5D7T7;Q4KMQ8;E7ESU7;E7EPF8;E9PGB1;H0Y8W7;Q9NSY3;E7EUB3;H0Y9M9;H0Y8U5	C-terminal-binding protein 1	CTBP1	8	8	6	28.5817	28.4645	28.4463	28.2448	28.4582	28.2416	28.4975	0.073485	28.3149	0.124141	0.182633	0.0934019
P56545;Q5SQP8;P56545-2;Q8IY44	C-terminal-binding protein 2	CTBP2	7	5	5	27.4462	27.3444	27.2423	26.6771	26.9681	26.9012	27.3443	0.10195	26.8488	0.152412	0.4955	0.00944485
B3KQS3;B4DQ98;Q01459;B2RBF5	Di-N-acetylchitobiase	CTBS	2	2	2	27.3314	27.1905	27.5869	27.8657	27.7044	27.5396	27.3696	0.200942	27.7032	0.163053	-0.333633	0.0893024
P49711;P49711-2;B3KSE4;Q8NI51-11;Q8NI51-6;Q8NI51-5;Q8NI51-10;Q8NI51-2;Q8NI51-8;V9GY73;A6XGM9;Q8NI51;B2RA05;Q8NI51-3;Q8NI51-7	Transcriptional repressor CTCF	CTCF	11	11	11	26.6303	25.9836	26.9529	23.6166	25.8078	25.8645	26.5223	0.493598	25.0963	1.28177	1.42597	0.146549
O15194-2;O15194;H7C2S4;A0A024R2L8;H7C2B9;H7C270;A0A024R414;Q9GZU7-3;Q9GZU7-2;Q9GZU7;H7C1Z7	CTD small phosphatase-like protein	CTDSPL	4	4	4	25.7865	25.821	25.906	25.3278	25.45	25.5928	25.8378	0.0615027	25.4569	0.132633	0.380967	0.0107123
Q05D32;Q05D32-2;H0YMH7;H0YNU2;H0YNW9	CTD small phosphatase-like protein 2	CTDSPL2	5	5	5	25.779	26.0711	25.6992	25.9556	25.9246	25.617	25.8498	0.195789	25.8324	0.187185	0.0173667	0.916927
P35221;B4E2G8;P35221-2;F8W845;G3XAM7;B4DKT9;B4DU00;B3KSR8;P35221-3;E5RIB1;E5RJP7;E5RGD2;E5RG03;Q49AD3;E5RFM5;E5RHV7;E5RGY6;E5RJL0;E5RFK9;E5RIE0;E5RGY7;P26232-4;P26232-6;E5RFG3;E5RGU3;E5RHJ5;H0YBB8;E5RJ41;B7Z259;E5RGG4;E5RJ43;E5RGS1;E5RFM3;E5RJZ2;E5RIT8;B9A010;Q9UI47;A8K141	Catenin alpha-1	CTNNA1	40	40	31	32.1323	32.1653	32.1904	32.0995	32.1555	32.1155	32.1627	0.0291394	32.1235	0.0288444	0.0391667	0.173358
B4DL06;B4DGU4;P35222;B4DSW9;B5BU28;P35222-2;E7EMJ5	Catenin beta-1	CTNNB1	26	21	21	29.9081	29.9286	29.8501	29.8159	29.8895	30.0652	29.8956	0.0407155	29.9235	0.128087	-0.0279333	0.737066
Q8WYA6;Q8WYA6-4;Q8WYA6-3;Q8WYA6-2;A2A2P1	Beta-catenin-like protein 1	CTNNBL1	11	11	11	27.6443	27.8815	27.8078	27.552	27.704	27.5215	27.7779	0.1214	27.5925	0.0977586	0.185367	0.108471
Q96FS1;O60716-21;O60716-19;O60716-18;O60716-17;O60716-13;O60716-11;O60716-10;O60716-9;O60716-5;C9JZR2;O60716-3;O60716-2;O60716;Q68DU0;O60716-24;O60716-23;O60716-22;O60716-20;O60716-16;O60716-15;O60716-14;O60716-12;O60716-8;O60716-7;O60716-6;O60716-4;Q7KZJ3;O60716-29;O60716-27;O60716-26;O60716-25;O60716-32;O60716-31;O60716-30;O60716-28;H0YC95;E9PRE2;E9PKY0	Catenin delta-1	CTNND1;DKFZp781O2021	26	26	26	30.4312	30.3245	30.4436	30.3079	30.4189	30.5805	30.3998	0.065477	30.4358	0.13708	-0.036	0.702509
P17812;B4E1E0;B4DMB5;B4DR64;B7Z9C4	CTP synthase 1	CTPS1	25	25	23	31.1342	30.6836	30.8558	31.4021	31.3786	31.5511	30.8912	0.227376	31.4439	0.0935499	-0.552733	0.0176339
Q9NRF8;H0Y5S6;Q9H6Q0	CTP synthase 2	CTPS2	8	6	6	24.8029	24.7176	25.0881	26.3989	25.7999	25.7611	24.8695	0.19403	25.9866	0.35756	-1.1171	0.00893025
Q6PD62;A8K6X9;H0YCE8	RNA polymerase-associated protein CTR9 homolog	CTR9	15	15	15	27.348	27.6424	27.5333	27.0177	27.3983	27.0552	27.5079	0.148835	27.1571	0.209754	0.350833	0.0774377
P10619-2;P10619;B4E324;X6R5C5;Q59EV6;X6R8A1;Q5JZH0;Q5JZG9	Lysosomal protective protein;Lysosomal protective protein 32 kDa chain;Lysosomal protective protein 20 kDa chain	CTSA;PPGB	6	6	6	27.3112	27.4576	27.4231	26.9812	27.3152	27.1212	27.3973	0.0765341	27.1392	0.167726	0.2581	0.0723862
P07858;B4DMY4;B4DL49;B3KUJ8;A8K2H4;Q6LAF9;Q8TAC7;R4GMQ5;E9PS78;E9PR54;E9PJ67;Q5HYG5;E9PCB3;E9PKQ7;E9PNL5;E9PHZ5;E9PLY3;E9PSG5;E9PQM1	Cathepsin B;Cathepsin B light chain;Cathepsin B heavy chain	CTSB	7	7	7	28.1591	28.7859	28.4199	28.3179	28.3608	28.0501	28.455	0.314868	28.2429	0.16837	0.212033	0.361817
B4DJQ8;P53634;H0YCY8;P53634-2;P53634-3;I3V9T0;I3V9V6;I3V9V3	Dipeptidyl peptidase 1;Dipeptidyl peptidase 1 exclusion domain chain;Dipeptidyl peptidase 1 heavy chain;Dipeptidyl peptidase 1 light chain	CTSC	10	10	10	29.1612	29.4222	29.4713	29.2529	29.1536	29.1704	29.3516	0.16668	29.1923	0.0531491	0.159267	0.189975
P07339;H7C469;C9JH19;F8WD96;H7C1V0;F8W787	Cathepsin D;Cathepsin D light chain;Cathepsin D heavy chain	CTSD	15	15	15	31.3404	31.4895	31.4148	30.8272	30.9534	30.8051	31.4149	0.0745501	30.8619	0.0800081	0.553	0.000936631
Q6IBC3;P09668;Q68D46;E9PKT6;Q6LAF8;B7Z378	Pro-cathepsin H;Cathepsin H mini chain;Cathepsin H;Cathepsin H heavy chain;Cathepsin H light chain	CTSH;DKFZp686B24257	4	4	4	26.6246	27.2007	26.8683	27.7964	27.8997	27.7771	26.8979	0.289186	27.8244	0.0659218	-0.926533	0.00565226
Q9HBQ7;P07711;B3KQK4;A5PLM9;Q6LAF7	Cathepsin L1;Cathepsin L1 heavy chain;Cathepsin L1 light chain	CTSL;CTSL1	2	2	2	25.8014	25.6778	25.742	25.3233	25.211	25.1734	25.7404	0.0618155	25.2359	0.0779904	0.5045	0.000927697
P25774-2;P25774;U3KPS4;U3KQE7	Cathepsin S	CTSS	7	7	7	26.81	27.1371	26.948	26.5702	26.7218	26.3173	26.965	0.164214	26.5364	0.204353	0.4286	0.0472623
Q9UBR2;Q5U000	Cathepsin Z	CTSZ	7	7	7	29.2462	29.577	29.1182	29.4869	29.647	29.1806	29.3138	0.236752	29.4382	0.236988	-0.124367	0.555206
Q14247-3;Q53HG7;Q14247;Q14247-2;Q76MU0;H7C314;B3KRK4;B4E358;H0YCD9;H0YEV2;E9PKG3;E9PP90	Src substrate cortactin	CTTN;EMS1	13	13	13	29.4066	29.1746	29.2664	29.3455	29.3526	29.6152	29.2825	0.116838	29.4378	0.153703	-0.155233	0.236152
Q7Z7A3	Cytoplasmic tRNA 2-thiolation protein 1	CTU1	2	2	2	22.8297	22.5952	22.7823	22.8628	23.554	24.3386	22.7357	0.123992	23.5851	0.738392	-0.8494	0.120869
Q2VPK5-3;Q2VPK5;H3BSW6;Q2VPK5-5;H3BPG4	Cytoplasmic tRNA 2-thiolation protein 2	CTU2	3	3	3	22.1776	23.8085	22.7063	23.0099	22.8369	22.8381	22.8975	0.832086	22.895	0.099537	0.0025	0.996125
Q13616;B4DLA3;B3KTW0;Q75MQ1;B3KU45	Cullin-1	CUL1	21	21	21	28.5283	28.2506	28.3904	28.6898	28.7146	28.6532	28.3898	0.138851	28.6859	0.0308884	-0.2961	0.0226478
Q13617;Q13617-2;R4GNH8;Q5T2B5;B7Z1Y1;Q5T2B4;Q5T2B7	Cullin-2	CUL2	13	13	13	28.1107	27.7838	27.9509	28.1519	28.2783	28.4253	27.9485	0.163464	28.2852	0.136829	-0.3367	0.0521346
Q13618-2;Q53S54;Q13618;Q13618-3;B7Z600;H7C1L6;H7C399	Cullin-3	CUL3	19	19	19	28.6104	28.3035	28.3887	28.7441	28.5707	28.728	28.4342	0.158429	28.6809	0.0958037	-0.246733	0.082191
Q13619;Q13619-2;B2RBV7;B4DKT2	Cullin-4A	CUL4A	27	27	20	30.073	29.971	30.0014	30.1892	30.1323	30.1921	30.0151	0.0523684	30.1712	0.0337196	-0.156067	0.0122534
Q13620-1;K4DI93;Q13620;Q13620-3;A6NE76	Cullin-4B	CUL4B	26	19	19	28.1418	27.86	27.9636	28.8703	28.9694	29.0976	27.9885	0.142536	28.9791	0.11396	-0.990633	0.000713138
Q93034;L0L6C1;L0L6D8;H0YCA0	Cullin-5	CUL5	8	8	8	25.5381	25.4911	25.9423	25.7425	26.0369	25.8365	25.6572	0.248048	25.872	0.15037	-0.2148	0.268909
O60888-3;O60888;O60888-2;C9IZG4;C9IZQ5	Protein CutA	CUTA	3	3	3	26.3219	26.0228	26.1203	26.6418	25.9521	26.347	26.155	0.152539	26.3136	0.346059	-0.158633	0.507754
Q13948-10;Q13948;Q3LIA3;P39880-9;Q13948-9;Q13948-2;H0YMK9;Q75MT4	Protein CASP;Homeobox protein cut-like 1	CUX1;Nbla10317	5	5	1	25.2052	24.7777	25.558	24.7168	24.975	24.9902	25.1803	0.390745	24.894	0.153648	0.2863	0.303009
U3KQ79;Q9P013;A0A024R3B4;A0A024R3C8	Spliceosome-associated protein CWC15 homolog	CWC15	2	2	2	24.7119	25.3139	24.7777	24.4926	24.8652	24.5962	24.9345	0.330213	24.6513	0.192321	0.283167	0.268638
B7WP74;Q9HCG8;B7WP27	Pre-mRNA-splicing factor CWC22 homolog	CWC22	7	7	7	26.2158	26.1169	26.2547	25.8379	25.826	25.8671	26.1958	0.0710437	25.8437	0.0211481	0.352133	0.00118941
Q6UX04-2;Q6UX04;D6REK3	Peptidyl-prolyl cis-trans isomerase CWC27 homolog	CWC27	8	8	8	26.7538	26.7803	26.6337	26.7831	27.1504	26.9036	26.7226	0.0781215	26.9457	0.187234	-0.2231	0.129536
Q69YN2-3;Q69YN2;Q69YN2-2;D3DR67;X6R7M0	CWF19-like protein 1	CWF19L1	5	5	5	26.3132	26.1159	26.3699	26.4017	26.2683	26.6223	26.2663	0.133328	26.4308	0.178781	-0.164433	0.270683
E7EN46;B4E326;Q8TB03;B2RD30;Q8TB03-3;Q8TB03-2	Uncharacterized protein CXorf38	CXorf38	2	2	2	22.9332	24.9406	22.6985	25.6907	24.6407	24.6589	23.5241	1.23233	24.9968	0.601033	-1.47267	0.13634
J3QS47;P49447;J3QRH5;J3KSL5;F5H757;B7Z2E3;B7Z8C7	Cytochrome b561	CYB561	2	2	2	25.9883	26.2484	26.2655	25.396	25.3648	25.2952	26.1674	0.155341	25.352	0.0516047	0.8154	0.000992129
P00167-2;Q59F44;P00167;P00167-3;J3KNC7	Cytochrome b5	CYB5A	4	4	4	27.7602	28.1315	23.0747	27.3013	27.9766	28.4838	26.3221	2.81848	27.9206	0.593238	-1.59843	0.390871
J3KNF8;J3QR91		CYB5B	5	5	1	30.8526	31.2305	31.0249	30.9957	30.9699	30.7999	31.036	0.189194	30.9218	0.106382	0.114167	0.413813
Q9UHQ9;H7C0R7;B4DJ32	NADH-cytochrome b5 reductase 1	CYB5R1	11	11	11	28.5376	28.6851	28.6895	27.7722	27.7796	27.5684	28.6374	0.0864573	27.7067	0.119857	0.930667	0.000401154
E9PIV9;E9PMI2;E9PQW2;Q6BCY4-2;Q6BCY4;E9PRM4;A8K237	NADH-cytochrome b5 reductase 2	CYB5R2	5	5	5	24.6682	24.5117	24.7255	25.8404	25.9755	26.0129	24.6351	0.110669	25.9429	0.0907442	-1.3078	9.31162e-05
P00387-2;A0A024R4X0;P00387;P00387-3;Q6ZVI6;B1AHF3	NADH-cytochrome b5 reductase 3;NADH-cytochrome b5 reductase 3 membrane-bound form;NADH-cytochrome b5 reductase 3 soluble form	CYB5R3	17	17	17	30.7432	31.1391	31.0309	30.7927	30.9881	30.5915	30.9711	0.20462	30.7908	0.198307	0.1803	0.334655
B4DT46;P13498	Cytochrome b-245 light chain	CYBA	2	2	2	26.8881	27.1622	26.9189	27.2468	27.2365	27.5287	26.9897	0.150152	27.3373	0.165808	-0.3476	0.0545747
Q8TBT6;P08574	Cytochrome c1, heme protein, mitochondrial	CYC1	10	10	10	30.6013	30.8402	30.7031	30.3185	30.4245	30.1122	30.7149	0.119884	30.2851	0.158812	0.4298	0.0200993
C9JFR7;P99999;Q6LER6	Cytochrome c	CYCS	7	7	7	30.3938	30.6858	30.7034	30.1055	30.1204	29.9602	30.5943	0.17389	30.062	0.0885044	0.5323	0.00913629
X5D2F4;Q7L576;B3KWV6;Q7L576-2;Q7L576-3;B3KWT5;H0YN93;H0YL50;H0YLJ5;H0YL39	Cytoplasmic FMR1-interacting protein 1	CYFIP1	37	37	22	30.3779	30.2375	30.2793	30.477	30.4573	30.5265	30.2982	0.0720895	30.4869	0.0356534	-0.1887	0.0152992
F5H583;B7Z4I3;E7EVJ5;Q96F07-2;E7EVF4;B7Z8N7;Q96F07;E7EWA4;B7Z3H2;E7EW33;B7Z217;Q9NSN1;H7C229	Cytoplasmic FMR1-interacting protein 2	CYFIP2;DKFZp761H087	17	2	2	24.5069	24.722	24.5039	24.8198	24.6295	24.5934	24.5776	0.125063	24.6809	0.121638	-0.1033	0.363065
Q9HC04		CYP20A1	6	6	1	26.7783	27.0454	26.7708	26.3047	26.5089	26.2885	26.8648	0.15642	26.3674	0.122839	0.497467	0.0123277
Q07973;Q07973-2;Q07973-3	1,25-dihydroxyvitamin D(3) 24-hydroxylase, mitochondrial	CYP24A1	21	21	21	30.1214	30.3677	30.1731	28.7922	28.9119	28.8288	30.2207	0.129875	28.8443	0.0613369	1.37643	7.7169e-05
Q96SQ9;Q96SQ9-2;M0R057;M0R2G8;M0R152	Cytochrome P450 2S1	CYP2S1	5	5	5	24.4021	24.795	24.6927	24.5054	24.5074	24.2686	24.6299	0.203832	24.4271	0.137298	0.2028	0.226135
Q16850;B3KRC6;Q16850-2;Q05D40;H7C0D0	Lanosterol 14-alpha demethylase	CYP51A1	18	18	18	28.6921	29.0542	28.9767	29.0013	29.0925	28.8249	28.9077	0.190665	28.9729	0.136042	-0.0652333	0.654737
B4DI61;O00622;Q53FA4;Q9UID7	Protein CYR61	CYR61	16	16	16	29.0835	29.2639	29.3463	28.8605	28.8978	28.6915	29.2312	0.134411	28.8166	0.109933	0.414633	0.0144246
H9PBP8;B2KLH3;D2Y6Y0;B5LMK0;Q150T3;Q150N3;Q150I3;B2CB33;B8X480;H9M4C7;Q85L03;Q85KY2;Q85KY0;Q85KX6;Q85KX2;Q85KX0;Q85KW7;Q85KW3;Q85KU6;Q85KU0;Q85KT0;Q85KS7;Q85BE0;Q85BA9;Q7YEH1;Q7YEH0;Q7YEG2;Q7YEF8;Q7YEF6;Q7YEE2;Q7YED9;Q7YCH2;Q7YCH0;Q7YCG5;Q7YCG3;Q7YCG2;Q7YCF9;Q7YCF5;Q7YCE7;Q7YCE1;Q7YCC9;Q7YCC5;Q7YCC2;Q7Y7L3;Q7Y7L1;Q7Y784;Q7Y757;Q7HZN7;Q7GXV8;Q6XB68;Q6XB34;Q6XB24;Q6XB16;Q6WQ82;Q6RRC2;Q6RR49;Q6RQZ5;…	Cytochrome b	CYTB;cytb;Cytb;cytB;CytB;CYB;MT-CYB	2	2	2	25.8032	26.3907	26.2445	25.7448	25.6545	25.5934	26.1461	0.305853	25.6642	0.0761679	0.4819	0.0570933
O43739-2;O43739;Q15795;B2R9C3;Q99418-2;Q99418;J3KQA6;Q96HS5;M0R2J0;Q59F87;F8W8E2;G5E9B7;B7Z2V9;B7Z1T4;Q15438-2;Q15438;K7EKA2;K7ERV8;B4DLA7;K7ENQ8;Q9H7Q0;B4E2V8;B7Z9W0;Q9UIA0;B2RCD2	Cytohesin-3;Cytohesin-2;Cytohesin-1	CYTH3;PSCD2L;CYTH2;CYTH1	4	4	4	25.2626	22.5767	24.4656	25.0604	25.5063	25.3121	24.1016	1.37944	25.2929	0.223567	-1.1913	0.213846
Q9Y4D1-3;Q9Y4D1-2;A8K6X5;Q9Y4D1;Q86T65-4;Q86T65	Disheveled-associated activator of morphogenesis 1;Disheveled-associated activator of morphogenesis 2	DAAM1;DAAM2	2	2	2	23.1354	23.2283	23.7857	23.6817	23.5019	23.3261	23.3831	0.351714	23.5032	0.177804	-0.1201	0.625541
F5GXX5;Q53G02;P61803;F5H895	Dolichyl-diphosphooligosaccharide--protein glycosyltransferase subunit DAD1	DAD1	3	3	3	27.4953	28.0585	27.9159	27.2041	27.2801	27.1907	27.8232	0.292812	27.225	0.0482147	0.598267	0.0250804
Q14118;A0A024R2W4	Dystroglycan;Alpha-dystroglycan;Beta-dystroglycan	DAG1	7	7	7	26.9596	26.9698	26.7626	27.3208	27.2918	27.5792	26.8973	0.116794	27.3973	0.158225	-0.499933	0.0116636
Q8NCG7-2;B4DQQ6;Q8NCG7-4;E7ET49;Q8NCG7;B3KR38;B3KRA0;B4DVJ1;E7EVQ4;B4DVH8	Sn1-specific diacylglycerol lipase beta	DAGLB	7	7	7	25.7733	25.8403	25.8669	25.0996	25.1772	24.941	25.8268	0.0482312	25.0726	0.120393	0.754233	0.00054646
Q3LXA3;A0A024R529;H0YCY6;Q2L9C1;I3L252;Q9UFX5;E9PJG8	Bifunctional ATP-dependent dihydroxyacetone kinase/FAD-AMP lyase (cyclizing);ATP-dependent dihydroxyacetone kinase;FAD-AMP lyase (cyclizing)	DAK;DKFZp586B1621	10	10	10	25.2195	25.2896	25.1972	26.4286	26.6894	26.8649	25.2354	0.0482166	26.661	0.219535	-1.42553	0.000390226
P51398-2;P51398;P51398-3;V9GZ03;V9GYL9;V9GYJ9;V9GYA7;V9GZ61;V9GYC9;V9GYW1;V9GY11;V9GYJ3;E2JL21;V9GYF7;V9GYR8;V9GYL4	28S ribosomal protein S29, mitochondrial	DAP3	17	17	17	30.4144	30.7389	30.6432	30.1414	30.1777	29.8698	30.5988	0.166737	30.063	0.168269	0.535867	0.0172754
P53355;B4DHI4;Q59H88;P53355-3;Q5T8F1;P53355-4	Death-associated protein kinase 1	DAPK1	2	2	2	23.7209	23.705	24.0426	23.9578	24.1872	24.2205	23.8228	0.190489	24.1218	0.143029	-0.299	0.095375
O43293;B3KNJ3;B3KSK3;O43293-2;M0R0D0;M0QYY8;M0QYW5;Q9UIK4;Q9UIK4-2	Death-associated protein kinase 3	DAPK3	7	7	7	26.2559	25.9406	25.8249	26.0709	26.3129	26.0218	26.0071	0.22307	26.1352	0.155839	-0.128067	0.46073
P14868;D3DP78;Q68CR9;Q53T60;H7BZ35;C9J7S3;C9JLC1;Q53R85;H7C278;C9JQM9	Aspartate--tRNA ligase, cytoplasmic	DARS;DKFZp781B11202	28	28	28	31.2748	31.0142	31.1322	31.4903	31.5392	31.6454	31.1404	0.130493	31.5583	0.0792945	-0.4179	0.00903528
Q6PI48;A8K4A8;Q9H9J7;Q9NVT8;Q9H9M6	Aspartate--tRNA ligase, mitochondrial	DARS2	19	19	19	28.7539	28.9766	28.905	28.5996	28.8104	28.4853	28.8785	0.11369	28.6318	0.16492	0.246733	0.0998179
Q59FG7;Q9UER7-3;F5ANJ7;F5ANJ6;Q9UER7-2;Q9UER7;Q53F85;B2R7M0;A8K822;B4E1C1	Death domain-associated protein 6	DAXX	2	2	2	25.5081	25.7998	25.3984	25.1975	25.2387	25.0214	25.5688	0.207463	25.1525	0.115418	0.416233	0.0385261
K7EQ02;Q96EP5-2;Q96EP5;Q5IRN2;Q5IRM7;Q5IRN4	DAZ-associated protein 1	DAZAP1;DAZAP1/MEF2D fusion	8	8	8	28.3192	28.295	28.4331	28.365	28.1831	28.3618	28.3491	0.0737456	28.3033	0.104109	0.0458	0.567769
P07108;P07108-3;B8ZWD1;P07108-2;P07108-4;B8ZWD9;P07108-5;B8ZWD8	Acyl-CoA-binding protein	DBI	5	5	3	27.0323	26.6501	27.0271	27.6421	27.4483	27.6916	26.9032	0.219178	27.594	0.128584	-0.690833	0.00924797
Q16643;Q16643-3;Q16643-2;D6R9W4;B3KSQ7;D6RFI1;F8W9Z3;B7Z2Z0;D6R9Q9;D6RCR4	Drebrin	DBN1	25	25	25	31.8988	31.9704	31.8437	31.9712	31.9704	31.8353	31.9043	0.0635288	31.9256	0.078232	-0.0213333	0.73245
Q9UJU6;Q9UJU6-2;Q9UJU6-3;B4DDD6;Q9UJU6-5;Q59FH4;H0Y5J4;B4DDU5;B4DXL9;B4DDP6;Q9UJU6-4;B4DKZ4;B4DUF9;F8WBG8;F8WC20;F8WBB2;F8WFE1;H7C111;B4DNX5	Drebrin-like protein	DBNL	10	10	10	27.3604	26.8477	27.0571	27.4142	27.4447	27.5601	27.0884	0.257779	27.473	0.0769569	-0.3846	0.0684906
Q9UK59;F5GWV2;B3KSR5;Q9UK59-2;F8WAY1	Lariat debranching enzyme	DBR1	6	6	6	26.3377	25.9061	26.0564	26.2042	26.2948	26.2256	26.1001	0.219088	26.2415	0.047355	-0.141467	0.335746
P11182;B4E1Q7;Q5VVL7	Lipoamide acyltransferase component of branched-chain alpha-keto acid dehydrogenase complex, mitochondrial	DBT	14	14	14	28.0933	28.4019	28.2172	27.8287	28.0487	28.0414	28.2375	0.155295	27.9729	0.124963	0.264533	0.0830641
Q9NV06;E7EVM5;B3KME9;E5RHM4;Q9NV06-2;E5RJ28	DDB1- and CUL4-associated factor 13	DCAF13	10	10	10	28.3862	28.4734	28.4284	27.85	27.8878	27.6966	28.4293	0.0436075	27.8115	0.101257	0.617867	0.000630509
P61962;B4DH46;E9PCY4	DDB1- and CUL4-associated factor 7	DCAF7	6	6	6	27.6937	27.3416	27.7572	27.5319	27.688	27.6999	27.5975	0.223879	27.6399	0.0937486	-0.0424333	0.777128
G3V3G9;B7Z2P6;B7Z8C9;Q5TAQ9;V9GY54;Q5TAQ9-2;Q5TAQ8;V9GYQ9	DDB1- and CUL4-associated factor 8	DCAF8	9	9	8	25.6775	25.3862	26.051	26.0783	26.0142	26.1804	25.7049	0.333246	26.091	0.0838209	-0.386067	0.123527
K7ESP4;Q8WVC6;Q8WVC6-2	Dephospho-CoA kinase domain-containing protein	DCAKD	9	9	9	28.1074	28.4284	28.1662	28.1987	28.1565	27.9168	28.234	0.170903	28.0907	0.152044	0.143333	0.33882
D6RCP9;P27707;D6RFG8;B4E0A5	Deoxycytidine kinase	DCK	3	3	3	21.7478	23.9405	23.5621	25.7829	25.2017	25.5021	23.0835	1.17209	25.4956	0.290655	-2.4121	0.0258254
B4DHN9;U3KQU1;U3KQM8;Q9NPI6;Q3LIB4;U3KQI9	mRNA-decapping enzyme 1A	DCP1A;Nbla00360	3	3	3	24.2115	23.8549	23.9009	23.6979	24.022	24.6581	23.9891	0.193972	24.126	0.488475	-0.1369	0.675255
Q96C86;Q53G42	m7GpppX diphosphatase	DCPS	9	9	9	26.7291	26.3909	26.7552	27.6516	27.7677	27.7414	26.6251	0.203214	27.7202	0.0608755	-1.09517	0.000865116
P32321;P32321-2;B4DDC2;D6RBJ9;D6RAD7;D6RAR9;D6RC36;D6R9S0;D6RBN2	Deoxycytidylate deaminase	DCTD	5	5	5	26.6055	26.0672	26.3328	26.9278	26.9524	27.2825	26.3352	0.269158	27.0542	0.198067	-0.719067	0.0203516
Q14203-3;Q14203-4;E7EX90;Q14203-6;Q14203;Q14203-5;Q14203-2;Q6MZZ3;Q6AWB1;Q6AWB3;E7EWF7;Q59F36;O95654;C9JJD0;C9JKG6;H8Y0Y3;E9PCY0;C9JZA4;C9JJN7	Dynactin subunit 1	DCTN1;DKFZp686I0746	32	32	32	29.0412	28.6662	28.7766	29.3676	29.3217	29.3638	28.828	0.192711	29.351	0.0254744	-0.523033	0.00958689
F5H223;Q13561;Q13561-3;Q13561-2;F5H2S7;A8K8J9;B3KTX4;Q53H88;H0YI98;F8W1I6;F8VW18;H0YHL1;F8VX93;F8VRV7	Dynactin subunit 2	DCTN2	11	11	11	29.2451	28.9699	28.9484	29.4916	29.4855	29.4407	29.0545	0.165443	29.4726	0.0277941	-0.418133	0.0124768
X6RCK5;O75935-3;X6RLR1;O75935;X6RA56;Q8NB28;O75935-2	Dynactin subunit 3	DCTN3	3	3	3	25.2768	25.4168	25.3946	26.05	25.7907	25.9024	25.3627	0.0752437	25.9144	0.130064	-0.551633	0.0031352
Q9UJW0;Q9UJW0-3;Q9UJW0-2;B4DL03;E5RI97;E5RGG1;H9KVE0;B4DS07;E5RK21;Q9NSJ5	Dynactin subunit 4	DCTN4	10	10	10	27.6953	27.8227	27.6867	28.1914	27.9287	27.9828	27.7349	0.0761585	28.0343	0.138716	-0.2994	0.0305869
Q9BTE1;B4DS97;Q9BTE1-2;H3BR94;H3BUD2;H3BS05;Q9BTE1-3	Dynactin subunit 5	DCTN5	5	5	5	24.4389	24.1263	24.8934	24.956	24.5241	24.9762	24.4862	0.385731	24.8188	0.255389	-0.332567	0.28104
Q9H773;H3BSA6	dCTP pyrophosphatase 1	DCTPP1	6	6	6	27.6644	27.3371	27.5552	27.821	27.7937	27.9185	27.5189	0.166642	27.8444	0.0656082	-0.3255	0.0345804
B4DM76;C9JVE2;Q96GG9;C9JRU6;C9J0B2;C9JUW4;C9J8R4	DCN1-like protein 1	DCUN1D1	3	3	3	25.9271	25.7097	25.8882	26.5277	26.328	26.3531	25.8417	0.11593	26.4029	0.108777	-0.561267	0.00362081
B4DP84;Q9BTE7;E9PM04;H0YCN4	DCN1-like protein 5	DCUN1D5	4	4	4	25.4245	24.907	25.12	24.8943	25.2315	25.6211	25.1505	0.260095	25.249	0.363715	-0.0984667	0.722287
J3KS22;Q7Z4W1;J3QS36;J3KRZ4;J3QL34;J3KSZ5;J3QS45;J3QRQ2	L-xylulose reductase	DCXR	10	10	10	27.5592	27.6543	27.7144	27.5161	27.5933	27.5092	27.6426	0.078255	27.5395	0.0466909	0.1031	0.121603
O94760;O94760-2;B4DYP1;B4DGT0;B4E3V1	N(G),N(G)-dimethylarginine dimethylaminohydrolase 1	DDAH1	13	13	12	29.4681	29.0608	29.1145	30.2475	30.1178	30.3625	29.2145	0.221288	30.2426	0.122424	-1.02813	0.002144
Q16531;F5GY55;B7Z2A1;B4DSA8;B4DZP5;B4DG00;F5H581;F5GZY8;F5H2L3;F5GWI0;F5H0Y5;F5H775;F5GYG8;F8WF81;F5GZ34;F5H4N9;B7Z859;F5H6C5;F5H198;F5H7A0;F5H238	DNA damage-binding protein 1	DDB1	43	43	43	31.4565	31.4916	31.4499	31.6611	31.7057	31.6236	31.466	0.0224145	31.6635	0.0411011	-0.197467	0.00186686
Q92466;Q92466-4;Q92466-2;Q92466-5;Q92466-3	DNA damage-binding protein 2	DDB2	6	6	6	27.4722	27.3451	27.6218	27.2723	27.5385	27.4145	27.4797	0.138502	27.4084	0.133204	0.0712667	0.555604
Q5TDH0;Q5TDH0-3;H0YII4;H0YI90;Q5TDH0-2	Protein DDI1 homolog 2	DDI2	4	4	4	25.9413	25.5015	25.8489	25.9292	25.9001	25.9688	25.7639	0.231894	25.9327	0.0344835	-0.1688	0.280401
P39656;A0A024RAD5;E7EWT1;B4DJE3;B4DLI2;U3KQ84	Dolichyl-diphosphooligosaccharide--protein glycosyltransferase 48 kDa subunit	DDOST	17	17	17	31.4813	31.8098	31.6294	31.5036	31.4859	31.3715	31.6402	0.164514	31.4537	0.0717066	0.1865	0.146243
Q08345-2;Q08345-6;Q08345;Q08345-5;H0YAH6;H0Y9F4;Q6ZNR9;A2ABM8	Epithelial discoidin domain-containing receptor 1	DDR1	2	2	2	23.5883	23.4194	23.2659	22.8185	22.5553	22.1691	23.4245	0.161261	22.5143	0.326636	0.910233	0.0123695
Q96HY6;Q96HY6-2	DDRGK domain-containing protein 1	DDRGK1	4	4	3	26.9527	27.3023	27.3598	26.7338	26.9379	26.6141	27.2049	0.220324	26.7619	0.163723	0.443	0.0490461
P30046;B7Z522;B4DJQ7;J3KQ18;A6NHG4;B5MC82;B4E259;H7C342	D-dopachrome decarboxylase;D-dopachrome decarboxylase-like protein	DDT;DDTL	4	4	4	26.8193	26.2487	26.1448	27.1233	26.8341	27.2747	26.4043	0.363164	27.0774	0.223863	-0.6731	0.0522941
Q92499;F1T0B3;B4DME8;B4DPN6;B4DP70	ATP-dependent RNA helicase DDX1	DDX1	26	26	26	30.4845	30.2392	30.3999	30.5935	30.5357	30.6183	30.3745	0.124602	30.5825	0.0423844	-0.207967	0.0520729
Q13206;Q86VR6;B4DKX3;E9PIF2;Q59EC7	Probable ATP-dependent RNA helicase DDX10	DDX10	18	18	18	28.09	28.159	28.3551	27.4142	27.4945	27.3833	28.2014	0.137534	27.4307	0.0573997	0.7707	0.000859466
Q92841;H3BLZ8;Q59F66;Q92841-1;Q92841-3;Q92841-2;C9JMU5;B4DZQ7;G5E9L5;Q9UQL5	Probable ATP-dependent RNA helicase DDX17	DDX17	29	20	20	29.7331	29.6032	29.4663	29.1185	29.177	29.4722	29.6009	0.133415	29.2559	0.189591	0.344967	0.0615003
Q9NVP1;Q4ZG72;Q8N254;H7C452;Q59FR7	ATP-dependent RNA helicase DDX18	DDX18	23	23	23	30.7007	31.0147	31.2097	30.2037	30.4587	30.1405	30.975	0.256808	30.2676	0.168459	0.7074	0.0162736
I3L0H8;Q9NUU7;B4DS24;Q69YM2;B4DRZ7;I3L352;H3BTB3;H3BP36;H3BP50;J3QRH0;H3BSL8	ATP-dependent RNA helicase DDX19A	DDX19A;DKFZp762C1313	14	3	2	22.8927	23.6692	22.4823	22.2849	23.4027	23.1156	23.0147	0.602787	22.9344	0.580512	0.0803333	0.876014
Q2NL95;Q9UMR2;Q53G16;H3BQK0;Q9UMR2-2;Q9UMR2-4;A0A024QZ90;Q9UMR2-3;H3BN59;Q68DY7;B4DL69;H3BMQ5;Q59FQ9	ATP-dependent RNA helicase DDX19B	DDX19B;DKFZp686C21137;hCG_1998531	14	14	2	28.5493	28.2146	28.469	28.7258	28.7962	29.0779	28.411	0.174734	28.8666	0.186318	-0.455667	0.0365814
Q9UHI6;Q8TDR3;Q8IYV2;Q8NEH0;B4DWV7;E9PJ60;Q9H4N4	Probable ATP-dependent RNA helicase DDX20	DDX20	8	8	8	27.7856	27.439	27.2288	27.6172	27.5281	27.7093	27.4845	0.281171	27.6182	0.0906041	-0.133733	0.476806
Q9NR30;Q9NR30-2;Q3SWU7	Nucleolar RNA helicase 2	DDX21	39	39	34	32.4038	32.6238	32.6357	32.0026	32.1955	31.8857	32.5544	0.130588	32.0279	0.156446	0.5265	0.0110328
B3KY11;Q9BUQ8;A8KA56;H0YI52;F8VVA2;H0YIL9	Probable ATP-dependent RNA helicase DDX23	DDX23	26	26	26	29.5666	29.8331	29.797	29.0095	29.4235	29.0934	29.7322	0.144574	29.1755	0.218861	0.556767	0.0212694
G3V529;Q9GZR7;B4DKV2;Q9GZR7-2;Q59FS7;B4DM03;F5GYL3;B4E300;Q7Z4X3;Q7Z4W0;B4DGI6;Q9P054	ATP-dependent RNA helicase DDX24	DDX24	13	13	13	27.8971	28.1613	28.2278	27.7342	27.6079	27.6572	28.0954	0.174922	27.6664	0.0636542	0.428967	0.0162447
B7Z6D5;B3GQE6;Q96GQ7;Q53G15;Q3MI07	Probable ATP-dependent RNA helicase DDX27	DDX27	23	23	23	29.7263	29.9485	30.1415	29.2817	29.3585	29.1845	29.9388	0.207771	29.2749	0.0871991	0.663867	0.00696793
Q9NUL7	Probable ATP-dependent RNA helicase DDX28	DDX28	7	7	7	26.5926	26.9242	27.0539	26.6227	26.2883	26.3846	26.8569	0.2379	26.4319	0.172138	0.425033	0.0662669
F8WAJ0;B4DYZ1;Q9H8H2;Q9H8H2-2;Q9H8H2-4;Q9H8H2-3	Probable ATP-dependent RNA helicase DDX31	DDX31	11	11	11	27.9724	28.2232	28.2914	27.2208	27.4288	27.3213	28.1623	0.167985	27.3236	0.10402	0.8387	0.00182275
O00148;B4DX78;O00148-2;B1Q2N1;A0A024R7H0;K7EQN7;K7EPJ3;Q69YT6;K7EN69;K7ENP6;K7EL56;K7EIL8;K7EN25;B4DF34	ATP-dependent RNA helicase DDX39A	DDX39A;DDX39	19	8	8	29.0367	28.9221	28.9887	29.3282	29.3542	29.4075	28.9825	0.057551	29.3633	0.0404256	-0.3808	0.000720223
Q13838;Q13838-2;F8VQ10;Q5STU3;B4DP52;F6WLT2;F6S4E6;F6TRA5;Q59G92;F6UJC5;H0Y400;B4DIJ6;F6R6M7;B4DIZ8;Q7KYK3;F6QYI9;F6QWI5;F6U6E2;F6S2B7;E7EMX2;B4DH55;F6SXL5;H0YCC6	Spliceosome RNA helicase DDX39B	DDX39B	20	20	9	32.5464	32.4151	32.6057	32.3559	32.4561	32.4251	32.5224	0.0975402	32.4124	0.0512993	0.110033	0.15881
O00571-2;O00571;B5BTY4;Q59GX6;B4DXX7;O15523;Q5S4N1;B4DLU5;B4E132;B4E010;B4DK29;C9J081;C9J8G5;B4E3C4;D6RCM4;Q9NQI0-3;Q9NQI0-2;Q9NQI0-4;Q9NQI0;H0Y960	ATP-dependent RNA helicase DDX3X;ATP-dependent RNA helicase DDX3Y	DDX3X;DDX3Y	20	19	19	30.6127	30.2334	30.3984	30.325	30.2961	30.6498	30.4148	0.190183	30.4236	0.196398	-0.0088	0.958213
Q9UJV9;Q53HI2;J3KNN5;B3KRK2;D6RGI7;H0Y8L8;H0YA06	Probable ATP-dependent RNA helicase DDX41	DDX41	8	8	8	26.1286	26.2429	26.1959	25.48	25.8307	25.8723	26.1891	0.0574497	25.7277	0.215492	0.461467	0.0230864
Q86XP3;Q86XP3-2;B3KTL4;B3KX23;T2DQ69;B3KV84;B3KMI4;J3QRI2;J3KTK9	ATP-dependent RNA helicase DDX42	DDX42	17	17	17	28.9522	28.7944	28.7412	28.5282	28.4735	28.7368	28.8293	0.109736	28.5795	0.138944	0.249767	0.0709483
Q7L014;A8K6X3;D3DQA6;D6RJA6;Q0VGL8	Probable ATP-dependent RNA helicase DDX46	DDX46	16	16	16	28.2393	28.0972	28.4994	27.9504	27.9635	27.9819	28.2786	0.203965	27.9653	0.0158241	0.313367	0.056797
Q9H0S4;Q9H0S4-2;Q53GJ1;Q9H4E3;A4UCU0;F5H1N9;B4DYP6	Probable ATP-dependent RNA helicase DDX47	DDX47;E4-DBP	18	18	11	30.7058	31.0543	30.9107	30.507	30.6028	30.3346	30.8903	0.175146	30.4815	0.135911	0.4088	0.0330934
Q9Y6V7;A8K7A1;Q9NVY6;Q69YV6;Q9BVQ8;M0R1S3;M0QZC0;M0R0K1;M0QXD4	Probable ATP-dependent RNA helicase DDX49	DDX49	15	15	15	27.8916	28.0179	27.9163	27.46	27.377	27.4929	27.9419	0.0669382	27.4433	0.0597275	0.498633	0.000650966
P17844;J3KTA4;B5BUE6;B4DN41;B4DLW8;Q7Z2V5;Q59E92;B4DNG2;J3KRZ1;J3QSF1;J3QRQ7;J3KRX8;J3QR02;C1IK54;J3QRN5;X6RLV5;J3QLG9;J3QR62	Probable ATP-dependent RNA helicase DDX5	DDX5;DKFZp686J01190	29	29	20	32.6895	32.6525	32.5774	32.2642	32.2654	32.4417	32.6398	0.0571189	32.3238	0.102135	0.316033	0.00946436
Q9BQ39;B4DED6;B4DW97;K0J110;Q9NTA9;Q53FI9;S4R3V4;S4R3G6	ATP-dependent RNA helicase DDX50	DDX50;mcdrh;DKFZp761E0323	25	23	23	28.2062	28.3186	28.4734	27.598	27.9958	27.8566	28.3327	0.13416	27.8168	0.201864	0.515933	0.0210765
Q8N8A6;F1T0L5	ATP-dependent RNA helicase DDX51	DDX51	15	15	15	28.6018	28.7711	28.7366	28.137	28.4377	28.312	28.7032	0.0894649	28.2956	0.151022	0.4076	0.0158387
Q9Y2R4;A8MTP9;B3KM65;Q59H21;K7EMK0;F5H5G9;K7ELL1;F5H0R7	Probable ATP-dependent RNA helicase DDX52	DDX52	12	12	12	27.7619	28.0116	27.9532	27.3466	27.3874	27.4164	27.9089	0.130612	27.3835	0.0350658	0.525433	0.00254006
Q8TDD1;Q8TDD1-2;F8VRX4;H0YHH7;H0YHZ9	ATP-dependent RNA helicase DDX54	DDX54	28	28	28	34.4181	34.5825	34.7849	33.7333	33.9892	33.7739	34.5952	0.183728	33.8321	0.13753	0.763033	0.00451067
Q8NHQ9;B4DVE4;F5H5U2;E7EX41;Q8TEC9;F5H2I2;F5H735;Q8IYH0	ATP-dependent RNA helicase DDX55	DDX55	9	9	9	26.8379	27.0356	26.941	26.7962	26.5743	26.5068	26.9382	0.0988804	26.6258	0.151409	0.3124	0.0402523
Q9NY93;Q9NY93-2;Q53HB9;G3V0G3;H7C3E9;F8WDT8;F8WEI3;H7BZN7	Probable ATP-dependent RNA helicase DDX56	DDX56	13	13	13	28.9085	29.1247	29.0371	28.4948	28.5108	28.4109	29.0234	0.108746	28.4722	0.0536582	0.551267	0.00140628
O95786;O95786-2;B3KWW1;A2A376;B3KN51;F5H5W6;B4DWT9;Q3B797	Probable ATP-dependent RNA helicase DDX58	DDX58	12	12	12	26.6532	26.5956	26.5568	27.1187	26.9328	27.0697	26.6019	0.0485046	27.0404	0.0963513	-0.438533	0.00214425
B2R858;P26196;Q8IV96	Probable ATP-dependent RNA helicase DDX6	DDX6	14	14	14	28.9039	28.7464	28.83	29.1988	29.0773	29.2791	28.8268	0.0787998	29.1851	0.101599	-0.3583	0.00848168
Q8IY21;Q9NXV7;Q6B0F7;Q53FU7;Q9H616;Q9NT91;H0Y8Z7;Q6MZF7;D6R944	Probable ATP-dependent RNA helicase DDX60	DDX60	10	10	10	25.461	25.3072	25.3812	26.078	25.6658	26.069	25.3831	0.0769182	25.9376	0.235429	-0.554467	0.017879
B7Z6B8;Q16698;E5RFV2;E5RJG7;Q7LDK6;E5RJD2;E5RID6;H0YAW3	2,4-dienoyl-CoA reductase, mitochondrial	DECR1;DECR	12	12	12	30.4103	30.6043	30.5889	30.0165	30.0584	29.9602	30.5345	0.107836	30.0117	0.0492757	0.5228	0.00157854
Q9NUI1-3;Q4VXZ8;Q9NUI1	Peroxisomal 2,4-dienoyl-CoA reductase	DECR2	2	2	2	25.0348	25.5306	25.3345	24.7136	25.0878	24.9384	25.3	0.249697	24.9133	0.188362	0.3867	0.0989304
F5H853;B3KSI1;Q9H4E7;B2RBP7;G3V2J3;G3V333;B4DY27;B3KS92;Q6TDU7-3;Q6TDU7;F8W8F9	Differentially expressed in FDCP 6 homolog	DEF6	3	3	3	25.6195	25.1442	25.1445	25.2913	24.9494	25.1048	25.3027	0.274328	25.1152	0.171186	0.187567	0.371891
P35659;B4DFG0;P35659-2;B4DNW3;D6RDA2;D6R9L5;H0Y993;H0Y8X0;Q6MZJ9	Protein DEK	DEK	14	14	14	30.4704	30.7189	30.6977	30.3359	30.2736	30.1454	30.629	0.13776	30.2516	0.0971312	0.377367	0.0178766
R4GNB2;R4GN35;Q9NWQ5;Q5VZ89-4;X6R5W5;Q5VZ89-3;X6RAE7;B7Z850;B7Z660;B3KXP9;Q5VZ89-2;Q5VZ89-5;Q5VZ89-6;Q5VZ89	DENN domain-containing protein 4C	DENND4C	2	2	2	22.8108	22.9475	23.1206	23.0972	22.8693	23.0734	22.9596	0.155256	23.0133	0.125274	-0.0536667	0.665496
O43583;F8VVL1	Density-regulated protein	DENR	5	5	5	26.3833	25.9697	26.2851	27.5787	27.2533	27.5366	26.2127	0.216096	27.4562	0.176973	-1.2435	0.00152235
Q9Y315;G3V158;E9PPM8;E9PMH9;B4DKS9;E9PML7;E9PPK3;E9PJ44;E9PJB9	Putative deoxyribose-phosphate aldolase	DERA	8	8	8	26.9754	27.0577	26.7208	26.958	27.0308	27.048	26.918	0.17564	27.0123	0.0477767	-0.0943	0.420273
Q9BUN8-2;Q9BUN8;E5RGY0;B4E1G1	Derlin-1	DERL1	6	6	6	28.5768	29.0603	28.9943	28.572	28.4228	28.2069	28.8771	0.262181	28.4006	0.183563	0.476567	0.0613883
Q6ICB0	Desumoylating isopeptidase 1	DESI1	2	2	2	22.1195	21.79	21.931	22.3891	22.2915	22.7623	21.9468	0.16532	22.481	0.248481	-0.534133	0.0362275
O00273-2;Q53HN4;O00273	DNA fragmentation factor subunit alpha	DFFA	3	3	3	26.0035	25.6146	25.7025	26.5715	26.3457	26.6016	25.7735	0.203949	26.5063	0.139867	-0.732733	0.00682938
O76075;A0A024R4C8;B4DZS0;O76075-2	DNA fragmentation factor subunit beta	DFFB	2	2	2	22.8039	21.8341	22.3326	22.3973	21.8521	22.6538	22.3235	0.484964	22.3011	0.409422	0.0224667	0.954052
O60443;A4FTY0;A4FVA8;A8K410;O60443-3;H7C3W1;O60443-2;H7C147;H7BZJ0	Non-syndromic hearing impairment protein 5	DFNA5	7	7	7	23.9378	23.9388	24.3125	26.431	26.158	26.5228	24.063	0.216045	26.3706	0.189752	-2.30757	0.000155335
E9PNR5;O75907	Diacylglycerol O-acyltransferase 1	DGAT1	2	2	2	22.8598	23.8166	23.2981	22.6364	23.3086	23.0941	23.3248	0.47896	23.013	0.343354	0.3118	0.411305
P23743;G3V4E1;P23743-3;B4E0C6;C9JM35;P23743-2;F8W1M3;F8W1H7;H0YJH4;G3V327;F8VNZ9;O75484;G3V4I3	Diacylglycerol kinase alpha	DGKA	15	15	15	27.9784	27.4844	27.6754	28.2117	27.96	28.2034	27.7127	0.249107	28.125	0.142983	-0.4123	0.0677534
Q59FU4;I3L112;P52429	Diacylglycerol kinase epsilon	DGKE	2	2	2	24.2302	24.4421	24.4051	23.9197	24.1486	23.4827	24.3591	0.113182	23.8503	0.338326	0.5088	0.06893
F5GYP2;B4DYW1;Q86XP1-5;Q86XP1-3;Q86XP1-2;A8K0I1;Q86XP1	Diacylglycerol kinase eta	DGKH	2	2	2	25.8489	23.7427	25.6842	26.7415	26.2036	26.3737	25.0919	1.17137	26.4396	0.274939	-1.34767	0.124376
Q15392;B7Z817;Q3LIE7;B7ZAV4;F5H0H1;B7Z919;H7C4B7;B7Z546;B7Z943	Delta(24)-sterol reductase	DHCR24;Nbla03646	18	18	18	30.8487	31.2326	30.996	30.9829	31.0592	30.8012	31.0258	0.193673	30.9478	0.13254	0.078	0.595674
Q9UBM7;A8K0D2;X5DNI9;E9PM00;B4E1K5;X5DRD7;E9PJ54;X5D9E1;E9PRL8;E9PQ71;E9PIP9;H0YE57;E9PLZ2	7-dehydrocholesterol reductase	DHCR7	7	7	7	28.851	29.1479	29.0558	28.8428	28.9313	28.7683	29.0182	0.151973	28.8475	0.0816001	0.170767	0.161549
P00374;A0A024RAQ3;B4DM58;B4DDD2;C9JJ68;Q86XF0;B3KV46	Dihydrofolate reductase	DHFR	7	7	7	27.8373	27.5599	27.8894	28.7216	28.5848	28.8445	27.7622	0.177123	28.717	0.129912	-0.954767	0.00166678
Q02127;I3NI32;J3QRQ3;I3L449;J3QRJ4	Dihydroorotate dehydrogenase (quinone), mitochondrial	DHODH	13	13	13	28.07	28.3445	28.2849	27.5809	27.5445	27.1998	28.2331	0.144386	27.4417	0.210309	0.7914	0.0057945
P49366;M0R253;M0QX43;B4E3M2;Q5J8M5;A0A024R7G5;P49366-2;P49366-3;M0R0J4;M0QYZ7;B4DU50;M0R0V2;M0R264	Deoxyhypusine synthase	DHPS	3	3	3	25.2009	24.9837	25.3692	25.4605	25.5094	26.0771	25.1846	0.193266	25.6823	0.342751	-0.497733	0.0935943
Q96LJ7;H0YNC2	Dehydrogenase/reductase SDR family member 1	DHRS1	9	9	9	27.3173	27.6154	27.5303	27.2922	27.2345	27.0401	27.4877	0.153555	27.1889	0.132083	0.298733	0.0629985
Q53HI7;O75911;Q5SUY4;O75911-2	Short-chain dehydrogenase/reductase 3	DHRS3	5	5	5	26.4001	26.2633	26.2125	25.3003	25.883	25.673	26.292	0.0970298	25.6188	0.295111	0.6732	0.0198878
Q9BTZ2;D5KJA2;Q9BTZ2-8;Q9BTZ2-4;H0YLE1;H0YKN3;J3QST2;F5GWZ1;B7Z6Z5;Q9BTZ2-3;H7BYG2;E2QRI3;Q9BTZ2-7;Q9BTZ2-2;Q9BTZ2-5;D5KJA1;Q6PKH6;Q6PKH6-2;H0YN69;D3YTE6	Dehydrogenase/reductase SDR family member 4	DHRS4;DHRS4L2	3	3	3	26.5095	27.5647	27.0169	27.3013	27.4279	27.0588	27.0304	0.527729	27.2627	0.187558	-0.2323	0.512234
Q9Y394;Q9Y394-2;H0YJ66;Q659E8;H0YJE4;H0YJR8;G3V5J0	Dehydrogenase/reductase SDR family member 7	DHRS7;DKFZp564H1664	10	10	10	28.1974	28.5052	28.1645	28.2468	28.2554	27.9212	28.289	0.187927	28.1411	0.190516	0.1479	0.392642
Q6IAN0;J3QLK1;J3QLJ8;J3KRS1;J3QKT1	Dehydrogenase/reductase SDR family member 7B	DHRS7B	3	3	3	25.6494	25.7529	25.7048	24.9634	25.114	24.8688	25.7024	0.0517929	24.9821	0.123661	0.7203	0.00074209
Q8N5I4;C9JB06;H7C613;H7C5T6	Dehydrogenase/reductase SDR family member on chromosome X	DHRSX	3	3	3	23.2477	23.0117	22.5777	22.5468	21.4132	22.0226	22.9457	0.339841	21.9942	0.567333	0.9515	0.0673392
Q96HY7;H7C1J3;H7C149;C9JWN1	Probable 2-oxoglutarate dehydrogenase E1 component DHKTD1, mitochondrial	DHTKD1	13	13	13	27.4689	27.689	27.5398	27.2799	27.2088	27.1002	27.5659	0.112347	27.1963	0.0904998	0.3696	0.0113562
O43143;B4E0S6	Putative pre-mRNA-splicing factor ATP-dependent RNA helicase DHX15	DHX15	30	30	29	31.3038	31.3221	31.3183	30.9965	31.0497	31.1601	31.3147	0.00965729	31.0688	0.0834499	0.245967	0.00712378
O60231;B4DZ28;Q9P186;Q5SQH5;Q6PKC8;A2AB15	Putative pre-mRNA-splicing factor ATP-dependent RNA helicase DHX16	DHX16	9	8	8	25.5569	25.3612	25.2945	24.9911	25.2367	25.3957	25.4042	0.136383	25.2078	0.203839	0.196367	0.237787
Q7Z478	ATP-dependent RNA helicase DHX29	DHX29	23	23	23	28.4219	28.2464	28.4399	28.7522	28.6553	28.7549	28.3694	0.106901	28.7208	0.0567407	-0.3514	0.0073385
Q7L2E3-2;Q7L2E3-3;H7BXY3;Q7L2E3;Q6W6M7	Putative ATP-dependent RNA helicase DHX30	DHX30	45	45	45	30.5212	30.6718	30.683	30.2776	30.2644	30.1448	30.6253	0.0903558	30.2289	0.0731599	0.3964	0.00411467
X6R717;Q7L7V1-2;Q7L7V1;B2RD71	Putative pre-mRNA-splicing factor ATP-dependent RNA helicase DHX32	DHX32	2	2	2	22.8227	23.4862	23.3322	23.0922	22.8566	23.1424	23.2137	0.34726	23.0304	0.152594	0.1833	0.449679
Q9H6R0;B4DIS6;I3L1L6;Q9H6R0-2;Q05BE5;Q9NPV4;I3L0M5	Putative ATP-dependent RNA helicase DHX33	DHX33	14	14	14	27.7372	27.8551	27.7955	27.2498	27.42	27.1233	27.7959	0.0589512	27.2644	0.148885	0.531567	0.00453642
Q9H2U1-2;F5GZS0;Q9H2U1;E7EWK3;B7Z8P5;Q9H2U1-3;H7C5F5;H7C514	Probable ATP-dependent RNA helicase DHX36	DHX36	7	7	7	26.0725	25.6198	25.5909	25.8253	25.8922	25.8918	25.7611	0.270096	25.8698	0.0385098	-0.1087	0.528093
Q8IY37;F5H3Y4	Probable ATP-dependent RNA helicase DHX37	DHX37	16	16	16	27.9617	28.1102	28.2403	27.8838	28.0943	27.8965	28.1041	0.139401	27.9582	0.118037	0.145867	0.238811
B4DET0;Q92620;A8K6G9;B4DM30;B4DN69;B4DVG8;J3KTG2;H3BQT9	Pre-mRNA-splicing factor ATP-dependent RNA helicase PRP16	DHX38	12	12	12	26.8446	26.118	26.4781	25.9165	26.0657	26.34	26.4802	0.363305	26.1074	0.214807	0.372833	0.200748
B4DR88;Q8IX18-4;Q8IX18-3;C9JEW8;Q8IX18-2;Q8IX18;J3KTK0;F5H625;J3KSW6;B3KRC7	Probable ATP-dependent RNA helicase DHX40	DHX40	2	2	2	23.6938	23.494	23.7451	23.5345	23.4271	23.6353	23.6443	0.132667	23.5323	0.104117	0.112	0.314116
Q6P158;B4DKW2;Q59G60;H7C109;F8WAZ3;Q6P158-2;Q8N4U2;Q6P158-3	Putative ATP-dependent RNA helicase DHX57	DHX57	9	9	9	25.5331	25.3378	25.6602	25.6985	25.7234	25.7384	25.5104	0.162398	25.7201	0.0201537	-0.209733	0.0906245
F5H658;B7Z8F4;Q86YB2;Q86X36;Q14562;A8K6J9;B4DFD7;S4R3S0;Q05CV4	ATP-dependent RNA helicase DHX8	DHX8	5	4	4	24.0788	24.2091	24.0994	23.8666	24.0573	24.0972	24.1291	0.0700435	24.007	0.123244	0.122067	0.21011
Q08211;Q58F26;Q6PJK6;B3KU66;Q08211-2	ATP-dependent RNA helicase A	DHX9	50	50	50	33.6841	33.9916	33.8338	33.3681	33.5262	33.3033	33.8365	0.153768	33.3992	0.114658	0.4373	0.0168344
Q9NR28-2;Q9NR28;A0A024RBT2;K7X1S0;Q9NR28-3;Q53HB7;F5H796;F5GXT8;F5GYH3;F5GX50;H7BZK7;F5H0Q4;H7BZQ7	Diablo homolog, mitochondrial	DIABLO	10	10	10	29.3742	29.6664	29.5199	29.2184	29.1631	28.8073	29.5202	0.1461	29.0629	0.223105	0.457233	0.0411602
O60610-2;B9ZVX0;E9PHQ0;O60610-3;E7ET75;E9PEZ3;Q6URC4;O60610;H9KV28;E7ERW8;A0RZB8;E7EMV0;B4DVR3;Q96IL1;Q7KZJ7;B4E2I7;E5RJ79;A0RZB7	Protein diaphanous homolog 1	DIAPH1	37	37	37	30.3165	29.8671	30.0456	30.7934	30.7658	30.8869	30.0764	0.226278	30.8154	0.0634681	-0.738967	0.0055201
O60879-2;A8K5F7;A6NML8;Q17R91;B7ZLJ0;B3KMJ1;O60879-3;C9J6U3;O60879;K4DI95	Protein diaphanous homolog 2	DIAPH2	2	2	2	23.7675	23.6388	23.4956	24.007	24.4807	24.8982	23.634	0.136014	24.462	0.445895	-0.828	0.0370623
Q9NSV4-7;Q9NSV4-6;Q9NSV4-5;Q9NSV4-4;Q9NSV4;C9JDG0;B7ZB09;B4DPV3;Q9NSV4-1;Q9NSV4-2	Protein diaphanous homolog 3	DIAPH3	14	14	14	27.222	27.0302	26.7804	27.4778	27.4295	27.6268	27.0109	0.221434	27.5114	0.102844	-0.5005	0.0237851
Q9BTC0;Q9BTC0-2;Q9BTC0-3;Q9BTC0-1	Death-inducer obliterator 1	DIDO1	3	3	3	22.3962	24.0885	22.8528	22.0224	22.8989	22.9708	23.1125	0.87553	22.6307	0.528028	0.4818	0.460205
Q68CQ4;A8K0P8;B3KVX2;H7C2R4	Digestive organ expansion factor homolog	DIEXF	16	16	16	28.1014	28.2461	28.1419	27.4898	27.7184	27.5595	28.1631	0.0746503	27.5892	0.117165	0.5739	0.00201906
Q9UNQ2;A8K9K8;B4DRY2;D6RCL3	Probable dimethyladenosine transferase	DIMT1	15	15	15	30.0977	30.3161	30.332	29.6458	29.6936	29.5629	30.2486	0.130925	29.6341	0.0661309	0.6145	0.00191517
Q9P265;Q96IB4;Q7Z3H2;Q14689-5;Q14689-6;Q14689;E9PER1;B4DPI5;Q96NX2;Q8N7L2;Q14689-3;Q14689-2;Q14689-4;Q9Y2E4	Disco-interacting protein 2 homolog B	DIP2B	13	13	13	27.1607	27.2169	27.0361	27.1064	27.4191	27.5383	27.1379	0.0925313	27.3546	0.223057	-0.2167	0.195092
Q9Y2L1;A8QI98;Q49AG4;G3V1J5;Q9Y2L1-2;A0A024R643;F2Z2C0;B3KM83	Exosome complex exonuclease RRP44	DIS3	21	21	21	28.9512	28.5613	28.8317	29.0503	29.0439	29.0967	28.7814	0.199758	29.0636	0.0288148	-0.282233	0.0725973
Q8IYB7-3;Q8IYB7-2;B4DI15;Q8IYB7;C9JGP4;Q8IYB7-4;Q8IYB7-5;H7C440	DIS3-like exonuclease 2	DIS3L2	2	2	2	22.9976	21.7168	22.6837	22.2783	23.0778	23.5557	22.466	0.667567	22.9706	0.645412	-0.504567	0.3999
O60832;O60832-2;C9IYT0;U5UA77;H7C0M1;U5U7S7;H7C2Q9;H7C2Q2;H7BZF2;U5U768	H/ACA ribonucleoprotein complex subunit 4	DKC1	22	22	22	30.3338	30.7335	30.6984	30.0389	30.1726	29.9892	30.5886	0.221331	30.0669	0.0948519	0.521667	0.0199072
Q9UFF3;B3KMJ0;Q9UPY3-3;Q9UPY3;Q9UPY3-2	Endoribonuclease Dicer	DKFZp434A0427;DICER1	2	2	2	23.1505	25.388	22.4992	25.284	25.723	23.7044	23.6792	1.51524	24.9038	1.06165	-1.22457	0.315547
Q659C5;H0YH69;Q9HBU6;H0YFP7;Q86U68;Q9HBU6-2	Ethanolamine kinase 1	DKFZp434E1212;ETNK1	2	2	2	23.8406	23.7622	24.0943	24.9755	24.4884	24.9193	23.899	0.17359	24.7944	0.266489	-0.895367	0.0081832
Q9UFY1;B4DMA3;P19174;P19174-2;Q4LE43;V9GY63	1-phosphatidylinositol 4,5-bisphosphate phosphodiesterase gamma-1	DKFZp434N101;PLCG1;PLCG1 variant protein	4	4	4	24.5273	24.1197	23.563	22.5585	24.3892	25.309	24.07	0.484067	24.0856	1.40016	-0.0155667	0.986351
Q5JQ44;P61225	Ras-related protein Rap-2b	DKFZp547A0616;RAP2B	7	7	4	27.3812	27.68	27.5284	27.3887	27.2424	27.1857	27.5299	0.149405	27.2723	0.104744	0.2576	0.0708044
Q9UG73;Q8NE02;O43823;B7Z8L8	A-kinase anchor protein 8	DKFZp586B1222;AKAP8	5	5	5	25.5813	25.2124	25.3131	24.6779	24.5829	24.7858	25.3689	0.190683	24.6822	0.101518	0.686733	0.00530662
Q8NDD5;P60604-2;P60604	Ubiquitin-conjugating enzyme E2 G2	DKFZp586L2318;UBE2G2	2	2	2	26.0617	26.0867	26.0034	25.4422	25.7176	25.3652	26.0506	0.0427449	25.5083	0.185275	0.542267	0.0078187
Q69YR0;Q8NBP0;Q8NBP0-2;E9PGV4;Q9H659	Tetratricopeptide repeat protein 13	DKFZp667K0918;TTC13	3	3	3	24.4406	23.7884	24.506	23.3247	23.806	23.8564	24.245	0.396777	23.6624	0.293512	0.582633	0.11035
Q7Z3N6;K7EIG7;O94832;J3QRN6;J3KRL0;Q8N618	Unconventional myosin-Id	DKFZp686A01173;MYO1D	17	17	17	27.7775	27.6492	27.6398	28.4835	28.4253	28.5165	27.6888	0.0769313	28.4751	0.0461766	-0.786267	0.000109858
Q5JPJ9;O95274;A8K4E0	Ly6/PLAUR domain-containing protein 3	DKFZp686D0114;LYPD3	3	3	3	25.5999	25.7911	25.3078	24.6901	24.8918	24.6563	25.5663	0.243399	24.7461	0.127335	0.8202	0.0066444
B4DL61;Q6MZV4;Q8IWE2;B4E1Z8;B3KSS5	Protein NOXP20	DKFZp686F20250;FAM114A1	9	9	9	25.4454	25.4044	25.4874	25.764	25.8423	25.7235	25.4457	0.041501	25.7766	0.060394	-0.330867	0.00144308
Q6MZZ4;P32519-2;P32519	ETS-related transcription factor Elf-1	DKFZp686H0575;ELF1	3	3	3	24.538	24.3788	24.4908	24.5761	24.3391	24.8103	24.4692	0.0817685	24.5752	0.235601	-0.105967	0.50258
Q68E09;Q12774;B9EGR7;A5YM69;H0Y895	Rho guanine nucleotide exchange factor 5;Rho guanine nucleotide exchange factor 35	DKFZp686N1969;ARHGEF5;ARHGEF35	2	2	2	22.7444	21.1702	21.5953	22.66	22.7618	23.1009	21.8366	0.814376	22.8409	0.230848	-1.00427	0.109075
Q5H9P2;P36383;K7ERH3	Gap junction gamma-1 protein	DKFZp686P0738;GJC1	2	2	2	22.0158	22.745	23.6908	22.192	21.4995	21.639	22.8172	0.839831	21.7768	0.366248	1.04037	0.120618
Q7KZA3;Q53FU1;Q5TZY0;P22830;P22830-2;B4DSA4;K7ELX4;K7EJX5;K7EPN2;K7EKP7	Ferrochelatase;Ferrochelatase, mitochondrial	DKFZp686P18130;FECH	6	6	6	23.7493	26.0499	26.2903	26.0101	25.8252	25.5257	25.3632	1.40281	25.787	0.244449	-0.423833	0.633361
Q68CU9;E7EWU3;H0UIA1;Q6DKJ3;Q9NR19;Q9NR19-2;Q96FY7;Q4G0E8;B3KUV2;Q9H9U4;F8WDJ9;F8WCJ4;C9JXD9;C9J7L5;C9IYL0;B4DEH9;C9JY31	Acetyl-coenzyme A synthetase, cytoplasmic	DKFZp762G026;ACSS2	6	6	6	24.6552	24.113	24.4283	25.8544	25.5841	26.2507	24.3988	0.272298	25.8964	0.335279	-1.49757	0.00386984
Q658J0;Q9GZT8-2;Q9GZT8;E7EXA3;Q6X734;Q9GZT8-3;B8ZZI0;C9JN42	NIF3-like protein 1	DKFZp762L015;NIF3L1	7	7	7	26.2941	26.1728	26.174	26.4477	26.5024	26.642	26.2136	0.0696888	26.5307	0.100194	-0.317067	0.0108248
Q68DQ4;P10644;P10644-2;K7EPB2;K7EM13;K7EIE5;K7EID3;K7EJ40;K7EK41;Q15300;K7EPR5;Q96P62;K7EQK3;A6YCE2;K7EMU2;X6RAV4;K7EMZ6;A6YCE1;K7EKR1;C9JSK5	cAMP-dependent protein kinase type I-alpha regulatory subunit;cAMP-dependent protein kinase type I-alpha regulatory subunit, N-terminally processed	DKFZp779L0468;PRKAR1A	12	12	11	28.8372	28.5185	28.7142	29.3504	29.3331	29.3538	28.69	0.160726	29.3458	0.0111006	-0.6558	0.00213398
B4DJX1;P10515;A0A024R3D8;H0YDD4;E9PEJ4;F5H7M3;B4DS43;B4DLQ2;Q01991;Q16791;B4E1P6	Dihydrolipoyllysine-residue acetyltransferase component of pyruvate dehydrogenase complex, mitochondrial	DLAT	16	16	16	30.1371	30.374	30.1398	29.8099	29.9982	29.8081	30.217	0.136002	29.8721	0.109238	0.3449	0.0266679
B4DFL1;P09622;E9PEX6;B4DMK9;B4DHG0;B4DT69;F8WDM5;F2Z2E3	Dihydrolipoyl dehydrogenase;Dihydrolipoyl dehydrogenase, mitochondrial	DLD	17	17	17	31.2062	31.4962	31.2758	30.9086	31.1343	30.9841	31.3261	0.151394	31.009	0.114892	0.317067	0.0445813
Q12959-4;Q12959-2;Q12959-5;Q12959-3;Q12959-6;Q12959;Q12959-7;Q12959-8;B4DF78;Q59FC4;Q12959-9;E7EQD7;B4E2H8;Q8N3T5;H7C166;Q6PJH1;C9IYP1;C9JN61;C9JCP6;A8MUT6;C9JUA9;H7C325;Q15700-5;B5MCC5;Q3ZCU5;F5H5P1;B7Z646;B7Z647;B7Z4H2;B7Z3U2;P78352-3;P78352;Q15700-3;B9EGL1;P78352-2;B7Z264;E9PIW2;B7Z2T4;E9PN83;Q15700;Q15700-4;Q15700-2	Disks large homolog 1	DLG1	18	18	17	28.3179	28.25	28.4406	28.2034	28.2398	28.4022	28.3362	0.0966041	28.2818	0.105846	0.0543667	0.546997
Q6IBS5;P36957;B7Z5W8;Q86TQ8;Q86TW7;Q86SW4;B7Z6J1;Q16187;H0YJF9;G3V5M3;G3V3F0;Q6LEQ7	Dihydrolipoyllysine-residue succinyltransferase component of 2-oxoglutarate dehydrogenase complex, mitochondrial	DLST	11	11	11	30.5323	30.8346	30.6462	30.1606	30.3795	30.2148	30.671	0.152672	30.2516	0.114004	0.4194	0.0189007
Q9NPF5;Q5TG40;B4DQG8;Q5TG39;Q5TG38;Q5TG37;B4DTH3;Q5TG36;B4DEF2;B4DTU6;B4DU03	DNA methyltransferase 1-associated protein 1	DMAP1	5	5	5	25.1581	25.202	25.7291	24.4382	24.857	24.9836	25.3631	0.317753	24.7596	0.285448	0.603467	0.0706685
U3KQJ8;C0JYZ1;Q96DT5;O43352;A0A024RA50	Dynein heavy chain 11, axonemal	DNAH11	2	2	2	22.1662	29.0212	26.6099	29.594	29.9832	29.8834	25.9324	3.47735	29.8202	0.202151	-3.88777	0.125351
P31689;P31689-2;B7Z5C0;Q9NXZ8	DnaJ homolog subfamily A member 1	DNAJA1;HDJ2	14	14	14	30.9907	30.7612	30.8296	31.3493	31.2955	31.3931	30.8605	0.117829	31.346	0.0488853	-0.485467	0.00274388
O60884;H3BMW5;T2DN57;T2DPK5;I3L320	DnaJ homolog subfamily A member 2	DNAJA2	12	12	12	28.9672	28.881	28.7902	29.3024	29.1271	29.1848	28.8795	0.08851	29.2048	0.0893394	-0.3253	0.0109877
Q59E88;Q96EY1;Q96EY1-2;B3KM81;E7ES32;B4DI33	DnaJ homolog subfamily A member 3, mitochondrial	DNAJA3	8	8	8	28.4039	28.7614	28.5752	28.3435	28.185	28.1226	28.5802	0.178802	28.217	0.113881	0.363133	0.0412674
F5H170;Q8WW22;Q8WW22-2;F5GWV1;F8WF76;F5H300;Q9P1H1;C9JDE6;Q8N2A9;Q8WW22-3	DnaJ homolog subfamily A member 4	DNAJA4	2	2	2	20.7004	25.4148	22.3894	21.9236	25.984	26.1693	22.8349	2.38856	24.6923	2.39955	-1.85743	0.395809
Q6FI51;P25685;B4DX52;M0R080;M0QYT3;M0QXK0;B4DKK9;M0R1D6;M0QZD0;M0R128;M0R2Y8	DnaJ homolog subfamily B member 1	DNAJB1	10	10	9	28.7457	28.4499	28.6034	29.0633	28.8553	28.9886	28.5997	0.147935	28.9691	0.105367	-0.3694	0.0243887
Q9UBS4;B3KW63;H7C2Y5	DnaJ homolog subfamily B member 11	DNAJB11	11	11	11	29.6383	29.7608	29.7529	29.0426	29.2807	28.9212	29.7173	0.0685588	29.0815	0.18288	0.635833	0.00486893
Q9NXW2;Q9NXW2-2;J3KPS0;V9GYN7;V9GY70;Q659G2	DnaJ homolog subfamily B member 12	DNAJB12	7	7	7	27.1655	27.2629	27.2255	26.6101	26.7954	26.7909	27.218	0.0491351	26.7321	0.105708	0.485833	0.00195291
Q8TBM8;Q8TBM8-2;H7BZK3	DnaJ homolog subfamily B member 14	DNAJB14	3	3	3	24.5876	25.0418	25.0146	24.2955	25.0334	24.7313	24.8813	0.254744	24.6867	0.370963	0.1946	0.495499
Q9UDY4;Q59E89;B4DNN2;C9JUL4	DnaJ homolog subfamily B member 4	DNAJB4	5	4	4	24.7068	24.6476	23.9623	25.6253	25.6602	25.8734	24.4389	0.413808	25.7196	0.134304	-1.28073	0.00698814
C9JDR7;C9JDX6;F8WCZ4;C9J2P2;B4DNF1;E9PH18;B4DMJ9;C9J2C4;O75190-2;A7UJ17;O75190-3;O75190;C9JB42;Q8WWF6;B4DVN1;B4DNN5;C9JN01;O75190-4;Q7Z6W7	DnaJ homolog subfamily B member 6;DnaJ homolog subfamily B member 3	DNAJB6;DNAJB3	3	3	3	26.9756	26.7443	26.7754	26.7336	26.6231	26.603	26.8318	0.12553	26.6532	0.0703214	0.178533	0.0980765
Q8IXB1;Q8IXB1-2;B3KNK5;B4DP04;Q8IXB1-3;Q86XS7;E7EP04;Q6YPB0;Q71S60;Q8N4C5;H7C1G0	DnaJ homolog subfamily C member 10	DNAJC10	20	20	20	29.3474	29.5501	29.3775	28.7221	28.7491	28.6226	29.425	0.10938	28.6979	0.0666227	0.727067	0.000599887
Q9NVH1-3;Q9NVH1;F5H1N1;B4DPK2;Q9NVH1-2;B4DGD5;B1AK20;Q9UMU8;Q5TH61;B3KTC6	DnaJ homolog subfamily C member 11	DNAJC11	16	16	16	28.5779	28.8315	28.6834	28.143	28.2136	27.9204	28.6976	0.127395	28.0923	0.153026	0.605267	0.0062329
O75165;A7E2Y5;B3KN02;H0Y8Q2;Q8N7A5;H0YA63;Q0D2M7	DnaJ homolog subfamily C member 13	DNAJC13	52	52	52	30.067	30.1804	30.1538	30.0255	30.0461	29.9366	30.1337	0.0593034	30.0027	0.058192	0.131	0.052394
Q5TDG9;Q5TDH4;Q9Y2G8;A8K8W4;Q9Y2G8-2;B3KN62;H0YCM8;B3KMS3	DnaJ homolog subfamily C member 16	DNAJC16	3	3	3	24.2941	24.26	23.8994	22.6014	23.127	23.4599	24.1512	0.218702	23.0628	0.432839	1.0884	0.0177311
Q9NVM6;H0YLQ7;S4R343;H0YK99	DnaJ homolog subfamily C member 17	DNAJC17	3	3	3	23.6131	23.3166	24.0407	23.4643	23.6332	23.6567	23.6568	0.364023	23.5847	0.104958	0.0720667	0.758326
Q96DA6;G5E9V2;F2Z3A7;Q96DA6-2	Mitochondrial import inner membrane translocase subunit TIM14	DNAJC19	3	3	3	25.5313	25.9123	26.4836	25.2698	25.0312	25.2586	25.9757	0.479309	25.1865	0.134639	0.7892	0.0516062
Q99543-2;Q99543;Q6P5S9;H7C3L7;C9IZ83;Q08AR5;F2Z3N9;F2Z3H0	DnaJ homolog subfamily C member 2	DNAJC2	10	10	10	26.9131	26.8623	26.8419	27.1288	26.9909	27.1156	26.8724	0.0366657	27.0784	0.0760929	-0.206	0.0134321
Q5F1R6;Q5F1R6-3;Q5F1R6-2	DnaJ homolog subfamily C member 21	DNAJC21	2	2	2	23.6061	22.0346	22.7414	23.5381	21.8725	22.7207	22.794	0.787071	22.7104	0.832847	0.0836	0.905543
Q9H1X3;F2Z3D1;J3QR79;Q9H1X3-3;Q9H1X3-2	DnaJ homolog subfamily C member 25	DNAJC25	3	3	3	25.2864	25.3928	25.3515	24.3246	24.5905	24.5955	25.3436	0.0536418	24.5035	0.154981	0.840033	0.000891656
Q13217;X6R9L0	DnaJ homolog subfamily C member 3	DNAJC3	16	16	16	30.2364	30.415	30.2578	29.5403	29.6009	29.5263	30.3031	0.0975259	29.5558	0.0396516	0.747233	0.000251491
Q9H3Z4;Q9H3Z4-2;Q8TET0;Q6AHX3	DnaJ homolog subfamily C member 5	DNAJC5;FLJ00095	6	6	6	28.2105	28.6268	28.5304	27.9889	28.1891	27.5394	28.4559	0.21792	27.9058	0.332726	0.5501	0.0747164
Q99615;Q59EH7;A8K4T2;Q99615-2;B7Z9W6;B4DKK3;K7ESP1;K7EIH8;K7EPP7;K7ELJ8;K7EJ24;K7EJL5;K7EN19;K7EJV7;K7ER44;K7ENB7;K7EJE9;K7EK03	DnaJ homolog subfamily C member 7	DNAJC7	21	21	21	29.2262	28.8651	28.9838	29.7521	29.7252	29.8207	29.025	0.184047	29.766	0.049244	-0.740967	0.00253065
O75937;S4R3J5	DnaJ homolog subfamily C member 8	DNAJC8	9	9	9	29.0574	28.8357	29.0634	29.0065	29.0809	29.0028	28.9855	0.129765	29.0301	0.0440618	-0.0445667	0.603327
Q8WXX5;Q2VIL4	DnaJ homolog subfamily C member 9	DNAJC9	10	10	10	27.2955	26.9378	27.3209	27.603	27.847	27.5961	27.1847	0.214227	27.682	0.142907	-0.4973	0.0287072
B7Z4K6;C0LQF2;O00115;B3KQS9;K7ENE5	Deoxyribonuclease-2-alpha	DNASE2	2	2	2	24.2304	24.7889	24.0048	22.3218	22.1412	22.4347	24.3414	0.403656	22.2992	0.148046	2.04213	0.00119022
Q5SXM8;Q5SXM7	DNL-type zinc finger protein	DNLZ	3	3	3	25.1764	25.5008	25.1259	24.6843	24.8269	24.7271	25.2677	0.203444	24.7461	0.073174	0.5216	0.0139334
Q05193-3;Q05193-4;Q05193;B4DHH5;Q05193-5;B7ZAC0;Q05193-2;Q59GI5;B4DK06;B3KU80	Dynamin-1	DNM1	14	10	8	25.8057	24.104	23.9718	27.2911	27.3357	27.2346	24.6272	1.02278	27.2871	0.0506666	-2.65997	0.0108302
O00429;O00429-3;O00429-2;O00429-6;D3DUW5;O00429-4;O00429-5;O00429-8;D3DUW6;G8JLD5;D3DUW7;B4DYR6;Q32Q67;O00429-7;F8VZ52;B4DDQ3;B4DPZ9;F8W1W3;F8VUJ9;F8VR28;F8VYL3;H0YHY4;H0YI79	Dynamin-1-like protein	DNM1L	34	34	34	30.1703	29.7641	29.9304	30.1625	30.1171	30.2829	29.9549	0.204208	30.1875	0.0856806	-0.232567	0.14305
P50570-5;P50570-4;P50570;P50570-3;P50570-2;F5H4R9;Q59G96;B4DJ53;Q8N1K8;Q9UPH5;A0A024R7C9;B3KUU8;Q6ZSZ9;Q6ZV85;Q6ZTU8;K7EMQ3;K7EPK9	Dynamin-2	DNM2	17	17	10	27.9634	27.5088	27.4109	28.141	28.0924	28.3813	27.6277	0.294817	28.2049	0.154687	-0.5772	0.0398313
Q6XZF7;Q5SVK8;Q6XZF7-2;B3KY33;B4E0Q3	Dynamin-binding protein	DNMBP	4	4	4	25.1562	24.3735	24.571	24.5681	24.8321	24.7884	24.7002	0.407039	24.7295	0.141503	-0.0293	0.91193
P26358;A0A024R7E3;F5GX68;P26358-2;Q59FP7;I6L9H2;P26358-3;B3KVA0;K7ENW7;K7EJL0;K7ENQ6;K7EMU8;K7EIZ6;K7EP77;K7ERQ1	DNA (cytosine-5)-methyltransferase 1;Cytosine-specific methyltransferase	DNMT1	37	37	37	29.722	29.5561	29.8624	29.8213	30.0093	29.8896	29.7135	0.153327	29.9067	0.0951639	-0.193233	0.137246
Q9Y6K1-2;Q9Y6K1;F8WE91;Q59HC6;Q8WVA9;Q6PJ37;B3KM53;Q9UBC3-7;Q9UBC3-8	DNA (cytosine-5)-methyltransferase 3A	DNMT3A	11	11	9	26.7667	26.8443	26.9606	27.0041	27.0095	26.903	26.8572	0.0975915	26.9722	0.0599897	-0.115	0.157062
E7ETB3;B7Z7F0;A0A024R442;Q9ULA0;Q53SB6;E7EMB6;A0A024R443;Q9BSS9;Q9NV55;C9JBE1;Q9HAC6;F8WAN0;B7Z822;C9J1E2;E5RHR3	Aspartyl aminopeptidase	DNPEP	14	14	9	28.9514	28.5817	28.7449	29.1973	29.1236	29.2889	28.7593	0.185272	29.2033	0.0828114	-0.443933	0.0192866
Q5QJE6;J3KP30;B7Z854;E9PRB3	Deoxynucleotidyltransferase terminal-interacting protein 2	DNTTIP2	18	18	18	28.7661	28.9705	29.1184	28.5837	28.4492	28.3587	28.9517	0.176903	28.4639	0.113215	0.4878	0.0158284
D3DSS6;Q9H7D0;Q5H9P3;Q9H7D0-2;H0Y7N4;Q68DL4	Dedicator of cytokinesis protein 5	DOCK5;DKFZp779M164	5	5	4	24.1374	23.3811	23.9782	23.9191	23.8447	23.8215	23.8322	0.398719	23.8618	0.0509891	-0.0295333	0.904878
Q96HP0;K7ESB7;C9IZV6;B4DIL4;B7Z9U8	Dedicator of cytokinesis protein 6	DOCK6	8	4	4	23.7647	21.5821	22.3481	21.3448	22.7361	21.439	22.565	1.10734	21.84	0.777502	0.725	0.405896
Q96N67-4;Q96N67-3;Q96N67-5;Q96N67-2;Q96N67-6;Q96N67;H0Y7L2;B3KRG0;B4DSH0;Q96N67-7;A4FU72;A2A369;Q8NF50-4;Q8NF50-3;D3DRH1;Q8NF50-2;Q8NF50	Dedicator of cytokinesis protein 7	DOCK7	29	29	25	28.83	28.643	28.7097	28.413	28.6019	28.6964	28.7276	0.0947716	28.5704	0.144297	0.157133	0.190037
K7EIV2;Q9BU89;K7ERU8	Deoxyhypusine hydroxylase	DOHH	4	4	4	25.1193	24.917	24.9742	25.5849	25.4124	25.7213	25.0035	0.104284	25.5729	0.154801	-0.569367	0.00615549
Q86YN1;Q86YN1-2;Q8IUV4	Dolichyldiphosphatase 1	DOLPP1	3	3	3	26.3127	26.7443	26.305	25.8678	25.6749	25.7998	26.454	0.251437	25.7808	0.0978387	0.673167	0.0124323
F8WD19;H7C304;H7C006;Q9NYP3-2;Q9NYP3-3;C9J4K5;C9JSP0;F8W8A5;Q9NYP3	Protein downstream neighbor of Son	DONSON	2	2	2	24.8701	24.929	25.1953	24.7416	24.8516	24.6426	24.9981	0.173272	24.7453	0.104548	0.252867	0.0964297
Q9Y3R5-2;Q9Y3R5	Protein dopey-2	DOPEY2	2	2	2	24.5034	23.0734	24.3481	23.3914	23.7545	24.3331	23.975	0.784631	23.8263	0.474942	0.148633	0.79287
Q9BVM2;Q5JQQ4	Protein DPCD	DPCD	2	2	2	21.7398	21.3773	20.8471	21.8001	22.414	21.4429	21.3214	0.448968	21.8857	0.491172	-0.564267	0.215841
B4DT58;Q92785;J3KMZ8;E9PN04	Zinc finger protein ubi-d4	DPF2	2	2	2	22.2991	22.8599	23.6727	24.0976	23.6114	23.7208	22.9439	0.690642	23.8099	0.255061	-0.866033	0.111271
I3L1H5;Q9BZG8;B4DNK0;Q9BZG8-3;Q9BZG8-2;B2RA29;B3KQW7;I3L3X9	Diphthamide biosynthesis protein 1	DPH1	7	7	7	25.7975	25.972	25.5382	26.0316	26.0714	26.0816	25.7692	0.218277	26.0615	0.0264199	-0.2923	0.0826999
Q9BQC3;B3KRB8;B4DNI8;E9PLL2;E9PMH7;Q9BQC3-2;H0YCR5	Diphthamide biosynthesis protein 2	DPH2	5	5	5	25.2055	24.7668	24.921	25.4662	25.3479	25.3389	24.9644	0.222552	25.3843	0.0710413	-0.4199	0.0357614
Q9H2P9;Q9H2P9-5;Q9H2P9-3;Q9H2P9-2;Q9H2P9-6;Q9H2P9-4;B3KWP1	Diphthine synthase	DPH5	6	6	6	26.5596	26.2787	26.2507	26.5154	26.5425	27.0153	26.363	0.170835	26.6911	0.281121	-0.328067	0.159174
O60762;Q5QPK2;H0Y368;E9PHH5;Q5QPJ9	Dolichol-phosphate mannosyltransferase	DPM1	12	12	12	29.3018	29.6348	29.4628	29.1936	29.3658	29.0774	29.4665	0.16653	29.2123	0.145103	0.2542	0.117002
Q9P2X0;Q86TM7;Q6P184;Q3SX58;Q9P2X0-2;B4DEH1	Dolichol-phosphate mannosyltransferase subunit 3	DPM3	2	2	2	26.7948	27.1593	27.0755	26.5699	26.8496	26.7407	27.0099	0.190908	26.7201	0.140987	0.2898	0.101912
Q9NY33-4;Q9NY33;Q5JPB8;Q53HL4;Q53GT4;G3V1D3;G3V180;B4E357;E9PKK8;E9PPK9;Q9NY33-2;E9PQF2;E9PQ14;E9PNX5	Dipeptidyl peptidase 3	DPP3;DKFZp686O1117	15	15	15	27.8228	27.4128	27.568	28.1829	28.1561	28.4517	27.6012	0.207006	28.2636	0.163478	-0.662367	0.0121631
Q86TI2-4;Q86TI2;Q86TI2-2;M0R2A8;M0R2G6;M0R162;M0QXI5;M0QXA6;M0R3E8;M0R145;M0QXG6;M0R0I1;M0R3C4	Dipeptidyl peptidase 9	DPP9	9	9	9	26.1644	25.9693	25.8671	26.729	26.6836	27.0865	26.0003	0.15105	26.833	0.220679	-0.832767	0.00571626
Q2PZI1;H7C3M5;Q2PZI1-2;H7C1I8	Probable C-mannosyltransferase DPY19L1	DPY19L1	4	4	4	25.2212	25.1768	25.2613	24.6298	24.605	24.3257	25.2198	0.0422682	24.5202	0.168869	0.6996	0.00223862
Q7Z388;E5RGH1;E5RGB7;H0YBV9;H0YBL6	Probable C-mannosyltransferase DPY19L4	DPY19L4	2	2	2	24.0498	24.3988	24.2169	23.8274	23.6811	23.7742	24.2218	0.174552	23.7609	0.0740513	0.460933	0.0135804
Q9C005;B4DIS3	Protein dpy-30 homolog	DPY30;LOC84661	3	3	3	25.5501	25.8701	25.762	26.2473	24.75	25.0823	25.7274	0.162782	25.3599	0.786295	0.367533	0.472269
Q12882	Dihydropyrimidine dehydrogenase [NADP(+)]	DPYD	2	2	2	23.8109	22.9072	22.7314	21.8853	23.3566	23.2982	23.1498	0.579209	22.8467	0.833109	0.303133	0.63214
Q16555-2;Q53ET2;Q16555;Q59GB4;Q8NAN9	Dihydropyrimidinase-related protein 2	DPYSL2	8	2	2	22.6201	22.4678	22.7609	22.5673	23.8405	24.3923	22.6163	0.146588	23.6	0.935962	-0.983767	0.146478
Q53F47;Q01658	Protein Dr1	DR1	3	3	3	25.7073	26.076	26.0791	26.4226	26.2266	26.0674	25.9541	0.21377	26.2389	0.177917	-0.284733	0.150872
E9PQX9;Q14919;Q14919-2;C9JCC6;E9PMW2;E9PNC7	Dr1-associated corepressor	DRAP1	3	3	3	25.0493	24.6852	24.9301	25.7061	25.3927	25.4805	24.8882	0.185631	25.5264	0.16167	-0.638233	0.0108997
Q9Y295;Q9UFA5;F8WEE0;D6W526	Developmentally-regulated GTP-binding protein 1	DRG1	11	11	11	28.3203	28.1335	28.1064	28.8131	28.7511	28.878	28.1867	0.116463	28.8141	0.0634555	-0.627333	0.00120923
A8MZF9;P55039;Q59FW9;J3KRL5;J3QR71;J3QRI9;B4DMP8;J3QKW7	Developmentally-regulated GTP-binding protein 2	DRG2	5	5	5	26.3882	26.1006	26.2089	27.0531	26.9593	27.1449	26.2326	0.145253	27.0524	0.0928018	-0.819867	0.00118376
Q9BVC3;A0A024R9J7	Sister chromatid cohesion protein DCC1	DSCC1	5	5	5	25.4555	25.5962	25.4206	25.5877	25.7537	25.5259	25.4908	0.0929604	25.6224	0.117805	-0.131667	0.203217
Q14126;J3KSI6	Desmoglein-2	DSG2	20	20	20	29.2794	28.9721	28.8489	29.0184	28.7217	29.2888	29.0335	0.221714	29.0096	0.283652	0.0238333	0.914239
Q5JW57;Q5JW53;Q9H410-3;Q5JW54;Q9H410-2;Q9H410-4;Q4G1A1;Q9H410;A8K3X3	Kinetochore-associated protein DSN1 homolog	DSN1	2	2	2	23.5916	23.7979	23.6585	23.3869	24.3373	23.6579	23.6827	0.105252	23.794	0.489606	-0.111367	0.719713
P15924;P15924-3;P15924-2;Q4LE79;B4E2A0;B4DKX6;B4DWT7;Q6ZP16;G1UI31	Desmoplakin	DSP;DSP variant protein	103	103	103	32.3123	32.121	31.5084	31.5183	31.4953	31.7952	31.9806	0.419946	31.6029	0.166904	0.377633	0.221341
Q03001;E7ERU2;E9PEB9;F8W9J4;E7ERU0;E9PHM6;J3QTQ0;Q03001-8;F6QMI7;Q03001-9;E7ETB9;B4DSS9;Q6P0N6;Q03001-3;B4DGY0;Q03001-13;Q5T0V7;Q9H722;Q03001-10;H0YC82;E7ESK0;E7ERX3;Q9HDA7;H0YBX0;H0YAT7;Q9BSP9;Q86T18;H0YC65	Dystonin	DST	60	54	54	28.7495	28.4354	28.4252	28.3084	28.37	28.4901	28.5367	0.184361	28.3895	0.0924062	0.1472	0.283972
P60981;P60981-2;F6RFD5;B7Z9M9	Destrin	DSTN	12	11	11	29.976	29.5166	29.5571	30.3251	30.0958	30.5019	29.6832	0.254351	30.3076	0.203615	-0.624367	0.0294005
Q8TEA8;Q496C9	D-tyrosyl-tRNA(Tyr) deacylase 1	DTD1	5	5	5	26.8713	26.6714	26.8497	27.2468	27.1763	27.2164	26.7975	0.10971	27.2132	0.035361	-0.4157	0.00334837
Q8TDB6;Q8TDB6-2	E3 ubiquitin-protein ligase DTX3L	DTX3L	9	9	9	27.7071	27.4438	27.4952	27.9142	27.7272	27.9255	27.5487	0.139565	27.8556	0.11137	-0.306933	0.0408447
P23919;P23919-2;Q53F55;H7BZ20;H7C312;G5E9E9;H7C3A4	Thymidylate kinase	DTYMK	12	12	12	28.0106	27.6787	27.6296	28.452	28.3585	28.5179	27.773	0.207256	28.4428	0.0800973	-0.669833	0.00642096
Q6P1R4;H0YGW8;Q9BTJ3;J3QLE4;B4DPG7;J3QKP9;J3QQL9;J3KT57;F5H0Q0;J3QQZ0	tRNA-dihydrouridine(16/17) synthase [NAD(P)(+)]-like	DUS1L	4	4	4	24.0524	23.8651	24.1145	24.4399	24.2145	24.1543	24.0107	0.129832	24.2696	0.150553	-0.2589	0.0870991
E7EUN9;B4DKP8;Q9NX74;J3QLD5;I3L0K0;H3BMK6;I3L1K5;H3BQX4;H3BM64;I3L4H0;I3L4Y9	tRNA-dihydrouridine(20) synthase [NAD(P)+]-like	DUS2L	6	6	6	26.5033	26.2465	26.4732	26.7049	26.5757	26.7083	26.4077	0.140383	26.663	0.0755943	-0.2553	0.0501581
Q96G46;B2RDV7;Q96G46-3;O95323;D6W636;Q96G46-2;K7EM42;K7ER20;K7EQU9	tRNA-dihydrouridine(47) synthase [NAD(P)(+)]-like	DUS3L	6	6	6	25.3769	25.1746	25.4042	24.9623	24.8631	25.2383	25.3186	0.125424	25.0212	0.194419	0.297333	0.0900194
O75319;H7C0E6;O75319-2;C9JGC8;C9JYA6	RNA/RNP complex-1-interacting phosphatase	DUSP11	2	2	2	24.3387	24.0138	23.7001	23.904	23.7447	23.7734	24.0175	0.319316	23.8074	0.0849083	0.210167	0.332421
Q9BVJ7	Dual specificity protein phosphatase 23	DUSP23	2	2	2	26.9554	26.8764	27.0513	27.6166	27.153	24.8732	26.961	0.087586	26.5476	1.46848	0.413433	0.651888
K7ES89;Q8IYJ9;P51452;B5BUI8	Dual specificity protein phosphatase 3	DUSP3	2	2	2	25.4619	25.2166	25.8165	25.5448	23.5614	25.8599	25.4983	0.301605	24.9887	1.24608	0.509633	0.528984
P33316;H0YNW5;H0YKC5;H0YKI0;H0YMM5;H0YMP1	Deoxyuridine 5-triphosphate nucleotidohydrolase, mitochondrial	DUT	9	9	1	29.3572	28.9473	29.2773	29.9183	29.8831	30.0401	29.1939	0.217295	29.9472	0.0823845	-0.753233	0.00494704
Q92997-2;Q92997;F8WCF1;B4DM44;C9K0P9;I3L0M7;I3L2W9;Q9UG07;Q8WVA8;B4E2D6;I3L2N2;B4DLQ0;O14641	Segment polarity protein dishevelled homolog DVL-3;Segment polarity protein dishevelled homolog DVL-2	DVL3;DVL2;DKFZp586M1622	2	2	2	25.1926	23.4909	24.8462	24.2153	23.6713	24.5151	24.5099	0.899316	24.1339	0.427749	0.376	0.548829
Q9NXS9;Q7RTS9-2;Q7RTS9;A5XEI3;J3KSU8	Dymeclin	DYM	2	2	2	23.4786	23.179	23.1248	24.0359	22.9505	23.0869	23.2608	0.190557	23.3578	0.591227	-0.0969667	0.800249
Q14204;B4DSR6;H0YJ21;Q6P2H7;Q9NRC3;Q92862	Cytoplasmic dynein 1 heavy chain 1	DYNC1H1	185	185	185	32.9183	32.526	32.6782	33.11	33.0933	33.1198	32.7075	0.197784	33.1077	0.0133989	-0.4002	0.024972
Q13409-3;Q13409-7;Q13409-2;Q13409;F8W8S0;Q59GU5;Q13409-6;B4DPZ3;Q13409-5;E7EQL5;E7EV09;B4DX93;E7EQU2;E7ESD3;E7EMU4;Q9H5W7;E7ET01;E7ETL8;E9PGG1;E7EUM4;E7ERR6;E7ERH4;Q53SA6;E7EU01	Cytoplasmic dynein 1 intermediate chain 2	DYNC1I2	14	14	14	29.4421	29.0824	29.1571	29.7645	29.7277	29.7074	29.2272	0.18982	29.7332	0.0289446	-0.506	0.0103048
Q9Y6G9;Q6MZE7;B3KM42;E9PHI6;B4DDM4;C9JGM7;C9JLW1	Cytoplasmic dynein 1 light intermediate chain 1	DYNC1LI1;DKFZp686A1525	14	13	13	28.4187	28.1429	28.2523	28.6655	28.4893	28.6793	28.2713	0.138878	28.6114	0.105938	-0.340067	0.0279886
O43237;O43237-2;B4DHD8;B4E2E0;J3KRI4;Q63HJ8;E7EPL8;J3KRZ2;H3BUM4;J3KSD2	Cytoplasmic dynein 1 light intermediate chain 2	DYNC1LI2	18	18	17	28.9956	28.6441	28.7168	29.364	29.1912	29.4274	28.7855	0.185547	29.3275	0.12225	-0.542033	0.013422
Q8NCM8;B0I1S0;Q8NCM8-2;Q49AI6	Cytoplasmic dynein 2 heavy chain 1	DYNC2H1	5	5	5	23.4112	24.1098	24.4898	24.3736	24.4841	24.5412	24.0036	0.547086	24.4663	0.085206	-0.4627	0.221332
P63167;F8VXI7;F8VXL2;F8VRV5	Dynein light chain 1, cytoplasmic	DYNLL1	3	3	1	29.6254	29.6085	29.4697	29.7934	29.4693	29.5561	29.5679	0.0854337	29.6063	0.167773	-0.0384	0.741719
P63172;Q5VTU3	Dynein light chain Tctex-type 1	DYNLT1	4	4	4	26.3164	22.9858	26.2094	26.2661	25.787	26.1703	25.1705	1.89279	26.0745	0.25352	-0.903933	0.458344
O75923-15;O75923-3;O75923-9;O75923;O75923-14;O75923-6;O75923-12;O75923-5;O75923-11;O75923-4;O75923-10;O75923-2;O75923-8;O75923-7;O75923-13;B7Z2R1;B7Z8G4;E5KVZ4	Dysferlin	DYSF	10	9	9	24.7341	25.5318	25.4478	26.2279	26.0227	26.0946	25.2379	0.43832	26.1151	0.10412	-0.877167	0.027983
Q16254;H3BTM3;H3BVE4	Transcription factor E2F4	E2F4	2	2	2	22.4871	22.9023	22.868	22.4994	22.526	23.2804	22.7525	0.230453	22.7686	0.443431	-0.0161333	0.95809
Q5JPH6;H3BTB7;Q86YH3;H3BRF5;O14563	Probable glutamate--tRNA ligase, mitochondrial	EARS2	9	9	9	26.8753	27.034	26.9142	26.3841	26.5236	26.0834	26.9412	0.0827153	26.3304	0.224965	0.6108	0.0115667
Q99848;H7C2Q8;B4DHA6;B4DRX8	Probable rRNA-processing protein EBP2	EBNA1BP2	12	12	12	30.3538	30.6508	30.7238	29.9238	30.1258	29.8223	30.5761	0.195975	29.9573	0.154498	0.618833	0.0126947
Q15125;C9J719;C9JJ78	3-beta-hydroxysteroid-Delta(8),Delta(7)-isomerase	EBP	3	3	3	29.0071	29.3078	29.2129	28.7776	28.9743	28.691	29.1759	0.153721	28.8143	0.145172	0.361633	0.0414534
O95905-2;Q6I9U8;O95905;O95905-3;B3KMT5;F2Z2R1;C9J316	Protein SGT1	ECD;HSGT1	3	3	3	23.0192	22.9389	23.021	23.6351	23.6137	23.5941	22.993	0.0468895	23.6143	0.0205066	-0.621267	3.02409e-05
B4DKB2;P42892-3;P42892-4;P42892;P42892-2;E9PN99;E9PHZ1	Endothelin-converting enzyme 1	ECE1	7	7	7	26.6687	26.8704	26.6626	26.3537	26.6663	26.3842	26.7339	0.118252	26.4681	0.172351	0.265833	0.0923577
Q13011;M0R248;M0QZW4;B4DVS4	Delta(3,5)-Delta(2,4)-dienoyl-CoA isomerase, mitochondrial	ECH1	14	10	10	28.085	28.3671	28.3334	27.7771	28.2259	27.8554	28.2618	0.154066	27.9528	0.23973	0.309033	0.13354
Q9NTX5-3;Q9NTX5-6;Q9NTX5-2;Q9NTX5;Q9NTX5-4;H0Y5L2;H0Y525;J3KP84;E9PPG7;E9PRU6;F2Z2D6;Q9NTX5-5;E9PJS8;E9PLY6;REV__Q9P2M7-2	Ethylmalonyl-CoA decarboxylase	ECHDC1	7	7	6	26.1245	26.0617	26.1285	26	26.0877	25.9019	26.1049	0.0374657	25.9965	0.0929485	0.108367	0.134374
P30084	Enoyl-CoA hydratase, mitochondrial	ECHS1	14	14	14	30.9088	31.0692	30.932	30.5123	30.6766	30.5133	30.97	0.0866893	30.5674	0.0945713	0.4026	0.00555975
P42126-2;P42126;Q96DC0;H3BS70	Enoyl-CoA delta isomerase 1, mitochondrial	ECI1;DCI	6	6	6	28.1477	28.2173	28.2223	27.502	27.7421	27.5363	28.1958	0.041702	27.5935	0.129858	0.6023	0.0015698
O75521-2;Q53HG3;Q53GC8;A0A024QZU5;O75521;Q6IBN4;B4DLL3;Q59E94;Q9NYD2;F1LLU7;F8WAW4;C9JB63;C9J000;F8W6J1	Enoyl-CoA delta isomerase 2, mitochondrial	ECI2;PECI;HCA64	11	11	11	28.6153	28.8582	28.7188	28.2116	28.3904	28.1959	28.7308	0.121891	28.266	0.108048	0.4648	0.00780309
Q5VYK3;J3KN16;B3KXF2;R4GMY1;B3KV72;Q5VYK5;F6XAQ5;R4GMY3	Proteasome-associated protein ECM29 homolog	ECM29;KIAA0368	48	48	48	30.2195	29.8766	30.0675	30.3215	30.2145	30.3568	30.0545	0.171817	30.2976	0.0740995	-0.243067	0.0876475
Q9BQ95;J3KTF5;Q9BQ95-2;K7EMM0;K7EPL5;K7EN32;Q9BQ95-3;K7EJI1;K7EIK2;K7EJG5	Evolutionarily conserved signaling intermediate in Toll pathway, mitochondrial	ECSIT	11	11	11	27.1415	27.5137	27.19	26.7832	26.9601	26.4972	27.2817	0.202347	26.7468	0.233583	0.5349	0.0400242
Q9H8V3-2;Q9H8V3-4;Q9H8V3;G5E9L8;Q9H8V3-3;Q96SJ9;H7C3G1	Protein ECT2	ECT2	4	4	4	24.8017	25.2762	25.159	24.6419	24.2107	24.7007	25.079	0.247167	24.5178	0.267548	0.5612	0.0558863
Q96F86;H3BSQ0;H3BPW9	Enhancer of mRNA-decapping protein 3	EDC3	3	3	3	23.7928	23.3699	23.1872	23.5743	23.5156	23.9809	23.45	0.310638	23.6903	0.253401	-0.2403	0.357798
Q6P2E9;Q6P2E9-2;B7Z7V8;I3L0V0;I3L3M2;I3L2F4	Enhancer of mRNA-decapping protein 4	EDC4	16	16	16	27.7309	27.4549	27.155	27.0393	26.9311	27.6508	27.4469	0.288033	27.2071	0.388074	0.239867	0.438446
B7ZLZ2;Q9BZQ6;H0Y498	ER degradation-enhancing alpha-mannosidase-like protein 3	EDEM3	3	3	3	25.2688	25.7842	25.6774	24.8275	24.9938	22.8651	25.5768	0.272029	24.2288	1.18392	1.348	0.126977
O60869-2;O60869-3;O60869	Endothelial differentiation-related factor 1	EDF1	4	4	4	28.1279	27.7918	27.9969	28.3117	28.1357	28.2882	27.9722	0.169406	28.2452	0.095555	-0.273	0.0718923
O43854-2;O43854	EGF-like repeat and discoidin I-like domain-containing protein 3	EDIL3	2	2	2	22.4398	21.1332	23.2795	23.5705	23.6556	23.4679	22.2842	1.08158	23.5647	0.0939859	-1.2805	0.110578
Q15075;A8K7J3;Q05D76	Early endosome antigen 1	EEA1	36	36	36	29.1104	28.835	28.9387	29.3573	29.4989	29.4847	28.9614	0.139092	29.447	0.0779775	-0.4856	0.00619272
O75530-3;O75530;O75530-2;E9PJK2;B4DVW7;E9PMU3;H0YEL4;B4DFK0	Polycomb protein EED	EED	8	8	8	26.8495	27.0158	26.9733	26.9904	27.0537	27.1783	26.9462	0.0863987	27.0741	0.095602	-0.127933	0.160622
Q6IPT9;Q53HR5;Q53HQ7;Q53HM9;Q53G85;P68104;Q6IPN6;A8K9C4;Q53GA1;Q5VTE0;Q96RE1;Q6IQ15;B4DV42;Q53HR1;Q53G89;Q504Z0;Q9H2I7;Q6P4C9;Q96CD8;Q96C29;Q8TBL1;Q6P082;Q9NZS6;B4E2C5;A9X7H1;Q5JR01;Q96EB3;Q14222;Q2F837;A6PW80;Q6NSH7;Q6NS35	Elongation factor 1-alpha;Elongation factor 1-alpha 1;Putative elongation factor 1-alpha-like 3	EEF1A1;EEF1A1P5;EEF1A1L14	26	26	0	35.1007	34.7704	34.8425	35.7688	35.551	35.8158	34.9045	0.173668	35.7119	0.141283	-0.807333	0.00334926
Q05639;Q59GP5	Elongation factor 1-alpha 2	EEF1A2	26	14	14	30.5005	29.9331	30.2929	31.3089	31.3104	31.5126	30.2422	0.287082	31.3773	0.117176	-1.13513	0.00316809
P24534;A4D1M6;C9JZW3;F2Z2G2;F8WF65	Elongation factor 1-beta	EEF1B2;LOC392793	9	7	7	30.8558	30.6576	30.6355	31.4574	31.5447	31.3993	30.7163	0.121315	31.4671	0.073187	-0.750833	0.000782313
P29692;P29692-2;D3DWK1;B2RAR6;E9PRY8;P29692-4;E9PQZ1;E9PK01;H0YE72;Q71RH4;Q9H7G6;H0YE58;E9PQ49;E9PI39;E9PPR1;E9PL12;E9PMW7;E9PIZ1;H0YCK7;E9PK06;E9PK72;E9PQC9;E9PKK3;E9PNW6;E9PJD0	Elongation factor 1-delta	EEF1D	19	19	2	31.8718	31.5846	31.6422	32.6075	32.534	32.6109	31.6995	0.151942	32.5841	0.04345	-0.8846	0.000633452
O43324;O43324-2;D6RBD7;C9J1V9;H0YAL7;D6RCQ0	Eukaryotic translation elongation factor 1 epsilon-1	EEF1E1;hCG_2043275	7	7	7	28.5689	28.1872	28.3953	28.1279	27.8392	28.0404	28.3838	0.19111	28.0025	0.148035	0.3813	0.0523342
P26641;B4DTG2;B4DUP0;B4DUK7;B4DSR4;Q2F838;Q2F840	Elongation factor 1-gamma	EEF1G	27	27	27	32.8154	32.4992	32.5746	33.588	33.4835	33.563	32.6297	0.165153	33.5448	0.0545672	-0.9151	0.000804423
P13639;Q8TA90;B4DPU3;Q6PK56;B4DRE8;B4DMC6;Q6W6M8;M0R0I6	Elongation factor 2	EEF2	50	50	49	34.2147	33.8885	34.0289	34.8239	34.7026	34.8978	34.044	0.163626	34.8081	0.0985545	-0.764067	0.00227831
Q96HZ6;P57772;C9J8T0	Selenocysteine-specific elongation factor	EEFSEC	6	6	6	26.8375	27.0019	26.7253	26.7764	26.8145	27.01	26.8549	0.139119	26.867	0.125327	-0.0120667	0.916502
O75071;B7Z3D1;F5H7K3;B7Z444;B3KMB2	EF-hand calcium-binding domain-containing protein 14	EFCAB14	6	6	6	26.1124	26.249	26.1428	25.8853	26.0941	25.6754	26.1681	0.0717195	25.8849	0.20935	0.283133	0.0910104
Q59G97;Q12805-2;Q12805-4;Q12805-3;Q12805;A8KAJ3;B4DWH0;Q53TA7;Q12805-5;B2R6M6;B3KS53	EGF-containing fibulin-like extracellular matrix protein 1	EFEMP1	9	9	9	26.3955	27.208	26.8529	25.7974	26.2231	24.2825	26.8188	0.407322	25.4343	1.01997	1.38447	0.0943905
Q96C19;H0Y4Y4	EF-hand domain-containing protein D2	EFHD2	9	9	7	28.216	27.8183	27.8524	28.4829	28.3516	28.5651	27.9622	0.220429	28.4665	0.107687	-0.5043	0.0235766
Q14156-2;Q14156;H9KV44;A2VDI4;Q14156-3;B4DG97;B4DZ89;E5RJS1;H7BXG9;Q9Y2G0-3;E7ESK9;B3KT90;Q9Y2G0	Protein EFR3 homolog A	EFR3A	8	8	8	25.4777	25.7102	25.7031	25.2989	25.392	25.4556	25.6303	0.132232	25.3822	0.0788114	0.248167	0.0491966
Q15029-2;Q6IBM8;Q15029;Q15029-3;B3KX19;Q8IXJ3;A8KAP3;B4DZB1;B3KWY2;K7EP67;K7EJ74;K7EIT3;K7EIV5	116 kDa U5 small nuclear ribonucleoprotein component	EFTUD2;U5-116KD;SNRP116	44	43	43	32.0395	32.2375	32.1561	31.7818	31.8494	31.7043	32.1444	0.0995201	31.7785	0.0726063	0.365867	0.00677223
Q2TTR7;P00533;E9PFD7;A8K2T7;A9CB80;B7Z2I3;F2YGG7;E7BSV0;Q504U8;Q147T7	Epidermal growth factor receptor	EGFR	33	33	0	31.4394	31.5532	31.5635	30.838	30.9828	30.86	31.5187	0.0688686	30.8936	0.0780287	0.6251	0.000482157
Q8N3D4;E9PSB0;H0YDZ9;E9PIH6	EH domain-binding protein 1-like protein 1	EHBP1L1	10	10	9	24.9628	21.9603	24.3516	25.2033	25.6591	25.8498	23.7582	1.58676	25.5707	0.332185	-1.8125	0.124882
Q9H4M9;A0A024R571;B4DMV9;B4DR44;B4DTR4;B4DZH9;C9JC03;C9J2Z4;C9JDQ8;C9JIJ3;C9IZH1;B4DFR5	EH domain-containing protein 1	EHD1	25	25	17	29.6096	29.204	29.4961	30.7075	30.5974	30.796	29.4366	0.209251	30.7003	0.0994956	-1.26373	0.000700218
Q9NZN4;Q8NCJ3;B4DLA1;B4DNU6;B3KUH4;B4DU62;B7ZAY3;B4DE23	EH domain-containing protein 2	EHD2	14	13	13	26.0243	25.6563	25.8506	27.4075	27.223	27.5373	25.8437	0.184096	27.3893	0.157941	-1.54553	0.000383255
Q9H223;A8K9B9	EH domain-containing protein 4	EHD4	23	21	19	28.7766	28.4801	28.7527	29.528	29.4436	29.6088	28.6698	0.164719	29.5268	0.0826065	-0.857	0.00128965
Q08426;Q08426-2;A0PJI6;C9JJE0	Peroxisomal bifunctional enzyme;Enoyl-CoA hydratase/3,2-trans-enoyl-CoA isomerase;3-hydroxyacyl-CoA dehydrogenase	EHHADH	17	17	17	28.1016	28.1422	28.1745	28.0073	28.1935	27.9302	28.1394	0.0365287	28.0437	0.135365	0.0957667	0.302298
Q9H9B1-4;Q9H9B1-2;Q9H9B1-3;Q9H9B1	Histone-lysine N-methyltransferase EHMT1	EHMT1	5	5	5	25.8438	25.6741	25.9468	25.2967	25.3304	25.9593	25.8216	0.137703	25.5288	0.373205	0.292767	0.271418
Q59FM7;Q96KQ7-2;Q96KQ7;B7Z852;A2ABF8;A2ABF9;H0Y4K5	Histone-lysine N-methyltransferase EHMT2	EHMT2	9	9	9	26.0377	26.1029	25.6109	21.9248	25.0962	24.8859	25.9172	0.267231	23.969	1.77342	1.9482	0.133049
B4DKL6;O14681;E9PLB8;E9PL33;Q59EJ1;E9PM05;E9PS58;A6NES3;E9PQN7;E9PK61;B7ZB74;B4DWJ0	Etoposide-induced protein 2.4 homolog	EI24	3	3	3	25.7762	26.1656	26.1002	25.9327	26.0441	25.704	26.014	0.208521	25.8936	0.173389	0.1204	0.484798
P41567;K7EM18;O60739;Q53F41;K7EQP2	Eukaryotic translation initiation factor 1;Eukaryotic translation initiation factor 1b	EIF1;EIF1B	7	7	7	28.044	27.8063	28.0634	28.4267	28.2617	28.5325	27.9712	0.143165	28.407	0.136474	-0.435733	0.0188478
E9PQD0;E9PS30;E9PLI6;E9PS76;Q8N9N8	Probable RNA-binding protein EIF1AD	EIF1AD	2	2	2	24.0743	23.986	24.4391	25.1993	25.0285	25.1372	24.1665	0.2402	25.1217	0.086453	-0.9552	0.00292184
X6RAC9;P47813;O14602;A6NJH9	Eukaryotic translation initiation factor 1A, X-chromosomal;Eukaryotic translation initiation factor 1A, Y-chromosomal	EIF1AX;EIF1AY	3	3	3	26.2392	25.7556	25.9773	26.1589	25.9054	26.226	25.9907	0.242078	26.0968	0.16909	-0.106067	0.567549
B4DQ14;Q9BY44;F8WAE5;B4DF96;Q9BY44-2;C9IZE1;H7C5R5;H7C5Q3;F8WF18;F8WAT3	Eukaryotic translation initiation factor 2A	EIF2A	24	24	24	29.814	29.4491	29.6762	30.1339	30.0088	30.1986	29.6464	0.184262	30.1138	0.0964885	-0.467333	0.0176662
B7ZKK7;P19525;P19525-2;Q8IW76;Q05CP4;Q6PK38;C9JZT2;F8WBH4	Interferon-induced, double-stranded RNA-activated protein kinase	EIF2AK2	15	15	15	29.2667	29.149	29.1557	29.7349	29.6527	29.7845	29.1905	0.0661049	29.724	0.0665686	-0.533567	0.000595634
H0YME5;Q9P2K8-2;Q9P2K8	Eukaryotic translation initiation factor 2-alpha kinase 4	EIF2AK4	6	6	6	24.5682	23.6555	24.4671	24.5733	24.7721	25.0011	24.2303	0.500323	24.7822	0.214078	-0.5519	0.153833
Q14232;F5H0D0;B4DGX0;H0YGG4	Translation initiation factor eIF-2B subunit alpha	EIF2B1	7	7	7	28.1305	28.0082	27.8714	28.5572	28.4381	28.5751	28.0034	0.129618	28.5235	0.0744695	-0.5201	0.00382101
P49770;Q9BPX4;H0YJJ8;G3V5E5	Translation initiation factor eIF-2B subunit beta	EIF2B2	9	9	9	27.9085	27.6421	27.7941	28.4108	28.1701	28.2201	27.7816	0.133642	28.267	0.127019	-0.485433	0.0103368
Q9NR50-3;Q9NR50-2;Q9NR50;H0Y580;Q9HA31;Q5QP88	Translation initiation factor eIF-2B subunit gamma	EIF2B3	14	14	14	28.1515	27.7834	28.0534	28.4065	28.2318	28.4258	27.9961	0.190622	28.3547	0.106871	-0.3586	0.0467659
Q71US4;Q9UI10-3;Q9UI10;Q9UI10-2;E7ERK9;Q9Y3W7;B4DUP5;H7C2L8	Translation initiation factor eIF-2B subunit delta	EIF2B4;DKFZp586J0119	10	10	6	27.2147	26.9941	27.096	27.606	27.4285	27.5373	27.1016	0.110407	27.5239	0.0895018	-0.422333	0.00675933
E9PC74;Q13144;Q59HD8;C9JRD9;H7C2X0	Translation initiation factor eIF-2B subunit epsilon	EIF2B5	14	14	14	28.2232	27.873	28.047	28.2643	28.3106	28.5326	28.0477	0.175101	28.3692	0.143418	-0.321433	0.0697094
A4FVC0;Q9UKV8-2;Q9UKV8	Protein argonaute-2	EIF2C2;AGO2	8	8	6	25.9642	25.9273	25.9736	26.039	25.8358	26.0696	25.955	0.0244733	25.9815	0.127075	-0.0264333	0.741358
P41214;P41214-2;Q5SY38;Q59FU5;B4DGD2	Eukaryotic translation initiation factor 2D	EIF2D	14	14	12	27.4878	27.0734	27.3453	27.5617	27.4508	27.5969	27.3022	0.21054	27.5365	0.0762486	-0.2343	0.144157
P05198;G3V4T5;H0YJS4	Eukaryotic translation initiation factor 2 subunit 1	EIF2S1	19	19	18	31.0625	30.9366	31.0607	31.4808	31.456	31.4432	31.0199	0.0721744	31.46	0.0191165	-0.440067	0.000518773
P20042;B5BU01;Q96I16;Q3B7I9;Q59GZ3	Eukaryotic translation initiation factor 2 subunit 2	EIF2S2	20	20	20	30.1348	30.1041	30.2263	30.6268	30.5132	30.6063	30.1551	0.0635709	30.5821	0.0605431	-0.427033	0.00108662
P41091;Q53HK3;A8K2Y2;B2R5N2;Q2VIR3;Q2VIR3-2;F8W810;H7BZU1	Eukaryotic translation initiation factor 2 subunit 3;Putative eukaryotic translation initiation factor 2 subunit 3-like protein	EIF2S3;EIF2S3L	19	19	19	31.6762	31.5798	31.6147	31.9965	31.9441	31.9496	31.6236	0.0488078	31.9634	0.028797	-0.339833	0.000485156
Q24JU4;Q14152;J9R021;F5H335;B4DYS1;Q7Z5T5;Q6P1R0;Q05BS0;Q3B770	Eukaryotic translation initiation factor 3 subunit A	EIF3A;eIF3a	48	48	48	31.2661	30.8498	31.1244	31.3563	31.3484	31.5274	31.0801	0.211656	31.4107	0.101142	-0.3306	0.0711301
P55884;P55884-2;A4D210;B4DV79;B4DXN6;Q96G38;Q86UM1;C9JZG1;C9JQN7;Q59FS8	Eukaryotic translation initiation factor 3 subunit B	EIF3B;EIF3S9	33	33	33	31.5017	31.2376	31.3668	31.7321	31.6863	31.8369	31.3687	0.13206	31.7518	0.0772022	-0.383067	0.0122783
B4DVQ5;Q99613;A1KYQ7;B4DVU3;B4DDN4;H3BRV0;B4E1D5;B5ME19;B4DRU0;B4E2Z6;B3KNZ4;A0A024QYX7;Q3B7B9;H3BPE3;H3BPE4;H3BTY8	Eukaryotic translation initiation factor 3 subunit C;Eukaryotic translation initiation factor 3 subunit C-like protein	EIF3C;EIF3CL	27	27	27	30.7227	30.4716	30.6039	30.9338	30.9001	31.0233	30.5994	0.12561	30.9524	0.0636713	-0.353	0.0122373
B4DVY1;A8MWD3;O15371;B4E1K8;B0QYA5;B0QYA4;B0QYA6;B0QYA7;B0QYA8	Eukaryotic translation initiation factor 3 subunit D	EIF3D	17	17	17	30.6234	30.4727	30.6464	30.9945	30.9696	31.0292	30.5808	0.0943497	30.9978	0.029934	-0.416933	0.00187664
B4DMT5;O00303;B3KSH1;B4DEW9;H0YDT6;Q9BX72;E9PQV8	Eukaryotic translation initiation factor 3 subunit F	EIF3F	13	13	13	30.0445	29.8919	29.9735	30.3475	30.2529	30.3485	29.97	0.0763613	30.3163	0.0549083	-0.346333	0.00310027
O75821;K7EL20;A8K5K5;Q6IAM0;K7ENA8;K7EP16;B0AZV5;K7EL60;K7ENH0;B7Z1G0	Eukaryotic translation initiation factor 3 subunit G	EIF3G;EIF3S4	13	13	3	29.5027	29.2211	29.3523	29.7245	29.5886	29.8179	29.3587	0.140909	29.7103	0.115305	-0.351633	0.0287
O15372;B3KS98;Q5BKY2;Q53HR0;Q53HG0;E5RGU4;E5RJT0;B4DJN9;E5RFW7;E5RFH0;E5RHC7;E5RH59	Eukaryotic translation initiation factor 3 subunit H	EIF3H;EIF3S3	17	17	17	30.2697	29.9148	29.9991	30.1756	30.2355	30.3921	30.0612	0.185421	30.2677	0.111791	-0.206533	0.173835
Q13347;Q53HU7;Q5TFK1;Q9P1D9	Eukaryotic translation initiation factor 3 subunit I	EIF3I	19	19	19	31.0644	30.827	30.8928	31.3272	31.2511	31.2062	30.9281	0.122566	31.2615	0.0611667	-0.333433	0.0135201
O75822;O75822-3;O75822-2;H0YGJ7;H0YLP3	Eukaryotic translation initiation factor 3 subunit J	EIF3J	12	12	12	28.4085	28.1214	28.3414	28.4888	28.6869	28.6816	28.2904	0.150183	28.6191	0.112874	-0.328667	0.0387767
B7ZAM9;B4DVD7;Q9UBQ5;K7ERF1;K7ES31;K7EMQ9;K7EQM4;U3LUI4;B4DQ48;K7EK53	Eukaryotic translation initiation factor 3 subunit K	EIF3K	9	9	9	29.2542	29.2127	29.3983	29.7597	29.4304	29.6903	29.2884	0.0974119	29.6268	0.173591	-0.3384	0.0421978
Q9Y262;B0QY89;Q9Y262-2;B4DQF6;B3KPB9;B0QY90;B3KNG0;Q8N7H0;Q7Z5X3;C9JHP4;C9K0Q7;B4DEH4;H7C3A0;H0Y7E6	Eukaryotic translation initiation factor 3 subunit L	EIF3L	27	27	27	31.0907	30.9215	30.989	31.347	31.2632	31.3792	31.0004	0.0851741	31.3298	0.0598822	-0.3294	0.00539956
Q7L2H7;B4E2Q4;J3KNJ2;H0YCQ8;E9PN86;E9PRI2;E9PRY0;E7ESM3;B4DT09	Eukaryotic translation initiation factor 3 subunit M	EIF3M	15	15	15	30.2927	30.0495	30.2123	30.5262	30.5001	30.5984	30.1848	0.123905	30.5416	0.0509198	-0.356733	0.00993744
Q6IAX5;P60228;B2R806;B3KW56;E5RGA2;H0YBR5;E5RHS5;H0YAW4;E5RIT4;E5RII3;E5RIP5;E5RJ25;H0YBP5	Eukaryotic translation initiation factor 3 subunit E	EIF3S6;EIF3E	22	22	22	30.7874	30.598	30.7202	31.1051	31.0251	31.0796	30.7019	0.0960217	31.0699	0.0408667	-0.368067	0.00363432
P60842;A8K088;A8K7F6;J3KT12;P60842-2;Q59F68;J3QS69;B4DNH2;J3KTB5;J3QL43;J3QR64;J3KSZ0;J3KTN0;J3QLN6;B4E047;J3KS25;B4DKP9;J3QKZ9;B4E102;J3KS93;J3KT04;J3QL52;J3QQP0;Q86WD0;D3DSD6	Eukaryotic initiation factor 4A-I	EIF4A1	24	20	13	32.7459	32.6242	32.7358	33.318	33.2984	33.4282	32.702	0.067537	33.3482	0.0699717	-0.646233	0.000325341
Q14240;Q14240-2;E7EQG2;Q9NZE6;B4DJX6;Q96B07;J3KSN7;E7EMV8;Q59GT8;Q5JWW0;E9PBH4;F8WE11;C9JUF0	Eukaryotic initiation factor 4A-II	EIF4A2	17	6	6	26.32	26.3987	26.5324	26.6952	26.6421	26.7394	26.417	0.10738	26.6922	0.0487178	-0.2752	0.015573
P38919;I3L3H2	Eukaryotic initiation factor 4A-III;Eukaryotic initiation factor 4A-III, N-terminally processed	EIF4A3	26	26	22	32.5376	32.7383	32.6637	32.7045	32.7058	32.6326	32.6465	0.101445	32.681	0.0418918	-0.0344333	0.615723
B4DEP6;P23588;E7EX17;B4DRM3;B4DS13;F8VSC7;F8VP89;F8W0K0;F8VX11;F8VYE9;B4DS01;F8VRU1;Q7Z5Y0;Q6AI40	Eukaryotic translation initiation factor 4B	EIF4B	15	15	15	29.7323	29.5216	29.6532	29.9351	29.8368	29.9962	29.6357	0.106435	29.9227	0.0804202	-0.287	0.0203613
P06730;P06730-2;Q32Q75;P06730-3;D6RBW1;B7Z2T1;H0Y8J7;D6RFJ3;D6RHE2;H0Y8X3;A6NMX2	Eukaryotic translation initiation factor 4E	EIF4E	7	7	7	27.9191	27.8301	27.8094	28.1991	28.0534	28.3338	27.8529	0.058286	28.1954	0.140236	-0.342567	0.0174379
O60573;B8ZZL3;B9A044;O60573-2;B8ZZ50;Q59FE1;B4E1E4;B9A023;C9JEL3	Eukaryotic translation initiation factor 4E type 2	EIF4E2	4	4	4	24.3209	24.1832	24.7543	24.9583	24.8041	24.7915	24.4195	0.298036	24.8513	0.0928786	-0.431833	0.0746819
Q13542;B2R9B9;Q6FG68	Eukaryotic translation initiation factor 4E-binding protein 2	EIF4EBP2	2	2	2	22.0423	22.6307	23.6056	23.3079	23.4091	22.9875	22.7595	0.789573	23.2348	0.220092	-0.4753	0.372035
E7EX73;E9PGM1;E7EUU4;Q04637-8;Q04637-7;Q04637-5;Q04637-4;Q04637-3;B4DGF1;Q04637;Q04637-9;B2RU10;B2RU06;Q4LE58;Q04637-6;B4DSI9;Q96I65;C9JF13;C9J6B6;C9K073;C9J2Z7;H7C044;H7C0V6;F8WCF2;C9J556;REV__Q8NEG2-2;C9JHW9;C9JSU8;O95065;C9JWW9;REV__Q8NEG2;REV__F5H7J8;REV__Q86XB5;REV__C9JQZ6;REV__J3KQX6	Eukaryotic translation initiation factor 4 gamma 1	EIF4G1;EIF4G1 variant protein	50	50	46	32.0799	31.7933	31.9081	32.2271	32.2389	32.4581	31.9271	0.144242	32.308	0.130095	-0.380933	0.0273591
P78344-2;H0Y3P2;P78344;D3DQV9;Q59G42;B4DZF2;Q2TU89;H0YCH5;E9PKF8;H0YE22;H0YD77;Q3LIE0;H0YEC5;H0YE44;H0YCF8;H0YEN8;H0YDC0	Eukaryotic translation initiation factor 4 gamma 2	EIF4G2;AAG1	21	21	21	28.945	28.6201	28.7393	28.9286	28.9568	29.216	28.7681	0.164358	29.0338	0.158419	-0.265667	0.114048
Q15056;Q15056-2;Q75MU1;B4DMV6;Q75MU2;A4D198;Q75MT8	Eukaryotic translation initiation factor 4H	EIF4H;WBSCR1;LOC392647	6	6	6	29.058	28.7033	28.9065	29.6153	29.4122	29.5595	28.8893	0.177977	29.529	0.104929	-0.639733	0.00583411
Q6IBU0;P55010;H0YLZ1;Q32Q19;Q05DF3;H0YN40;H0YMJ8;H0YM54;B4DEN3;H0YK11;H0YK29	Eukaryotic translation initiation factor 5	EIF5	11	11	11	29.0133	28.7708	29.0056	29.5645	29.4617	29.6663	28.9299	0.137838	29.5642	0.1023	-0.634267	0.00306093
P63241;P63241-2;I3L397;I3L504;Q6IS14;F8WCJ1;C9J7B5;C9J4W5;Q9GZV4	Eukaryotic translation initiation factor 5A-1;Eukaryotic translation initiation factor 5A-1-like	EIF5A;EIF5AL1	9	9	9	31.9722	31.6855	31.789	32.5466	32.2807	32.5865	31.8156	0.145185	32.4713	0.166237	-0.6557	0.00676468
Q8N5A0		EIF5B	30	30	2	30.5348	30.3468	30.6577	30.687	30.7836	30.7586	30.5131	0.156582	30.7431	0.0501383	-0.229967	0.0725558
P56537;P56537-2;B7ZBH1;F8WD20;B4DJH0;F8WDS6	Eukaryotic translation initiation factor 6	EIF6	9	9	9	30.85	30.8075	30.7376	30.8184	30.6932	30.7368	30.7984	0.0567539	30.7495	0.0635539	0.0489	0.376473
Q9BQ52-4;B4DT15;Q9BQ52;G5E9D5;B3KSU9;E7ES68;Q9BQ52-3;Q9BQ52-2;H7C2I4;V9GYS7;J3QRS2;V9GYU5;J3QL08;J3QLK4;V9GZ72;J3QQT1	Zinc phosphodiesterase ELAC protein 2	ELAC2	22	22	1	29.1206	29.04	29.0668	28.9036	28.9318	28.9549	29.0758	0.0410468	28.9301	0.0256922	0.1457	0.00646537
Q15717;B4DVB8;M0QZR9;M0R055;B7Z5E0;P26378-4;P26378-2;P26378-5;B1APY9;P26378;P26378-3;B1APY8	ELAV-like protein 1	ELAVL1	13	13	12	31.0338	31.3092	31.1741	30.9522	31.0861	30.9271	31.1724	0.137708	30.9885	0.0854793	0.1839	0.12083
Q12926-2;Q12926;B1AM49;C9JB16;B1AM48	ELAV-like protein 2	ELAVL2	3	2	2	22.7597	22.7925	22.1569	24.049	21.4919	23.3218	22.5697	0.357871	22.9542	1.31758	-0.384533	0.651207
U3KQ90;Q59HG4;V9H027;P55199;A8KAP0	RNA polymerase II elongation factor ELL	ELL	2	2	2	24.1827	23.691	23.8284	23.052	23.9824	24.5317	23.9007	0.253698	23.8554	0.747985	0.0453333	0.925594
F5GZP8;B7Z1S8;Q7Z5G9;Q5JVZ5;Q96JJ3;B4DRL5;H0YCM7;B4DZ20;Q5JW01;Q92556-2;Q5JVZ8;Q5JVZ4;Q92556-3;B4DJV6;Q92556	Engulfment and cell motility protein 2	ELMO2	5	5	5	25.1192	24.6911	24.9223	25.1617	25.0376	25.248	24.9109	0.214279	25.1491	0.105764	-0.238233	0.15928
D6RBS5;Q8IZ81;D6RHX2;V9GY58	ELMO domain-containing protein 2	ELMOD2	8	8	8	27.5101	27.6384	27.8332	27.1952	27.4899	27.1169	27.6606	0.162687	27.2673	0.196684	0.393233	0.0558999
Q9BW60;Q502X7;Q9BW60-2	Elongation of very long chain fatty acids protein 1	ELOVL1	4	4	4	27.4333	27.8536	27.6277	27.1846	26.9331	26.9778	27.6382	0.210347	27.0318	0.134174	0.606367	0.0135915
E2QRH7;B4DSC2;Q9NYP7;B3KWH9;Q9NYP7-2;Q9NYP7-3;A0A024RD61	Elongation of very long chain fatty acids protein 5	ELOVL5	3	3	3	26.0536	26.1416	26.2091	25.3606	25.5892	25.3228	26.1348	0.0779749	25.4242	0.144139	0.710567	0.00168231
D6RE10;D6RBR5;D6RBM2;A1L3X0	Elongation of very long chain fatty acids protein 7	ELOVL7	2	2	2	25.1574	25.4099	25.5617	25.2849	25.2379	24.7785	25.3763	0.204229	25.1004	0.279791	0.2759	0.239831
Q6IA86-3;Q6IA86;Q6IA86-6;Q6IA86-7;Q6IA86-2;Q6IA86-5;Q6IA86-4;F5GWY6;K7ER35;F5GYE9	Elongator complex protein 2	ELP2	9	9	9	25.8028	25.3043	25.8411	26.8548	26.4002	25.9215	25.6494	0.299478	26.3922	0.466702	-0.742767	0.0811348
Q9H9T3-2;Q9H9T3;B4DXV1;Q9H9T3-4;Q9H9T3-5;B4DPB7;B4DKA4;E5RHY2;E5RIC0;E5RIZ7;H0YAP7;E5RHR2	Elongator complex protein 3	ELP3	9	9	9	26.7753	26.6126	26.6913	27.1067	27.1218	27.1404	26.6931	0.0813644	27.123	0.0168803	-0.4299	0.000858134
Q96EB1;Q96EB1-3;B1B1I7;Q96EB1-2;G5E9D4	Elongator complex protein 4	ELP4	2	2	2	22.5571	23.5336	22.7286	23.76	22.6032	22.455	22.9398	0.521375	22.9394	0.714513	0.000366667	0.999461
D6RDX7;B7Z902;Q6PCB8;A0A024QYV2	Embigin	EMB	4	4	4	26.582	26.7353	26.8301	25.8396	26.057	26.0228	26.7158	0.125194	25.9731	0.116901	0.742667	0.00168254
Q8N766-2;Q8N766;Q8N766-4;Q8N766-3;Q5TG59;H7C4E3	ER membrane protein complex subunit 1	EMC1	29	29	29	30.3206	30.5928	30.3785	30.1409	30.1995	30.0013	30.4306	0.143393	30.1139	0.101821	0.316733	0.0355475
Q5UCC4-2;Q5UCC4;M0R2A0	ER membrane protein complex subunit 10	EMC10	4	4	4	25.3342	25.6718	25.8412	24.6877	25.6295	25.182	25.6157	0.258108	25.1664	0.471094	0.449333	0.220967
Q53HG5;Q15006;A8K4K9;H0YAS9;E5RGJ2	ER membrane protein complex subunit 2	EMC2	9	9	9	28.1597	28.3501	28.3736	28.0145	28.0284	27.5916	28.2945	0.117301	27.8782	0.248271	0.4163	0.0584337
Q9P0I2;Q9P0I2-2;S4R3U9	ER membrane protein complex subunit 3	EMC3	6	6	3	27.7836	28.0703	28.0613	27.5108	27.6476	27.382	27.9717	0.16299	27.5135	0.13282	0.458267	0.0195175
H0YNK8;Q5J8M3-2;Q5J8M3;S4R329;H0YK61;H0YNK0;H0YLP8;Q5J8M3-3;H0YMH5	ER membrane protein complex subunit 4	EMC4	4	4	4	26.797	26.9704	27.165	26.7136	26.6017	26.2988	26.9775	0.184102	26.538	0.214604	0.439433	0.0545539
Q9NPA0;A0A024R9K7;H0YDT8;H0YDX2	ER membrane protein complex subunit 7	EMC7	4	4	4	28.2389	28.5682	28.4713	28.0425	28.1654	27.6472	28.4261	0.169233	27.9517	0.27077	0.474433	0.0617478
O43402;M0R1B0;O43402-2	ER membrane protein complex subunit 8	EMC8	6	6	6	28.3384	28.6016	28.4318	27.9965	28.343	28.0631	28.4573	0.133435	28.1342	0.183867	0.323067	0.0694615
P50402;Q5HY57;F8WEQ1	Emerin	EMD	7	7	7	28.0738	28.1188	28.0851	27.7569	27.9117	27.7103	28.0926	0.0234108	27.793	0.105433	0.2996	0.00861789
Q92979;V9GYP5;A8K6D2;B4DQC7;B4DP65	Ribosomal RNA small subunit methyltransferase NEP1	EMG1	15	15	15	30.1515	30.3342	30.2389	29.6584	29.7936	29.6459	30.2415	0.0913785	29.6993	0.081905	0.542233	0.00156619
G3V195;Q32P44;B7WPE2;G3V1D0;H0Y3M3;Q32P44-2;B4DL97;H7C355	Echinoderm microtubule-associated protein-like 3	EML3	4	4	4	24.242	24.4347	24.161	24.8758	24.5588	24.7396	24.2792	0.140598	24.7247	0.159022	-0.4455	0.0220572
Q9HC35;B5MBZ0;Q9HC35-2;A6P4V4;B6EXY3;C1PHA1;J7MA22;A6P4T4;C1PHA0;F2Z2B5;B3XZL9;B3XZM0;A9YLN7;B4DIT9;I1X3U7;B6EXY4;B6EXY5	Echinoderm microtubule-associated protein-like 4;Tyrosine-protein kinase receptor	EML4;EML4-ALK variant 7;EML4-ALK	19	19	19	28.4732	28.2775	28.4141	28.9167	28.9332	28.8815	28.3883	0.100375	28.9105	0.0264076	-0.5222	0.000954992
Q7Z589-2;E9PMC9;B3KWI5;Q7Z589-6;Q7Z589;Q7Z589-5;Q7Z589-4;Q7Z589-7;Q7Z589-3;B4E1Z2	Protein EMSY	EMSY;C11orf30	2	2	2	24.8577	24.7396	25.6461	25.9482	24.9598	24.9449	25.0811	0.492826	25.2843	0.575003	-0.203167	0.666334
Q8N8S7-3;Q8N8S7-2;A8K2B4;Q8N8S7;Q6ZSB8;Q6ZT55	Protein enabled homolog	ENAH	8	8	8	26.916	25.8856	26.8007	27.7851	27.8858	28.6433	26.5341	0.564569	28.1047	0.469122	-1.57063	0.0207247
Q96L69;O14682;D6R9D7	Ectoderm-neural cortex protein 1	ENC1	2	2	2	22.3005	22.7015	22.5904	23.4268	23.238	23.377	22.5308	0.207037	23.3473	0.0978489	-0.816467	0.00349232
O94919	Endonuclease domain-containing 1 protein	ENDOD1	5	5	5	24.7501	24.9379	24.8517	25.5796	25.6196	25.1956	24.8466	0.0940052	25.4649	0.234105	-0.618367	0.0132049
P17813-2;P17813;A8K2X4;Q96CG0;F5GX88;B7Z6Y5;B4DTC8;B4DYI8;Q53G87	Endoglin	ENG	11	11	11	28.2261	28.5504	28.3998	27.8501	27.9984	27.6717	28.3921	0.162287	27.8401	0.163581	0.552033	0.0142661
P06733;E2DRY6;K7EM90;A4UCS8;A4QMW8;L0R849;P13929-3;P13929-2;P13929;E5RI09;E5RG95;K7EPM1;K7EKN2;E5RGZ4;D3DTL4;Q9NPL4;B4DUJ6	Alpha-enolase;Enolase	ENO1	20	20	4	33.9892	33.747	33.788	34.7659	34.6194	34.9144	33.8414	0.12963	34.7666	0.147501	-0.925167	0.00122755
P09104;F5H0C8;B7Z2X9;A8K3B0;F5H1C3;U3KQP4	Gamma-enolase;Enolase	ENO2	7	4	4	28.054	22.7796	27.5141	27.3567	28.5537	28.4477	26.1159	2.9019	28.1194	0.662612	-2.00347	0.30847
D6RA00;Q9UHY7;Q9UHY7-2;Q7Z508	Enolase-phosphatase E1	ENOPH1	3	3	3	25.9901	25.8361	25.4131	26.6119	26.0431	26.3863	25.7464	0.298768	26.3471	0.286419	-0.600667	0.0657954
O43768-2;O43768;O43768-9;O43768-3;O43768-4;A6NMQ3;C9JUF4;Q5T5H1;O43768-8;O43768-6;O43768-5;O43768-7	Alpha-endosulfine	ENSA	2	2	2	24.8758	22.8866	23.5151	24.7029	24.2697	24.1243	23.7592	1.01681	24.3656	0.300993	-0.606467	0.377966
Q9NPA8-2;E5RHX8;Q9NPA8;J3KNT2;E5RI00;E5RHT9;E5RJ84	Enhancer of yellow 2 transcription factor homolog	ENY2	2	2	2	26.1742	26.3009	26.0862	25.7696	25.9827	25.2164	26.1871	0.10793	25.6562	0.395529	0.530867	0.0883562
Q5NDL2;C9J4G5;C9JQM7;F5H225;Q5NDL2-2;B4E243;Q5NDL2-3	EGF domain-specific O-linked N-acetylglucosamine transferase	EOGT	2	2	2	26.176	24.2554	24.7934	22.9739	23.459	23.8802	25.0749	0.990768	23.4377	0.453525	1.63723	0.0598908
Q7Z6C1;Q09472;B5A238;B5A237;Q9BYU3;Q712H6	Histone acetyltransferase p300	EP300	3	3	2	25.7848	25.6309	25.9341	23.4454	21.833	25.701	25.7833	0.151606	23.6598	1.94289	2.12347	0.132163
Q96L91-4;Q96L91-3;Q96L91-5;Q96L91-2;Q96L91;A7E2D7	E1A-binding protein p400	EP400	2	2	2	23.2163	21.9654	22.5734	21.1048	23.3688	22.9341	22.585	0.625531	22.4692	1.20146	0.1158	0.88945
Q9H4G0-2;Q9H4G0-4;Q9H4G0-3;B3KUB6;Q9H4G0;B7Z653;H7C2K6;Q4VXN1;Q4VXN0;Q4VXN6;Q4VXN5;X6RC15;Q4VXN2;Q4VXN7;H0Y482;P11171-6;Q4VB87;P11171-5	Band 4.1-like protein 1	EPB41L1	10	10	9	26.7138	26.6195	26.7791	27.0785	27.135	27.2524	26.7041	0.0802379	27.1553	0.0887095	-0.451167	0.00283611
E9PHY5;O43491;O43491-4;E9PK52;O43491-3;I6L9B1;O43491-2;Q59FD8;E9PII3;Q6R5J7;B4DJ76;E9PQD2;E9PQN0;E9PRG1;E9PIG0;E9PMV8;E9PJP4;E9PMG5;O60642;Q9UG62;Q6ZSX4;Q96HL7;B2RB02;Q9Y2J2-3;B3KY28;A8K968;Q9Y2J2-2;Q9Y2J2-4;Q9Y2J2;E9PPC9;J3QS55;E9PN54	Band 4.1-like protein 2	EPB41L2	30	30	23	29.6957	29.4866	29.7462	29.88	29.9012	30.0922	29.6428	0.137638	29.9578	0.116875	-0.314967	0.0391145
Q9HCM4-2;Q4ZG32;Q9HCM4-4;Q9HCM4-3;Q9HCM4;Q9NX84;Q9H329-2;Q59GC2;Q9H329	Band 4.1-like protein 5	EPB41L5	6	6	6	25.1643	24.9863	25.3129	25.0547	25.1724	25.0215	25.1545	0.16352	25.0829	0.0792952	0.0716333	0.532273
P16422;B5MCA4;C9JKY3	Epithelial cell adhesion molecule	EPCAM	11	11	11	31.1466	31.2395	31.2785	30.6656	30.7473	30.6717	31.2215	0.0677606	30.6949	0.0455109	0.526667	0.000364954
Q9UNM1;P61604;B8ZZL8;A0A024R3X7;B8ZZ54	10 kDa heat shock protein, mitochondrial	EPFP1;HSPE1	8	3	3	32.1975	32.4596	32.3875	31.6804	31.6891	31.5939	32.3482	0.135397	31.6545	0.0526323	0.693733	0.00116583
P21709;A8K2T6;B5A966;B5A967	Ephrin type-A receptor 1	EPHA1	6	6	6	24.743	24.4114	24.742	24.5946	23.8618	24.9527	24.6321	0.191161	24.4697	0.556072	0.162433	0.657297
P29317;B4DL04;B5A968;Q96HF4;Q9UF33-2;J3KR66;Q9UF33-3;Q53TA0;B7Z6Q8;Q58F15;E9PG71;P54764;Q9UF33	Ephrin type-A receptor 2	EPHA2	28	28	27	30.406	30.5973	30.4763	29.9939	29.9365	29.8866	30.4932	0.0967633	29.939	0.0536937	0.5542	0.000972094
B4DSE0;B1AKC9;P29323-2;P29323-3;Q4LE53;P29323;B4DQP7;Q6NVW1;B3KTB2;P54762;Q15375-2;Q15375-4;Q15375	Ephrin type-B receptor 2	EPHB2;EPHB2 variant protein	14	13	13	27.6723	27.7984	27.7903	27.3144	27.3371	27.1831	27.7537	0.0705819	27.2782	0.0831374	0.475467	0.00164784
Q96L35;Q59F17;Q7Z635;P54760;D3DNT9;P54753;B4DVT5;B5A972;B5A970;B5A971;F8W9W0;P54756-3;F8VP57;P29322;P54756-2;B7ZKW7;Q59FT4;P54756;B7ZKJ3	Ephrin type-B receptor 4;Ephrin type-B receptor 3	EPHB4;EPHB3	8	7	7	25.0011	25.5898	25.5378	25.1415	25.2629	25.1337	25.3762	0.325914	25.1794	0.072447	0.196867	0.36485
P07099;Q6FGZ3;B1AQP9;B1AQP8	Epoxide hydrolase 1	EPHX1	21	21	21	31.0366	31.3311	31.2418	30.8342	30.8956	30.7422	31.2032	0.151003	30.824	0.077207	0.379167	0.0179576
Q8IUS5	Epoxide hydrolase 4	EPHX4	4	4	4	24.6715	24.9209	24.8092	24.4518	24.5974	24.1299	24.8005	0.124926	24.393	0.239226	0.4075	0.0590921
Q7L775	EPM2A-interacting protein 1	EPM2AIP1	2	2	2	24.2755	21.7404	24.4901	25.0174	24.9765	25.097	23.502	1.52936	25.0303	0.061277	-1.5283	0.158782
Q9Y6I3-3;Q9Y6I3;Q9Y6I3-1;B4DU91;D6R907;D6RBI9	Epsin-1	EPN1	3	2	2	22.701	23.262	22.7849	23.7838	23.4589	23.9933	22.916	0.302596	23.7453	0.269269	-0.829367	0.0238747
Q9H201;D6RBR6;D6RFG3;D6REL6;Q9H201-2;I6L9I8;A4QMU9;F6QWW5;B4DK18;B4DIQ9;B4DUG9	Epsin-3	EPN3	3	3	2	25.0948	24.8508	25.1195	25.3206	25.0153	25.5028	25.0217	0.148518	25.2796	0.246327	-0.257867	0.19543
P58107;E9PPU0	Epiplakin	EPPK1	56	50	50	30.1551	30.1044	29.8296	29.3875	29.3601	29.5369	30.0297	0.175136	29.4282	0.0951572	0.601533	0.00639562
P07814;Q3KQZ8;V9GYZ6;B4DKX5;H6WCP5;B4DP50;V9GZ76	Bifunctional glutamate/proline--tRNA ligase;Glutamate--tRNA ligase;Proline--tRNA ligase	EPRS	58	58	57	32.0335	31.7143	31.9058	32.0772	32.0819	32.1659	31.8845	0.160659	32.1083	0.0499096	-0.2238	0.0825619
P42566;Q7Z5V0;B1AUU8;H7BYP0;B7Z240;P42566-2;B3KR37;S4R3U1	Epidermal growth factor receptor substrate 15	EPS15	17	17	17	27.2549	27.0665	27.2018	27.5587	27.4115	27.623	27.1744	0.0971427	27.5311	0.108424	-0.356667	0.0132257
A5PKY0;Q9UBC2-4;Q9UBC2-3;M0R165;A8K5P4;Q9UBC2;Q9UBC2-2;M0R2S2;B4DQX5;B4DME4;M0QX30;M0R1V5;K7EJR2;M0R330	Epidermal growth factor receptor substrate 15-like 1	EPS15L1	8	8	8	26.3723	26.3118	25.928	26.4653	26.5727	26.6118	26.204	0.240958	26.5499	0.0758571	-0.3459	0.0766836
B4E3T6;Q12929;H0YFG1;B4DX66	Epidermal growth factor receptor kinase substrate 8	EPS8	2	2	2	22.4789	21.3741	21.3585	24.3068	24.0062	24.0155	21.7372	0.642407	24.1095	0.17093	-2.37233	0.00348051
B4DKV7;Q8TE68;K7EN83;Q8TE68-3;Q8TE68-2;K7EKX9;Q8TE68-4;B3KPZ3;K7ELW3;B4DWN8	Epidermal growth factor receptor kinase substrate 8-like protein 1	EPS8L1	6	6	6	24.8087	24.6187	24.74	25.2458	25.0939	25.7443	24.7225	0.0962058	25.3613	0.340244	-0.638867	0.0352014
Q9H6S3;Q9H6S3-3;Q9H6S3-2;E9PLH1;B4DFD2;E9PN68;E9PLN2;E9PNT0	Epidermal growth factor receptor kinase substrate 8-like protein 2	EPS8L2	21	21	21	29.6706	29.0847	29.1789	30.4957	30.3405	30.631	29.3114	0.314622	30.4891	0.145364	-1.17767	0.00416628
C9JAG1;G1UI38;Q8WU57;C9J9I1;Q9C0D9	Ethanolaminephosphotransferase 1	EPT1;SELI	2	2	2	25.9536	25.9991	25.5061	22.9295	24.8191	24.957	25.8196	0.27245	24.2352	1.13287	1.5844	0.078067
O75616;O75616-2;J3QSB2;J3QRV9;J3QT61;K7EQJ8	GTPase Era, mitochondrial	ERAL1	9	9	9	28.3187	28.6174	28.7058	28.0765	28.0825	27.874	28.5473	0.202848	28.011	0.118683	0.5363	0.0167831
Q9NZ08;Q9NZ08-2;Q53GQ8;H0Y9X5;D6RAL9	Endoplasmic reticulum aminopeptidase 1	ERAP1	29	29	2	30.4509	30.6743	30.4565	29.8001	30.0069	29.7633	30.5272	0.127394	29.8568	0.131315	0.670467	0.00315598
J3QLU9;P04626-5;P04626-4;P04626;B4DTR1;P04626-3;P04626-2;X5D2V5;F5H1T4;B4DLA2;J3QRX1;Q9UK79	Receptor tyrosine-protein kinase erbB-2	ERBB2	5	4	4	22.6705	22.7327	22.9136	23.629	21.8396	21.5499	22.7723	0.126288	22.3395	1.12609	0.432767	0.544457
Q96RT1-7;Q96RT1-5;Q96RT1-3;Q96RT1-9;Q96RT1-2;Q96RT1;Q96RT1-8;Q96RT1-6;Q96RT1-4;Q1RMC9;B4DIP2;V9HW13;Q96NW7-3;H0YA04;B1AKT2	Protein LAP2	ERBB2IP	14	14	13	27.8968	27.955	28.0026	27.6688	27.7716	27.7194	27.9515	0.0529884	27.7199	0.0514021	0.231533	0.00557164
B4DGQ7;P21860-4;P21860;A0A024RB84;F8VW56;B3KWB3;F8VYK4;P21860-5	Receptor tyrosine-protein kinase erbB-3	ERBB3	2	2	2	21.4792	21.9555	21.914	21.1935	22.3816	23.4692	21.7829	0.263829	22.3481	1.13822	-0.5652	0.449253
Q8IUD2-4;X6RM00;Q8IUD2-2;G8JLD3;Q8IUD2-3;Q8IUD2;X6RLX0;B4DG07;Q8IUD2-5;K7EPD6;O15083	ELKS/Rab6-interacting/CAST family member 1	ERC1	7	7	4	26.0818	25.2996	25.6519	26.0522	26.0538	25.8317	25.6778	0.391741	25.9792	0.12777	-0.301467	0.273834
P07992-4;P07992;K7ES46;P07992-2;P07992-3	DNA excision repair protein ERCC-1	ERCC1	2	2	2	22.9156	22.0035	22.1568	22.1563	22.4622	22.2021	22.3586	0.4884	22.2735	0.164987	0.0851	0.789133
E7EVE9;P18074;A8MX75;Q2TB79;P18074-2;Q6ZNQ5;K7EKF3;K7EIT8;K7ENL1;B4E0F6	TFIIH basal transcription factor complex helicase XPD subunit	ERCC2	12	12	12	27.3807	27.1956	27.2956	27.1181	27.3071	27.3129	27.2906	0.0926499	27.246	0.110831	0.0446	0.621158
P19447;A8K359;G3V1S1;B3KTH1;B3KRG2;Q53HW5;B4DTK4;H7C309	TFIIH basal transcription factor complex helicase XPB subunit	ERCC3	10	10	10	26.444	26.4494	26.6162	26.3299	26.0819	26.2167	26.5032	0.0978981	26.2095	0.124157	0.2937	0.0323606
Q92889;B4DXD8;A0PJA9;A5PKV6	DNA repair endonuclease XPF	ERCC4	3	3	3	21.9918	22.0837	21.7984	21.1769	22.9128	23.1527	21.958	0.145628	22.4141	1.07817	-0.456167	0.507917
B5MDQ0;Q2NKX8	DNA excision repair protein ERCC-6-like	ERCC6L	3	3	3	25.5917	26.8668	25.5037	25.1384	22.2348	25.8374	25.9874	0.762853	24.4035	1.91042	1.58387	0.253209
Q969X5-2;B4E0N6;Q969X5;H0YBZ3	Endoplasmic reticulum-Golgi intermediate compartment protein 1	ERGIC1	5	5	5	28.1061	28.1304	28.1989	27.7332	28.1061	27.8495	28.1451	0.0481224	27.8963	0.190798	0.248867	0.0936303
Q96RQ1;Q9HC06;H0YI50;Q86TD3;H0YI58;F8W0R1;F8VR88;F8VPA6;F8VUZ2;H0YHS0;H0YHJ8	Endoplasmic reticulum-Golgi intermediate compartment protein 2	ERGIC2;DKFZp451J152	8	8	8	28.5101	28.5224	28.4079	28.169	28.1291	27.9608	28.4801	0.0628575	28.0863	0.110502	0.393833	0.00582393
A6PVJ3;H0Y621;Q9Y282;Q9Y282-3;H7BXI5;Q5JWS0;H0Y5K5;E9PFA8;Q9Y282-2;B4DV36;O95330;A6PVJ2;Q5JWS1;H0Y802;Q5JWS2;H0Y6Z0	Endoplasmic reticulum-Golgi intermediate compartment protein 3	ERGIC3	9	9	9	28.3356	28.6299	28.4078	28.1106	28.2857	27.771	28.4578	0.153381	28.0558	0.261695	0.402	0.0833543
P84090;G3V279	Enhancer of rudimentary homolog	ERH	4	4	4	29.7595	30.1646	30.1681	29.4365	29.3647	29.2461	30.0307	0.234901	29.3491	0.0961538	0.681633	0.00965112
Q8IV48;E5RIV7;B4DWF4	3-5 exoribonuclease 1	ERI1	5	5	5	25.6889	25.7085	25.8425	26.1643	25.6521	25.9966	25.7466	0.0835994	25.9377	0.261136	-0.191033	0.294014
O43414-3;B4DEX5;F6QUN3;H0Y4B0;O43414-2;B4DN03;O43414;F6UGJ8	ERI1 exoribonuclease 3	ERI3;PRNPIP	2	2	2	23.6084	23.4823	23.4198	23.3677	23.1003	23.9853	23.5035	0.0960707	23.4844	0.453901	0.0190667	0.946671
Q96DZ1;Q96DZ1-2;Q96DZ1-3	Endoplasmic reticulum lectin 1	ERLEC1	8	8	8	26.501	26.627	26.4621	26.1205	26.2534	26.2327	26.53	0.0861986	26.2022	0.0715073	0.327833	0.00713062
O75477;D3DR65;B2RDK6;B0QZ43;B4DPN7	Erlin-1	ERLIN1;SPFH1	10	8	8	28.8017	28.8451	29.0209	27.5048	28.0627	27.6524	28.8892	0.116073	27.74	0.289074	1.14927	0.00307841
E5RHW4;O94905;E5RJ09;O94905-2;O94905-3	Erlin-2	ERLIN2	12	12	10	30.3532	30.5657	30.4035	29.6519	29.9706	29.6484	30.4408	0.111052	29.757	0.18502	0.683833	0.00536729
Q7Z2K6;E7ER77;D3DRI3;B3KSB1;Q6ZMD3	Endoplasmic reticulum metallopeptidase 1	ERMP1;KIAA1815	18	18	18	28.7573	29.1058	29.033	28.5799	28.5226	28.5416	28.9654	0.183831	28.548	0.0291867	0.417333	0.0177889
Q96HE7;G3V3E6;G3V2H0;G3V5B3;G3V503;Q5TAE8;Q86YB8	ERO1-like protein alpha	ERO1L	19	19	18	30.8674	30.9866	30.7692	30.2927	30.4104	30.3498	30.8744	0.108869	30.351	0.0588587	0.523433	0.00184792
P30040;F8VY02;P30040-2;F8W1G0	Endoplasmic reticulum resident protein 29	ERP29	11	11	11	30.4279	30.7099	30.4185	30.132	30.2569	30.1183	30.5188	0.165593	30.1691	0.0763737	0.3497	0.0293374
Q9BS26	Endoplasmic reticulum resident protein 44	ERP44	18	18	18	31.261	31.3981	31.3446	30.7519	30.9191	30.7734	31.3346	0.0690985	30.8148	0.0909639	0.519767	0.00140151
Q49AP4;Q56NI9;H0YB88	N-acetyltransferase ESCO2	ESCO2	2	2	2	23.7766	22.8641	23.8761	20.4932	23.6421	23.5169	23.5056	0.557778	22.5507	1.78298	0.954867	0.426013
P10768;X6RA14;H7BZT7;U3KQT1	S-formylglutathione hydrolase	ESD	10	10	10	28.2028	27.5353	27.8503	29.0949	28.8382	29.2155	27.8628	0.333926	29.0495	0.192698	-1.18673	0.00595932
Q9H501;A0JLU5;Q05C10;Q8IWH6	ESF1 homolog	ESF1	12	12	12	27.4306	27.3143	27.6905	26.8488	26.8792	26.9691	27.4785	0.192614	26.899	0.0625543	0.579433	0.00772987
Q6NXG1-3;Q6NXG1;Q6NXG1-2;Q6NXG1-5;Q6NXG1-4;H0YBR2;H0YBB3;E5RI26	Epithelial splicing regulatory protein 1	ESRP1	16	16	1	28.5462	28.4073	28.3749	28.4409	28.3259	28.439	28.4428	0.0910006	28.4019	0.0658537	0.0408667	0.562807
Q9H6T0-2;Q9H6T0;J3QKU3	Epithelial splicing regulatory protein 2	ESRP2	5	4	4	25.4788	24.9059	25.6575	25.2692	25.3457	25.5646	25.3474	0.392651	25.3932	0.153314	-0.0457667	0.859987
Q9BSJ8;Q9BSJ8-2;B3KY56;B3KMV5;F8VZB1	Extended synaptotagmin-1	ESYT1	33	33	33	31.2054	31.4469	31.3256	31.3011	31.446	31.1819	31.326	0.12075	31.3097	0.132258	0.0163	0.882375
H7BXI1;A0FGR8-2;A0FGR8-6;A0FGR8;A0FGR8-4;F2Z3K9;A0FGR8-5	Extended synaptotagmin-2	ESYT2	28	28	28	30.6664	30.9036	30.8759	30.4266	30.5923	30.2908	30.8153	0.129693	30.4366	0.150997	0.378733	0.030057
Q96CG1;B7Z7P8;P62495;I3L492;D6RJE8;D6RCB3	Eukaryotic peptide chain release factor subunit 1	ETF1	18	18	18	30.3639	30.0202	30.1473	30.9115	30.7835	30.9161	30.1771	0.173781	30.8704	0.0752639	-0.693233	0.00316902
P13804;P13804-2;H0YLU7;H0YK49;H0YNX6;H0YL12;H0YKF0;H0YL83;H0YM12;J3KN60	Electron transfer flavoprotein subunit alpha, mitochondrial	ETFA	14	14	14	30.1999	30.2913	30.2462	29.8013	30.1838	29.929	30.2458	0.0457013	29.9714	0.194738	0.274433	0.0762938
P38117;A8K766;P38117-2;M0QY67	Electron transfer flavoprotein subunit beta	ETFB	14	14	14	30.1599	30.4575	30.2459	30.1702	30.3903	30.1832	30.2878	0.153154	30.2479	0.123493	0.0398667	0.743312
B4DEQ0;Q16134-3;Q547S8;Q16134;A7UNU5;D6RAD5	Electron transfer flavoprotein-ubiquinone oxidoreductase, mitochondrial	ETFDH	5	5	5	25.3735	25.6311	25.7934	24.8483	25.2435	24.8458	25.5993	0.211745	24.9792	0.228894	0.620133	0.0261813
O95571;M0QXB5;B2RCZ7;M0QY80;M0QX80	Persulfide dioxygenase ETHE1, mitochondrial	ETHE1	10	10	10	28.8098	29.0966	28.9636	28.6802	28.6095	28.6044	28.9567	0.143526	28.6314	0.0423677	0.3253	0.0196883
A0A024R8L8;Q92817;K7EKI0;B7ZLH8;A8K2R8;K7EQ87	Envoplakin	EVPL	33	33	33	28.1335	28.1409	27.9726	28.3733	28.4788	28.7661	28.0823	0.0951039	28.5394	0.203291	-0.457067	0.024289
Q01844-6;B0QYK0;Q01844-3;Q01844;Q01844-5;Q01844-2;C9JGE3;V5JZ30;H7BY36;A9Z0R7;Q71E78;C3UMV4;Q01844-4;C3UMV3;C3UMV2	RNA-binding protein EWS	EWSR1	6	6	5	27.9451	27.8332	27.7646	27.4109	27.4262	27.7177	27.8476	0.0911115	27.5183	0.172884	0.329367	0.0432777
Q9NVH0;C9JLF4;Q9NVH0-2;B3KP95;A8K948	Exonuclease 3-5 domain-containing protein 2	EXD2	2	2	2	23.3848	23.0855	22.6072	22.7998	22.974	22.9202	23.0258	0.392219	22.898	0.0891966	0.127833	0.611298
Q9NV70-2;Q9NV70;A0PJ99	Exocyst complex component 1	EXOC1	7	7	7	26.3261	25.756	25.8804	26.2833	26.3492	26.4599	25.9875	0.29976	26.3641	0.089242	-0.376633	0.105334
Q96KP1;B3KPN7;G8JLK9;B4DZI7	Exocyst complex component 2	EXOC2	9	9	9	26.8109	26.4986	26.5372	26.7262	26.8235	26.9917	26.6156	0.170261	26.8471	0.134319	-0.231567	0.138074
O60645-2;O60645-3;O60645;Q69YP2;D6RB59;B2RE06;Q6ZNJ2;H0Y995;D6RBR9	Exocyst complex component 3	EXOC3;DKFZp762K123	12	12	12	26.9999	26.3717	26.7599	26.972	26.8653	26.8855	26.7105	0.317	26.9076	0.0566792	-0.1971	0.34886
Q6NX51;Q96A65;B7Z321;Q96A65-2;Q8TAR2;B7Z502;B7Z689;F5GZT1;B3KTF7;B7Z4J9;Q6PJ82	Exocyst complex component 4	EXOC4	14	14	14	27.5169	27.1268	27.2011	27.8321	27.6239	27.8412	27.2816	0.207134	27.7657	0.122916	-0.484133	0.025318
F8W9B8;B4E0U7;B4DHG4;Q8IW24;O00471;Q658M3	Exocyst complex component 5	EXOC5;DKFZp666H126	7	7	7	25.1402	25.2223	24.8707	25.9916	26.0076	25.8859	25.0777	0.183935	25.9617	0.0661304	-0.883967	0.00143431
E7EW84;B4DEZ1;Q8TAG9;Q9NUN4;F2Z3K0;Q9NTA6;A5YP36;B2RDH5;Q8TAG9-2;B3KXY5;F2Z2Q3;B7Z6G5;B1AP46	Exocyst complex component 6	EXOC6;DKFZp761I2124;SEC15L3	3	3	3	21.7682	21.7447	21.4008	21.6953	22.7515	22.2996	21.6379	0.205671	22.2488	0.529929	-0.6109	0.136176
Q9Y2D4-2;J3QT38;Q9Y2D4;Q9H8D6	Exocyst complex component 6B	EXOC6B	2	2	2	22.4619	23.1869	22.4543	23.4218	23.6323	23.1478	22.701	0.42079	23.4006	0.242943	-0.6996	0.0672047
Q9UPT5-2;Q9UPT5-5;Q9UPT5-1;Q9UPT5-6;Q9UPT5;Q63HP7;Q5G0E1;B4DJ07;Q9UPT5-4;B5MCY9;K7ERQ5;C9JME6;C9JKC2	Exocyst complex component 7	EXOC7;DKFZp686P1551	10	10	10	26.3969	25.9729	26.0833	26.7645	26.7001	26.9406	26.151	0.219966	26.8017	0.124498	-0.6507	0.0111684
Q8IYI6	Exocyst complex component 8	EXOC8	6	6	6	24.6031	24.0602	24.6861	24.9542	24.7277	25.3683	24.4498	0.339946	25.0167	0.324846	-0.566933	0.105023
Q9Y2C4-3;Q9Y2C4-4;Q9Y2C4;B3KN09;Q9Y2C4-2;H7C0W6	Nuclease EXOG, mitochondrial	EXOG	3	3	3	24.2471	24.6175	24.4903	23.4329	23.6243	23.4691	24.4516	0.188203	23.5088	0.101679	0.942867	0.00158106
Q9Y3B2;B1AMU7;B1AMU3;R4GNH9;R4GMQ7;B1AMU4	Exosome complex component CSL4	EXOSC1	6	6	6	27.7121	27.6398	27.7597	27.0226	27.1933	26.951	27.7039	0.0603725	27.0556	0.124482	0.648233	0.00125361
Q01780-2;Q01780;B4DKG8;B4DFE4;Q59G73;K7EJ37	Exosome component 10	EXOSC10	26	26	26	28.9156	28.9518	29.1072	28.3671	28.4551	28.4158	28.9915	0.101792	28.4127	0.0440836	0.578867	0.000830094
Q13868;A3KFL4;A3KFL2;Q13868-2;A3KFL5;B3KQW2;A3KFL1;B4E001;A2VCR1	Exosome complex component RRP4	EXOSC2	10	10	10	28.7283	28.8871	28.9746	28.401	28.3473	28.217	28.8633	0.124858	28.3218	0.0946201	0.541567	0.00391208
Q9NQT5;Q9NQT5-2;Q9NYS3	Exosome complex component RRP40	EXOSC3	13	13	13	28.3073	28.4953	28.3903	27.6621	28.0046	27.7619	28.3976	0.0942143	27.8095	0.176148	0.5881	0.00698659
Q9NPD3;E9PI41;E9PPI9	Exosome complex component RRP41	EXOSC4	6	6	6	28.1256	28.3233	28.2734	27.7161	27.762	27.5856	28.2408	0.102811	27.6879	0.0915187	0.552867	0.00224325
Q9NQT4;B2RC50;M0R102;M0R050;M0R289	Exosome complex component RRP46	EXOSC5	8	8	8	28.1731	28.2591	28.0566	27.4164	27.5638	27.2969	28.1629	0.101632	27.4257	0.133693	0.737233	0.00160541
Q5RKV6	Exosome complex component MTR3	EXOSC6	8	8	8	28.5135	28.6923	28.6529	28.3441	28.1477	28.0092	28.6196	0.0939452	28.167	0.168282	0.452567	0.015258
Q15024;B2RDZ9;B4DIU0	Exosome complex component RRP42	EXOSC7	10	10	10	28.3763	28.5713	28.5013	28.07	28.1133	28.043	28.483	0.0987843	28.0754	0.0354635	0.407533	0.00254599
Q96B26;Q5JXM0	Exosome complex component RRP43	EXOSC8;DKFZp564C0482	5	5	5	27.5237	27.6979	27.6538	27.3519	27.3209	27.1342	27.6251	0.090569	27.269	0.117765	0.356133	0.0142369
B4DXG8;D6RIY6;Q06265;A5PLM5;Q06265-2;Q06265-3;Q06265-4;D6RA17;D6R905;D6RAP4;H0Y9L5	Exosome complex component RRP45	EXOSC9	9	9	9	27.9241	28.2285	28.2332	27.6085	27.6525	27.5767	28.1286	0.177118	27.6126	0.0380633	0.516033	0.00785208
Q16394;D7RTA7;Q92935	Exostosin-1	EXT1	3	3	3	26.6411	21.236	26.6244	26.3611	26.2916	26.5772	24.8338	3.11583	26.41	0.148939	-1.57613	0.430894
Q93063;Q6NUL1;D3DR24;Q93063-3;Q93063-2;E9PNL9;B7Z431	Exostosin-2	EXT2	4	4	4	24.6812	25.18	25.072	24.2598	24.6511	24.1494	24.9777	0.262421	24.3534	0.263631	0.6243	0.0438113
O43909;H0YBJ7;B4DG91;E7ET85	Exostosin-like 3	EXTL3	3	3	3	27.3553	28.1358	23.392	27.9274	27.528	28.233	26.2944	2.54364	27.8961	0.353538	-1.60177	0.340789
Q99504-2;Q99504-4;Q99504-5;Q99504;B1APR7;Q99504-3;Q0P685;B4E151	Eyes absent homolog 3	EYA3	4	4	4	24.1774	23.8396	23.9204	23.6834	23.9254	24.3532	23.9791	0.176393	23.9873	0.339168	-0.0082	0.972144
Q15910;Q15910-2;Q75MP9;Q75MQ0;Q15910-3;Q15910-4;F2YMM1;Q15910-5;B7Z8K5;Q6R125;G3XAL2;Q59H64	Histone-lysine N-methyltransferase EZH2	EZH2	6	6	6	24.9545	25.0187	25.109	24.4614	24.8247	24.7328	25.0274	0.0776166	24.673	0.188896	0.354433	0.0397047
Q6NUR7;P15311;V9HW42;B2R6J2;E7EQR4;B7Z5V2;B7Z437;Q9UJZ6;Q9UK20;Q9UJZ8;Q9UJZ2;Q9UJZ7;B7Z9R6;Q9UJU1	Ezrin	EZR	36	36	12	33.7985	33.3678	33.5902	33.8053	33.7761	33.9939	33.5855	0.215388	33.8584	0.118223	-0.272933	0.126683
D3DVF0;Q9Y624;B7Z5W1;B7Z941;Q9Y5B2	Junctional adhesion molecule A	F11R	11	11	11	30.3916	30.5354	30.4173	29.9898	30.1044	29.9435	30.4481	0.0766883	30.0126	0.0828308	0.435533	0.00260676
P13726;B2R6M5;Q86SE7;P13726-2;Q8NCW7	Tissue factor	F3	10	10	10	29.6283	29.7059	29.6992	30.3772	30.3692	30.1807	29.6778	0.042999	30.309	0.111212	-0.631233	0.0007854
Q01469;I6L8B7;A8MUU1	Fatty acid-binding protein, epidermal	FABP5	6	6	6	26.6428	26.6915	26.6674	28.1702	28.0771	28.2238	26.6672	0.0243504	28.157	0.074231	-1.4898	5.01027e-06
Q8TAF6;O60488-2;O60488;B4DH39;D6RF95;H0Y9A0;D6RFW9;D6RDA8;D6RD96	Long-chain-fatty-acid--CoA ligase 4	FACL4;ACSL4	20	18	18	28.9425	29.1976	29.2041	29.2101	29.2335	29.1169	29.1147	0.149194	29.1868	0.0616838	-0.0721	0.482381
Q13158;Q6LCG1;Q6LCB0;B4DDS8	Protein FADD	FADD	3	3	3	26.4819	26.6599	26.3945	26.9157	26.4891	26.9334	26.5121	0.135253	26.7794	0.251563	-0.2673	0.180341
O60427;F5H3P6;F5H3U5;H7C2V0;O60427-2;B7Z5F3;I3ZNH3;I3ZNL9;I3ZNL2;F5H8G5;H0YB97	Fatty acid desaturase 1	FADS1	5	5	5	25.3277	25.7193	25.2068	25.9662	25.4906	25.7662	25.4179	0.2679	25.741	0.238799	-0.323067	0.193957
Q9UNN5;A8K9X5;B1ANM7;Q9UNN5-2;B3KT28;B4DEJ6	FAS-associated factor 1	FAF1	12	12	12	27.534	27.1543	27.4605	27.9217	27.9028	28.1472	27.3829	0.201384	27.9906	0.135977	-0.607633	0.0123379
Q96CS3;B4E2M8;D6RBG6	FAS-associated factor 2	FAF2	17	17	17	29.9427	30.2718	30.146	29.7146	29.7251	29.7093	30.1202	0.166064	29.7163	0.00804135	0.403833	0.0136183
P16930;Q53XA7;H0YLC7;B7Z4W2	Fumarylacetoacetase	FAH;DKFZp686F13224	6	6	6	25.7665	25.6052	25.9085	26.5943	26.4909	26.9231	25.7601	0.151752	26.6694	0.225683	-0.909367	0.00441802
Q6P587;Q6P587-2;Q6P587-3	Acylpyruvase FAHD1, mitochondrial	FAHD1	3	3	3	26.5701	26.8138	26.3756	26.2374	26.2639	26.3618	26.5865	0.21956	26.2877	0.0655261	0.2988	0.0868041
Q96GK7;C9JGM0;D3DXG4;D3DXG5;Q6P2I3;C9J5B6;B4DHE4	Fumarylacetoacetate hydrolase domain-containing protein 2A;Fumarylacetoacetate hydrolase domain-containing protein 2B	FAHD2A;hCG_2002650;FAHD2B	3	3	3	25.1058	25.1502	25.0893	25.3249	25.4107	25.0951	25.1151	0.0314971	25.2769	0.163183	-0.1618	0.167027
Q9BTL3	RNMT-activating mini protein	FAM103A1	2	2	2	25.4732	24.7359	24.7887	24.6977	25.046	24.6067	24.9993	0.411286	24.7835	0.231869	0.2158	0.472859
Q96PZ2	Protein FAM111A	FAM111A	5	5	5	25.4447	24.8543	25.0007	25.255	25.254	25.2855	25.0999	0.307447	25.2648	0.0179048	-0.164933	0.406116
Q6SJ93-2;Q6SJ93;B4E0T6;E9PS27	Protein FAM111B	FAM111B	5	5	5	22.975	24.5433	24.0357	24.5124	24.9011	24.7932	23.8513	0.80024	24.7356	0.200657	-0.884233	0.136974
Q9NRY5;E7ESJ7;B4E1J2;B3KTE4;B4DQT0;E5RGF9;I6L9D5;E5RFK2;E5RHI8;E5RH43;E5RK42;E5RHP2	Protein FAM114A2	FAM114A2	10	10	10	26.8886	26.4287	26.6492	26.9873	26.8449	26.877	26.6555	0.230015	26.9031	0.074693	-0.247567	0.150897
Q9Y4C2-2;Q9Y4C2;B4DST7;B7Z246;C9K0E7;C9J9F4;C9JD13	Protein FAM115A	FAM115A	15	15	15	27.5489	27.2217	27.3358	27.8781	27.8477	27.8957	27.3688	0.166077	27.8738	0.0242828	-0.505033	0.00646423
Q9NZB2-4;Q9NZB2;Q9NZB2-6;Q9NZB2-5;Q9NZB2-2;Q5T035;F8W881	Constitutive coactivator of PPAR-gamma-like protein 1	FAM120A	22	22	21	29.1409	29.031	29.2025	29.2868	29.0507	29.4123	29.1248	0.0868762	29.2499	0.183597	-0.125133	0.346063
B4DKV5;Q96EK7;F5GZX9;B4DG54;F5GY05;B4DSS4;Q96EK7-3;Q96EK7-2	Constitutive coactivator of peroxisome proliferator-activated receptor gamma	FAM120B	3	3	3	23.6027	23.0732	23.6135	24.1001	23.5447	23.102	23.4298	0.308872	23.5823	0.500109	-0.152467	0.676506
Q9BZQ8;H0Y7M9	Protein Niban	FAM129A	9	9	9	22.57	22.8114	22.6172	27.7163	27.7212	27.9316	22.6662	0.127942	27.7897	0.122913	-5.1235	9.56028e-07
Q96TA1-2;Q96TA1;Q2YD88;Q9H6L6	Niban-like protein 1	FAM129B	24	24	12	30.4386	29.9655	30.2695	30.6054	30.5451	30.7782	30.2245	0.239734	30.6429	0.12099	-0.418367	0.0541804
Q8NC44;F8WE68;F8WAL5	Protein FAM134A	FAM134A	2	2	2	25.1326	25.4674	25.3672	25.0162	24.9645	24.808	25.3224	0.171837	24.9296	0.108407	0.392833	0.0285988
K7EQI9;Q86VR2;K7EPD0;K7EJ42;B3KR75	Protein FAM134C	FAM134C	2	2	2	24.498	24.847	24.9562	24.7442	24.4413	23.58	24.7671	0.23933	24.2552	0.604007	0.5119	0.244076
Q96C01;E7EQY1;B0AZT6;C9J2Y4;C9JF51	Protein FAM136A	FAM136A	6	6	6	27.2532	27.4809	27.3669	26.2507	26.3915	26.5918	27.367	0.11385	26.4113	0.171413	0.955667	0.00129658
Q86V87;A6NNC3	Protein FAM160B2	FAM160B2	3	3	2	23.0924	22.2679	22.6856	22.1037	23.2201	22.8493	22.682	0.412262	22.7244	0.568589	-0.0424	0.921753
F8W7Q4;Q96A26;E9PH05;B4DF97;Q9H2P1	Protein FAM162A	FAM162A	5	5	5	29.1005	29.5249	29.5135	28.7473	28.7286	28.6907	29.3796	0.241804	28.7222	0.0288376	0.657433	0.00947527
D6RB01;Q9Y6X4	Soluble lamin-associated protein of 75 kDa	FAM169A	3	3	3	23.8277	24.2383	23.8017	23.5673	24.5972	22.7474	23.9559	0.244911	23.6373	0.926885	0.3186	0.595713
E9PBM2;B4DHJ0;Q8WUF8-3;Q8WUF8;B4DKR7;B4DMI0;Q8WUF8-2;Q8WUF8-4	Protein FAM172A	FAM172A	2	2	2	23.9553	23.7821	23.6813	23.9575	23.1476	23.5209	23.8062	0.138585	23.542	0.405362	0.264233	0.345562
Q15018	BRISC complex subunit Abro1	FAM175B	4	4	4	23.9873	23.8036	23.9684	24.1568	24.2974	24.3418	23.9198	0.101046	24.2653	0.0965787	-0.345567	0.0128265
Q9GZU8;H3BQQ6;H3BTI2;H3BTP8;H3BSY6;H3BP64;H3BUL4;H3BMX9;H3BU93;H3BPH9;H3BPF9;H3BN22;Q6P4H7;H3BSF0;H3BNK9;Q2VIL1	Protein FAM192A	FAM192A	3	3	3	25.5445	25.2698	25.4322	25.9695	26.0106	25.8018	25.4155	0.138109	25.9273	0.110612	-0.5118	0.00743844
I3L2L5;C9JLW8;I3L4Q0;I3L317;I3L3A7	Protein FAM195B	FAM195B	3	3	3	25.3005	25.1815	25.6073	25.6905	25.6721	25.5228	25.3631	0.219694	25.6285	0.0919713	-0.265367	0.125838
Q9BTY7;P0CB43;Q9P0T5;E9PPP0;B3KUY6;Q96BK8	Protein FAM203A;Protein FAM203B	FAM203A;FAM203B;C8orf30A	2	2	2	23.6352	23.1672	23.089	24.1498	21.3889	21.5266	23.2971	0.295374	22.3551	1.55578	0.942033	0.361063
Q9NSI2-2;Q9NSI2;C9JJU7	Protein FAM207A	FAM207A	5	5	5	25.3184	25.468	25.3228	25.0444	25.346	25.753	25.3697	0.0851299	25.3811	0.355604	-0.0114	0.959524
O75063;X6RH03	Glycosaminoglycan xylosylkinase	FAM20B	8	8	8	26.2852	26.4802	26.2498	25.8988	25.8934	25.7083	26.3384	0.124071	25.8335	0.10846	0.5049	0.00605977
Q9BRX8-2;Q9BRX8	Redox-regulatory protein FAM213A	FAM213A	6	6	6	27.132	27.5566	27.4106	27.0095	27.0539	26.5953	27.3664	0.215723	26.8862	0.252932	0.480167	0.0666394
Q9Y4E1-6;E7ESD2;Q9Y4E1-2;Q9Y4E1;Q9Y4E1-4;Q641Q2-2;B7ZME8;A8K5W5;Q641Q2;Q9Y4E1-5;Q5SNT6;F8W7U3;J3KP36;Q9Y4E1-3;B4DHJ2;B4DPK9;Q9NVB8;B4DF48;Q9Y4N4;F5GY39;B4E255;B3KMC4;Q5T1D7;B1AP61;Q5SRD0	WASH complex subunit FAM21C;WASH complex subunit FAM21A;WASH complex subunit FAM21B	FAM21C;FAM21A;FAM21B	8	8	8	25.8013	25.3736	25.5238	26.2228	25.4059	25.8702	25.5662	0.216984	25.833	0.409721	-0.266733	0.375418
Q92520;C9JP35;C9JMN4	Protein FAM3C	FAM3C	12	12	12	30.7785	31.0704	30.9903	30.1745	30.2423	29.9137	30.9464	0.15082	30.1102	0.173489	0.836233	0.00324329
Q8TCE6-2;Q8TCE6;Q6NSW5;B4DMU4;B4DNL9;B4DDW8;Q9NRV0	Protein FAM45A;Protein FAM45B	FAM45A;FAM45B	3	3	3	22.1343	22.6585	22.6557	22.1226	23.1637	23.012	22.4828	0.301842	22.7661	0.562425	-0.283267	0.48497
Q9NUQ9;Q68D08;E5RI16;Q9NW21;Q3ZTR9;E5RJL8;E5RJE1;E5RIR8;E5RK61;E5RFS4;E5RHU5;E5RGI7;B3KRB1;Q9H0Q0;E5RK81;E5RH75	Protein FAM49B	FAM49B;DKFZp686B04128;BM009	12	12	12	29.5299	29.1847	29.2714	30.0401	29.8674	30.1066	29.3287	0.179584	30.0047	0.123467	-0.676033	0.00579612
B0S8I6;Q14320;Q9Y247	Protein FAM50A;Protein FAM50B	FAM50A;FAM50B	4	4	4	26.0854	25.7691	25.6589	25.4004	24.8711	25.6409	25.8378	0.221394	25.3041	0.393825	0.533667	0.110196
Q6ZS17-2;Q6ZS17;Q6ZS17-3;Q6ZS17-4;B4DZD8;H3BSV5;H3BMG9;Q05CS9;H3BP86;H3BSX9;H3BQI5;H3BU12;H3BS40;H3BUP6	Protein FAM65A	FAM65A	21	21	21	28.2628	27.8539	27.9555	28.2835	28.2942	28.3449	28.0241	0.212899	28.3075	0.0327997	-0.283467	0.0848548
Q9H4H8-2;Q9H4H8	Protein FAM83D	FAM83D	2	2	2	24.1339	24.2887	24.1598	25.1582	24.4812	24.6762	24.1941	0.0829147	24.7719	0.348492	-0.577733	0.0491394
Q6ZRV2;J3KPS2;F4ZCG5;F4ZCG4	Protein FAM83H	FAM83H	11	11	11	27.159	26.9566	26.7608	26.4752	26.5534	26.9644	26.9588	0.199109	26.6643	0.26279	0.294467	0.196782
Q96KN1;A8K9V9	Protein FAM84B	FAM84B	10	10	10	28.909	28.914	28.9166	28.4839	28.6322	28.631	28.9132	0.00386264	28.5824	0.0852767	0.330833	0.00256392
Q658Y4;E7ER68;B4DUD8;H0YBR6;G3V120;P0C866	Protein FAM91A1	FAM91A1	14	14	14	27.4249	26.9959	27.1222	27.6171	27.729	27.7437	27.181	0.220462	27.6966	0.0692402	-0.5156	0.0180752
Q9Y3D0;H3BNV7;J3KS95	Mitotic spindle-associated MMXD complex subunit MIP18	FAM96B	3	3	3	26.2005	25.943	26.2633	26.7626	26.0952	26.4375	26.1356	0.169726	26.4318	0.333737	-0.296167	0.242531
Q8NCA5-2;I6L9E8;Q8NCA5;E9PH82;B4DT23;B4DY25;Q05CT2;B3KTW4;C9J3G8	Protein FAM98A	FAM98A	8	5	5	26.453	26.3394	26.6695	26.5717	26.4835	26.7107	26.4873	0.167702	26.5886	0.114543	-0.101333	0.436204
Q52LJ0-2;Q52LJ0;H0YNA1	Protein FAM98B	FAM98B	11	11	8	27.6845	27.5729	27.89	27.8602	27.9514	27.8593	27.7158	0.16085	27.8903	0.0529161	-0.1745	0.148828
Q9BXW9-2;Q9BXW9;Q9BXW9-3;Q9BXW9-4;H7BZJ7;F8WE37	Fanconi anemia group D2 protein	FANCD2	18	18	18	27.6776	27.3384	27.575	27.543	27.3655	27.4142	27.5303	0.173955	27.4409	0.0917128	0.0894333	0.474924
C9JSE3;B4DE21;O15287	Fanconi anemia group G protein	FANCG	3	3	3	23.22	22.4708	23.0859	23.3251	23.3516	23.594	22.9256	0.399506	23.4236	0.148193	-0.498	0.112945
Q9NVI1;B7ZMF2;Q9NVI1-1;Q9NVI1-2;H3BP78;F8W7R3;B3KNW8;H3BMG4;Q9NVI1-4;H3BS60;H3BN35;H3BQE2;H3BT54	Fanconi anemia group I protein	FANCI	27	27	27	28.8982	28.5822	28.6828	28.4921	28.5184	28.5412	28.7211	0.161438	28.5172	0.0245708	0.203833	0.0966715
B4DLR2;Q12884;B2RD89;Q12884-2	Seprase	FAP	5	5	5	24.6788	25.6614	25.1377	24.0386	24.4315	23.8986	25.1593	0.491656	24.1229	0.276271	1.0364	0.0334384
Q8WVX9;B2RDG1;E9PNW8;Q9H600;E9PPB8	Fatty acyl-CoA reductase 1	FAR1	18	18	18	29.365	29.5209	29.4178	29.427	29.4984	29.3575	29.4346	0.0792909	29.4276	0.0704521	0.00693333	0.915312
Q96K12;B2RBI0;Q9NUX8;F8VV73;F8VX60	Fatty acyl-CoA reductase 2	FAR2	6	6	6	25.4293	25.7897	25.4856	25.7105	25.9184	25.1843	25.5682	0.193879	25.6044	0.378376	-0.0362	0.889891
Q9Y4F1;Q9Y4F1-2;C9JME2;M0R262;M0QYB0;H0Y783;M0QXT1	FERM, RhoGEF and pleckstrin domain-containing protein 1	FARP1	7	7	7	25.8618	25.4328	25.613	25.9757	26.1928	25.953	25.6359	0.215412	26.0405	0.132383	-0.404633	0.0502331
O95363;Q5JRF7	Phenylalanine--tRNA ligase, mitochondrial	FARS2	5	5	5	26.1513	26.4569	26.3535	25.593	25.7167	25.3183	26.3206	0.155439	25.5427	0.203914	0.7779	0.00627631
Q9Y285;K7ER00;B4E363;K7EPH2;K7ER16;K7EK06;K7ERS0	Phenylalanine--tRNA ligase alpha subunit	FARSA	22	22	22	30.0517	29.8297	29.9642	30.075	30.0342	30.1459	29.9485	0.111826	30.085	0.0565219	-0.1365	0.132225
Q9BR63;Q9NSD9;A8K666;F5H6Y1;B7ZB32;B4DFM0	Phenylalanine--tRNA ligase beta subunit	FARSB;FARSLB	24	24	24	30.6472	30.5255	30.5356	30.8588	30.8121	30.8295	30.5694	0.067537	30.8335	0.0236013	-0.264033	0.0030746
P25445-6;Q6ICT6;P25445;Q59FU8;Q8IUB7;Q8IUB6;S5PZ57;S5PSV7;B6VNV5;E6Y7C3	Tumor necrosis factor receptor superfamily member 6	FAS;TNFRSF6;CD95	6	6	6	26.8633	27.2093	27.0299	26.439	26.2253	26.0878	27.0342	0.173039	26.2507	0.176972	0.783467	0.00538941
P49327;Q6PJJ3;Q13587;J3KTF0	Fatty acid synthase;[Acyl-carrier-protein] S-acetyltransferase;[Acyl-carrier-protein] S-malonyltransferase;3-oxoacyl-[acyl-carrier-protein] synthase;3-oxoacyl-[acyl-carrier-protein] reductase;3-hydroxyacyl-[acyl-carrier-protein] dehydratase;Enoyl-[acyl-carrier-protein] reductase;Oleoyl-[acyl-carrier-protein] hydrolase	FASN	118	118	118	34.7544	34.3101	34.4822	35.2847	35.238	35.3898	34.5156	0.224021	35.3042	0.0777497	-0.7886	0.00450651
Q9NYY8;B3KMB8;Q9NYY8-2	FAST kinase domain-containing protein 2	FASTKD2	21	21	21	29.8307	30.0859	29.8583	29.3902	29.5208	29.2776	29.925	0.140054	29.3962	0.121711	0.528767	0.00783981
Q7L8L6;B4DWZ8	FAST kinase domain-containing protein 5	FASTKD5	13	13	13	28.0674	28.1357	28.0772	27.6101	27.4514	27.5282	28.0934	0.0369305	27.5299	0.0793637	0.563533	0.000368155
Q96BS4;P22087;M0QXL5;M0R299;M0R2Q4;B4DLD4;M0R0P1;M0R2U2;M0R1H0;M0R2B0;M0QXC9	rRNA 2-O-methyltransferase fibrillarin	FBL	14	14	12	31.2114	31.3452	31.7626	30.7457	30.8599	30.5886	31.4397	0.287503	30.7314	0.136214	0.708333	0.018203
E7EWE8;Q8WUP2-3;Q8WUP2;Q8WUP2-2;D6R9I4;D6RA19;D6RAI6;E7EPI5;E7EN81;D6R9V9	Filamin-binding LIM protein 1	FBLIM1	3	3	3	26.2447	25.6342	25.6196	25.933	25.7626	26.0089	25.8328	0.356762	25.9015	0.126135	-0.0686667	0.769
Q96ME1-4;B3KTC9;Q96ME1-2;H0Y6I6;F5H4Z4;Q96ME1;B4DH63;Q96ME1-3	F-box/LRR-repeat protein 18	FBXL18	5	5	5	24.6511	24.024	24.196	24.6964	24.7165	24.944	24.2904	0.324025	24.7856	0.137517	-0.495267	0.0714381
Q9UK22;R4GNH2	F-box only protein 2	FBXO2	10	10	10	27.3931	27.3314	27.142	28.789	28.6071	28.8767	27.2888	0.13085	28.7576	0.137515	-1.46877	0.000179279
Q8IUQ5;H0YIE9;Q4G104;O94952-1;O94952;B3KQC8	F-box only protein 21	FBXO21	4	4	4	25.3754	25.0542	25.1577	25.4134	25.4702	25.5806	25.1958	0.163949	25.4881	0.0850198	-0.2923	0.0518335
Q8NEZ5;Q53EY9;Q8NEZ5-3;H3BTH6;H3BRE0;H3BVA4;H3BUC1;B4DFX7;Q8NEZ5-2;H3BTR7	F-box only protein 22	FBXO22	6	6	6	26.3478	25.9009	26.2238	26.4237	26.5156	26.4412	26.1575	0.230709	26.4602	0.0487976	-0.302667	0.0903015
Q9UKB1;Q9UKB1-2;B4DH70;Q9UKB1-3;Q68DS0;Q9Y297-2;B2R8L3;B7Z3H4;Q9Y297;E5RGC1	F-box/WD repeat-containing protein 11;F-box/WD repeat-containing protein 1A	FBXW11;DKFZp781N011;BTRC	6	6	6	25.491	25.7706	25.446	25.504	25.5993	25.5913	25.5692	0.175863	25.5649	0.0528636	0.00433333	0.969357
Q0JRZ9;J3KNW0;Q0JRZ9-2;H7BXJ4;Q0JRZ9-3;A0JLQ4;H0YAE2;B4DEU7	FCH domain only protein 2	FCHO2	3	3	3	24.2142	23.5176	23.7319	23.5082	23.1158	24.0926	23.8212	0.356789	23.5722	0.491535	0.249033	0.51681
P37268;E9PNM1;B4DND3;B7Z9R8;B7Z1J3;B4DJE5;B4DT56;B3KQ95;B4DTK0;E9PJG4;B4DWP0;E9PS69;E9PQ90;E9PNJ2;E9PSH1	Squalene synthase	FDFT1	19	19	19	30.1969	30.3831	30.3209	30.6973	30.8086	30.5565	30.3003	0.0947939	30.6875	0.126337	-0.387167	0.0132033
P14324-2;P14324;B3KMW3;Q14329	Farnesyl pyrophosphate synthase	FDPS	10	10	10	29.3574	29.1027	29.2648	30.2366	30.3537	30.62	29.2416	0.128921	30.4034	0.196479	-1.1618	0.00102131
P22570-5;P22570;P22570-7;P22570-4;B4DDI9;P22570-2;P22570-3;P22570-6;J3QQX3;G3V0F2;J3QKZ8;J3QQW7	NADPH:adrenodoxin oxidoreductase, mitochondrial	FDXR	21	21	13	30.0339	30.2269	30.0743	29.6448	29.7617	29.4347	30.1117	0.101791	29.6137	0.165699	0.497967	0.011376
Q9UK73;H3BT12	Protein fem-1 homolog B	FEM1B	4	4	4	24.2963	24.5019	24.6002	24.1514	24.2007	24.4039	24.4661	0.155075	24.252	0.133839	0.214133	0.144447
P39748;B4DWZ4;P39748-2;I3L3E9;F5H1Y3	Flap endonuclease 1	FEN1	12	12	12	29.8527	29.5066	29.7715	30.363	30.3748	30.5274	29.7103	0.180993	30.4217	0.0917	-0.711467	0.00371293
Q9BQL6;Q54A15;B2RAX1;Q9BQL6-4;G3V1L6;Q49AC8;Q5JWV4;Q9BQL6-3	Fermitin family homolog 1	FERMT1;DTGCU2	7	6	1	25.3691	25.18	24.8885	25.6531	25.6802	25.8184	25.1459	0.242111	25.7172	0.0886545	-0.571367	0.0184865
Q96AC1-2;H0YJ34;Q96AC1;Q96AC1-3;G3V3J0	Fermitin family homolog 2	FERMT2	7	7	1	25.7729	25.7663	25.8476	26.28	26.1985	26.454	25.7956	0.0451541	26.3108	0.130511	-0.515233	0.00295355
F8W1R0;Q96M96;B7Z493;E9PJX4;B7Z8F9;F8VWL3;Q96M96-3;E9PQT1;E9PNX0;Q96M96-2;Q49A55;G3XA97	FYVE, RhoGEF and PH domain-containing protein 4	FGD4	3	3	3	22.4481	22.4097	23.1413	21.6165	23.3769	24.801	22.6664	0.411752	23.2648	1.59521	-0.598433	0.563394
P09038-2;P09038-3;P09038-1;P09038	Fibroblast growth factor 2	FGF2	6	6	6	28.3001	28.547	28.4158	28.2033	28.3563	28.1113	28.421	0.123531	28.2236	0.123759	0.197333	0.122303
Q14512	Fibroblast growth factor-binding protein 1	FGFBP1	3	3	3	25.5226	25.7317	26.1117	24.6742	24.7899	24.5411	25.7887	0.298653	24.6684	0.124501	1.12027	0.0038901
B4DH64;O95684-2;O95684;Q8N103-3	FGFR1 oncogene partner;T-cell activation Rho GTPase-activating protein	FGFR1OP;TAGAP	2	2	2	21.4424	23.9102	23.418	23.7944	23.6187	24.1853	22.9235	1.30609	23.8661	0.290031	-0.9426	0.289376
P07954-2;P07954	Fumarate hydratase, mitochondrial	FH	16	16	16	31.3741	31.5518	31.4322	31.1269	31.2807	31.1271	31.4527	0.0906063	31.1782	0.0887388	0.274467	0.0199739
Q14192;Q2XQU9;J3KNW4;I0CE67;Q2TSB7;Q53T40;Q53QP3;F8WDA8;U3KQT4;Q5TM15;C9J3S8	Four and a half LIM domains protein 2	FHL2;AAG11	14	14	14	29.3705	29.0826	29.3439	30.1731	30.0709	30.2566	29.2657	0.159097	30.1669	0.0930068	-0.9012	0.00106488
Q96C98;Q13643;Q9P100	Four and a half LIM domains protein 3	FHL3	5	5	5	26.1474	26.2616	26.2748	26.5534	26.6753	26.6775	26.2279	0.0700555	26.6354	0.0710226	-0.407467	0.00210677
Q9Y613;B4E2D9;B4DVN5	FH1/FH2 domain-containing protein 1	FHOD1	3	3	3	22.5477	22.4695	22.6752	22.7621	22.8328	22.7556	22.5641	0.10383	22.7835	0.0428186	-0.219367	0.0277083
Q53F51;O43427-2;O43427;E9PSD3;B4DKH9;H0YCE7;E9PJW6;B4DR95;B4DF10	Acidic fibroblast growth factor intracellular-binding protein	FIBP	5	5	5	25.5775	25.7794	25.8987	26.0066	26.041	25.8731	25.7519	0.16236	25.9736	0.0886905	-0.2217	0.106553
C9JYJ6;Q4L180-5;Q4L180-3;Q4L180-7;Q4L180-2;Q4L180;Q4L180-6	Filamin A-interacting protein 1-like	FILIP1L	3	3	3	26.2475	22.2301	22.1448	26.2521	26.3878	26.2623	23.5408	2.34446	26.3007	0.0755742	-2.75993	0.111204
Q6UN15-3;Q6UN15-5;Q6UN15;Q6UN15-4;B4DTW7;H0Y8P7	Pre-mRNA 3-end-processing factor FIP1	FIP1L1	5	5	5	25.5869	25.7642	25.4467	25.415	25.2211	25.9707	25.5993	0.159111	25.5356	0.38908	0.0636667	0.80602
Q9Y3D6	Mitochondrial fission 1 protein	FIS1	4	4	4	27.978	27.9421	28.194	27.5464	27.4787	27.5983	28.038	0.136259	27.5411	0.0599737	0.4969	0.00444714
Q96AY3;Q658U4;Q6ZME7;B4DJJ5;Q8NAG5;H0Y827;Q9H6J3;K7ESG6;K7ELI6;C9JPC3;K7EM43	Peptidyl-prolyl cis-trans isomerase FKBP10	FKBP10;DKFZp666D193	21	21	20	29.8728	29.9994	29.8183	29.3748	29.5346	29.3709	29.8968	0.0929113	29.4268	0.0934068	0.470067	0.00348328
Q5T1M5;Q5T1M5-2;B4DZS8;B4DVS2;Q5T1M5-3;X6RKW4	FK506-binding protein 15;Peptidyl-prolyl cis-trans isomerase	FKBP15	9	9	9	26.5777	25.9683	25.9372	26.2193	26.3343	26.8073	26.1611	0.36115	26.4536	0.311635	-0.292567	0.347976
P62942;Q5W0X3;Q0VDC6;Q1JUQ5;Q1JUQ3;Q0VDC5;Q1JUQ4;A8MSS1;Q5VVH2	Peptidyl-prolyl cis-trans isomerase FKBP1A;Peptidyl-prolyl cis-trans isomerase	FKBP1A;FKBP12-Exip2	4	4	4	27.1328	27.1163	27.1339	27.7718	27.6238	28.0808	27.1277	0.00985918	27.8255	0.233179	-0.6978	0.00661256
P26885;F5H0N4	Peptidyl-prolyl cis-trans isomerase FKBP2	FKBP2	3	3	3	26.299	26.5385	26.4766	26.2415	26.353	26.2987	26.438	0.124321	26.2977	0.0557563	0.1403	0.149071
Q53GD8;Q00688;G3V5F2	Peptidyl-prolyl cis-trans isomerase;Peptidyl-prolyl cis-trans isomerase FKBP3	FKBP3	6	6	6	28.972	28.6483	29.0007	29.3446	29.4418	29.4226	28.8737	0.1957	29.403	0.0514789	-0.529333	0.0105713
Q02790;B2R9U2;F5H1U3;H0YFG2;F5H120	Peptidyl-prolyl cis-trans isomerase FKBP4;Peptidyl-prolyl cis-trans isomerase FKBP4, N-terminally processed	FKBP4	26	26	26	31.023	30.5668	30.8271	31.3035	31.2847	31.4948	30.8056	0.228856	31.361	0.116255	-0.555367	0.0199923
Q53GX4;Q2TA84;Q13451;B7Z8G2;Q13451-2;B7Z7Z8;Q6ZR21	Peptidyl-prolyl cis-trans isomerase FKBP5	FKBP5	7	7	7	26.9848	26.4784	27.0257	26.3555	26.7772	26.7082	26.8296	0.304864	26.6136	0.226197	0.216	0.380156
B2R8G6;Q14318-2;Q14318;J3KQ73;B7Z6M0;M0R2K9;M0R2Q6;M0R1Q0;M0R1S6;U3KQ64;Q14318-3;U3KQI1	Peptidyl-prolyl cis-trans isomerase FKBP8;Peptidyl-prolyl cis-trans isomerase	FKBP8	9	9	9	28.7263	28.9516	28.7898	28.1922	28.361	28.6802	28.8226	0.116169	28.4111	0.247833	0.411433	0.059822
O95302;B3KQQ0;O95302-3;B7Z1U8;B7Z230;O95302-2;C9J4P8;B7ZAH5;B7Z994;Q75LS8;A7YQ73;A8K073;Q59FV7	Peptidyl-prolyl cis-trans isomerase FKBP9	FKBP9	15	14	14	28.0194	28.1303	27.8691	27.623	27.8129	27.6034	28.0063	0.131094	27.6798	0.115713	0.3265	0.0318501
Q8NFF5-2;Q8NFF5;Q8NFF5-3;Q5T196;B3KQW9;Q8NFF5-4;Q8NFF5-5;Q5T190;Q5T191	FAD synthase;Molybdenum cofactor biosynthesis protein-like region;FAD synthase region	FLAD1	11	11	11	26.8708	26.8553	26.7804	26.7538	26.8423	26.9623	26.8355	0.0483433	26.8528	0.104646	-0.0173	0.807739
Q13045;B4DIX0;Q13045-3;Q13045-2;Q59H95;J3KS54;J3QQQ2;B4DNA8;K7EP37;K7EP27;J3QQU5;J3QLR6;K7EQZ7;J3KT47;J3KS39	Protein flightless-1 homolog	FLII	28	28	28	29.3199	29.0682	29.2498	29.5289	29.4657	29.5024	29.2126	0.129901	29.499	0.0317369	-0.286367	0.0206683
Q8TEF1;E9PDP5;Q8IWZ3;Q8IWZ3-4;Q8IWZ3-6;Q7Z586;Q8IWZ3-5;Q8IWZ3-2;D6RHC4;Q8IWZ3-3	Ankyrin repeat and KH domain-containing protein 1	FLJ00246;ANKHD1	7	2	2	24.0809	22.9608	23.2767	23.9764	24.2593	24.062	23.4395	0.577517	24.0992	0.145079	-0.659767	0.127403
P21333-2;P21333;Q5HY54;Q60FE6;Q60FE5;A6NDY9;Q8TES4;Q6NXF2;Q96C61;E9PHF0;B4E2F9;B4DTD5;F8WE98;H0Y5C6;Q2VP91;Q86TQ3;H0Y5F3;H7C2E7	Filamin-A	FLNA;FLJ00119	112	103	103	34.2277	33.9629	34.022	34.041	34.0849	34.1277	34.0709	0.138999	34.0845	0.0433512	-0.0136667	0.878735
O75369-2;O75369-9;O75369;O75369-6;O75369-3;A0A024R321;Q68CT4;E7EN95;O75369-7;O75369-5;O75369-4;H7C5L4;Q8WXT3	Filamin-B	FLNB;DKFZp686A1668	125	125	1	34.1303	33.9865	34.0217	34.1195	34.1522	34.0969	34.0462	0.0749571	34.1229	0.0278033	-0.0767	0.171909
Q14315;Q14315-2;Q59H94;A4D1J9;B5AGT3	Filamin-C	FLNC	120	112	99	33.1684	32.826	32.9311	34.0394	33.9711	34.0962	32.9752	0.175402	34.0356	0.062638	-1.0604	0.000593227
Q6IB58;Q53HQ0;O75955;B4DVY7;A2VCL5;A2AB12;A2AB09;A2AB10;A2AB13;A2AB11;A2ABJ5	Flotillin-1	FLOT1	16	16	16	28.5088	28.8471	28.6987	27.9556	28.227	27.8972	28.6849	0.169574	28.0266	0.175991	0.658267	0.00955219
Q6FG43;Q14254;J3QLD9;E7EMK3;Q9BTI6;K7EKW9	Flotillin-2	FLOT2	13	13	13	28.5343	28.9024	28.7039	28.1413	28.2121	27.8957	28.7135	0.184239	28.083	0.166053	0.6305	0.0116641
O95466;O95466-2;O95466-3;Q6ZNK3	Formin-like protein 1	FMNL1;FLJ00304	2	2	2	22.3081	22.4987	22.6394	22.9524	23.0597	23.2022	22.4821	0.166275	23.0714	0.125313	-0.589367	0.00802757
Q96PY5;Q96PY5-3;C9IZY8;Q6ZN96;B3KT32	Formin-like protein 2	FMNL2	6	6	4	23.7259	23.4273	23.7026	24.5455	24.2562	23.7062	23.6186	0.16608	24.1693	0.426345	-0.5507	0.105465
Q8IVF7-2;Q8IVF7-3;F8W1F5;Q8IVF7;B3KXD8;Q8N4Y7;Q9NSL0	Formin-like protein 3	FMNL3;DKFZp762B245	4	2	2	22.0709	22.6103	22.739	23.7735	23.904	23.8587	22.4734	0.354465	23.8454	0.0662588	-1.372	0.00274616
R9WQY1;A8MQB8;Q06787-6;G3V0J0;Q06787-2;Q06787-4;Q06787-7;Q59GC1;R9WNI0;W5ZQ92;Q06787-8;Q06787-5;G8JL90;Q06787-3;X5DQX7;Q06787;F8W871;B4DZ17;R9WPL0;G8JLE9;Q8IXW7	Fragile X mental retardation protein 1	FMR1	4	3	3	23.4464	23.6054	24.2912	24.1967	23.9345	24.0074	23.781	0.448941	24.0462	0.135338	-0.2652	0.382741
Q96RU3-4;B7ZL14;Q96RU3-3;B7ZL13;E9PGQ4;B7ZL12;Q96RU3-2;Q96RU3;H0Y7W6;E7EPB7;B4DEQ5	Formin-binding protein 1	FNBP1	4	4	4	23.7543	23.5964	23.9406	24.1968	24.5065	24.378	23.7638	0.172295	24.3604	0.155596	-0.596667	0.0112329
Q5T0N5-3;Q5T0N5-4;Q5T0N5-2;Q5T0N5-5;Q5T0N5;S4R347;B4DSI7;B4DSW1	Formin-binding protein 1-like	FNBP1L	5	5	5	22.6855	22.8757	24.9828	24.8167	25.3551	25.6117	23.5147	1.27499	25.2612	0.405739	-1.7465	0.0865975
Q9Y2H6-2;Q9Y2H6;G5E9X3;H7C507	Fibronectin type-III domain-containing protein 3A	FNDC3A	11	11	11	26.8298	26.7594	26.7539	26.5719	26.5928	26.5063	26.781	0.0423226	26.557	0.0451339	0.224033	0.00329926
Q53EP0;Q53EP0-2	Fibronectin type III domain-containing protein 3B	FNDC3B	10	10	10	27.1158	27.0104	27.2865	26.3802	26.8972	26.6693	27.1376	0.139331	26.6489	0.259103	0.488667	0.0451473
P49354;D3DSY9;P49354-2;B3KVN2;E9PQP6;H0YCW1;H0YE66;E9PPM9;E9PN85	Protein farnesyltransferase/geranylgeranyltransferase type-1 subunit alpha	FNTA	8	8	8	26.3128	25.8357	26.279	26.6246	26.6155	26.8114	26.1425	0.266234	26.6838	0.11057	-0.541333	0.0313035
P49356;Q86TX8;B3KSC2;B4DJ86;P49356-2;B4DL54;H0YHI0	Protein farnesyltransferase subunit beta	FNTB;CHURC1-FNTB	3	3	3	23.4443	21.92	23.3133	23.232	23.1902	22.8883	22.8925	0.844782	23.1035	0.187537	-0.210967	0.694541
Q5VW36;S4R400;B3KNV9;S4R3N8	Focadhesin	FOCAD	13	13	13	26.0177	25.675	25.8029	26.376	26.3965	26.4519	25.8319	0.173177	26.4081	0.0392645	-0.576267	0.00492508
B4DY33;P85037;B3KV39;P85037-2;A4D1Z4;U3KQ26;E9PM37;E9PPI7	Forkhead box protein K1	FOXK1;KIAA0415	5	5	4	26.5506	26.5	26.3881	26.1417	26.1418	26.4679	26.4796	0.0831547	26.2505	0.188303	0.2291	0.126146
Q01167-2;Q01167	Forkhead box protein K2	FOXK2	3	2	2	23.7361	23.1324	21.1074	22.7609	22.9631	23.6694	22.6586	1.3769	23.1311	0.47699	-0.4725	0.604346
Q96CU9-3;Q96CU9;B4DXM1;B4DI59;Q96CU9-2;B4DQI0;B4DNQ2;E9PP78	FAD-dependent oxidoreductase domain-containing protein 1	FOXRED1	9	9	9	27.7742	28.0722	27.9405	27.6629	27.6958	27.3688	27.929	0.149334	27.5758	0.180049	0.353133	0.0591234
Q05932-3;Q05932-2;Q05932-4;Q05932;Q5JU21;Q5JU20;Q5JU23;Q96G81;B2RDF7;Q96LE3;Q96LE4	Folylpolyglutamate synthase, mitochondrial	FPGS	11	11	11	27.7538	27.5183	27.6176	27.5126	27.6424	27.8132	27.6299	0.118231	27.6561	0.150765	-0.0261667	0.824625
Q14331;E9PRR7;Q96ND1;Q9BZ01	Protein FRG1	FRG1	3	3	3	24.3953	24.8355	24.1746	24.5777	24.5655	24.3917	24.4685	0.33647	24.5116	0.104044	-0.0431667	0.842259
B4E2P1;Q9BZ67;A8K6L3;E9PRA3;Q96MK6;Q9BZ67-2	FERM domain-containing protein 8	FRMD8	2	2	2	22.9465	23.1375	23.0733	24.9664	24.0166	25.0117	23.0524	0.0971947	24.6649	0.561901	-1.61247	0.00805746
O94915;F5GX82;F2Z2S2;B3KXG5;D6RJI4;O94915-2;Q6AI58;H0Y9X0;Q6ZR29;B3KY15	Protein furry homolog-like	FRYL	11	11	10	25.8138	25.2727	25.6452	25.804	25.5268	25.783	25.5772	0.276879	25.7046	0.154337	-0.127367	0.524784
Q16658;J3KNT0;B3KTA3;B3KTM9;C9JFC0;C9JPH9	Fascin	FSCN1	21	21	21	29.9719	29.6836	29.7138	30.7761	30.5522	30.958	29.7898	0.158453	30.7621	0.203262	-0.972333	0.00283366
Q5CZC0-2;Q5CZC0;J3QTJ6	Fibrous sheath-interacting protein 2	FSIP2	2	2	2	27.5243	26.8231	27.2576	26.5289	26.9116	26.8477	27.2017	0.35393	26.7627	0.205011	0.438933	0.136601
B4DTZ8;Q12841-2;Q12841;Q9BZQ0;C9J5G4	Follistatin-related protein 1	FSTL1	6	6	6	26.0208	25.9737	26.2072	26.3505	26.525	26.2994	26.0672	0.123481	26.3916	0.118291	-0.3244	0.0303331
G3V1D1;G3V192;Q6NZ44;P02794;B3KXC3;Q6NS36;A9JQE1;E9PPQ4;E9PRK8;E9PKY7;Q8TD27	Ferritin;Ferritin heavy chain	FTH1	2	2	2	24.9116	24.9331	25.0266	24.5931	24.8121	24.5303	24.9571	0.0611412	24.6452	0.147939	0.311933	0.0279096
P02792;Q6S4P3;B1Q387;Q4FCH6;B1Q3B3;B1Q3B4	Ferritin light chain;Ferritin	FTL	4	4	4	24.1178	24.1646	23.8046	23.8041	22.9668	23.9173	24.029	0.19574	23.5627	0.519188	0.466267	0.219234
Q9C0B1;B3KU60;F8WCB8;Q9C0B1-4;Q9C0B1-2;X6R3I0;B4DHN4	Alpha-ketoglutarate-dependent dioxygenase FTO	FTO	6	6	6	25.3594	24.8893	25.4932	25.6634	25.6247	25.8698	25.2473	0.317173	25.7193	0.131765	-0.472	0.0759635
Q8IY81;B4DKU3;J3KS36;J3QSE2	pre-rRNA processing protein FTSJ3	FTSJ3	19	19	19	29.4777	29.8281	30.2349	28.8998	29.1783	28.9655	29.8469	0.37895	29.0145	0.145581	0.832367	0.0237685
Q8N1G2;H0YCQ1;H0Y4T0;Q5T7F5	Cap-specific mRNA (nucleoside-2-O-)-methyltransferase 1	FTSJD2	7	7	7	25.5976	25.1429	25.3455	25.3146	25.3368	25.7734	25.362	0.227799	25.4749	0.258718	-0.112933	0.600743
B4E0X8;Q96AE4-2;Q96AE4;E9PEB5;B4DWL1;B4DT31;Q59FU3;Q6PJY1;C9JSZ1;M0QYG1	Far upstream element-binding protein 1	FUBP1	23	23	21	30.613	30.242	30.2979	30.6005	30.5537	30.8648	30.3843	0.200022	30.673	0.167744	-0.2887	0.127931
Q96I24;Q96I24-2	Far upstream element-binding protein 3	FUBP3	19	18	18	29.3916	29.0221	29.1599	29.2904	29.0403	29.5336	29.1912	0.186728	29.2881	0.246658	-0.0969	0.616276
P04066;B7Z362	Tissue alpha-L-fucosidase	FUCA1	3	3	3	24.8025	25.5142	25.1593	25.8372	25.2736	25.1151	25.1587	0.35585	25.4086	0.379516	-0.249967	0.452094
Q9BTY2;Q7Z6V1	Plasma alpha-L-fucosidase	FUCA2	5	5	3	26.4769	26.578	26.5438	26.2987	26.2923	26.293	26.5329	0.0514238	26.2947	0.00351046	0.238233	0.00132043
Q59H57;B4DR70;P35637-2;A8K4H1;Q8TBR3;P35637;Q13344;H3BPE7;Q70T18	RNA-binding protein FUS	FUS	7	7	5	30.6072	30.3465	30.3927	29.755	29.8943	30.109	30.4488	0.13911	29.9194	0.178333	0.529367	0.0154257
Q9BYC5-3;G3XAD2;Q9BYC5;A8K8P8	Alpha-(1,6)-fucosyltransferase	FUT8	2	2	2	23.4578	23.6016	22.6753	21.6362	23.2096	23.4543	23.2449	0.4985	22.7667	0.986657	0.4782	0.495356
B4DXZ6;P51114;P51114-2;P51114-3;E9PFF5;B4DM21;E7EU85;B4DGH9;C9JAJ4;C9IZ22;C9JZE0;C9JY20;C9J5B4	Fragile X mental retardation syndrome-related protein 1	FXR1	20	20	6	29.6724	29.6625	29.6782	30.0605	29.9525	30.0799	29.671	0.00793872	30.031	0.0686429	-0.359933	0.000835961
P51116;B4DFH8	Fragile X mental retardation syndrome-related protein 2	FXR2	7	5	4	25.1569	24.9419	22.5851	25.1593	25.1149	25.3739	24.228	1.42682	25.216	0.138507	-0.988067	0.298505
Q96DB9;F5H4X8;B4E1W5;Q96DB9-2;Q8IWS1	FXYD domain-containing ion transport regulator 5	FXYD5;KCT1	2	2	2	25.7383	25.8061	26.1478	21.9302	24.9023	24.8643	25.8974	0.219487	23.8989	1.70508	1.99847	0.114346
Q9BQS8;Q9BQS8-4;Q9BQS8-3;Q9BQS8-2;C9J2W6;H7BZ74	FYVE and coiled-coil domain-containing protein 1	FYCO1	3	3	3	21.2667	27.9794	21.7173	27.4092	23.1814	22.3726	23.6545	3.75227	24.3211	2.7048	-0.6666	0.815182
Q14332;Q86UZ8;O75084	Frizzled-2;Frizzled-7	FZD2;FZD7	4	4	4	24.9838	25.3668	25.2495	25.3454	25.1881	25.2789	25.2	0.196233	25.2708	0.0789622	-0.0707667	0.593343
B4E236;B7ZB79;O60353-2;O60353;B2R9H9;E5RJG0;F5H831;B4DL33;G5EA13	Frizzled-6	FZD6	2	2	2	23.2228	22.8144	22.1712	22.7594	20.5227	21.621	22.7361	0.530151	21.6344	1.11841	1.10177	0.197976
Q13283;Q53HH4;Q6FI03;Q32P45;Q6ZP53;F5H4D6;B7Z8K4;E5RIZ6;E5RIF8;E5RH42;Q5HYE9;E5RJU8;E5RI46;E5RH00	Ras GTPase-activating protein-binding protein 1	G3BP1;G3BP	19	19	17	31.1143	30.9071	31.0885	31.3756	31.2924	31.4752	31.0366	0.112918	31.3811	0.0915225	-0.344433	0.0148
Q9UN86-2;A8K6V7;Q9UN86;D6RAC7;D6RB17;D6RE13;D6RBW8;D6RGJ4;D6RBM9;D6REX8;D6RBR0;D6R9X5;D6R9A4	Ras GTPase-activating protein-binding protein 2	G3BP2	14	12	12	30.0641	29.8932	29.9837	30.1783	30.2133	30.4053	29.9803	0.0854997	30.2656	0.122214	-0.2853	0.0295693
P11413;P11413-3;P11413-2;A8K8D9;Q2VF42;B4DYA7;Q2Q9H2;Q2Q9B7;E7EUI8;Q0PHS1;E7EM57;E9PD92;Q0PHS5;A7IZZ3;Q0PHS6;A2IBT6;B6ZHS6	Glucose-6-phosphate 1-dehydrogenase	G6PD	24	24	22	30.47	30.2656	30.0594	31.187	31.1378	31.3397	30.265	0.205301	31.2215	0.105279	-0.9565	0.00199227
Q0PHS4		G6PD	4	2	2	26.5297	26.2069	26.2675	27.253	27.1037	27.4241	26.3347	0.171572	27.2603	0.160324	-0.925567	0.00240724
P10253;A0A024R8Q1;I3L0S5;I3L3L3	Lysosomal alpha-glucosidase;76 kDa lysosomal alpha-glucosidase;70 kDa lysosomal alpha-glucosidase	GAA	13	13	7	28.9383	29.1936	28.9393	29.1104	29.099	28.8723	29.0237	0.14711	29.0272	0.134297	-0.0035	0.977179
P60520;H3BQ50;H3BSM5	Gamma-aminobutyric acid receptor-associated protein-like 2	GABARAPL2	3	3	3	25.9193	25.6632	25.6847	26.1074	26.312	26.1801	25.7557	0.14206	26.1998	0.103718	-0.4441	0.0119388
Q8IYS3;Q53FW7;Q06546;B2R8X4	GA-binding protein alpha chain	GABPA;GABPAP	2	2	2	24.2292	23.8809	23.8029	24.1829	23.6269	23.7508	23.971	0.226983	23.8535	0.29189	0.117467	0.611432
Q8TAE8;Q7LAX7	Growth arrest and DNA damage-inducible proteins-interacting protein 1	GADD45GIP1	6	6	6	26.4949	26.8616	26.6683	25.886	26.3321	26.0356	26.6749	0.18344	26.0846	0.227045	0.590367	0.0248245
O14976;Q59HA5;B4DS37;O14976-2;D6RF16;D6RC24;D6RAQ7;D6RE78;D6RAW3;Q86U72;B3KUQ6;Q6P490	Cyclin-G-associated kinase	GAK	6	6	6	25.4253	25.0984	25.2579	25.2787	25.0089	25.4395	25.2605	0.163466	25.2424	0.217587	0.0181667	0.913527
Q14376;A0A024RAH5;Q5QPP1;Q5QPP3;B3KQ39;Q5QPP4;A0A024RAB7;Q5QPP9	UDP-glucose 4-epimerase	GALE	7	7	7	25.8468	26.7739	26.2626	27.3049	26.9588	27.3324	26.2944	0.464369	27.1987	0.208214	-0.904267	0.0370174
P51570;P51570-2;Q6ZP37;K7ERJ9;B4E1A8;Q71UH7;E5LAN0;D1MI96;K7ERN9;K7EII7	Galactokinase	GALK1	7	7	7	25.9362	25.7646	25.9174	26.7079	26.6162	26.8588	25.8727	0.0941168	26.7276	0.122498	-0.8549	0.000661989
Q05BM8;F5GY99;Q10472;A8KAJ7;K7EJV8;Q68VJ7	Polypeptide N-acetylgalactosaminyltransferase 1;Polypeptide N-acetylgalactosaminyltransferase 1 soluble form	GALNT1	4	4	3	23.2807	23.6447	23.4134	22.4785	23.1324	23.2475	23.4463	0.184212	22.9528	0.414768	0.493467	0.132774
Q86SR1-2;Q86SR1;Q86SR1-3;D3DQI7;Q4G0E1;F2Z2M7;Q86SR1-4;C9JGD4;Q49A17-2;Q49A17	Polypeptide N-acetylgalactosaminyltransferase 10	GALNT10	4	4	4	24.689	24.5334	24.9371	23.051	24.0794	23.2588	24.7198	0.203609	23.4631	0.543779	1.25677	0.0199663
Q10471;G3V1S6;B7Z6K2;B7Z462;B7Z8V8;Q8N4A0-2;F8VUJ3;Q8N4A0	Polypeptide N-acetylgalactosaminyltransferase 2;Polypeptide N-acetylgalactosaminyltransferase 2 soluble form	GALNT2	21	21	21	30.586	30.8361	30.6863	30.3122	30.4294	30.0854	30.7028	0.125864	30.2757	0.174886	0.427133	0.0264501
Q14435;B2R8J0;C9J2C3;E7EUL0;Q68VJ6;Q14435-2;H7BZS4;C9J388	Polypeptide N-acetylgalactosaminyltransferase 3	GALNT3	16	16	16	29.8075	29.9542	29.8261	29.4872	29.7048	29.3319	29.8626	0.0798712	29.508	0.187315	0.354633	0.0393013
B4DL56;Q8NCL4;Q24JS2;D7UNW5;S4R3S5;S4R3A9;B3KRZ8;S4R310;S4R345;S4R3M3	Polypeptide N-acetylgalactosaminyltransferase 6	GALNT6	9	9	9	26.9498	27.1119	26.9784	26.7993	26.806	26.5895	27.0134	0.0865223	26.7316	0.123108	0.281767	0.0315731
Q86SF2;H0YAH3;H0YAK0;E9PBY3;Q68VJ4;Q4W5F7;B4DIB4	N-acetylgalactosaminyltransferase 7	GALNT7	23	23	23	30.0263	30.368	30.2957	29.7577	29.8004	29.5733	30.23	0.180075	29.7105	0.120693	0.519533	0.0142487
Q14353;Q14353-2;B4DMJ3;K7EM34	Guanidinoacetate N-methyltransferase	GAMT	3	3	3	23.6552	23.9621	23.9347	24.6563	24.6244	25.4652	23.8507	0.169833	24.9153	0.476494	-1.06463	0.0218619
Q9H2C0;B3KTC3	Gigaxonin	GAN	3	3	3	23.7044	23.6041	23.5142	24.891	24.3949	23.0984	23.6076	0.0951474	24.1281	0.925603	-0.520533	0.387439
Q14697-2;E9PKU7;B4DZ53;E9PNH1;Q14697-3	Neutral alpha-glucosidase AB	GANAB	44	44	2	32.9506	33.1171	32.9543	33.0993	33.2179	33.0369	33.0073	0.0950787	33.118	0.0919427	-0.1107	0.220747
Q9BS14		GANAB	9	2	0	25.1218	25.2845	25.2974	24.9322	25.3489	25.4933	25.2346	0.0978716	25.2581	0.291354	-0.0235667	0.900759
P04406;Q2TSD0;E7EUT5;Q0QET7;A4UCT1;B4DRV9;Q16768;O14556	Glyceraldehyde-3-phosphate dehydrogenase	GAPDH	15	15	2	34.2318	33.9157	33.8831	34.9568	34.6065	34.956	34.0102	0.192602	34.8398	0.202015	-0.829567	0.00675442
Q14C86-4;Q14C86-5;Q14C86-2;Q14C86;Q14C86-6;F8W9S7;Q14C86-3;B3KN67;B3KTX2;C9IZ08;B4DK42;B4DGD8;H0Y7I9;B0QZ65;H0Y4E7;B3KMM3;C9IZX9	GTPase-activating protein and VPS9 domain-containing protein 1	GAPVD1	21	21	21	28.3997	28.0273	27.9689	28.4513	28.4577	28.5548	28.132	0.233695	28.4879	0.0579966	-0.355967	0.0625983
Q9NY12-2;Q9NY12	H/ACA ribonucleoprotein complex subunit 1	GAR1	4	4	4	27.6926	28.0692	28.14	27.5054	27.4435	27.1253	27.9673	0.240488	27.3581	0.203944	0.6092	0.0286668
P41250;Q75MN1;H7C443;F8WCK4	Glycine--tRNA ligase	GARS	29	29	29	30.5032	30.2085	30.2787	30.7021	30.6455	30.8979	30.3301	0.153935	30.7485	0.132443	-0.418367	0.0234093
Q3B7A7;P22102;Q59HH3;B4DJ93;P22102-2;Q15374;F8WD69;C9JBJ1;C9JTV6;C9JZG2;C9JKQ7;O14660;Q71VH3;H7C366	Trifunctional purine biosynthetic protein adenosine-3;Phosphoribosylamine--glycine ligase;Phosphoribosylformylglycinamidine cyclo-ligase;Phosphoribosylglycinamide formyltransferase	GART	37	37	37	30.6258	30.192	30.4023	31.1315	30.9717	31.217	30.4067	0.216933	31.1067	0.124511	-0.700033	0.0083544
Q14393-5;Q14393-4;B4DZY7;Q14393-3;Q14393-2;Q14393;J3KP07;Q658L2	Growth arrest-specific protein 6	GAS6	3	3	3	24.1592	24.1628	23.9983	23.753	23.957	23.9105	24.1068	0.0939521	23.8735	0.106915	0.233267	0.0469299
Q86YP4-2;Q86YP4;Q86YP4-3;V9GYX5;C9JVY3;V9GY85;H7C3H1;C9JMI3;C9JGN4;C9JHD7;C9JJK9;F5H7D9;B4E0Q6;B4DKZ7	Transcriptional repressor p66-alpha	GATAD2A	5	5	4	25.8679	25.9978	26.2149	25.9755	25.766	26.1881	26.0269	0.175317	25.9765	0.211052	0.0503333	0.766574
Q8WXI9;B3KSZ4	Transcriptional repressor p66-beta	GATAD2B	3	2	2	24.767	24.5168	24.8045	24.1547	24.8209	25.1063	24.6961	0.156406	24.694	0.488334	0.00213333	0.994596
O43716;H0YIV9;J3KMY1;F8VRU3	Glutamyl-tRNA(Gln) amidotransferase subunit C, mitochondrial	GATC	2	2	2	25.1907	25.7944	25.4307	24.4239	24.6817	24.7245	25.4719	0.303955	24.61	0.16261	0.8619	0.0123434
A6NHX0;A6NNH0	GATS-like protein 2;GATS-like protein 1	GATSL2;GATSL1	2	2	2	22.2499	22.4312	23.0029	23.6532	23.499	23.769	22.5613	0.393005	23.6404	0.135454	-1.07907	0.010855
B7Z6S9;P04062-4;B7Z7G9;P04062-2;P04062;D3DV87;B7Z6E6;B2R6A7;F5H241;B7Z731;P04062-5;P04062-3;B3KQW3;B4DHT6;B4DMV8	Glucosylceramidase	GBA	11	11	11	28.1369	28.2582	28.1457	27.8633	27.9489	27.5574	28.1803	0.0676355	27.7899	0.205821	0.3904	0.0354876
O75323;O75323-2;C9K068;H7C333;C9J7B1;F8WBI5	Protein NipSnap homolog 2	GBAS	7	7	7	27.7958	28.0007	27.7448	27.2228	27.0249	27.1306	27.8471	0.135444	27.1261	0.0990267	0.721	0.00174031
B4DNJ3;E9PGM4;B4DUF1;Q04446;Q59ET0	1,4-alpha-glucan-branching enzyme	GBE1	9	9	9	26.2622	26.1378	26.2228	26.8771	26.8363	26.9518	26.2076	0.0635777	26.8884	0.0585733	-0.6808	0.000167268
Q149P1;Q149P0;Q92538;Q05BW6;Q504U7	Golgi-specific brefeldin A-resistance guanine nucleotide exchange factor 1	GBF1	21	21	21	27.5733	27.3201	27.5506	27.2562	27.4198	27.3986	27.4813	0.140093	27.3582	0.0889683	0.123133	0.268115
Q5D1D5;Q59H47;B4E1L5;H3BNS1		GBP3	6	6	1	26.0067	25.6921	25.7347	25.9008	25.9709	26.2211	25.8112	0.170671	26.0309	0.168378	-0.219767	0.18755
Q96PP9;D3DT27	Guanylate-binding protein 4	GBP4	3	3	3	24.211	24.2784	24.1089	23.8361	23.4095	22.5253	24.1994	0.0853399	23.257	0.66858	0.942467	0.0726103
H7C2Z6;H7BXD5;B7Z322;P28676;C9JIZ3;C9JV47;C9JWQ8	Grancalcin	GCA	6	6	6	27.3751	27.5801	27.5189	27.4874	27.4241	27.3566	27.4914	0.105237	27.4227	0.0654112	0.0686667	0.391486
Q96CN9;B2RDB1;B3KS56	GRIP and coiled-coil domain-containing protein 1	GCC1	3	3	3	23.7739	23.5782	22.1085	24.3156	21.5943	22.9928	23.1535	0.9103	22.9676	1.36083	0.185967	0.853624
Q8IWJ2;D3DX70;B8ZZW2;B8ZZA5;B3KR21;H7BYJ9;A0PJA5;U3KQE0;U3KPU4	GRIP and coiled-coil domain-containing protein 2	GCC2	13	13	12	26.6334	26.4801	26.5983	26.4184	26.6561	26.622	26.5706	0.0803162	26.5655	0.128528	0.0051	0.956318
Q92947-2;Q92947;K7EKT3;B4DK85;K7EKH1;B4DQF2;K7EQ99;K7ESA6;K7ES74;K7ERX1;B4DUY0	Glutaryl-CoA dehydrogenase, mitochondrial	GCDH	5	5	5	26.5941	26.5089	26.5996	26.0949	26.3914	26.1616	26.5675	0.0508524	26.216	0.155547	0.351567	0.0204572
B4E2I4;E1CEI4;P48506;H0YAB6	Glutamate--cysteine ligase catalytic subunit	GCLC	2	2	2	23.9119	22.8736	21.5311	22.1814	22.949	22.5697	22.7722	1.19363	22.5667	0.383809	0.2055	0.79059
P48507;D3DT44;M5A959	Glutamate--cysteine ligase regulatory subunit	GCLM	5	5	5	27.3114	27.155	26.8938	27.9263	27.9879	28.3047	27.1201	0.21098	28.073	0.203037	-0.9529	0.00487538
Q6QN92;Q53XL7;P23434;Q6IAT2;H3BNV1	Glycine cleavage system H protein, mitochondrial	GCSH	3	3	3	26.7832	27.2518	27.0375	26.8093	26.757	26.1811	27.0242	0.234584	26.5825	0.348576	0.4417	0.142737
B4DIH2;Q8TB36-2;Q8TB36	Ganglioside-induced differentiation-associated protein 1	GDAP1	2	2	2	23.4522	23.7451	23.7502	24.1238	24.1728	23.7588	23.6492	0.170597	24.0185	0.226209	-0.3693	0.0869078
Q9NZC3;B2R7B1;H3BU22;A0A024QYU1	Glycerophosphodiester phosphodiesterase 1	GDE1	3	3	3	25.1308	25.2462	25.1478	24.8945	25.1856	24.9728	25.1749	0.0623013	25.0176	0.15064	0.1573	0.169975
P31150;B4DHX4;B4DH24;G5E9U5;B4E070	Rab GDP dissociation inhibitor alpha	GDI1	15	8	8	25.7307	25.1139	21.1721	26.4946	26.4846	26.7951	24.0056	2.47316	26.5914	0.176451	-2.58587	0.145155
P50395;E7EU23;B4DLV7;P50395-2;Q5SX87;B3KVE3;Q8TB95;Q5SX91;V9GYF8;Q5SX90;V9GYJ7	Rab GDP dissociation inhibitor beta	GDI2	28	28	15	30.9086	30.6579	30.6635	31.7976	31.6697	31.9076	30.7433	0.143153	31.7916	0.119062	-1.0483	0.000619421
Q7L5L3-1;Q7L5L3	Glycerophosphodiester phosphodiesterase domain-containing protein 3	GDPD3	3	3	3	24.8927	23.1058	25.0899	24.9377	24.673	24.4478	24.3628	1.09305	24.6862	0.245215	-0.323367	0.643342
Q9HC39;Q9HBB9;I3L2C7;Q8WUM5;P57678;I3L399;I3L4A4;E7EN12;B4DZ29;I3L4M4	Gem-associated protein 4	GEMIN4	16	16	16	28.1849	27.9721	27.9813	28.1275	27.9455	28.2102	28.0461	0.120292	28.0944	0.135419	-0.0483	0.66818
B7ZLC9;Q8TEQ6;Q58EZ8	Gem-associated protein 5	GEMIN5	29	29	29	28.8656	28.5669	28.6967	28.7381	28.6861	28.8967	28.7097	0.149776	28.7736	0.109704	-0.0639	0.583173
Q8WXD5;B9A037;B8ZZ85	Gem-associated protein 6	GEMIN6	3	3	3	23.5011	21.0066	22.0127	23.8862	22.7389	23.1882	22.1735	1.255	23.2711	0.578125	-1.09763	0.240865
Q7L5D6;Q7L5D6-2;A0A024R847;C9JPA8;C9JY46;C9JHN8	Golgi to ER traffic protein 4 homolog	GET4	5	5	5	26.83	26.2829	26.4851	26.7227	26.7455	26.7529	26.5327	0.276634	26.7404	0.0157408	-0.2077	0.263967
H3BRD2;P55789;Q9H2X5;H3BRW3;P55789-2;H3BQQ4;Q9UQK8;Q9NY86	FAD-linked sulfhydryl oxidase ALR	GFER;ALR	2	2	2	23.8832	24.0669	24.0062	21.8489	23.5306	22.5558	23.9854	0.0935941	22.6451	0.844399	1.34033	0.0523033
Q969S9;Q969S9-2;Q969S9-3;Q969S9-4;Q969S9-5;D6RAL1;D6RF75	Ribosome-releasing factor 2, mitochondrial	GFM2	16	16	16	28.1628	28.5213	28.1874	28.0958	28.2224	28.1318	28.2905	0.200257	28.15	0.0652328	0.1405	0.312227
Q06210-2;Q06210;O94808;B3KMR8;B2RB90;B4DN38;B3KM63;E5RJP4	Glutamine--fructose-6-phosphate aminotransferase [isomerizing] 1	GFPT1	31	31	31	29.9379	29.645	29.695	30.5955	30.4793	30.7552	29.7593	0.15668	30.61	0.13852	-0.8507	0.00213945
Q9NZ52-2;Q9NZ52;Q9NZ52-3;B7Z456;J3KSS7;Q9NZ52-4;A8K6M0;A8K6I6;J3QS87;J3KS27;J3QRK7;J3QRS8;J3KRM3;J3KTR5;B7Z9A2;J3KSG3;J3QRP3;B7Z7R9;B7Z1E9	ADP-ribosylation factor-binding protein GGA3	GGA3	6	6	6	24.5139	24.2679	24.5388	24.7597	24.8497	25.053	24.4402	0.149735	24.8875	0.150253	-0.447267	0.0217319
O75223;M0QZK8;O75223-3;B3KMN7;B8ZZK2;H7BZK5;O75223-2;O75223-4	Gamma-glutamylcyclotransferase	GGCT	7	7	7	26.5602	26.228	26.0663	27.5005	27.1891	27.6525	26.2848	0.251807	27.4474	0.236225	-1.16253	0.0043076
Q53GV4;P38435;A7YA96;B4DQW4;P38435-2;F8WDU9	Vitamin K-dependent gamma-carboxylase	GGCX	4	4	4	24.5499	25.1811	24.7135	24.0928	24.2736	24.2018	24.8148	0.327574	24.1894	0.0910356	0.625433	0.033336
Q92820;A8K335;B4DVI2	Gamma-glutamyl hydrolase	GGH	9	9	9	28.0172	28.1045	27.9746	27.894	27.9805	27.9113	28.0321	0.0662194	27.9286	0.0457715	0.1035	0.0899141
Q5VT94;B4DSV8;Q9H3K2;B4DPG9;B4DNL0;Q9Y6G2;Q6FIA7;Q658I8;Q9P099	Growth hormone-inducible transmembrane protein	GHITM	3	3	3	27.1958	27.4139	27.3686	26.8316	26.4686	26.5507	27.3261	0.115094	26.617	0.190357	0.709133	0.00525333
Q9NWU2	Glucose-induced degradation protein 8 homolog	GID8	4	4	4	25.5103	25.6966	25.633	25.1678	25.0129	25.6528	25.6133	0.0946995	25.2778	0.333839	0.335467	0.169358
Q2TU84;P17174;B7Z7E9;B7Z1I2	Aspartate aminotransferase;Aspartate aminotransferase, cytoplasmic	GIG18;GOT1	14	14	14	28.819	28.4713	28.477	29.6773	29.5187	29.8455	28.5891	0.19912	29.6805	0.163423	-1.0914	0.00183567
E7ESB6;Q6Y7W6-4;Q6Y7W6-5;A0A024R4A5;Q6Y7W6;I1E4Y6;C9JHW1;B4DRT8;Q6Y7W6-3;E9PC50;B4DZM1;F8WCD5;C9JPV7;C9JXQ0;C9J0V6;C9JHT0;C9JRZ2;B4DLU7;C9JW88;C9JH78;C9IYH5;C9J7G1;B8ZZD2	PERQ amino acid-rich with GYF domain-containing protein 2	GIGYF2	8	8	8	25.7878	25.4183	25.7078	25.4504	25.3834	25.702	25.638	0.194397	25.5119	0.167977	0.126033	0.44337
E7EQ95;B4DGH0;Q14691	DNA replication complex GINS protein PSF1	GINS1	2	2	2	24.9065	24.4514	24.7067	25.0159	25.0041	24.9045	24.6882	0.228113	24.9748	0.0611955	-0.286633	0.103412
Q9Y248	DNA replication complex GINS protein PSF2	GINS2	4	4	1	24.8872	24.7244	24.7356	24.357	24.966	25.486	24.7824	0.0909321	24.9363	0.565084	-0.153933	0.665571
Q9BRX5;Q9BRX5-3;Q9BRX5-2	DNA replication complex GINS protein PSF3	GINS3	4	4	4	25.8389	25.22	25.6027	25.6578	25.8957	25.8511	25.5539	0.312326	25.8015	0.126458	-0.247667	0.271948
Q9BRT9;E5RFF9;B4DRD5	DNA replication complex GINS protein SLD5;DNA replication complex GINS protein SLD5, N-terminally processed	GINS4	4	4	4	25.6233	25.4354	25.6526	25.8348	25.5291	25.7307	25.5704	0.117856	25.6982	0.15542	-0.127767	0.31994
O14908;A8K2I7;K7EM11;O14908-2;K7ELJ2;Q8TF64	PDZ domain-containing protein GIPC1	GIPC1	7	7	7	27.6761	27.6895	27.5453	27.9281	27.7244	28.2596	27.637	0.0796679	27.9707	0.270131	-0.333733	0.109384
B4DMF7;J3QRU8;Q9Y2X7;Q9Y2X7-3;Q59FC3;B4DS81;J3QL89;J3QLH1;Q7Z2E5;Q6PIN6	ARF GTPase-activating protein GIT1	GIT1;DKFZp686G1540	4	4	4	24.7126	24.0068	24.3504	24.5154	24.0595	24.4377	24.3566	0.352941	24.3375	0.243898	0.0190667	0.942338
Q53HF3;P06280;B4DLT5;V9GYN5	Alpha-galactosidase A	GLA	5	5	5	24.8017	24.5937	24.2714	24.1272	24.5804	24.4162	24.5556	0.267195	24.3746	0.229446	0.181	0.423688
P16278-3;Q53G40;P16278;B7Z6Q5;Q53H18;P16278-2;E7EQ29;B7Z5H9;C9J539;C9J4G9;C9JF15	Beta-galactosidase	GLB1	7	7	7	26.8943	27.0166	27.1501	26.267	26.6116	26.6767	27.0203	0.127941	26.5184	0.220167	0.5019	0.0269312
H0YCY4;Q8IW92;Q8NCG3;H0YDY6	Beta-galactosidase-1-like protein 2	GLB1L2	6	6	6	24.7878	25.0894	25.3019	23.9215	24.5083	23.8832	25.0597	0.258334	24.1043	0.350369	0.955367	0.0190823
Q53GS7;B3KMG0;A8K3B8;Q53GS7-2	Nucleoporin GLE1	GLE1	5	5	5	25.6619	25.0468	25.6562	24.9589	25.0253	25.1521	25.455	0.353494	25.0454	0.098161	0.409533	0.125314
Q92896;Q92896-2;Q92896-3;H3BM42;Q6ZMF1;H3BQU9;H3BQT1;H3BRD8;REV__B7Z395	Golgi apparatus protein 1	GLG1	30	30	30	29.8283	30.0826	29.976	29.5929	29.8063	29.5694	29.9623	0.127702	29.6562	0.13052	0.3061	0.0439644
P48060;B4E3S5;P48060-2;F6VVE8	Glioma pathogenesis-related protein 1	GLIPR1	2	2	2	23.4128	22.7602	22.591	24.726	23.5317	23.7956	22.9213	0.433949	24.0178	0.627381	-1.09643	0.0675207
Q5VZR0;Q9H4G4;D3DRP5;B4DQC5	Golgi-associated plant pathogenesis-related protein 1	GLIPR2;C9orf19	2	2	2	22.2436	22.0451	23.4785	26.1055	25.6142	25.2664	22.5891	0.77664	25.662	0.42159	-3.07297	0.00382827
Q92990-2;B4DJ85;Q92990;M0QX84;M0QXG8	Glomulin	GLMN	4	4	4	25.033	24.0996	24.6641	25.0391	25.1988	25.2947	24.5989	0.470103	25.1775	0.12912	-0.578633	0.108972
Q04760;Q04760-2;V9HW62	Lactoylglutathione lyase	GLO1	10	10	10	28.8791	28.4929	28.6366	29.5852	29.4133	29.6198	28.6695	0.195195	29.5394	0.110596	-0.8699	0.00255927
Q9HC38-2;A8K8F0;B4DX01;Q9HC38;Q9Y3E8;I3L3Q4;B7Z403;Q9HC38-3;B3KV49;I3L1F4;I3L1I0;I3NI27;I3NI24;I3L2C2;I3L277	Glyoxalase domain-containing protein 4	GLOD4;C17orf25	10	10	10	27.3723	27.1516	27.1767	28.0022	27.8086	28.1875	27.2335	0.120829	27.9994	0.189465	-0.7659	0.00412022
P35754	Glutaredoxin-1	GLRX	2	2	2	23.3015	21.3717	22.3045	23.9386	24.0404	23.9597	22.3259	0.965078	23.9796	0.0537292	-1.65367	0.041419
O76003	Glutaredoxin-3	GLRX3	11	11	11	28.8393	28.5488	28.6811	29.4697	29.3253	29.5035	28.6897	0.145442	29.4328	0.0946476	-0.7431	0.00176324
Q86SX6	Glutaredoxin-related protein 5, mitochondrial	GLRX5	3	3	3	27.3187	27.5428	27.5694	26.5997	26.5797	26.3339	27.477	0.137707	26.5044	0.148024	0.972533	0.00113395
O94925-3;O94925;A8K132;B3KM58;Q53TX0;Q68D38;H7BZD1;B8ZZC5;Q53S89;O94925-2;Q53RX0;B7Z509;H7C201	Glutaminase kidney isoform, mitochondrial	GLS	17	17	13	30.5233	30.7012	30.5131	30.3977	30.5178	30.2969	30.5792	0.105778	30.4041	0.11059	0.175067	0.118608
Q68CQ7;C9J880;Q68CQ7-2;C9JA13;C9JPK4	Glycosyltransferase 8 domain-containing protein 1	GLT8D1	5	5	5	21.1521	25.2405	24.0842	23.5332	25.1838	21.109	23.4923	2.1075	23.2753	2.0496	0.216933	0.904466
F5H0U5;Q9NZD2;E7CEM8;F5GZ49;I3P687;H0YFS9	Glycolipid transfer protein	GLTP	5	5	5	24.9328	24.6995	24.7626	25.2436	25.5454	25.8309	24.7983	0.120678	25.54	0.293688	-0.741667	0.0155293
B4E013;B4DND9;Q7L4X7;Q96CS0;Q9NZM5;Q53YP0;B4E1N4;B4DVK1;M0QX73;M0QZ34	Glioma tumor suppressor candidate region gene 2 protein	GLTSCR2	8	8	8	27.8141	27.9584	28.4069	27.4918	27.4758	27.2954	28.0598	0.309135	27.421	0.109067	0.6388	0.0279085
P15104;B4DWM6;Q9NSP3;Q2TU80;A1L199	Glutamine synthetase	GLUL	4	4	4	26.8825	26.4451	26.7562	26.8092	26.7367	27.0544	26.6946	0.225112	26.8668	0.16649	-0.172167	0.346876
Q49A26-5;K7EMM8;Q49A26-2;Q49A26;D3DUE6;Q49A26-4;Q49A26-3;D3DUE7;K7EQB2	Putative oxidoreductase GLYR1	GLYR1;N-PAC	9	9	9	27.4032	27.4281	27.469	26.6281	26.8553	26.7124	27.4334	0.0332226	26.7319	0.114853	0.7015	0.000527996
P17900;Q14427;H0YBY3;E5RJD0;B4DQM5	Ganglioside GM2 activator;Ganglioside GM2 activator isoform short	GM2A	2	2	2	24.5761	24.9908	24.7235	24.9518	25.0863	24.5134	24.7635	0.210219	24.8505	0.299583	-0.0870333	0.701532
O60547;O60547-2;B2R9X3	GDP-mannose 4,6 dehydratase	GMDS	8	8	8	26.696	26.3937	26.5125	26.9299	27.0298	26.9996	26.5341	0.1523	26.9864	0.051235	-0.452367	0.00818366
P60983;G3V4P8;Q9BS35;Q59G69;G3V3X4;M0QYG8;M0R1D2;M0R0C1;M0QYJ8;Q8TDZ6;O60234	Glia maturation factor beta	GMFB	5	5	5	25.9993	26.0738	25.7043	27.2564	26.62	27.1473	25.9258	0.195408	27.0079	0.340331	-1.0821	0.00880202
Q96IJ6;Q96IJ6-2;C9J255;F8WD54;B4DJR0;C9JAH0	Mannose-1-phosphate guanyltransferase alpha	GMPPA	3	3	3	24.3941	24.2536	24.0279	24.7352	24.4441	24.7357	24.2252	0.184744	24.6383	0.168211	-0.413133	0.0457455
Q9Y5P6;Q9Y5P6-2	Mannose-1-phosphate guanyltransferase beta	GMPPB	4	4	4	24.4685	23.8138	24.3304	24.7289	24.8911	25.0017	24.2042	0.345104	24.8739	0.137211	-0.669667	0.0354168
Q86SZ5;H0YMB3;Q9P2T1-3;H0YLV5;Q9P2T1;Q9P2T1-2;Q6PKC0;H0YNJ6;H0YNS9;H0YLB8;Q7Z527;H0YKE1;H0YN22;H0YK13;H0YMW6;H0YK71;H0YNH0	GMP reductase 2;GMP reductase	GMPR2	3	3	3	24.5927	23.8616	23.1117	24.5051	25.2834	25.0673	23.8553	0.74052	24.9519	0.401771	-1.0966	0.0872127
P49915;Q53F90;B4DUT7;P49915-2	GMP synthase [glutamine-hydrolyzing]	GMPS	31	31	31	30.7544	30.2494	30.599	31.1045	30.995	31.2097	30.5343	0.258649	31.1031	0.107357	-0.5688	0.0244946
Q59FM5;P29992;K7EL62	Guanine nucleotide-binding protein subunit alpha-11	GNA11	12	11	6	28.885	29.0705	29.0225	28.9154	28.7801	28.7148	28.9927	0.0962813	28.8034	0.102315	0.189233	0.0799952
Q14344;Q14344-2;B4DWV9	Guanine nucleotide-binding protein subunit alpha-13	GNA13	13	13	12	29.2441	29.37	29.3842	29.0303	29.105	28.7713	29.3328	0.0771151	28.9689	0.175127	0.3639	0.0301061
P30679;A8K5L4;K7EP74;B4DU35	Guanine nucleotide-binding protein subunit alpha-15	GNA15	3	3	3	25.1848	25.164	25.3247	24.8228	24.896	24.5609	25.2245	0.0873967	24.7599	0.176183	0.4646	0.0149541
P63096;P63096-2;C9JPP4;C9JL77	Guanine nucleotide-binding protein G(i) subunit alpha-1	GNAI1	10	3	3	23.6343	23.5518	22.657	25.7947	25.9683	26.0458	23.281	0.542001	25.9363	0.128578	-2.65523	0.00117416
P04899;P04899-6;B3KX51;P04899-3;P04899-5;P04899-2;Q96C71;P04899-4;F5GZL8;B3KP24;Q93020;Q6LCB5;P09471-2;Q6AWC5	Guanine nucleotide-binding protein G(i) subunit alpha-2	GNAI2;WUGSC:H_LUCA16.1	16	16	9	30.7421	30.9143	30.7853	30.7385	30.796	30.6777	30.8139	0.0895917	30.7374	0.0591577	0.0765	0.28469
P08754;P11488;P19087;A8MTJ3;P09471;B3KP89;A2A2R6;H3BTM2;Q8N6I9	Guanine nucleotide-binding protein G(k) subunit alpha	GNAI3	14	8	8	29.6397	29.7768	29.6926	29.6583	29.561	29.4266	29.703	0.0691429	29.5486	0.116344	0.1544	0.119348
P50148;G9FP35;G3V1P7;B7Z581;B1AM21;E7EUG4;Q03113-3;B4DEJ3;E9PC54;Q03113-2;Q8N652;Q8IY73;P19086;Q03113	Guanine nucleotide-binding protein G(q) subunit alpha	GNAQ	12	7	7	27.9509	28.2505	28.0534	28.1197	28.3664	27.8716	28.0849	0.152269	28.1192	0.2474	-0.0343	0.847944
P63092;P63092-4;Q5JWF2;B0AZR9;P63092-3;P63092-2;Q14455;Q5JWF2-2;Q5FWY2;S4R3E3;O60726;Q5JWE9;H0Y7F4;S4R3V9;Q8N2B4;P38405;P38405-2;O75633;Q5JWD1;O75632;H0Y7E8;B4DHG7;K7EQ80;K7EPE2	Guanine nucleotide-binding protein G(s) subunit alpha isoforms short;Guanine nucleotide-binding protein G(s) subunit alpha isoforms XLas	GNAS;GSA	15	14	13	30.0222	30.2137	30.1854	29.9894	29.9724	29.7877	30.1404	0.103366	29.9165	0.111867	0.223933	0.0635401
P62873;B2R6K4;P62873-2;F6UT28;F6X3N5;B1AKQ8;Q71UM6;B3KVK2;Q71UM7;F5H8J8;F5H100;F5H0S8;P16520-2;Q59G26;E9PCP0;P16520;F1T0G4	Guanine nucleotide-binding protein G(I)/G(S)/G(T) subunit beta-1	GNB1	12	7	6	28.7842	28.9935	28.9211	28.4347	28.7588	28.5144	28.8996	0.106294	28.5693	0.168881	0.3303	0.0456075
P62879;E7EP32;C9JXA5;C9JIS1;C9JZN1;B3KPU1	Guanine nucleotide-binding protein G(I)/G(S)/G(T) subunit beta-2	GNB2	12	12	5	31.7497	31.8339	31.7787	31.7695	31.87	31.591	31.7874	0.042774	31.7435	0.141306	0.0439333	0.633439
P63244;J3KPE3;D6RAC2;H0YAF8;H0Y8W2;D6REE5;H0YAM7;D6RHH4;D6R9Z1;D6R9L0;D6RFX4;D6RF23;D6RBD0;D6RFZ9;B4DVD2;H0Y8R5;D6RAU2;E9PD14;B4E0C3;H0Y9P0;D6RHJ5;D6R909;B4DWC6;D6RGK8;D6RDI0;I3QNU9	Guanine nucleotide-binding protein subunit beta-2-like 1	GNB2L1	20	20	20	33.1963	33.1704	33.2437	33.5232	33.4427	33.3841	33.2035	0.0371718	33.45	0.0698367	-0.246533	0.00570197
Q9HAV0;A8K3F6;H7C5J5;C9JD14	Guanine nucleotide-binding protein subunit beta-4	GNB4	11	6	2	27.6357	27.7872	27.6613	27.4822	27.527	27.4127	27.6947	0.081095	27.474	0.0575931	0.220767	0.0183912
Q9UBI6;Q53GD1	Guanine nucleotide-binding protein G(I)/G(S)/G(O) subunit gamma-12;Guanine nucleotide-binding protein subunit gamma	GNG12	4	4	4	29.2897	29.5416	29.4247	28.9742	29.1129	29.0503	29.4187	0.126058	29.0458	0.0694594	0.372867	0.0109299
B4DYK6;P36915;Q0EFC6;Q6P458;B4DWZ0;B7ZAS6;B4DNS8;A2AB27;Q96QB8;P36915-2;Q86Z07;A8MPZ0	Guanine nucleotide-binding protein-like 1	GNL1;HSR1	10	10	10	27.0115	26.5595	26.6373	26.7539	26.8214	27.0196	26.7361	0.241655	26.865	0.138104	-0.128867	0.46753
Q13823;H0YG10;B4DPI9	Nucleolar GTP-binding protein 2	GNL2	13	13	13	28.4291	28.6755	28.7759	27.8389	28.0972	27.9523	28.6268	0.178449	27.9628	0.12947	0.664033	0.00644156
Q9BVP2-2;Q9BVP2;C9JZT7;B4DMU5;C9JYH9	Guanine nucleotide-binding protein-like 3	GNL3	17	17	1	30.33	30.5009	30.6421	29.7989	29.9321	29.7373	30.491	0.156285	29.8228	0.0995689	0.668233	0.00334947
Q05DU1;Q9NVN8	Guanine nucleotide-binding protein-like 3-like protein	GNL3L	3	3	3	23.8899	23.9917	23.765	23.9576	23.7453	24.2244	23.8822	0.113546	23.9758	0.240066	-0.0935667	0.574662
Q53H08;Q53FI2;O15228;B2RAG5;Q59EC9;B4DNM9;Q5TBH8;B3KN78;Q71V38;Q5TBH6	Dihydroxyacetone phosphate acyltransferase	GNPAT	16	16	16	27.2838	27.2298	26.9733	26.8638	27.0049	26.9922	27.1623	0.165891	26.9536	0.0780567	0.208667	0.119984
P46926;A8K3S1;D6RAY7;E7EVU7;D6R9P4;D6RFF8;B3KMV2;B7Z3X4;D6RB13;D6R917;D6RFK5	Glucosamine-6-phosphate isomerase 1	GNPDA1	14	14	10	29.1521	28.7107	28.8863	29.5132	29.356	29.6708	28.9164	0.222231	29.5133	0.1574	-0.596967	0.0191557
G3V4W4;Q96EK6;G3V5E4	Glucosamine 6-phosphate N-acetyltransferase	GNPNAT1	5	5	5	27.0867	26.4474	26.562	27.4901	27.108	27.4805	26.6987	0.340868	27.3595	0.217887	-0.660833	0.0473805
P15586;A8K6V6;B4DTT0;Q7Z3X3;H7C3P4;B4DYH8;F6S8M0;B4E284;H0YFA9;F5H4C6;B4DKX8	N-acetylglucosamine-6-sulfatase	GNS;DKFZp686E12166	9	9	9	27.9217	28.1743	27.9754	27.7206	27.9321	27.6526	28.0238	0.133074	27.7684	0.14576	0.255367	0.0885222
A0A024R869;B4DYI0;Q92805;Q59HA1;R4GNH1	Golgin subfamily A member 1	GOLGA1	9	9	8	26.7299	26.6835	26.5741	26.2824	26.3686	26.3249	26.6625	0.0799947	26.3253	0.0431014	0.3372	0.00301278
Q08379;Q08379-2;B7ZC06;H0Y7B8;Q5HYE0;Q5PXD5;Q6ZPB4	Golgin subfamily A member 2	GOLGA2	19	19	18	29.2862	29.3331	29.2019	28.5925	28.6917	28.7843	29.2737	0.0664825	28.6895	0.0959189	0.584233	0.000973595
Q08378-2;Q08378;Q08378-4	Golgin subfamily A member 3	GOLGA3	11	11	11	26.4823	26.2529	26.4547	26.6911	26.4584	26.3826	26.3966	0.125239	26.5107	0.160762	-0.114067	0.387202
Q13439-3;Q13439-4;Q13439;Q13439-5;H0Y6I0;A8K3D5;C9JHJ5;Q9H2G3;E7EVX2;B4DTF3;Q49A56;C9J0Y3;Q86W71	Golgin subfamily A member 4	GOLGA4	15	15	15	26.8382	26.9436	26.7925	26.5209	26.6458	26.7534	26.8581	0.0774907	26.64	0.116357	0.218067	0.0539963
Q8TBA6-2;Q8TBA6;A8KAL2;B4E1D4;H0YK03	Golgin subfamily A member 5	GOLGA5	7	7	7	26.7008	26.9744	26.5705	26.164	26.2875	26.4274	26.7486	0.206143	26.293	0.131785	0.4556	0.0321191
Q7Z5G4-3;Q7Z5G4	Golgin subfamily A member 7	GOLGA7	3	3	3	25.387	25.811	25.971	25.4566	24.9911	24.5693	25.723	0.301781	25.0057	0.443829	0.717333	0.081587
Q14789;Q14789-2;F1T0J2;E7EU81;H0Y867;B4DTZ9;B4DL98;B4DQW7;Q6PG47;H7C5I7	Golgin subfamily B member 1	GOLGB1	51	51	51	31.2818	31.2148	31.2001	30.5884	30.8046	30.7883	31.2322	0.0435507	30.7271	0.120394	0.505133	0.00239843
O00461;F8W785	Golgi integral membrane protein 4	GOLIM4	22	22	22	29.602	29.8178	29.7786	29.2323	29.6335	29.2472	29.7328	0.114959	29.371	0.227454	0.3618	0.0697756
Q8NBJ4-2;Q8NBJ4;F8WAT9;C9JYM4;C9J941	Golgi membrane protein 1	GOLM1	9	9	9	27.5441	27.5498	27.7733	27.1781	27.4159	27.1543	27.6224	0.130714	27.2494	0.144655	0.372967	0.0295601
Q9H4A6;B3KQ71;B4DWL6;B3KS18;B4DDX1;D6REM1;B3KQJ9	Golgi phosphoprotein 3	GOLPH3	6	6	5	26.8495	26.4301	26.9075	26.8195	26.7717	26.8521	26.729	0.260503	26.8144	0.0404388	-0.0854	0.604678
Q9HD26-2;Q9HD26;F5H1Y4;T1WFC1;T1WEI3;Q9HD26-3	Golgi-associated PDZ and coiled-coil motif-containing protein	GOPC	5	5	5	25.351	24.4499	24.954	25.515	25.127	24.2869	24.9183	0.45161	24.9763	0.627766	-0.058	0.902913
Q9BQQ3-2;G3V0G1;Q9BQQ3;C9J9V9;H7C0J2;C9JBH8;B4DTM0;C9J0V5;Q9BQQ3-3;B4E1H8	Golgi reassembly-stacking protein 1	GORASP1	2	2	2	24.216	24.3934	23.8469	23.9129	23.8569	23.7294	24.1521	0.278797	23.8331	0.094043	0.319033	0.133581
Q9H8Y8;Q9H8Y8-3;Q9H8Y8-2;B4DNR1;B4DEI4;B4DQF1	Golgi reassembly-stacking protein 2	GORASP2	10	10	10	29.0382	29.2048	29.06	28.4153	28.6429	28.4509	29.101	0.0905519	28.503	0.122429	0.597967	0.00244126
K7EJC8;O95249;A8K5R6;E9PCW1;G5E9T8;B4DQA8;Q96QI9;O95249-2;Q9BZZ3;F6RU00	Golgi SNAP receptor complex member 1	GOSR1	5	5	5	26.1054	25.9462	26.1717	25.5505	25.6874	25.6894	26.0744	0.115895	25.6424	0.0796229	0.432	0.006
O14653;O14653-2;E7EQ34;O14653-3;B4E141;I3L4Z6;I3L0K1;I3L1K7;I3L3V4;I3NI02	Golgi SNAP receptor complex member 2	GOSR2	6	6	6	27.8255	27.9451	28.0081	27.4859	27.4716	27.3333	27.9262	0.0927505	27.4303	0.0842794	0.495967	0.00237123
B3KUZ8;P00505;A0A024R6W0;P00505-2;A8K482;B4DY39	Aspartate aminotransferase;Aspartate aminotransferase, mitochondrial	GOT2	25	25	25	32.8291	33.115	32.9155	32.4271	32.6034	32.435	32.9532	0.146631	32.4885	0.0995847	0.4647	0.0104896
O43292-2;O43292;B2R6X8;E9PLV6;E9PPZ9;D3DWL1	Glycosylphosphatidylinositol anchor attachment 1 protein	GPAA1	2	2	2	24.2034	23.8911	24.15	24.0933	22.4227	22.6645	24.0815	0.167039	23.0602	0.902851	1.02133	0.126301
Q5VW52;Q9HCL2;Q8N1G6;Q86T70;Q6ZMF6	Glycerol-3-phosphate acyltransferase 1, mitochondrial	GPAM;DKFZp451B1115	2	2	2	25.9711	26.2915	26.1009	25.4822	25.98	25.5626	26.1212	0.161159	25.6749	0.267236	0.446233	0.0684538
Q5T3I0;A8KAG1;Q5T3I0-3;E9PAV9;F8W895;E9PPY4;F2Z3C6;B4DVU2;Q5T3I0-2	G patch domain-containing protein 4	GPATCH4	7	7	7	26.4715	26.6359	27.4958	25.7927	26.2385	26.3478	26.8677	0.550098	26.1263	0.294058	0.7414	0.108611
Q9UKJ3-2;Q9UKJ3;K7EKU0	G patch domain-containing protein 8	GPATCH8	2	2	2	24.745	24.4349	25.3588	24.1585	24.0535	24.5843	24.8462	0.470196	24.2654	0.281093	0.5808	0.14019
P35052;H7C024;A0A024R4D5;H7C410;P35052-2;Q59GI7;C9J4Y6;Q53EX3;H7BZE9;H7BZL4	Glypican-1;Secreted glypican-1	GPC1	4	4	4	22.2812	24.6216	24.3787	25.9228	25.9765	25.8807	23.7605	1.28686	25.9267	0.0480169	-2.16617	0.0435238
B4E2C0;Q86SV6;O75487;B4E2M1;Q9Y625	Glypican-4;Secreted glypican-4	GPC4	3	3	3	23.7855	23.9461	24.4463	23.4838	23.7736	23.191	24.0593	0.344637	23.4828	0.291301	0.5765	0.0913433
P43304;Q53T76;P43304-2;A8K1Z2;F8W6E4;B7Z601;F5GYK7;Q8WUQ0;Q53RD0;E9PDK4;E7EM56	Glycerol-3-phosphate dehydrogenase, mitochondrial	GPD2	35	35	35	31.6136	31.9855	31.8318	31.3281	31.5022	31.255	31.8103	0.18688	31.3618	0.126992	0.448533	0.026333
F8W7D6;B7Z4J7;Q9NQX3;Q9NQX3-2;F5H039;G3V582;B7Z374;Q96KU4;B2RDJ7;B7Z2B5;H0YJ30	Gephyrin;Molybdopterin adenylyltransferase;Molybdopterin molybdenumtransferase	GPHN;GPHRYN	6	6	6	24.3581	21.6577	23.3188	25.8066	24.6526	25.0074	23.1115	1.36208	25.1555	0.591089	-2.044	0.0756297
Q9HCN4-4;Q9HCN4;Q9HCN4-5;Q9HCN4-3;Q9HCN4-2	GPN-loop GTPase 1	GPN1	4	4	4	26.0375	25.6828	25.8736	26.2574	26.135	26.8883	25.8646	0.17752	26.4269	0.404244	-0.562267	0.0920548
Q9UHW5;Q9UHW5-2;Q9UHW5-3;H0YHZ5;F8W1F4	GPN-loop GTPase 3	GPN3	2	2	2	22.9775	23.6027	21.9381	23.1283	23.7239	21.5763	22.8394	0.840845	22.8095	1.10873	0.0299333	0.972064
Q5VW38-2;G5E994;Q5VW38;A8KAM7;Q5VW38-3;B7ZL93;U3KQD2	Protein GPR107	GPR107	5	5	5	26.4657	26.7114	26.5972	25.9848	26.3259	26.1338	26.5914	0.122951	26.1482	0.171003	0.443267	0.0218619
A0PJH0;Q5T601;H7C570;H7C4N3;Q5T601-2;Q8TDT4	Probable G-protein coupled receptor 110	GPR110;GPCR	2	2	2	23.2311	23.7773	23.4183	23.1633	23.1994	21.9773	23.4756	0.277567	22.78	0.695393	0.695567	0.182891
Q86SQ4-2;Q86SQ4;Q86SQ4-4;Q86SQ4-3;F5H2L1	G-protein coupled receptor 126	GPR126	3	3	3	23.6913	23.3437	23.0621	23.3357	22.7593	22.9208	23.3657	0.315176	23.0053	0.297339	0.360433	0.22308
Q86V85	Integral membrane protein GPR180	GPR180	4	4	4	26.0018	25.8377	25.7484	25.0991	25.6007	25.2009	25.8626	0.128527	25.3002	0.265143	0.5624	0.0297672
Q9Y653-2;B3KQV4;B3KQN7;Q9Y653-3;Q9Y653;H3BNH4;H3BV52;H3BRH0;F5H144;B4DM06;Q9Y653-5;H3BVE9;H3BQJ9;H3BNN3;H3BPA6;H3BTK9;H3BSP5;H3BSN7;H3BV72;H3BRA1;H3BT88;H3BUI6;H3BSB8;H3BTS5;H3BRI2;H3BMF8;H3BUH2;H3BM73;H3BS94;H3BRZ4;H3BVA0;H3BMY9;H3BTH7;H3BRI7;H3BQZ1;H3BVD3;H3BUU6;H3BQ46;H3BP67;H3BSJ6;Q9Y653-4	G-protein coupled receptor 56;GPR56 N-terminal fragment;GPR56 C-terminal fragment	GPR56	3	3	3	25.3614	26.2138	25.8189	24.8715	24.8716	24.6569	25.798	0.426583	24.8	0.123928	0.998033	0.0176694
B7ZAQ6-2;B4DY51;B7ZAQ6-3;B4DT03;P0CG08;X5DNN3;X5D920;X5D2I6;U3KPV2;E9PKY3;X5D9J6;A6NKF9;V9GY17;H0YFP4	Golgi pH regulator B;Putative Golgi pH regulator C	GPR89B;GPR89A;GPR89C	5	5	5	26.8185	26.9877	26.9158	26.6531	26.5875	26.4547	26.9073	0.0849172	26.5651	0.101079	0.342233	0.0109046
Q8NFJ5;A8K556;H0YFN2;F5GWG3	Retinoic acid-induced protein 3	GPRC5A	5	5	5	30.2509	30.4438	30.4897	29.9198	30.1667	30.1215	30.3948	0.126717	30.0693	0.131457	0.325467	0.0366657
C9JFE4;Q13098-5;Q13098;A8K070;Q13098-7;B4DND6;Q13098-6;J3KSA5;J3QLT0;J3KRJ4;Q59F65;J3QS88;J3KTB0;J3QS84;J3QLE8;J3QL53;J3KRE8;J3QQX0	COP9 signalosome complex subunit 1	GPS1	10	10	10	28.222	27.82	28.0945	28.6757	28.6311	28.7353	28.0455	0.205431	28.6807	0.0522796	-0.6352	0.00656041
Q86YR5-4;Q86YR5;Q86YR5-2	G-protein-signaling modulator 1	GPSM1	2	2	2	23.8858	24.4643	22.0901	23.3115	22.9315	22.1241	23.4801	1.23801	22.789	0.606385	0.691033	0.434251
Q8TD30;Q8TD30-2;H3BU54;B3KR40;P24298	Alanine aminotransferase 2	GPT2	6	6	6	26.0986	26.209	26.1373	25.9504	26.2455	25.9878	26.1483	0.056016	26.0612	0.160672	0.0870667	0.425543
P07203;Q6NSD4;P07203-2;X5DQZ7;A0A024R2T1;X5D926	Glutathione peroxidase 1;Glutathione peroxidase	GPX1	11	11	11	28.6518	28.7855	28.654	28.7544	28.6946	28.7182	28.6971	0.0765645	28.7224	0.0301204	-0.0253	0.622518
K7ERP4;P36969-2;K7ENB4;K7EKX7;P36969;K7EJ20;R4GNE4;Q6PI42;Q6PJX4	Glutathione peroxidase;Phospholipid hydroperoxide glutathione peroxidase, mitochondrial	GPX4	4	4	4	27.6186	26.2694	26.355	26.6072	26.2437	26.7709	26.7477	0.755464	26.5406	0.269836	0.207067	0.677958
Q8TED1;E7ETY7;J3KNB5	Probable glutathione peroxidase 8;Glutathione peroxidase	GPX8	5	5	2	27.2449	27.4067	27.1926	26.8845	26.9655	26.7889	27.2814	0.111619	26.8796	0.0884005	0.401767	0.00811776
Q96CP6-2;Q96CP6-3;Q96CP6;B3KUH3;M0QZ12;S4R3I2;M0R0J9;J3KR86;B3KQF7	GRAM domain-containing protein 1A	GRAMD1A	2	2	2	22.8119	22.4811	22.9335	23.0218	22.9247	22.5958	22.7422	0.234123	22.8474	0.223264	-0.105267	0.603131
P62993;B3KR50;Q6ICN0;P62993-2;J3KT38;J3QRL5	Growth factor receptor-bound protein 2	GRB2	10	10	10	28.3	28.1634	28.2569	28.9394	28.844	29.0094	28.2401	0.0698324	28.9309	0.0830244	-0.690833	0.000384156
Q14451-4;Q14451;Q14451-3;Q14451-2	Growth factor receptor-bound protein 7	GRB7	3	3	3	24.8881	24.8022	24.597	24.7225	24.3406	24.7097	24.7624	0.149569	24.5909	0.216889	0.1715	0.322594
Q9UBQ7;Q5M7Z5;U3KQ56;Q5T946;Q9H636	Glyoxylate reductase/hydroxypyruvate reductase	GRHPR	10	10	10	29.062	28.9095	28.9725	29.1725	29.2332	29.2001	28.9813	0.0766328	29.2019	0.0303915	-0.2206	0.0097719
B1B0M1;Q4V328-4;Q4V328;A8K7Z3;Q4V328-3;Q4V328-2	GRIP1-associated protein 1	GRIPAP1	2	2	2	29.635	28.1939	25.0076	25.399	29.0405	27.7872	27.6122	2.36791	27.4089	1.84999	0.203267	0.912377
Q59HC2;Q13255-2;Q13255-3;Q13255	Metabotropic glutamate receptor 1	GRM1	2	2	2	26.471	26.7982	26.7248	26.6534	26.4473	26.35	26.6647	0.171689	26.4836	0.154917	0.1811	0.246471
Q9HAV7;B4DWV5	GrpE protein homolog 1, mitochondrial	GRPEL1	8	8	8	30.2949	30.6535	30.3363	29.8637	30.0074	29.6557	30.4282	0.196182	29.8423	0.176827	0.585967	0.0184157
Q8TAA5;Q8N3S0;D6RGI6;B4DFA6	GrpE protein homolog 2, mitochondrial;GrpE protein homolog	GRPEL2;DKFZp451C205	6	6	6	26.5793	26.7887	26.4446	26.4124	26.2165	26.0801	26.6042	0.173396	26.2363	0.167035	0.367867	0.0571946
F5H5I6;B7Z5F9;B3KP14;H0Y8R1;B7Z3R7;H0YAK1;B3KW50;Q12849;B7Z2D8;Q12849-5;H0YAM1	G-rich sequence factor 1	GRSF1	17	17	17	30.1116	30.2927	30.0753	29.5471	29.8494	29.6174	30.1599	0.11646	29.6713	0.158194	0.488567	0.0125677
Q9BQ67;Q8NCK5;Q8TCJ8;B2RDP6;B4DTI1;M0QX71	Glutamate-rich WD repeat-containing protein 1	GRWD1;DKFZp564C172	8	8	8	28.3179	28.3499	28.3506	28.2667	28.2994	28.3623	28.3395	0.0186806	28.3095	0.0485885	0.03	0.374679
P57764;A8K702;G3V1A6;B3KTX1;E9PIB2;B3KW27;E9PQ48;E9PNZ0;E9PQR9;H0YDB0;B4E113;Q6ZRV8	Gasdermin-D	GSDMD;GSDMDC1	6	6	6	26.1109	25.6017	25.9454	26.4547	26.3179	26.7303	25.886	0.259745	26.501	0.210057	-0.614967	0.0332614
A0PJ70;Q8TF76;A8K9K0	Serine/threonine-protein kinase haspin	GSG2	2	2	2	23.7696	23.4012	23.6725	23.3765	24.0501	22.5709	23.6144	0.190941	23.3325	0.740581	0.281933	0.557875
P49840;Q68D16;A8MT37;M0QYV0	Glycogen synthase kinase-3 alpha	GSK3A;DKFZp686D0638	4	4	4	24.6351	24.1906	24.512	25.4079	25.4541	25.671	24.4459	0.229504	25.511	0.140476	-1.0651	0.00236959
P49841;B5BUC0;P49841-2;Q86TM2	Glycogen synthase kinase-3 beta	GSK3B	6	6	6	26.7745	26.3824	26.7011	27.0801	26.9263	26.9078	26.6193	0.208446	26.9714	0.0945903	-0.352067	0.0561569
B7Z992;P06396-2;B7Z2X4;P06396-4;P06396-3;B7Z9A0;B7Z6N2;P06396;B7Z4U6;Q5T0H9;B3KS49;Q5T0I0;Q5T0H8;Q5T0H7;Q5T0I1;Q69YR8;V9H1C1	Gelsolin	GSN	23	23	23	31.5945	31.5578	31.5706	31.5381	31.5366	31.439	31.5743	0.0186277	31.5046	0.0567874	0.0697333	0.113374
P15170-2;P15170-3;H3BR35;Q7KZX8;P15170;B2RCT6;A8K2W7;Q8IYD1;B4DQM6;H3BSV8;H3BMT9	Eukaryotic peptide chain release factor GTP-binding subunit ERF3A;Eukaryotic peptide chain release factor GTP-binding subunit ERF3B	GSPT1;GSPT2	14	14	14	29.0019	28.5992	28.6702	29.488	29.4097	29.5903	28.7571	0.214955	29.496	0.0905654	-0.7389	0.00537464
P00390-2;P00390;P00390-4;P00390-3;P00390-5;H0YBD4;E5RI06;H0YC68;Q03504	Glutathione reductase, mitochondrial	GSR	12	12	12	28.8183	28.5484	28.7286	29.1824	29.1645	29.2606	28.6984	0.137456	29.2025	0.0511059	-0.504067	0.00399483
B7Z514;B7Z1C5;P48637;P48637-2	Glutathione synthetase	GSS	9	9	9	27.2023	26.7374	26.7028	27.8742	27.803	27.9381	26.8808	0.278935	27.8718	0.0675829	-0.990933	0.00392989
Q9Y2Q3;Q9Y2Q3-3;Q9Y2Q3-2;Q2NLC8;Q9Y2Q3-4;E9PFN5;C9JNT3;B3KTA6	Glutathione S-transferase kappa 1	GSTK1	11	11	11	29.5584	29.9596	29.8544	28.9163	29.2703	29.0755	29.7908	0.208024	29.0874	0.177298	0.703433	0.0111812
P78417;B2R983;Q5TA02;P78417-3;P78417-2;Q5TA01	Glutathione S-transferase omega-1	GSTO1	9	9	9	28.4103	27.9531	28.122	29.1476	28.9364	29.2723	28.1618	0.231184	29.1188	0.169796	-0.956967	0.00445438
C7DJS2		GSTP1	5	2	2	28.4703	28.1125	28.2634	29.3785	29.1009	29.4067	28.2821	0.179629	29.2954	0.169002	-1.0133	0.00206088
P09211;A8MX94;C7DJS1;Q5D6A5;B2C310	Glutathione S-transferase P	GSTP1	11	11	8	30.7796	30.216	30.4456	31.6687	31.4493	31.8879	30.4804	0.283407	31.6686	0.2193	-1.18823	0.00455477
H7BZG9;P30711;Q6IC69	Glutathione S-transferase theta-1	GSTT1	2	2	2	24.1146	23.9593	23.9649	24.5219	24.4585	24.922	24.0129	0.0880904	24.6341	0.251307	-0.6212	0.0155991
B2RDN1;O43708-2;Q59FU9;G3V267;G3V5T0;O43708;G3V4T6;G3V3B9;O43708-3;H0YJN8	Maleylacetoacetate isomerase	GSTZ1	4	4	4	24.5216	24.5495	23.1269	24.9964	24.8929	25.1299	24.066	0.813404	25.0064	0.118816	-0.9404	0.118605
Q00403;B1APE1;B1APE2	Transcription initiation factor IIB	GTF2B	4	4	4	25.5901	25.3832	25.4065	25.5373	25.3559	25.4913	25.4599	0.113328	25.4615	0.0943002	-0.00156667	0.986197
Q53F88;P29083;C9IYL4;Q05DN6;E9PER7;C9J329	General transcription factor IIE subunit 1	GTF2E1	6	6	6	25.1207	23.9518	24.6818	24.3384	25.0667	24.6205	24.5848	0.59046	24.6752	0.367218	-0.0904333	0.832814
P29084;E5RH41;E5RIW4	Transcription initiation factor IIE subunit beta	GTF2E2	5	5	5	26.5109	26.6003	27.0478	26.4298	26.5005	26.3446	26.7197	0.287666	26.425	0.0780623	0.2947	0.161971
Q6IBK5;P35269;E7EUG6;B4DXY2;M0QXD6;M0R0R9;B4DDB5;M0R0Z3	General transcription factor IIF subunit 1	GTF2F1	9	9	9	28.2191	27.9875	28.0912	27.6557	28.0404	28.0444	28.0993	0.116011	27.9135	0.22327	0.185767	0.270124
P13984	General transcription factor IIF subunit 2	GTF2F2	8	8	8	28.0148	27.8508	27.9399	27.8274	27.822	27.6657	27.9352	0.0821024	27.7717	0.0918384	0.163467	0.0830859
B4DSG6;P32780;B3KXE0;B2R7G4;E9PM51;F5H0Y9;B4DS87;E9PI26	General transcription factor IIH subunit 1	GTF2H1	8	8	8	26.3853	26.4433	26.1694	25.4482	25.7019	25.4594	26.3327	0.144336	25.5365	0.14335	0.796167	0.00247174
Q6P1K8;Q13888;J3KQC7;F5GZM1;B7ZW82;D6RID8;D6RIT7;D6RGC9;R4GMS9;Q86U80;D6RJD3;B4DKI6;D6RAW1	General transcription factor IIH subunit 2-like protein;General transcription factor IIH subunit 2	GTF2H2C;GTF2H2	5	5	5	25.6419	25.5856	25.6677	25.8109	25.3794	25.3618	25.6317	0.0419836	25.5174	0.25436	0.114367	0.485114
F5GWD3;Q13889-2;Q13889;F5H6X0;F5GXG6;H0YFF7;F5GX35;F5H4K7;Q8NEI1	General transcription factor IIH subunit 3	GTF2H3	4	4	4	24.957	25.2198	25.2469	24.4271	24.5813	24.9694	25.1412	0.160125	24.6593	0.279431	0.481967	0.060553
Q92759;Q53HH3;B4DNU0;B4DTJ5;A2ABL5	General transcription factor IIH subunit 4	GTF2H4	9	9	9	26.8323	26.7873	26.9166	26.4274	26.6253	26.2331	26.8454	0.0656379	26.4286	0.196103	0.4168	0.0251008
B4DH52;P78347-2;P78347-4;P78347-3;P78347;Q499G6;A8K9W7;B4DRA9;P78347-5;X5D7Q9;B4DM07;C9J6M0	General transcription factor II-I	GTF2I	31	31	31	30.5897	30.3982	30.536	30.3017	30.2733	30.4625	30.508	0.0987799	30.3458	0.102029	0.162133	0.119148
Q12789-3;Q6AHZ7;Q12789;Q6AWA4;H3BRD0;H3BU55;H3BU37	General transcription factor 3C polypeptide 1	GTF3C1;DKFZp686A111;DKFZp686O0870	26	26	26	28.1644	28.0748	28.2769	27.5673	27.6874	27.9364	28.172	0.101266	27.7304	0.188264	0.441667	0.0231979
Q8WUA4;Q53QN0;Q8WUA4-2;Q53SY8;H0Y4Q6;H7C318;H7C1A9	General transcription factor 3C polypeptide 2	GTF3C2	11	11	11	27.3773	27.276	27.5145	26.7582	26.905	26.8024	27.3893	0.119699	26.8219	0.0753112	0.5674	0.0022527
Q9Y5Q9;Q9Y5Q9-2;H7C0C0;F8WC64;H7BZV8	General transcription factor 3C polypeptide 3	GTF3C3	15	15	13	27.8574	27.9175	27.9299	27.6719	27.6518	27.6988	27.9016	0.0387772	27.6742	0.0235818	0.227433	0.000969717
Q9UKN8;Q05CN7;F2Z356;B3KNH2	General transcription factor 3C polypeptide 4	GTF3C4	24	24	24	29.0828	29.1397	29.1258	28.63	28.967	28.8583	29.1161	0.0296643	28.8184	0.172001	0.297667	0.041807
Q5T7U1;Q9Y5Q8-2;H7BY84;Q9Y5Q8;Q9Y5Q8-3;Q5T7U0;H9KV68;B7Z1V3;Q5T7U4;Q9NXK9;H0Y5D2	General transcription factor 3C polypeptide 5	GTF3C5	10	10	10	27.6366	27.6264	27.766	27.5365	27.5181	27.4864	27.6763	0.0778209	27.5137	0.0253425	0.162667	0.0262333
Q969F1	General transcription factor 3C polypeptide 6	GTF3C6	2	2	2	23.8809	24.1239	23.9569	23.7782	23.8284	23.7859	23.9872	0.124307	23.7975	0.0270357	0.189733	0.0611156
A0A024R1S5;O00178;B2RDW9;F5H257;F5H716	GTP-binding protein 1	GTPBP1	5	5	5	26.0338	25.8244	25.9857	26.5759	26.6024	26.6168	25.948	0.109681	26.5984	0.0207462	-0.6504	0.000542426
A4D1E9;A4D1E9-2;C9J8R7;C9JNI1;C9JEQ8;F8WBY0;F8WCN4;F8WBB5;A4D1E9-3	GTP-binding protein 10	GTPBP10	11	11	11	28.4565	28.5885	28.4998	28.0011	28.2135	27.9258	28.5149	0.0672887	28.0468	0.149195	0.468133	0.00773832
Q96H44;Q969Y2-3;Q969Y2;Q969Y2-4;Q969Y2-2;M0R0S9	tRNA modification GTPase GTPBP3, mitochondrial	GTPBP3	4	4	4	27.0471	27.174	27.119	26.3269	26.6193	26.4833	27.1134	0.0636373	26.4765	0.146319	0.636867	0.00229677
Q8N4P8;Q9BZE4;Q53GS0;B7Z7A3;B4DY13;B4DHR2;O60747;Q5T3R7	Nucleolar GTP-binding protein 1	GTPBP4	30	30	30	31.534	31.7582	31.8239	30.9843	31.2428	30.9209	31.7054	0.152	31.0493	0.17052	0.656033	0.00762823
O43824;H7BYW4;H0Y2S1;Q8N2Q6	Putative GTP-binding protein 6	GTPBP6	5	5	5	25.3165	25.5405	25.3432	25.0562	25.3101	24.6252	25.4001	0.122349	24.9972	0.346245	0.4029	0.130192
Q8N3Z3;Q8N3Z3-2;Q9P025;C9J8V5;C9J0K3;F8WBY6;Q8N3Z3-3	GTP-binding protein 8	GTPBP8	6	6	6	26.4404	26.6671	26.5571	26.012	26.0942	25.7551	26.5549	0.113367	25.9538	0.176891	0.6011	0.00773138
Q8N442	Translation factor GUF1, mitochondrial	GUF1	9	9	9	26.4164	26.7586	26.5925	25.8136	26.0732	25.7488	26.5892	0.171124	25.8785	0.171671	0.710633	0.00709107
B1ANH0;Q16774-2;Q16774;B1ANH5;B1ANH2;A0A024R3U5;Q96IN2;B1ANG9;Q16774-3;B1ANH6;Q658U3;B1ANH3	Guanylate kinase	GUK1;DKFZp666D023	6	6	6	26.3118	26.0316	26.2559	26.8638	26.7878	27.1454	26.1998	0.148294	26.9323	0.188393	-0.732567	0.00611933
P08236-3;P08236-2;P08236;B4DTH9;B2R6X2;F8WBK6;F2Z3L6	Beta-glucuronidase	GUSB	3	3	3	24.5259	24.4405	24.5387	24.6807	24.2108	21.559	24.5017	0.0533858	23.4835	1.68314	1.0182	0.354088
Q4G148-2;Q4G148	Glucoside xylosyltransferase 1	GXYLT1	3	3	3	24.4868	24.4517	24.1045	23.8366	24.1095	23.9245	24.3477	0.211319	23.9569	0.139299	0.3908	0.0555525
O15488-3;O15488-2;A8K8Y1;O15488;E5RIC9;O15488-5;Q1ZYL7;O15488-4;O15488-6	Glycogenin-2	GYG2	2	2	2	22.953	22.6127	22.8596	23.2469	23.1982	23.2764	22.8084	0.175825	23.2405	0.0394909	-0.432067	0.0142277
Q53ER0;P13807;A8K6K7;P13807-2;B7Z806;B7Z6I6;F5H1N8;B7Z255;F5H3S3;B7Z8P0;M0QYU1	Glycogen [starch] synthase, muscle	GYS1	13	13	13	27.4335	27.4309	27.5416	27.9646	27.8852	27.9033	27.4687	0.0631755	27.9177	0.0416126	-0.449033	0.000504775
P07305-2;P07305	Histone H1.0;Histone H1.0, N-terminally processed	H1F0	4	4	4	27.76	28.7797	30.0547	27.8538	28.5813	27.6949	28.8648	1.14971	28.0433	0.472619	0.821467	0.316208
Q92522	Histone H1x	H1FX	6	6	6	28.8763	29.4399	29.9114	29.0246	29.241	29.0089	29.4092	0.518232	29.0915	0.129709	0.3177	0.361192
Q71UI9;P0C0S5;Q71UI9-4;Q71UI9-2;C9J0D1;Q71UI9-3;C9J386;Q71UI9-5	Histone H2A.V;Histone H2A.Z;Histone H2A	H2AFV;H2AFZ	5	3	3	30.4731	30.5154	30.7163	29.8987	30.1398	30.0366	30.5683	0.129934	30.025	0.120965	0.543233	0.00608667
O75367-3;O75367;O75367-2;Q59FH0;B4DJC3;D6RCF2;Q5SQT3	Core histone macro-H2A.1;Histone H2A	H2AFY	18	18	16	31.9692	32.3379	32.5334	31.8333	32.0004	31.6227	32.2802	0.286497	31.8188	0.189267	0.461367	0.080493
O95479;R4GMU1	GDH/6PGL endoplasmic bifunctional protein;Glucose 1-dehydrogenase;6-phosphogluconolactonase	H6PD	6	6	6	25.7384	25.4129	25.4865	24.9886	25.4669	25.3007	25.5459	0.170695	25.2521	0.24283	0.293867	0.161529
Q5JVS0-2;Q5JVS0	Intracellular hyaluronan-binding protein 4	HABP4	2	2	2	23.2761	23.2005	22.994	22.9871	23.4124	23.0705	23.1569	0.146024	23.1567	0.225363	0.0002	0.999033
Q9UJ83-2;Q9UJ83;Q9UJ83-3;Q9UJ83-4;B4DXR1;B4DRJ1;B3KPX4;C9J306;C9JJM7	2-hydroxyacyl-CoA lyase 1	HACL1	7	7	7	26.5319	26.9093	26.6886	25.8784	26.4133	26.0931	26.7099	0.189602	26.1283	0.269178	0.581667	0.037662
Q16836;B2RB06;Q16836-3;Q16836-2;E9PF18;B3KTT6	Hydroxyacyl-coenzyme A dehydrogenase, mitochondrial	HADH	11	11	11	29.358	29.6281	29.4493	29.2511	29.2482	28.9837	29.4785	0.137392	29.161	0.153553	0.317467	0.0558837
P40939;B4DRH6;B4DDZ5;H0YFD6;P40939-2;V9GZL3	Trifunctional enzyme subunit alpha, mitochondrial;Long-chain enoyl-CoA hydratase;Long chain 3-hydroxyacyl-CoA dehydrogenase	HADHA	36	36	36	32.5704	32.8772	32.6993	32.3355	32.5494	32.2625	32.7156	0.154051	32.3825	0.149105	0.333167	0.0545664
P55084-2;P55084;B4DY96;F5GZQ3;B4DDC9;B5MD38;D6W539;C9JEY0;C9JE81;C9K0M0;Q92799	Trifunctional enzyme subunit beta, mitochondrial;3-ketoacyl-CoA thiolase	HADHB	24	24	24	31.719	31.9025	31.84	31.2674	31.5254	31.2596	31.8205	0.0932912	31.3508	0.151258	0.4697	0.0102002
H3BPQ4;Q16775-2;B4DT01;Q16775;H3BQW8;H3BPK3;Q16775-3	Hydroxyacylglutathione hydrolase, mitochondrial	HAGH	4	4	4	25.0988	25.2456	25.2825	25.3305	25.1807	25.2945	25.209	0.0971747	25.2686	0.0781947	-0.0596	0.454396
P10915;D6RBS1;D6RC59;D6RBX9;D6RAK7;D6RG04;D6RFI7	Hyaluronan and proteoglycan link protein 1	HAPLN1	4	4	4	22.9683	24.4668	23.9604	25.3374	25.0978	24.934	23.7985	0.762256	25.1231	0.202883	-1.32457	0.0437433
P12081;P12081-4;B4DDD8;P12081-2;B3KWE1;P12081-3;Q52NV4;B4E1C5;E7ETE2;B4DEA2;C9JWK3;D6RF05	Histidine--tRNA ligase, cytoplasmic	HARS;HRS	23	23	17	29.8751	29.6056	29.6894	30.4634	30.2732	30.4523	29.7234	0.137923	30.3963	0.106752	-0.672933	0.0026068
P49590-2;P49590;B2R7G6;C9JV49;B4DDN8;E9PG66;B4DSY5;B4DQ67;C9JHI8;D6RJE6;D6RB22	Probable histidine--tRNA ligase, mitochondrial	HARS2	19	13	13	28.0462	28.1054	28.0715	27.4775	27.7173	27.5664	28.0744	0.0297039	27.5871	0.121228	0.4873	0.00249448
O14929;O14929-2;F8W9G7	Histone acetyltransferase type B catalytic subunit	HAT1	11	11	11	28.9483	28.4441	28.9817	29.4484	29.2037	29.4029	28.7914	0.301205	29.3517	0.130147	-0.5603	0.041651
G3V5Z2;G3V5A5;G3V541;Q9H6D7-4;Q9H6D7;H0YIZ6;H0YJ09;G3V4X7;Q9H6D7-2;Q9H6D7-3	HAUS augmin-like complex subunit 4	HAUS4	2	2	2	23.4471	23.2555	23.474	23.9662	23.7183	23.6016	23.3922	0.119147	23.762	0.186193	-0.369833	0.044214
O94927;U3KQG4;O94927-2	HAUS augmin-like complex subunit 5	HAUS5	2	2	2	23.877	24.1474	23.7898	24.4878	23.9719	24.4728	23.9381	0.186457	24.3108	0.293621	-0.372767	0.13699
Q7Z4H7-2;Q5VY60;Q7Z4H7-3;Q7Z4H7	HAUS augmin-like complex subunit 6	HAUS6	2	2	2	23.1782	21.2485	21.8977	23.0886	23.6699	23.1017	22.1081	0.98191	23.2867	0.331897	-1.1786	0.120234
B4DXP4;Q99871-3;Q99871;Q99871-2;A6NDA1;B4DJM4	HAUS augmin-like complex subunit 7	HAUS7	2	2	2	23.1441	23.1261	21.9223	22.6831	22.7049	22.2481	22.7308	0.700268	22.5454	0.257671	0.185467	0.689003
O00165-5;O00165;O00165-2;O00165-3;E9PIQ7;O00165-4;Q5VYD6;O00165-6	HCLS1-associated protein X-1	HAX1	8	8	8	26.2096	26.4461	26.5092	25.8914	26.0984	25.803	26.3883	0.157942	25.9309	0.151616	0.457367	0.0223905
Q9Y450;B3KNB9;A8K9E1;Q9Y450-4;B7Z524;H0YDX7;J3QT46;B7Z1K2;H0YES5;Q9NSX9;E9PN23;G5E991;E9PMN1;E9PLR4;E9PHZ9;Q9P0A5;Q9Y450-2;E9PJ90;E9PS53	HBS1-like protein	HBS1L	8	8	8	26.2663	26.3973	26.0713	26.8316	26.8016	26.7456	26.245	0.164044	26.7929	0.0436501	-0.547967	0.00502084
P53701;Q68D50	Cytochrome c-type heme lyase	HCCS;DKFZp779I1858	13	13	13	28.8281	29.0335	28.8972	28.5671	28.6365	28.4563	28.9196	0.104516	28.5533	0.0908892	0.3663	0.0101788
P51610-4;A6NEM2;Q05C05;P51610-3	Host cell factor 1;HCF N-terminal chain 1;HCF N-terminal chain 2;HCF N-terminal chain 3;HCF N-terminal chain 4;HCF N-terminal chain 5;HCF N-terminal chain 6;HCF C-terminal chain 1;HCF C-terminal chain 2;HCF C-terminal chain 3;HCF C-terminal chain 4;HCF C-terminal chain 5;HCF C-terminal chain 6	HCFC1	15	15	1	27.9342	27.9199	27.9051	27.512	27.314	27.7018	27.9197	0.0145507	27.5093	0.193914	0.410467	0.0216561
D3DU10;Q9HCD6-3;Q9HCD6-4;J3KRP9;Q9HCD6;Q9HCD6-2	Protein TANC2	hCG_1810810;TANC2	2	2	2	25.3876	25.689	25.4985	25.7273	25.1837	25.1056	25.525	0.152442	25.3389	0.338652	0.186167	0.434248
D3DN44;Q9BQ75-2;Q9BQ75;B3KW72;C9J384;H7C515	Protein CMSS1	hCG_2023567;CMSS1	6	6	6	26.7017	26.9966	27.2028	26.1855	26.2067	26.344	26.967	0.251855	26.2454	0.0860455	0.721633	0.00933413
H3BQZ7;Q1KMD3	Heterogeneous nuclear ribonucleoprotein U-like protein 2	hCG_2044799;HNRNPUL2	20	20	20	29.0812	29.383	29.2775	29.3768	29.3996	29.2941	29.2472	0.15316	29.3568	0.0555118	-0.1096	0.308662
D3DXE0;B4E0I5;P42575;D3DXD9;P42575-2;D3DXD8;B4E085	Caspase;Caspase-2;Caspase-2 subunit p18;Caspase-2 subunit p13;Caspase-2 subunit p12	hCG_20684;CASP2	5	5	5	25.2353	24.861	25.1655	25.5526	25.4162	25.7825	25.0873	0.199036	25.5838	0.185128	-0.4965	0.0340634
Q13547;B5BU61;F5GXM1;B4DRG0;Q5TEE2;B4DSK9;B7Z3S4;Q5HYD4	Histone deacetylase 1;Histone deacetylase	HDAC1	12	12	9	29.8622	29.7824	29.9832	29.6299	29.7226	29.6634	29.8759	0.101102	29.672	0.04694	0.203967	0.0338785
B3KRS5;Q92769;J3KPW7;B3KUJ5;H3BM24;E5RH52;E5RG37;E5RFI6;E5RJ04;E5RGV4;E5RHE7;E5RFP9;E5RK19;Q59GB9	Histone deacetylase;Histone deacetylase 2	HDAC2	12	9	9	27.7011	27.747	27.656	27.3658	27.3374	27.4856	27.7014	0.0455006	27.3963	0.0786573	0.3051	0.00435221
O15379;O15379-2;Q9H368;E7ESJ6	Histone deacetylase 3	HDAC3	3	3	3	24.5205	24.4765	25.037	25.1325	24.694	24.4515	24.678	0.311681	24.7593	0.345169	-0.0813333	0.777058
Q8WUI4-3;Q8WUI4-4;Q8WUI4;Q8WUI4-7;Q8WUI4-6;Q8WUI4-5;Q8WUI4-8;J3KPH8;Q8WUI4-10;H0YI15;H0YH91;Q8WUI4-9;Q8WUI4-2	Histone deacetylase 7	HDAC7	3	3	3	25.381	22.3252	24.8502	25.7662	25.4742	26.1288	24.1855	1.63275	25.7897	0.327934	-1.60427	0.170539
Q7Z4H3;H0UI52;Q7Z4H3-2;H0UI53;V9GYS5;V9GZ04;Q7Z4H3-3	HD domain-containing protein 2	HDDC2	4	4	4	25.1757	24.5581	24.1678	25.5011	24.8829	25.4563	24.6339	0.508204	25.2801	0.344714	-0.646233	0.142425
P51858;A8K8G0;B7Z958;P51858-2;P51858-3;B7Z525	Hepatoma-derived growth factor	HDGF	17	17	1	30.3923	30.0702	30.3753	30.7615	30.7858	30.8279	30.2793	0.181256	30.7917	0.0335953	-0.512467	0.00855396
Q7Z4V5-2;Q7Z4V5;K7EPS6;Q7Z4V5-4;Q7Z4V5-3;K7ERN8;K7EIG6;M0R0J3;K7ERA4;Q59H67;K7EQT0	Hepatoma-derived growth factor-related protein 2	HDGFRP2	5	5	5	27.1012	27.1114	27.5021	27.1995	27.5112	27.5133	27.2382	0.228572	27.408	0.180569	-0.169767	0.369862
H3BTV7;Q9Y3E1;H3BPM9	Hepatoma-derived growth factor-related protein 3	HDGFRP3	2	2	2	24.4553	24.1208	24.5858	24.3143	24.1762	24.3586	24.3873	0.239842	24.283	0.0951349	0.104267	0.522543
Q08623;Q08623-4;E7EVH9;Q08623-3;Q08623-2	Pseudouridine-5-monophosphatase	HDHD1	4	4	4	24.8204	24.194	24.0094	25.3018	24.9918	25.4476	24.3413	0.425083	25.2471	0.232777	-0.9058	0.0317582
A0A024R837;Q9BSH5;B3KUF6	Haloacid dehalogenase-like hydrolase domain-containing protein 3	HDHD3	10	10	10	27.3487	27.9071	27.6736	27.5685	27.4174	27.2622	27.6431	0.280444	27.416	0.153155	0.2271	0.285759
A0A024R4E5;Q00341;B2R5V9;Q00341-2;H0Y394;Q6ZS03;B4DKR8;Q96CF6;Q2HJC8;Q6ZN49;H7C0A4;C9JIZ1;H7C2D1;C9J5E5;H7BZC3;C9JZI8;Q5HYC5;C9JHS7;C9JHZ8;C9JES8;C9JT62;C9JK79;C9JMQ6;C9JQ82;C9JBS3;C9JEJ8;C9JHN6;C9JHS9;C9J739;H7C3D0	Vigilin	HDLBP	44	44	44	30.8568	30.6273	30.7557	31.114	31.0635	31.1174	30.7466	0.11502	31.0983	0.0301856	-0.3517	0.00687343
B2RWN5;Q9H583;Q5T3Q7;A0A024R3R7;A2VDI1;B4E263;B7ZAU8;Q8N7L7;Q96ES5;Q6P664	HEAT repeat-containing protein 1	HEATR1	81	81	37	31.8765	32.1021	32.0097	31.3466	31.4494	31.2807	31.9961	0.113413	31.3589	0.0850199	0.6372	0.00146723
Q86Y56;Q86Y56-2;H0Y650;B3KU91;B3KPE2;Q86Y56-3;E9PGY2;A0A024R803;B3KNN3;H7C3B1	HEAT repeat-containing protein 2	HEATR2	17	17	17	28.165	27.7507	28.0423	28.2941	28.309	28.3897	27.986	0.212811	28.3309	0.0514358	-0.344933	0.0525072
Q7Z4Q2;Q7Z4Q2-2;B7WNW7;Q7Z4Q2-3	HEAT repeat-containing protein 3	HEATR3	7	7	7	26.1039	25.9058	26.0217	26.2073	26.11	26.3699	26.0105	0.0995266	26.2291	0.13131	-0.2186	0.0831252
Q9P2D3-3;Q9P2D3;B9EK47;Q9P2D3-2;H7C2X3	HEAT repeat-containing protein 5B	HEATR5B	9	9	9	25.4634	24.8093	25.2094	25.3581	25.5659	25.6702	25.1607	0.329758	25.5314	0.158885	-0.3707	0.154275
Q6AI08;K7ELR8;Q0VD96;K7EIX2	HEAT repeat-containing protein 6	HEATR6	3	3	3	22.1193	22.3851	23.2488	23.0963	22.6497	22.9112	22.5844	0.590536	22.8857	0.224387	-0.301333	0.45513
F5GWX2;Q9NRV9;H0YG71	Heme-binding protein 1	HEBP1	3	3	3	25.7569	25.6383	25.6771	25.7041	25.6148	25.75	25.6908	0.0604696	25.6896	0.0687512	0.00113333	0.983922
Q9Y5Z4;Q05DB4;Q9Y5Z4-2;Q5THN1	Heme-binding protein 2	HEBP2	3	3	3	23.6206	22.522	23.4152	24.5266	24.383	24.8305	23.1859	0.584083	24.58	0.228485	-1.3941	0.0183026
Q9ULT8;G3V4V5;H0YJP0;Q2KQ74;H0YJ72;B3KWT6;H0YJD4	E3 ubiquitin-protein ligase HECTD1	HECTD1	15	15	15	26.9599	26.361	26.6176	27.4945	27.2737	27.7275	26.6462	0.30047	27.4986	0.226927	-0.8524	0.0172329
Q5T447;B4DVK6;A1A4G1;B3KU34;Q5T447-2	E3 ubiquitin-protein ligase HECTD3	HECTD3	5	5	5	24.7834	24.1344	24.25	24.6661	24.8629	24.6922	24.3893	0.346189	24.7404	0.106888	-0.351133	0.168531
H7C4M4;Q9ULI3	Protein HEG homolog 1	HEG1	2	2	2	22.2518	22.5507	23.0031	22.9547	24.027	23.7639	22.6019	0.378254	23.5819	0.558846	-0.98	0.065682
Q9NRZ9-6;Q9NRZ9-5;Q9NRZ9-3;Q9NRZ9-2;Q9NRZ9;Q9NRZ9-4;Q6I7N8;Q9NW36;Q9NRZ9-8;Q9NRZ9-7;B1ALG6;Q9NRZ9-9	Lymphoid-specific helicase	HELLS	14	14	13	27.6122	27.5707	27.4554	27.366	27.3953	27.3035	27.5461	0.081243	27.3549	0.0468899	0.191167	0.0242343
P42694-2;P42694;A0A024R8K8;J3QS41;B7ZLW2;J3QRR8;Q6PGP6	Probable helicase with zinc finger domain	HELZ	3	3	3	23.381	23.1939	23.5685	22.4673	22.8086	22.3954	23.3811	0.1873	22.5571	0.220752	0.824033	0.00787265
O95714;B7Z2K1;Q9BVR0;B4DEY2;H3BUQ1;B7Z294;O60375;Q8ND39	E3 ubiquitin-protein ligase HERC2	HERC2	8	8	8	25.4716	25.5745	25.5287	25.4474	25.3884	25.3191	25.5249	0.0515533	25.385	0.0642189	0.139967	0.0422278
Q5GLZ8-3;Q5GLZ8-2;Q5GLZ8;Q5GLZ8-6;A8K9U4;Q9Y4U2;D6RCL5;H0Y6K7	Probable E3 ubiquitin-protein ligase HERC4	HERC4	12	12	12	26.638	26.1813	26.2985	26.7772	26.8533	26.7895	26.3726	0.237196	26.8067	0.0408512	-0.434067	0.0354015
Q9UII4;E9PBL0;B4DXV3;B4DX05;B3KSA4	E3 ISG15--protein ligase HERC5	HERC5	12	12	12	26.9813	27.0146	27.174	27.209	26.8658	26.9525	27.0566	0.102997	27.0091	0.178464	0.0475333	0.709897
Q9BVJ8;B4DVA7;H3BS10;P06865;H3BP20;B4DVL8;Q6PJ76;E9PGL4;H3BU85;H3BTD4;G3XL79;B4DKE7;Q16017;V9H0E1;G3XL81;G3XL78;G3XL83;B4DMX7	Beta-hexosaminidase;Beta-hexosaminidase subunit alpha	HEXA	13	13	13	28.8455	29.0434	28.9091	28.7947	28.9449	28.7072	28.9327	0.101033	28.8156	0.12022	0.117067	0.266201
P07686;Q5URX0;H0YA83;H0Y9B6;D6REQ8;H0Y9M3	Beta-hexosaminidase subunit beta;Beta-hexosaminidase subunit beta chain B;Beta-hexosaminidase subunit beta chain A	HEXB	13	13	13	29.8476	30.0394	29.7754	29.704	29.8137	29.6451	29.8875	0.136441	29.7209	0.085566	0.166533	0.147777
B4E1E2;O14964;O14964-2;I3L1P5;B4DFP5;I3L165;I3L2H4;I3L1E3	Hepatocyte growth factor-regulated tyrosine kinase substrate	HGS	7	7	7	27.4355	27.1581	26.8715	27.24	27.0021	27.5263	27.155	0.282013	27.2561	0.262472	-0.1011	0.673022
P31937;H7BZL2	3-hydroxyisobutyrate dehydrogenase, mitochondrial	HIBADH	11	11	11	28.7587	28.967	28.7758	28.4519	28.6097	28.4127	28.8338	0.115642	28.4914	0.10428	0.3424	0.0189636
Q6NVY1;Q6NVY1-2;B8ZZZ0;B9A058;F8W8A6;H7C400;H7C1A5;H7C126;H7BYI7	3-hydroxyisobutyryl-CoA hydrolase, mitochondrial	HIBCH	13	13	13	29.0098	29.2088	29.0801	28.9713	29.0957	28.9287	29.0996	0.100918	28.9986	0.0867747	0.101	0.25902
Q8IV36-2;Q8IV36;Q8IV36-3;B4E226;Q8NC03;E9PIM7;X6R4D2	Protein HID1	HID1	4	4	4	24.5315	24.3516	25.1007	22.9575	24.1523	22.8259	24.6613	0.391046	23.3119	0.730776	1.34937	0.0478349
Q9BW72	HIG1 domain family member 2A, mitochondrial	HIGD2A	2	2	2	26.799	26.5098	26.4368	22.8559	25.2228	23.3882	26.5819	0.191553	23.8223	1.24173	2.75957	0.019034
P49773;D6REP8;D6RE99;D6RD60;D6RC06	Histidine triad nucleotide-binding protein 1	HINT1	6	6	6	28.9324	28.6011	28.5383	29.5094	29.225	29.6078	28.6906	0.211746	29.4474	0.198789	-0.7568	0.0107133
Q8WYJ5;Q9BX68;Q53HJ8	Histidine triad nucleotide-binding protein 2, mitochondrial	HINT2	4	4	4	27.4734	27.8445	27.6086	27.0781	27.1774	26.8622	27.6422	0.187813	27.0392	0.161154	0.602933	0.0134793
O75146;A0A024RBR4;B3KQW8;O75146-2;B4DPL0;B4DI31;B3KN98;H0YH66	Huntingtin-interacting protein 1-related protein	HIP1R	16	16	16	27.8971	27.743	27.6655	28.2498	28.2954	28.4637	27.7685	0.117892	28.3363	0.112663	-0.567767	0.00381084
P16401;Q14463	Histone H1.5	HIST1H1B	7	6	6	31.7076	32.3303	33.7589	30.8651	31.3322	30.9561	32.5989	1.0517	31.0511	0.247627	1.5478	0.0681218
P16402	Histone H1.3	HIST1H1D	7	7	1	32.5259	33.2493	34.0626	32.1663	32.5004	31.9683	33.2793	0.768788	32.2117	0.268935	1.0676	0.0856939
Q99880;Q99879;Q99877;Q93079;Q5QNW6;P62807;P58876;Q5QNW6-2;I6L9F7;U3KQK0;P57053;O60814;A8K9J7;B4DR52;Q0D2M2;Q96A08	Histone H2B type 1-L;Histone H2B type 1-M;Histone H2B type 1-N;Histone H2B type 1-H;Histone H2B type 2-F;Histone H2B type 1-C/E/F/G/I;Histone H2B type 1-D;Histone H2B;Histone H2B type F-S;Histone H2B type 1-K;Histone H2B type 1-A	HIST1H2BL;HIST1H2BM;HIST1H2BN;HIST1H2BH;HIST2H2BF;HIST1H2BC;HIST1H2BD;H2BFS;HIST1H2BK;HIST1H2BA	13	13	3	35.5946	36.0197	36.1703	35.4169	35.4515	35.1947	35.9282	0.298558	35.3544	0.139353	0.573833	0.039294
P62805;Q0VAS5;Q6B823	Histone H4	HIST1H4A;HIST1H4H	11	11	11	34.9179	35.4855	36.0034	34.848	34.7916	34.4478	35.4689	0.54294	34.6958	0.216618	0.773133	0.0837827
Q16777;Q6FI13;Q99878;Q96KK5;Q9BTM1;P20671;P0C0S8;B2R5B3;H0YFX9;B4E0B3;Q93077;Q7L7L0;P04908;B2R5B6;Q9BTM1-2;REV__H0Y672;REV__Q6N028;REV__E7EQ67;REV__Q6ZS45;REV__Q7Z5E6;REV__H7BY63;REV__Q8NB25-4;REV__Q8NB25-2;REV__Q6P9G8;REV__Q8NB25-3;REV__Q8NB25	Histone H2A type 2-C;Histone H2A type 2-A;Histone H2A type 1-J;Histone H2A type 1-H;Histone H2A.J;Histone H2A type 1-D;Histone H2A type 1;Histone H2A;Histone H2A type 1-C;Histone H2A type 3;Histone H2A type 1-B/E	HIST2H2AC;HIST2H2AA3;HIST1H2AJ;HIST1H2AH;H2AFJ;HIST1H2AD;HIST1H2AG;HIST1H2AC;HIST3H2A;HIST1H2AB	6	6	3	34.9287	35.3391	35.1094	35.0287	34.8175	34.6911	35.1257	0.205687	34.8458	0.170566	0.279967	0.14375
Q16778;P33778;P23527;P06899;Q8N257	Histone H2B type 2-E;Histone H2B type 1-B;Histone H2B type 1-O;Histone H2B type 1-J;Histone H2B type 3-B	HIST2H2BE;HIST1H2BB;HIST1H2BO;HIST1H2BJ;HIST3H2BB	12	2	0	31.2012	31.6648	31.9224	31.2016	31.2845	30.6619	31.5961	0.365471	31.0493	0.338078	0.5468	0.129892
Q71DI3	Histone H3.2	HIST2H3A	8	8	1	34.6887	35.3132	35.4184	34.7214	34.5311	34.3872	35.1401	0.394447	34.5466	0.167636	0.593533	0.0744671
Q5TEC6		HIST2H3PS2	7	3	3	31.2876	31.6022	31.8944	31.2628	31.1154	30.8919	31.5947	0.303469	31.09	0.186747	0.5047	0.0701969
Q8NCD3-3;Q8NCD3-2;Q8NCD3;H7C0I6;H7C3V8;C9JWC4	Holliday junction recognition protein	HJURP	2	2	2	22.9932	21.0496	22.4477	22.6205	23.1679	21.6236	22.1635	1.00248	22.4707	0.782977	-0.307167	0.697239
P19367-4;B4DG62;P19367-2;P19367;A8K7J7;P19367-3;Q59FD4;E7ENR4;B3KXY9;B3KRA9;B1AR63;B1AR62;B1AR61;Q2TB90;B3KT70;A8K4Q9;B4E0J9;Q2TB90-3;Q2TB90-2	Hexokinase-1	HK1	36	36	32	31.2635	31.5951	31.3754	31.0623	31.2359	31.0512	31.4113	0.168695	31.1165	0.103581	0.294867	0.0613293
E9PB90;P52789;A8K2U2;Q68E10;Q53QX9;Q53SG7;P52790;Q59H08;Q09LL6;Q7Z7Q6	Hexokinase-2	HK2;DKFZp686M1669	26	22	22	29.6254	29.822	29.6816	29.0958	29.3336	29.091	29.7097	0.101261	29.1735	0.1387	0.5362	0.00566186
F6IR49;Q5TIL1;X2KYU6;W0NTA5;W0HE70;W0HE38;U5YQI8;T1R381;S4TZL0;R9QZF3;R4QGF4;Q9TPU3;Q9GIN3;Q95IB0;Q8SNA7;Q861B2;Q70GP5;Q5G0G9;Q4QZ16;Q17UU5;Q0PQ37;O62892;N0AA72;N0A908;M9P9Z1;M4M9I6;M1FXE3;M1F4U2;M1F360;L7UYA4;L7PH19;L0BX38;K7XSD9;K7QT40;K4JER9;J7JPG0;I7APG6;I6NXK5;I6NN39;I6MHG5;I6MHG1;I6M542;H9E8V5;H6V072;H2DH13;G9I2J1;G9HRP4;G9HRP2;G9HRP1;G9HRP0;G9HRN6;G8GID8;G4XPL8;G4XFZ1;G3DR80;G1EPF4;G1EPD1;…		HLA-A	13	2	2	22.6035	23.296	21.6342	22.2325	22.1909	22.9045	22.5112	0.834733	22.4426	0.400529	0.0686	0.904078
P30453;P30457;P30456;P30450;P18462;I2HA75;D7GM33;C5IWY6;B7VU66;A6H591;Q06FC4;Q9MY52;D2KZ28;Q75NY8;Q6L625;Q4ZG94;Q0VJ91;I7GSC3;I6M4H6;I2GUK2;G9G814;G4VU13;E3WH35;E2GHW7;D2KZ56;D2KZ34;B2DFV8;B2CZA7;D7RTU8;Q19BJ8;F0VRV7;X4YZB9;F6IR27;B6ECH4;U6ERM7;B2G3P7;B3WFC8;M5EF02;Q6I6G7;F8WSC7;C6H0N9;S4VAM7;D2U6Y7;A7M780;Q6R740;Q9GJ45;G9FTK0;Q9GJ43;Q861E7;L8B932;X5M4Z2;Q9GJ44;Q7YQ33;Q7YP31;Q2MJJ5;P30459;P16190;…	HLA class I histocompatibility antigen, A-34 alpha chain;HLA class I histocompatibility antigen, A-66 alpha chain;HLA class I histocompatibility antigen, A-43 alpha chain;HLA class I histocompatibility antigen, A-26 alpha chain;HLA class I histocompatibility antigen, A-25 alpha chain;HLA class I histocompatibility antigen, A-74 alpha chain;HLA class I histocompatibility antigen, A-33 alpha chain;…	HLA-A;HLA;HLA-A*33;HLA-A*31	19	19	1	32.8844	33.0227	32.9837	32.0844	32.1988	32.0758	32.9636	0.0713073	32.1197	0.0686662	0.843933	0.000122446
F4NC34;X2J867;U6EV26;L7UY14;J7S4C1;F5BX13;F5BH04;C6H0P3;B2NIX8;B2DFZ8;A0PCH7;G3ETQ6;R5AK10;D9UAY4;U6BR90;U6BQP8;U6BN81;Q70KF9;F4YTE6;F4NBU4;F4NBU3;F4NBU1;E0YNM1;Q15JB2;Q2L4W9;H7CI03;I7GUM5;Q4F7G8;E9BVF5;Q9GJ38;J7JQD7;A5PHT8;U6BN44;U6BM98;U6BMA2;C0KZ89;E9RK89;A7MAD9;J7QDG3;Q29937;Q5G0G2;B7XH58;Q546C9;G9FS20;R9UQX1;Q8WLS2;Q2HPY2;N0BX80;N0A4G2;J7I9M0;F5B2N8;E3WH38;E2D8Y1;B5U8K0;A8E0S0;A7UDB3;A5PI54;…	HLA class I histocompatibility antigen, B-44 alpha chain	HLA-B;HLA-A;B-1510;HLA;HLA B	12	4	0	30.272	30.4649	30.4703	29.6461	29.8445	29.6072	30.4024	0.112962	29.6993	0.127271	0.703133	0.00201738
S5TLC0;X5FFQ3;D2KMV9;H8XBT9;R4RUH6;G9MD21;G9MD20;D9UAZ5;Q6A3P4;S6B8N5;R9UU99;V5NSU4;E2GJR7;Q001P1;Q6GYF7;D5M8B7;W5RED9;Q9BD29;Q306H6;H9BQ95;G1EQG1;F6KS20;E0WMV0;D7NP54;D3JV20;C9E866;D2DL32;Q0ZP94;Q9TQN2;Q7YQ28;Q45YI9;Q06BS4;O62916;F6KRS5;F1AQQ1;C7FDR7;B2YG93;Q4F7G7;O19778;I7JWS9;O19776;O19770;Q9BCM0;Q08GD2;Q29676;W8QQ13;W5RED5;W0NT80;W0NPV2;V5JAB8;U5IQN3;U3RCZ0;S4T6N0;R4QIM5;Q9TPT3;Q9TP27;Q9TP18;…		HLA-Cw;HLA-C	12	6	0	31.6963	32.0748	31.9945	31.1082	31.1873	31.0786	31.9219	0.19943	31.1247	0.0561971	0.797167	0.00263452
Q14527-2;Q59GQ7;Q14527;A8K5B6;Q05DQ5;Q05DF7;Q05BZ6;H7C5K0	Helicase-like transcription factor	HLTF	9	9	9	25.6832	24.8907	25.7909	24.9062	25.532	25.4986	25.4549	0.491599	25.3123	0.35206	0.142667	0.703716
Q8TCT9-5;Q8TCT9;Q8TCT9-2;Q8TCT9-4	Minor histocompatibility antigen H13	HM13	8	8	8	29.722	30.2958	30.0467	29.8064	29.971	29.5512	30.0215	0.287729	29.7762	0.211523	0.2453	0.299939
F5H345;P08397-2;P08397;P08397-4;P08397-3;F5H0P4;Q68Y91;F5GY90;Q0G847	Porphobilinogen deaminase	HMBS;PBGD	4	4	4	24.0295	23.1798	23.7257	25.3377	25.1663	25.5999	23.645	0.43056	25.368	0.218379	-1.72297	0.00347989
B4DMG1;Q9NP66;H0YKL0	High mobility group protein 20A	HMG20A	3	3	3	24.7622	25.6341	25.8574	24.6631	24.6891	23.4303	25.4179	0.578725	24.2608	0.71938	1.15707	0.0957406
P17096;P17096-3;H7BYM6;B4DWA0;A0A024RCT9;P17096-2;Q6IPL9	High mobility group protein HMG-I/HMG-Y	HMGA1	3	3	3	28.9481	28.9399	29.3507	27.9783	28.1745	28.0544	29.0796	0.234844	28.0691	0.0989189	1.0105	0.0023536
P52926-3;P52926-6;P52926-4;F5H2U8;P52926-5;P52926-2;P52926;F5H2A4;F6LHU9;Q1M183;F5H6H0;D2WHG0;A5Y0M9	High mobility group protein HMGI-C	HMGA2	2	2	2	25.1967	25.2972	25.5108	23.8486	24.276	23.5497	25.3349	0.160408	23.8914	0.36504	1.44347	0.00330156
Q5T7C4;Q5T7C6;B7Z965;Q59GW1;P09429;B3KQ05;B2RPK0;D3DQY9;Q5T7C0;Q9NYD7;Q75MM1	High mobility group protein B1;Putative high mobility group protein B1-like 1	HMGB1;HMGB1P1;hCG_1991922	10	10	8	31.9416	31.6933	32.1576	32.0595	32.3002	32.2938	31.9308	0.232337	32.2178	0.137158	-0.287	0.139201
Q5U071;P26583;D6R9A6	High mobility group protein B2	HMGB2	5	4	4	30.0974	29.933	30.3373	30.3296	30.4072	30.3385	30.1226	0.203322	30.3584	0.042467	-0.235867	0.120604
E9PES6;E7ES08;E7EQU1;O15347;Q7Z684;Q16466	High mobility group protein B3	HMGB3;DKFZp779G118	5	5	5	27.2018	27.1058	27.2956	27.5437	27.7236	27.6498	27.2011	0.0949021	27.639	0.090432	-0.437967	0.00443142
B1AK13;P35914;P35914-3;P35914-2;H0Y2L7	Hydroxymethylglutaryl-CoA lyase, mitochondrial	HMGCL	3	3	3	24.0619	24.6448	24.2384	24.3815	24.2848	24.5031	24.315	0.298911	24.3898	0.109386	-0.0747667	0.704946
P04035-2;P04035;B2R649;A8KA27;P04035-3;H0Y8F6;H0Y8K6;B4DSB1	3-hydroxy-3-methylglutaryl-coenzyme A reductase	HMGCR	6	6	6	26.4602	26.7646	26.7124	26.8363	27.0674	26.9832	26.6457	0.162783	26.9623	0.116959	-0.316567	0.0521475
Q8N995;Q01581;Q5XJ04;D6RIW1;P54868-3;P54868-2;P54868	Hydroxymethylglutaryl-CoA synthase, cytoplasmic	HMGCS1	23	23	23	29.2264	28.6848	28.9016	31.6442	31.5032	31.7037	28.9376	0.272589	31.617	0.102974	-2.67943	9.08464e-05
A6NL93;Q6NSG7;Q3B790;P05114;A6NEL0;A0A024R2A3;D3DWY4	Non-histone chromosomal protein HMG-14	HMGN1;hCG_17955	2	2	2	26.1465	25.9616	26.395	25.3195	25.9056	25.4713	26.1677	0.217476	25.5655	0.304186	0.602233	0.049335
P82970;Q5JSL0;Q5JSK6;Q5JSK9;B2RE40	High mobility group nucleosome-binding domain-containing protein 5	HMGN5	2	2	2	22.9486	21.5017	22.2472	21.9248	21.4702	23.7217	22.2325	0.723562	22.3722	1.19057	-0.139733	0.870523
B3KVA9;B3KXW7;Q8IYN3;K7ES92;B7Z910;F5H4A3;B4E3K8;F5H1R4;Q92619;K7ES98;Q92619-2;K7EM85	Minor histocompatibility protein HA-1;Minor histocompatibility antigen HA-1	HMHA1	2	2	2	25.2836	24.498	24.2988	24.7491	24.4598	24.68	24.6935	0.520685	24.6296	0.151083	0.0638333	0.848364
Q6PG44;O75330-4;B4DZK6;O75330-2;O75330;O75330-3;Q05DM0;Q6NSC0;Q6PIR6;Q05D84	Hyaluronan mediated motility receptor	HMMR	3	3	3	23.5503	21.7326	24.4329	24.1121	23.7299	24.5565	23.2386	1.37687	24.1328	0.41369	-0.894233	0.341969
P09601;B2R7U4;B1AHA8;Q96DI8;F2YMD9;D2K7W4	Heme oxygenase 1	HMOX1	5	5	5	26.9574	27.1421	27.0277	26.3828	26.4319	26.1846	27.0424	0.0932233	26.3331	0.130927	0.7093	0.00157371
Q6IBP2;P30519;P30519-2;B3KSE0;Q53HF1;I3L159;I3L1F5;I3L276;I3L4P8;I3L1G7;I3L463;I3L1Y2	Heme oxygenase 2	HMOX2	13	13	1	29.7367	30.0259	29.826	29.4228	29.5879	29.4479	29.8629	0.148083	29.4862	0.0889644	0.376667	0.0194938
Q9UK76;J3KT51;Q9UK76-3;Q9UK76-2;J3KSH8;F5GY98	Hematological and neurological expressed 1 protein	HN1	5	5	5	27.304	26.8893	27.484	27.774	27.3291	27.6422	27.2258	0.304971	27.5818	0.228524	-0.356	0.18097
A6NGP5;Q9H910;H3BMV3;B4DL85;B4DLH4;H3BMM8;B4E1P3;H3BMT0;H3BTV5;H3BU16;Q9H910-2	Hematological and neurological expressed 1-like protein	HN1L	3	3	3	25.0895	24.47	24.7044	25.0584	25.2561	25.2902	24.7546	0.31279	25.2016	0.125153	-0.446933	0.0831441
Q13151	Heterogeneous nuclear ribonucleoprotein A0	HNRNPA0	8	8	8	30.5313	30.9036	30.6654	30.2467	30.3154	30.0962	30.7001	0.18856	30.2194	0.112115	0.480667	0.0191848
P09651;F8W6I7;P09651-2;P09651-3;Q6IPF2;Q0VAC0;Q9BSM5;A0A024RC46;F8VZ49;Q32P51;F8VTQ5;B4E0B5;B4DP35;F8W646;H0YH80;F8VYN5;Q3MI39	Heterogeneous nuclear ribonucleoprotein A1;Heterogeneous nuclear ribonucleoprotein A1-like 2	HNRNPA1;HNRPA1;HNRNPA1L2	18	18	17	34.0836	34.3153	34.2152	33.8974	33.9468	33.7863	34.2047	0.116206	33.8768	0.0822028	0.327867	0.0162709
P22626;P22626-2;A0A024RA28;I6L957	Heterogeneous nuclear ribonucleoproteins A2/B1	HNRNPA2B1	19	19	19	33.9394	34.273	34.0572	33.9852	34.1102	33.8322	34.0899	0.169182	33.9759	0.139235	0.114	0.418455
B4E3E6;P51991-2;Q65ZQ3;Q8NFG3;H7C1J8;Q66K53	Heterogeneous nuclear ribonucleoprotein A3	HNRNPA3	13	2	2	28.0079	28.0944	27.8761	27.2324	27.8433	27.6278	27.9928	0.109931	27.5678	0.309833	0.424967	0.0887275
P51991;B4E036	Heterogeneous nuclear ribonucleoprotein A3	HNRNPA3	15	14	4	32.7788	32.8665	32.8125	32.3661	32.5014	32.4427	32.8193	0.0442398	32.4367	0.0678471	0.382533	0.00121623
D6R9P3;D6RD18;Q99729-3;B4DMY3;D6RBZ0;Q99729-2;Q53F64;Q99729-4;Q99729	Heterogeneous nuclear ribonucleoprotein A/B	HNRNPAB	9	9	9	31.6447	31.7549	31.6959	31.1916	31.264	31.1512	31.6985	0.055146	31.2023	0.0571515	0.496233	0.000413559
G3V4C1;P07910-2;B2R5W2;P07910-4;B3KX96;G3V4W0;B4DY08;D3DPI2;P07910-3;G3V2D6;G3V5V7;Q569J8;B4DQQ2;Q6PKD2;O60812;B7ZW41;B7ZW38;B2RXH8;G3V5X6;G3V3K6;G3V251;B4DMJ1;B4DSU6;G3V4M8;G3V2H6	Heterogeneous nuclear ribonucleoproteins C1/C2	HNRNPC;hCG_1641229	22	22	1	33.5058	33.8138	33.6495	33.2618	33.4036	33.2229	33.6564	0.154115	33.2961	0.0951078	0.360267	0.0261587
Q14103-3;Q14103;H0YA96;H0Y8G5;Q12771;Q14103-4;B4DTC3;Q14103-2;D6RAF8;D6RF44;F5H6R6;B4E0W4;D6RBQ9;D6RD83	Heterogeneous nuclear ribonucleoprotein D0	HNRNPD	10	9	9	32.0274	32.1466	32.1765	31.9877	32.0716	31.9055	32.1168	0.0788812	31.9883	0.0830514	0.128567	0.123788
P52597;B4DKS8	Heterogeneous nuclear ribonucleoprotein F;Heterogeneous nuclear ribonucleoprotein F, N-terminally processed	HNRNPF	14	12	12	30.4428	30.1473	30.3556	29.9734	30.0113	30.0204	30.3152	0.151829	30.0017	0.0249273	0.313533	0.0242416
P31943;G8JLB6;E9PCY7;D6RIU0;D6RBM0;D6RFM3;D6RIT2;H0YB39;E7EQJ0;D6RAM1;E5RGV0;D6R9T0;D6RDU3;D6RJ04;D6RIH9;E7EN40;Q68DG4;H0YBD7;D6RDL0;H0YBG7;D6RF17;E5RGH4;F5GZT4;B4DP51;D6R9D3;E5RJ94;H0YAQ2	Heterogeneous nuclear ribonucleoprotein H;Heterogeneous nuclear ribonucleoprotein H, N-terminally processed	HNRNPH1	16	16	11	32.1089	32.0772	32.0712	31.8519	31.8706	31.9915	32.0858	0.0202574	31.9047	0.0757789	0.1811	0.0161446
P55795;B4DFK9;B4DP00	Heterogeneous nuclear ribonucleoprotein H2;Heterogeneous nuclear ribonucleoprotein H2, N-terminally processed	HNRNPH2	9	5	5	27.2243	27.1549	26.8579	26.5049	26.8614	26.5742	27.079	0.194625	26.6468	0.189023	0.4322	0.0508923
P31942-2;P31942;P31942-3;Q53F48;B4DHY1;P31942-4;P31942-6;P31942-5	Heterogeneous nuclear ribonucleoprotein H3	HNRNPH3	11	11	11	30.2397	30.5334	30.4197	30.1672	30.1696	30.0748	30.3976	0.148092	30.1372	0.0540533	0.2604	0.0458849
P61978-3;Q5T6W5;B4DUQ1;Q5T6W2;S4R457;S4R359	Heterogeneous nuclear ribonucleoprotein K	HNRNPK	23	23	1	33.558	33.6397	33.6136	33.3271	33.3567	33.4027	33.6038	0.0417282	33.3622	0.0380953	0.2416	0.0017732
Q6NTA2;P14866;M0QXS5;P14866-2	Heterogeneous nuclear ribonucleoprotein L	HNRNPL	24	24	0	32.7499	32.7501	32.7994	32.4588	32.6673	32.5061	32.7665	0.0285213	32.5441	0.109312	0.2224	0.0270331
Q8WVV9-5;B7WPG3;Q8WVV9-4;Q8WVV9;D6W592;A8K894;H7C464;C9JJZ7;H7BXH8;Q8WVV9-3;Q8WVV9-2;C9IYN3	Heterogeneous nuclear ribonucleoprotein L-like	HNRNPLL;HNRPLL	9	8	8	26.8726	26.695	27.2289	27.0631	27.1222	27.1388	26.9322	0.271889	27.108	0.0397887	-0.175867	0.32979
P52272-2;P52272;Q7KYM9;Q59ES8;M0R019;B4DEG4;Q6P2D7;M0R0N3;M0R2T0;M0R2I7;M0QYQ7;M0QY96;M0QYL3;M0R0Y6;Q8TCM5	Heterogeneous nuclear ribonucleoprotein M	HNRNPM;ORF	33	33	15	32.4691	32.5127	32.4663	32.0939	32.1641	32.2073	32.4827	0.0260185	32.1551	0.0572332	0.3276	0.000834767
O43390;Q0VGD6;B2R7W4;O43390-3;B4DMB1;B4DT28;E7ETM7	Heterogeneous nuclear ribonucleoprotein R	HNRNPR;HNRPR	28	28	2	32.1164	32.1939	32.1585	31.7643	31.9039	31.7445	32.1563	0.0387982	31.8042	0.0868798	0.352033	0.0030464
Q00839;B3KX72;B4DLR3;Q00839-2;Q96BA7;Q5RI18;Q9UEL2	Heterogeneous nuclear ribonucleoprotein U	HNRNPU	31	31	11	33.7069	33.8964	33.8402	33.4455	33.5932	33.4768	33.8145	0.097329	33.5052	0.0778288	0.309333	0.0126526
Q9BUJ2-2;Q9BUJ2;A8K6U7;Q9BUJ2-4;A8K3W4;B7Z4B8;A8K5K0;M0R3F1;Q9BUJ2-3;M0QYZ0;M0R0K8;M0QYI8;B3KM60;M0R203;M0QZV6;M0QYM5;M0R247;Q9BTB7	Heterogeneous nuclear ribonucleoprotein U-like protein 1	HNRNPUL1	20	20	20	28.7181	28.5947	28.58	28.6184	28.6415	28.8361	28.6309	0.0758455	28.6987	0.11958	-0.0677333	0.453966
O14979;B4DTA2;B4DGN3	Heterogeneous nuclear ribonucleoprotein D-like	HNRPDL	11	11	2	31.445	31.503	31.4737	31.3039	31.3613	31.1817	31.4739	0.0290005	31.2823	0.0917276	0.1916	0.0260641
A8MU44;Q9UJC3;Q32Q39	Protein Hook homolog 1	HOOK1	10	10	10	27.6057	27.3786	27.2263	27.8312	27.7958	27.8329	27.4035	0.190925	27.82	0.0209462	-0.416433	0.0198555
K7ENU5;Q96ED9-2;Q96ED9;K7EJ48;K7EK29;K7EMG7;K7EMR5;K7EJ65	Protein Hook homolog 2	HOOK2	3	3	3	25.0181	24.5835	24.4901	24.9285	24.9045	25.0296	24.6972	0.281776	24.9542	0.0663918	-0.256967	0.199
Q86VS8;Q2VJ45;H0YE69	Protein Hook homolog 3	HOOK3	4	4	4	23.1161	22.9699	22.9818	24.0296	23.2487	23.8275	23.0226	0.0811917	23.7019	0.40531	-0.679333	0.0465599
Q5SSJ5;X6RGJ2;Q5SSJ5-2;Q5SWC8;Q5SSJ5-3;B0QZK4;B0QZK8;Q5SSJ5-5;B0QZK9;B4E0N8	Heterochromatin protein 1-binding protein 3	HP1BP3	14	14	14	28.6767	29.0709	29.2433	28.7271	29.0124	28.6111	28.997	0.290445	28.7835	0.206516	0.213433	0.35818
P37235;Q68CP5;E9PC71;O75544;P84074;H7BZC1;Q5U068;P61601;C9JW46;E5RGA9;Q59GU4	Hippocalcin-like protein 1	HPCAL1;DKFZp781K1922	7	7	7	28.3667	28.7331	28.6115	28.0738	27.9569	27.8132	28.5704	0.18662	27.948	0.130529	0.622467	0.00907645
Q6LET3;P00492	Hypoxanthine-guanine phosphoribosyltransferase	HPRT1	9	9	9	28.1601	27.7062	27.8397	28.6963	28.5277	28.9961	27.902	0.233275	28.74	0.237243	-0.838033	0.0120376
Q969F9-2;Q969F9;H7C5G2;Q8N3N1;G5E9V4;B4DPS7	Hermansky-Pudlak syndrome 3 protein	HPS3;DKFZp762O156	2	2	2	23.1492	22.2896	23.1027	22.7616	21.36	23.7789	22.8472	0.483426	22.6335	1.21453	0.213667	0.79114
Q86YV9	Hermansky-Pudlak syndrome 6 protein	HPS6	4	4	4	23.6326	22.6328	23.4015	20.7115	24.1345	23.7861	23.2223	0.523435	22.8774	1.88377	0.344933	0.77517
Q9Y251-4;Q9Y251-2;Q9Y251;B3KQR6;A0A024RDB8;Q9Y251-3	Heparanase;Heparanase 8 kDa subunit;Heparanase 50 kDa subunit	HPSE	2	2	2	23.9675	24.6296	24.6563	24.1205	23.8837	23.4644	24.4178	0.3902	23.8229	0.332253	0.594933	0.114711
P52758;H0YBX3;H0YB34	Ribonuclease UK114	HRSP12	4	4	4	26.6995	26.5534	26.666	26.7806	26.7749	26.689	26.6396	0.0765356	26.7482	0.051319	-0.108533	0.11094
Q7LGA3;B3KN15;Q7LGA3-3;Q7LGA3-2;A6ND99;K7EP71	Heparan sulfate 2-O-sulfotransferase 1	HS2ST1	9	9	9	27.414	27.7244	27.553	27.2913	27.3853	27.0656	27.5638	0.155482	27.2474	0.164309	0.3164	0.072559
C9JH64;Q96QI5;J3KR40;H7BXE0;Q5TG30	Heparan sulfate glucosamine 3-O-sulfotransferase 6;Rho GTPase-activating protein 40	HS3ST6;ARHGAP40	2	2	1	25.5147	25.2758	25.3793	25.0245	25.7112	25.6921	25.3899	0.119804	25.4759	0.391069	-0.086	0.734152
Q99714;Q99714-2;Q5H928	3-hydroxyacyl-CoA dehydrogenase type-2	HSD17B10	15	15	15	30.8588	31.0793	30.9101	30.351	30.521	30.3601	30.9494	0.115384	30.4107	0.0956309	0.5387	0.00338892
D6RCD0;Q8NBQ5	Estradiol 17-beta-dehydrogenase 11	HSD17B11	3	3	3	24.2752	24.5127	24.1077	24.4652	24.6356	24.3224	24.2985	0.203506	24.4744	0.156803	-0.175867	0.301371
Q53GQ0;B3KQJ0;D3DR22;B4DWS6;E9PI21;Q96EA9	Estradiol 17-beta-dehydrogenase 12	HSD17B12	5	5	5	25.9265	26.138	26.1386	25.7675	25.6396	25.5216	26.0677	0.122283	25.6429	0.122983	0.4248	0.0132372
P51659;B2R659;E7EWE5;B4DDM5;P51659-3;P51659-2;B4DSD0;G5E9S2;E7ET17;B3KSP2;Q59H27;E7ER27;E7EPL9;Q9UBA4	Peroxisomal multifunctional enzyme type 2;(3R)-hydroxyacyl-CoA dehydrogenase;Enoyl-CoA hydratase 2	HSD17B4	30	30	7	31.3288	31.7218	31.5716	30.945	31.1867	30.9086	31.5407	0.19831	31.0134	0.151153	0.5273	0.021527
P56937-3;P56937-2;P56937;Q9NRW5;B4DF79;Q5MGS6;V9GYN3;Q5T249;F2Z2C2;Q5T248;Q9H9C0	3-keto-steroid reductase	HSD17B7	4	4	4	25.8357	25.7332	25.4498	25.9253	25.6119	25.4831	25.6729	0.199892	25.6734	0.227431	-0.000533333	0.997712
Q92506	Estradiol 17-beta-dehydrogenase 8	HSD17B8	4	4	4	25.6732	26.0657	25.9101	25.2443	25.5085	25.3575	25.883	0.197648	25.3701	0.13255	0.5129	0.0202446
Q3SXM5;I6L975;H3BQI7;H3BT52;Q3SXM5-2;H3BNH5	Inactive hydroxysteroid dehydrogenase-like protein 1	HSDL1	6	6	6	25.4849	25.7177	25.4793	25.2948	25.6256	24.8938	25.5606	0.136053	25.2714	0.366461	0.289233	0.26924
Q6YN16;Q6YN16-2;B2R923;B4E136;B4DWC7	Hydroxysteroid dehydrogenase-like protein 2	HSDL2	17	17	17	29.7906	30.0131	29.8138	29.5486	29.6323	29.4051	29.8725	0.122314	29.5287	0.114904	0.343833	0.0238275
[truncated: 3,097 more rows]
