# Supplementary material for: The Primary Effect on the Proteome of ARID1A-mutated Ovarian Clear Cell Carcinoma is Downregulation of the Mevalonate Pathway at the Post-transcriptional Level
Source: Mol Cell Proteomics. 2016 Sep 21;15(11):3348–60. doi: 10.1074/mcp.M116.062539 (PMC5098034; doi:10.1074/mcp.M116.062539)
Supplement: Supplemental Data [file 10.1074_M116.062539_mcp.M116.062539-4.xlsx]

## Sheet: Sheet1
Supplemental Table S4: Peptide identifications in biological triplicate analyses of OVISE with and without ARID1A induction.
Protein IDs	Protein Names	Gene Names	Sequence	Length	Modifications	Acetyl (Protein N-term)	Oxidation (M)	Missed cleavages	Mass	Charges	PEP	Score	Unique (Groups)	Unique (Proteins)	Intensity	Intensity ARID1A Induction 1	Intensity ARID1A Induction 2	Intensity ARID1A Induction 3	Intensity Control 1	Intensity Control 2	Intensity Control 3
Q9NRG9;Q53HS1;F8VZ44;H3BU82	Aladin	AAAS	FAVALLDDSVR	11	Unmodified	0	0	0	1204.65	2	0.00018717	74.611	yes	no	331080000	45403000	47501000	53663000	55870000	67547000	61091000
Q9NRG9;Q53HS1;F8VZ44;Q9NRG9-2;B4DDU7	Aladin	AAAS	GALLSVGWSTGR	12	Unmodified	0	0	0	1202.64	2	0.076508	32.567	yes	no	50947000	0	22960000	0	0	27986000	0
Q9NRG9;Q53HS1;Q9NRG9-2;B4DDU7;F8VUB6	Aladin	AAAS	GQVTLYEHNNELVTGSSYESPPPDFR	26	Unmodified	0	0	0	2935.36	3	0.00015119	41.047	yes	no	0	0	0	0	0	0	0
Q9NRG9;Q53HS1;Q9NRG9-2;B4DDU7;F8VUB6	Aladin	AAAS	GQWINLPVLQLTK	13	Unmodified	0	0	0	1508.87	2	1.5685e-14	119.88	yes	no	253950000	26472000	25615000	27637000	53242000	67101000	53885000
Q9NRG9;Q53HS1;F8VZ44;Q9NRG9-2;B4DDU7	Aladin	AAAS	IAHIPLYFVNAQFPR	15	Unmodified	0	0	0	1784.97	3	2.277e-13	117.79	yes	no	390260000	64007000	34536000	54517000	80169000	80115000	76914000
Q9NRG9;Q53HS1;F8VZ44;Q9NRG9-2;H3BU82	Aladin	AAAS	LGGEAHSMVWDPSGER	16	Unmodified	0	0	0	1726.77	2	0.00018207	64.565	yes	no	5061200	0	0	0	0	5061200	0
Q9NRG9;Q53HS1;F8VZ44;Q9NRG9-2;B4DDU7	Aladin	AAAS	NSPVFELLPCGIIQGEPGAQPQLITFHPSFNK	32	Unmodified	0	0	0	3534.8	3;4	4.9349e-34	107.18	yes	no	159030000	0	0	0	23420000	90634000	44973000
Q9NRG9;Q53HS1;F8VZ44;Q9NRG9-2;B4DDU7;H3BU82;F8VUB6	Aladin	AAAS	PLSASVLAVACQSCILIWTLDPTSLSTR	28	Unmodified	0	0	0	3058.58	3	0.10811	12.815	yes	no	0	0	0	0	0	0	0
Q9NRG9;Q53HS1;F8VZ44;Q9NRG9-2;B4DDU7;H3BU82;F8VUB6;D9DBT2	Aladin	AAAS	PSSGCAQVLSHPGHTPVTSLAWAPSGGR	28	Unmodified	0	0	0	2813.37	3	0.0027392	30.355	yes	no	0	0	0	0	0	0	0
Q9NRG9;Q53HS1;F8VZ44;Q9NRG9-2;B4DDU7;H3BU82	Aladin	AAAS	SATIVADLSETTIQTPDGEER	21	Unmodified	0	0	0	2232.08	2	3.5336e-107	226.44	yes	no	45104000	0	0	0	15736000	15863000	13504000
Q9NRG9;Q53HS1;F8VZ44	Aladin	AAAS	SEDLIAEFAQVTNWSSCCLR	20	Unmodified	0	0	0	2385.07	2;3	2.5203e-34	136.68	yes	no	48879000	0	0	9036700	19914000	9025300	10904000
Q9NRG9;Q53HS1;F8VZ44	Aladin	AAAS	VFAWHPHTNK	10	Unmodified	0	0	0	1235.62	3	0.052294	25.979	yes	no	107920000	16097000	18518000	23727000	0	28199000	21378000
Q9NRG9;Q53HS1;F8VZ44;Q9NRG9-2;B4DDU7;H3BU82;D9DBT3	Aladin	AAAS	VQDGKPVILLFR	12	Unmodified	0	0	1	1383.82	2;3	0.00048775	59.198	yes	no	393260000	46008000	47774000	41176000	90004000	88360000	79943000
Q9NRG9;Q53HS1;F8VZ44;Q9NRG9-2;H3BU82;F8VUB6	Aladin	AAAS	VWDVSTETCVPLPWFR	16	Unmodified	0	0	0	1990.96	2	1.1393e-10	94.487	no	no	118080000	22119000	0	15547000	34559000	23779000	22074000
Q9NRG9;Q53HS1;F8VZ44;Q9NRG9-2;B4DDU7;H3BU82;D9DBT0	Aladin	AAAS	VWEAQMWTCER	11	Unmodified	0	0	0	1494.64	2	0.029763	40.475	yes	no	74612000	7213100	9947300	12698000	13695000	15902000	15156000
Q9NRG9;Q53HS1;F8VZ44;H3BU82	Aladin	AAAS	VYNASSTIVPSLK	13	Unmodified	0	0	0	1377.75	2	0.00053493	58.885	yes	no	291780000	26342000	25737000	30973000	71197000	71747000	65787000
Q9NRG9;Q9NRG9-2;B4DDU7;F8VUB6	Aladin	AAAS	WASSLHGSLFPHLSLR	16	Unmodified	0	0	0	1806.95	4	0.081925	13.947	yes	no	107750000	14876000	14710000	15774000	17889000	26545000	17956000
Q86V21;Q86V21-2;F5GWW7;F8W8B5	Acetoacetyl-CoA synthetase	AACS	AMKPVETHSLQMLHTILSTGSPLK	24	Unmodified	0	0	1	2618.39	4	0.00020426	41.16	yes	no	363370000	82264000	110670000	103400000	28460000	38573000	0
Q86V21;Q86V21-2;Q86V21-3;F5GWW7;Q49AJ4;F8W8B5	Acetoacetyl-CoA synthetase	AACS	AQSYEYVYR	9	Unmodified	0	0	0	1177.54	2	0.00061692	74.173	yes	no	97245000	0	0	47979000	21069000	0	28197000
Q86V21;Q86V21-3;Q9H7A6;F5H8J5;F5GYW2	Acetoacetyl-CoA synthetase	AACS	AVEQGGAFSNPETLDLYR	18	Unmodified	0	0	0	1965.94	2	8.2151e-83	209.23	yes	no	361210000	0	101670000	127660000	35650000	47198000	49025000
Q86V21;Q86V21-2;Q86V21-3;F5GWW7;Q9H7A6;Q49AJ4;F5GYN1	Acetoacetyl-CoA synthetase	AACS	AVWGESGELVCTKPIPCQPTHFWNDENGNK	30	Unmodified	0	0	1	3469.58	4	7.0587e-05	37.461	yes	no	186860000	53825000	59528000	44743000	0	28768000	0
Q86V21;Q86V21-2;F8W8B5;Q9H9K9	Acetoacetyl-CoA synthetase	AACS	CMVHSAGGTLIQHLK	15	Unmodified	0	0	0	1650.83	3	0.050149	25.185	yes	no	28325000	0	9254600	19070000	0	0	0
Q86V21;Q86V21-3;Q9H7A6;F5H8J5;F5GYW2	Acetoacetyl-CoA synthetase	AACS	DIPELQGF	8	Unmodified	0	0	0	917.449	2	0.082181	29.102	yes	no	25680000	8610200	9929300	7140500	0	0	0
Q86V21;Q86V21-2;F5H790;E7EW25;B4E296	Acetoacetyl-CoA synthetase	AACS	EEILECQVMWEPDSK	15	Unmodified	0	0	0	1891.83	2	1.4598e-40	179.65	yes	no	159490000	43284000	46349000	50889000	0	0	18965000
Q86V21;Q86V21-2;Q86V21-3;F5GWW7;Q9H7A6;Q49AJ4;F5GYN1	Acetoacetyl-CoA synthetase	AACS	FPGIWAHGDYCR	12	Unmodified	0	0	0	1477.66	3	0.00022424	63.091	yes	no	280860000	49942000	71391000	77598000	26330000	28887000	26713000
Q86V21;Q86V21-2;F5H790;E7EW25;B4E296	Acetoacetyl-CoA synthetase	AACS	FSGIVFSR	8	Unmodified	0	0	0	911.486	2	0.0020759	80.165	yes	no	21919000	0	9904100	12015000	0	0	0
Q86V21;Q86V21-3;Q9H7A6;F5H3E3;B9EIP9	Acetoacetyl-CoA synthetase	AACS	HVPSLILETK	10	Unmodified	0	0	0	1135.66	2	0.029025	43.306	yes	no	337510000	66532000	77379000	74890000	41290000	33612000	43809000
Q86V21;Q86V21-2;F5H790;E7EW25;B4E296	Acetoacetyl-CoA synthetase	AACS	LNYAENLLRHKENDR	15	Unmodified	0	0	2	1883.96	3	0.076111	27.767	yes	no	136290000	21903000	16798000	35210000	39314000	0	23065000
Q86V21;Q86V21-3;Q9H7A6;F5GYN1;F5H3E3	Acetoacetyl-CoA synthetase	AACS	MASGHAFQPDLVK	13	Unmodified	0	0	0	1399.69	2;3	1.4841e-07	104.55	yes	no	1155700000	220710000	301890000	269420000	107380000	118570000	137710000
Q86V21;Q86V21-2;Q86V21-3;F5GWW7;Q9H7A6;Q49AJ4;F5GYN1	Acetoacetyl-CoA synthetase	AACS	NLGMAVEAWNEEGK	14	Unmodified	0	0	0	1546.71	2	0.00023811	64.04	yes	no	120560000	40333000	0	20427000	17900000	19446000	22456000
Q86V21;Q86V21-2;F5GWW7;Q49AJ4;F8W8B5	Acetoacetyl-CoA synthetase	AACS	PVETHSLQMLHTILSTGSPLK	21	Unmodified	0	0	0	2288.22	4	2.0298e-05	50.752	yes	no	45544000	0	28486000	0	0	17058000	0
Q86V21;Q86V21-2	Acetoacetyl-CoA synthetase	AACS	QEVALFAAAMR	11	Unmodified	0	0	0	1205.62	2	2.572e-05	87.568	yes	no	161830000	33760000	33409000	41906000	13028000	22880000	16842000
Q86V21;Q86V21-2;Q86V21-3;F5GWW7;Q9H7A6;Q49AJ4;F5GYN1	Acetoacetyl-CoA synthetase	AACS	TGGIVMLGR	9	Unmodified	0	0	0	902.501	2	0.0014244	64.711	yes	no	263780000	60149000	73298000	62864000	20462000	21418000	25586000
Q86V21;Q86V21-2	Acetoacetyl-CoA synthetase	AACS	VALYIAR	7	Unmodified	0	0	0	804.486	2	0.018798	55.441	yes	no	258510000	54136000	49808000	52807000	35144000	33893000	32723000
Q86V21;Q86V21-2;F5H790;E7EW25;B4E296	Acetoacetyl-CoA synthetase	AACS	VYDEVVDTSK	10	Unmodified	0	0	0	1153.55	2	0.00018194	76.332	yes	no	426900000	112650000	129130000	99918000	41578000	43621000	0
Q86V21;Q86V21-2;F5GWW7;F8W8B5	Acetoacetyl-CoA synthetase	AACS	WLSVLEEK	8	Unmodified	0	0	0	1002.54	2	0.0037202	66.692	yes	no	193940000	50265000	59903000	57758000	0	26018000	0
Q6PD74;H0YL49;Q6PD74-2	Alpha- and gamma-adaptin-binding protein p34	AAGAB	HGFELVELSPEELPEEDDDFPESTGVK	27	Unmodified	0	0	0	3043.38	3	1.9887e-11	68.657	yes	no	0	0	0	0	0	0	0
Q6PD74	Alpha- and gamma-adaptin-binding protein p34	AAGAB	SGLDSVSSWLPLAK	14	Unmodified	0	0	0	1458.77	2	1.4317e-07	98.592	yes	yes	234170000	37708000	40043000	36405000	36494000	41971000	41550000
D6W5G0;Q2M2I8-2;B7ZLC4;Q2M2I8;E9PG46;Q9BUD9	AP2-associated protein kinase 1	AAK1	AGQTQPNPGILPIQPALTPR	20	Unmodified	0	0	0	2068.14	2	5.9122e-08	83.251	yes	no	85192000	15157000	20664000	23162000	10671000	0	15537000
D6W5G0;Q2M2I8-2;B7ZLC4;Q2M2I8;E9PG46;Q9BUD9	AP2-associated protein kinase 1	AAK1	APEMVNLYSGK	11	Unmodified	0	0	0	1207.59	2	0.00015277	76.165	yes	no	173790000	56410000	60341000	51541000	5498100	0	0
D6W5G0;Q2M2I8-2;B7ZLC4;Q2M2I8;E9PG46;Q9BUD9	AP2-associated protein kinase 1	AAK1	ATVQPPPQAAGSSNQPGLLASVPQPK	26	Unmodified	0	0	0	2539.34	3	0.0052507	28.009	yes	no	0	0	0	0	0	0	0
D6W5G0;Q2M2I8-2;B7ZLC4;Q2M2I8;E9PG46;Q9BUD9	AP2-associated protein kinase 1	AAK1	ECPIPNVQNSPIPAK	15	Unmodified	0	0	0	1662.84	2	0.00031295	58.814	yes	no	83941000	20240000	19026000	22443000	8040000	14193000	0
D6W5G0;Q2M2I8-2;B7ZLC4;Q2M2I8;E9PG46;Q9BUD9	AP2-associated protein kinase 1	AAK1	EQGGSGLGSGSSGGGGSTSGLGSGYIGR	28	Unmodified	0	0	0	2385.08	2	8.4698e-36	120.93	yes	no	0	0	0	0	0	0	0
D6W5G0;Q2M2I8-2;B7ZLC4;Q2M2I8;E9PG46;Q9BUD9	AP2-associated protein kinase 1	AAK1	FQNPQTEGVNAVEDEIKK	18	Unmodified	0	0	1	2045.01	3	1.9236e-12	93.812	yes	no	240130000	60644000	58030000	65882000	10498000	0	45072000
D6W5G0;Q2M2I8-2;B7ZLC4;Q2M2I8;E9PG46;Q9BUD9	AP2-associated protein kinase 1	AAK1	GHYVLCDFGSATNK	14	Unmodified	0	0	0	1567.71	2;3	0.0025481	47.301	yes	no	62551000	0	22404000	18782000	12040000	9323900	0
L0R804;Q6ZSR9	Uncharacterized protein FLJ45252	AAK1	HYSPEDEPSPEAQPIAAYK	19	Unmodified	0	0	0	2127.97	2;3	4.5928e-18	112.91	yes	no	132000000	16782000	38703000	36121000	13514000	14100000	12775000
L0R804;Q6ZSR9	Uncharacterized protein FLJ45252	AAK1	LGGAVPFAPPEVSPEQAK	18	Unmodified	0	0	0	1792.94	2	0.0076026	36.127	yes	no	32211000	0	0	32211000	0	0	0
D6W5G0;Q2M2I8-2;B7ZLC4;Q2M2I8;E9PG46;Q9BUD9	AP2-associated protein kinase 1	AAK1	LQTGFTENEVLQIFCDTCEAVAR	23	Unmodified	0	0	0	2700.25	3	1.331e-19	109.56	yes	no	82356000	27968000	32217000	0	10994000	11177000	0
D6W5G0;Q2M2I8-2;B7ZLC4;Q2M2I8;E9PG46;Q9BUD9	AP2-associated protein kinase 1	AAK1	PQAPPSQPLPQTQAK	15	Unmodified	0	0	0	1586.84	2	0.00026686	60.549	yes	no	5200900	5200900	0	0	0	0	0
D6W5G0;Q2M2I8-2;B7ZLC4;Q2M2I8;E9PG46;Q9BUD9	AP2-associated protein kinase 1	AAK1	REQGGSGLGSGSSGGGGSTSGLGSGYIGR	29	Unmodified	0	0	1	2541.18	3	1.1438e-42	125.97	yes	no	18233000	0	0	18233000	0	0	0
L0R804;Q6ZSR9	Uncharacterized protein FLJ45252	AAK1	SSMAPSQPEESDVFLR	16	Unmodified	0	0	0	1778.81	2	4.4203e-09	91.657	yes	no	67816000	0	32036000	35780000	0	0	0
D6W5G0;Q2M2I8-2;B7ZLC4;Q2M2I8	AP2-associated protein kinase 1	AAK1	TSQQNVYNPSEGSTWNPFDDDNFSK	25	Unmodified	0	0	0	2876.22	3	4.9876e-06	52.158	yes	no	14045000	0	0	14045000	0	0	0
L0R804;Q6ZSR9	Uncharacterized protein FLJ45252	AAK1	TTELPAADPFALAPFPSK	18	Unmodified	0	0	0	1871.97	2	5.2928e-06	77.031	yes	no	157540000	37668000	44957000	50897000	24022000	0	0
D6W5G0;Q2M2I8-2;B7ZLC4;Q2M2I8;E9PG46	AP2-associated protein kinase 1	AAK1	VQTTPPPAVQGQK	13	Unmodified	0	0	0	1349.73	2	0.0024566	53.448	yes	no	54355000	26091000	21853000	0	6410500	0	0
D6W5G0;Q2M2I8-2;B7ZLC4;Q2M2I8;E9PG46;Q9BUD9	AP2-associated protein kinase 1	AAK1	YSQDMHCLIR	10	Unmodified	0	0	0	1321.59	3	0.081639	21.15	yes	no	43451000	12595000	14400000	16455000	0	0	0
Q9H7C9-3;E9PJP1;Q9H7C9-2;Q9H7C9;E9PLK9;E9PNP3;K4DI89	Mth938 domain-containing protein	AAMDC	ETGTEHSPGVQPADVK	16	Unmodified	0	0	0	1650.78	2	2.6132e-15	109.07	yes	no	28800000	0	12951000	15849000	0	0	0
C9JG97;Q13685;C9JEH3;C9JTS3;Q59EM1	Angio-associated migratory cell protein	AAMP	APVLLAGTADGNTWMWK	17	Unmodified	0	0	0	1829.91	2	0.0066181	39.531	yes	no	264010000	38636000	62376000	52396000	31297000	45804000	33501000
C9JG97;Q13685;C9JEH3;C9JTS3	Angio-associated migratory cell protein	AAMP	AVVGYEDGTIR	11	Unmodified	0	0	0	1178.59	2	0.00029546	69.721	yes	no	331720000	99065000	79576000	93425000	59650000	0	0
C9JG97;Q13685;C9JEH3;H7C0R2	Angio-associated migratory cell protein	AAMP	DASLVVTTSGDHK	13	Unmodified	0	0	0	1328.66	2	2.2061e-15	130.1	yes	no	262500000	30335000	53990000	49056000	35210000	46788000	47118000
C9JG97;Q13685;C9JEH3;H7C0R2	Angio-associated migratory cell protein	AAMP	GHTAEILDFALSK	13	Unmodified	0	0	0	1400.73	3	3.6484e-05	75.89	yes	no	284970000	47064000	53251000	49475000	41529000	45536000	48118000
C9JG97;Q13685;C9JEH3;C9JTS3;Q59EM1	Angio-associated migratory cell protein	AAMP	TFQGPNCPATCGR	13	Unmodified	0	0	0	1464.62	2	1.4733e-14	120.6	yes	no	183670000	26791000	34329000	35408000	22749000	29056000	35342000
C9JG97;Q13685;C9JEH3;C9JTS3;Q59EM1	Angio-associated migratory cell protein	AAMP	VWQVDTK	7	Unmodified	0	0	0	874.455	2	0.11019	47.849	yes	no	144730000	32911000	33509000	24117000	0	28980000	25216000
Q9Y312;A2A2Q9	Protein AAR2 homolog	AAR2	EEVDLSPAPESEVEAMR	17	Unmodified	0	0	0	1886.86	2	4.9587e-08	85.563	yes	no	46747000	8248900	13171000	0	0	12021000	13306000
Q9Y312;A2A2Q9	Protein AAR2 homolog	AAR2	FSELPTQMFPEGATPAEITK	20	Unmodified	0	0	0	2193.07	2	1.0235e-05	72.801	yes	no	139800000	24079000	25622000	26730000	20072000	19774000	23526000
Q9Y312;A2A2Q9	Protein AAR2 homolog	AAR2	GTEFGIDYNSWEVGPK	16	Unmodified	0	0	0	1797.82	2	1.9203e-05	71.781	yes	no	57668000	15363000	16951000	15554000	9800300	0	0
Q9Y312;A2A2Q9	Protein AAR2 homolog	AAR2	HSMDLSYALETVLNK	15	Unmodified	0	0	0	1719.85	3	0.019891	31.614	yes	no	26719000	7528400	0	8860700	0	5278800	5051200
Q9Y312;A2A2Q9	Protein AAR2 homolog	AAR2	QICAFSDVLPVLSMK	15	Unmodified	0	0	0	1706.87	2	2.6759e-05	75.911	yes	no	100290000	17593000	17263000	20840000	18354000	26245000	0
P49588;B4DR45	Alanine--tRNA ligase, cytoplasmic	AARS	ASEWVQQVSGLMDGK	15	Unmodified	0	0	0	1633.78	2;3	4.4366e-18	130.72	yes	no	1014500000	143450000	175310000	125920000	184260000	175920000	209690000
P49588;B4DR45	Alanine--tRNA ligase, cytoplasmic	AARS	ASEWVQQVSGLMDGK	15	Oxidation (M)	0	1	0	1649.77	2	0.0028017	49.343	yes	no	99421000	15994000	25822000	15543000	10107000	15318000	16638000
P49588;B4DR45;H3BPK7	Alanine--tRNA ligase, cytoplasmic	AARS	AVFDETYPDPVR	12	Unmodified	0	0	0	1407.67	2	8.0053e-07	100.93	yes	no	1539800000	255390000	247850000	286250000	246560000	241070000	262700000
P49588;B4DR45;H3BPK7	Alanine--tRNA ligase, cytoplasmic	AARS	AVYTQDCPLAAAK	13	Unmodified	0	0	0	1406.69	2	8.6206e-07	96.059	yes	no	1361700000	196120000	214740000	195800000	235820000	253220000	266030000
P49588;B4DR45;H3BPK7	Alanine--tRNA ligase, cytoplasmic	AARS	CLSVMEAK	8	Unmodified	0	0	0	936.441	2	0.0013913	90.709	yes	no	528130000	58680000	79110000	90900000	84161000	92235000	123050000
P49588;B4DR45	Alanine--tRNA ligase, cytoplasmic	AARS	DIINEEEVQFLK	12	Unmodified	0	0	0	1475.75	2	1.2203e-06	98.105	yes	no	933030000	109390000	171580000	133370000	135330000	182340000	201020000
P49588;B4DR45	Alanine--tRNA ligase, cytoplasmic	AARS	DNFWEMGDTGPCGPCSEIHYDR	22	Unmodified	0	0	0	2642.03	2;3	2.5575e-46	153.1	yes	no	524710000	68019000	84435000	106920000	89381000	82425000	93528000
P49588;B4DR45	Alanine--tRNA ligase, cytoplasmic	AARS	EADGILKPLPK	11	Unmodified	0	0	1	1179.69	2	1.0787e-06	108.47	yes	no	431260000	57686000	72354000	49074000	68805000	85988000	97355000
P49588;B4DR45	Alanine--tRNA ligase, cytoplasmic	AARS	EIADLGEALATAVIPQWQK	19	Unmodified	0	0	0	2052.09	2;3	1.5842e-75	195.89	yes	no	1398600000	187310000	223870000	233400000	225580000	262960000	265450000
P49588;B4DR45	Alanine--tRNA ligase, cytoplasmic	AARS	GAGGEDLIMLDIYAIEELR	19	Unmodified	0	0	0	2077.04	2;3	1.2027e-05	77.031	yes	no	11546000	0	0	11546000	0	0	0
P49588;B4DR45;H3BPK7	Alanine--tRNA ligase, cytoplasmic	AARS	GAMSTQQIK	9	Unmodified	0	0	0	962.486	2	0.00078046	70.256	yes	no	246140000	54129000	46965000	29160000	28024000	40349000	47510000
P49588;B4DR45;H3BPK7	Alanine--tRNA ligase, cytoplasmic	AARS	GGYVLHIGTIYGDLK	15	Unmodified	0	0	0	1604.86	2;3	3.2043e-17	124.16	yes	no	776090000	96956000	31774000	125390000	176030000	192370000	153570000
P49588;B4DR45	Alanine--tRNA ligase, cytoplasmic	AARS	GLEVTDDSPK	10	Unmodified	0	0	0	1059.51	2	0.020422	39.785	yes	no	1622500000	262300000	284230000	282260000	0	355160000	438530000
P49588;B4DR45	Alanine--tRNA ligase, cytoplasmic	AARS	GLVVDMDGFEEER	13	Unmodified	0	0	0	1494.67	2	0.00012327	69.92	yes	no	126860000	0	10774000	33290000	34812000	9406700	38581000
P49588;B4DR45	Alanine--tRNA ligase, cytoplasmic	AARS	GLVVDMDGFEEERK	14	Unmodified	0	0	1	1622.76	2	6.8685e-08	105.19	yes	no	140020000	26703000	29717000	19564000	15124000	24744000	24166000
P49588;B4DR45;H3BPK7	Alanine--tRNA ligase, cytoplasmic	AARS	GSLVAPDR	8	Unmodified	0	0	0	813.434	2	0.011335	51.066	yes	no	0	0	0	0	0	0	0
P49588;B4DR45	Alanine--tRNA ligase, cytoplasmic	AARS	ITCLCQVPQNAANR	14	Unmodified	0	0	0	1643.79	2	3.4819e-15	119.25	yes	no	759320000	99123000	125940000	123910000	133830000	138960000	137560000
P49588;B4DR45;H3BPK7	Alanine--tRNA ligase, cytoplasmic	AARS	IVAVTGAEAQK	11	Unmodified	0	0	0	1085.61	2	0.00068879	63.944	yes	no	1844900000	311860000	323100000	329960000	0	427050000	452950000
P49588;B4DR45;H3BPK7	Alanine--tRNA ligase, cytoplasmic	AARS	KAEEIANEMIEAAK	14	Unmodified	0	0	1	1545.77	2;3	2.9492e-39	205.52	yes	no	2009300000	270630000	292510000	287520000	361460000	361060000	436090000
P49588;B4DR45;H3BPK7	Alanine--tRNA ligase, cytoplasmic	AARS	KAEEIANEMIEAAK	14	Oxidation (M)	0	1	1	1561.77	2	0.02988	41.359	yes	no	0	0	0	0	0	0	0
P49588;B4DR45	Alanine--tRNA ligase, cytoplasmic	AARS	KDPDMVKDIINEEEVQFLK	19	Unmodified	0	0	2	2289.16	4	0.00029631	49.768	yes	no	56332000	0	7944300	9859700	17148000	12766000	8614100
P49588;B4DR45	Alanine--tRNA ligase, cytoplasmic	AARS	LVSVLQNK	8	Unmodified	0	0	0	899.544	2	0.0013188	95.531	yes	no	1246600000	178360000	183550000	174500000	223750000	213010000	273420000
P49588;B4DR45	Alanine--tRNA ligase, cytoplasmic	AARS	MALELLTQEFGIPIER	16	Oxidation (M)	0	1	0	1874.98	2	5.9573e-22	122.16	yes	no	126570000	16442000	23356000	17713000	10635000	32762000	25661000
P49588;B4DR45	Alanine--tRNA ligase, cytoplasmic	AARS	MALELLTQEFGIPIER	16	Unmodified	0	0	0	1858.99	2;3	7.7533e-46	184	yes	no	1543800000	219050000	284590000	214920000	272870000	311880000	240440000
P49588;B4DR45	Alanine--tRNA ligase, cytoplasmic	AARS	MDSTLTASEIR	11	Acetyl (Protein N-term)	1	0	0	1264.6	2	3.7624e-06	101.71	yes	no	332270000	52415000	50737000	43821000	58492000	55343000	71464000
P49588;B4DR45	Alanine--tRNA ligase, cytoplasmic	AARS	MDSTLTASEIR	11	Acetyl (Protein N-term);Oxidation (M)	1	1	0	1280.59	2	1.5275e-05	80.69	yes	no	0	0	0	0	0	0	0
P49588;B4DR45	Alanine--tRNA ligase, cytoplasmic	AARS	MHSPQTSAMLFTVDNEAGK	19	Unmodified	0	0	0	2062.95	2;3	3.7795e-84	219.87	yes	no	1129000000	132860000	203080000	181520000	194310000	190810000	226390000
P49588;B4DR45	Alanine--tRNA ligase, cytoplasmic	AARS	MSNYDTDLFVPYFEAIQK	18	Oxidation (M)	0	1	0	2196.01	2;3	5.6216e-43	155.94	yes	no	184380000	22113000	26157000	24529000	38084000	36209000	37282000
P49588;B4DR45	Alanine--tRNA ligase, cytoplasmic	AARS	MSNYDTDLFVPYFEAIQK	18	Unmodified	0	0	0	2180.01	2;3	5.0548e-34	141.18	yes	no	1084600000	185180000	249260000	200830000	135860000	166170000	147320000
P49588;B4DR45	Alanine--tRNA ligase, cytoplasmic	AARS	NEHTYVHSSATIPLDDPTLLFANAGMNQFK	30	Unmodified	0	0	0	3330.6	3;4	1.2595e-45	138.61	yes	no	1707300000	226200000	332950000	224400000	247620000	293130000	383010000
P49588;B4DR45;H3BPK7	Alanine--tRNA ligase, cytoplasmic	AARS	NSSHAGAFVIVTEEAIAK	18	Unmodified	0	0	0	1842.95	2;3	1.0691e-06	81.017	yes	no	207630000	40548000	35606000	36635000	36571000	19308000	38967000
P49588;B4DR45	Alanine--tRNA ligase, cytoplasmic	AARS	NVGCLQEALQLATSFAQLR	19	Unmodified	0	0	0	2118.09	3	2.2551e-44	156.83	yes	no	1269700000	210020000	208970000	202730000	269480000	201600000	176930000
P49588;B4DR45	Alanine--tRNA ligase, cytoplasmic	AARS	PIFLNTIDPSHPMAK	15	Unmodified	0	0	0	1679.87	2;3	4.9832e-07	86.756	yes	no	1388500000	196620000	238130000	217480000	211240000	254290000	270690000
P49588;B4DR45	Alanine--tRNA ligase, cytoplasmic	AARS	QFIDSNPNQPLVILEMESGASAK	23	Unmodified	0	0	0	2487.23	2;3	1.8205e-105	198.64	yes	no	959030000	163230000	168240000	163050000	153460000	178230000	132830000
P49588;B4DR45;H3BPK7	Alanine--tRNA ligase, cytoplasmic	AARS	RIVAVTGAEAQK	12	Unmodified	0	0	1	1241.71	2	0.00024232	78.324	yes	no	419680000	45766000	77637000	76125000	58730000	69010000	92409000
P49588;B4DR45;H3BPK7	Alanine--tRNA ligase, cytoplasmic	AARS	RPIMSNHTATHILNFALR	18	Unmodified	0	0	1	2091.12	3;4	0.00019285	52.93	yes	no	328050000	68475000	77040000	81730000	19417000	81390000	0
P49588;B4DR45	Alanine--tRNA ligase, cytoplasmic	AARS	SIDTGMGLER	10	Oxidation (M)	0	1	0	1093.51	2	0.0055759	54.784	yes	no	87325000	20860000	0	24300000	24712000	17453000	0
P49588;B4DR45	Alanine--tRNA ligase, cytoplasmic	AARS	SIDTGMGLER	10	Unmodified	0	0	0	1077.51	2	0.00036377	63.624	yes	no	1057300000	154430000	199640000	153320000	161020000	162890000	226050000
P49588;B4DR45;H3BPK7	Alanine--tRNA ligase, cytoplasmic	AARS	SVLGEADQK	9	Unmodified	0	0	0	945.477	2	0.00073354	61.78	yes	no	1443400000	189420000	297440000	0	309550000	293080000	353890000
P49588;B4DR45	Alanine--tRNA ligase, cytoplasmic	AARS	TCFYAEQGGQIYDEGYLVK	19	Unmodified	0	0	0	2240.01	2	1.0305e-42	148.26	yes	no	51120000	0	13570000	0	14147000	13762000	9640400
P49588;B4DR45	Alanine--tRNA ligase, cytoplasmic	AARS	TIPGDTAWLLYDTYGFPVDLTGLIAEEK	28	Unmodified	0	0	0	3097.55	3	8.4542e-07	46.412	yes	no	86706000	0	0	0	0	0	86706000
P49588;B4DR45	Alanine--tRNA ligase, cytoplasmic	AARS	TITVALADGGRPDNTGR	17	Unmodified	0	0	1	1712.88	2;3	6.1202e-15	107.73	yes	no	998360000	152150000	165320000	157770000	247110000	52491000	223520000
P49588;B4DR45	Alanine--tRNA ligase, cytoplasmic	AARS	VDDSSEDKTEFTVK	14	Unmodified	0	0	1	1598.73	2;3	9.7475e-65	238.07	yes	no	1657100000	206620000	241660000	345360000	252050000	244910000	366450000
P49588;B4DR45	Alanine--tRNA ligase, cytoplasmic	AARS	VGAEDADGIDMAYR	14	Unmodified	0	0	0	1481.65	2	6.134e-22	138.21	yes	no	542110000	82307000	77998000	82549000	91372000	98011000	109870000
P49588;B4DR45;H3BPK7	Alanine--tRNA ligase, cytoplasmic	AARS	VGDQVWLFIDEPR	13	Unmodified	0	0	0	1572.79	2;3	2.4263e-05	84.946	yes	no	892950000	140620000	165550000	149680000	139700000	155750000	141640000
P49588;B4DR45	Alanine--tRNA ligase, cytoplasmic	AARS	VMDDLDR	7	Unmodified	0	0	0	862.385	2	0.079559	36.395	yes	no	542630000	89131000	4581000	87272000	119330000	125590000	116730000
P49588;B4DR45;H3BPK7	Alanine--tRNA ligase, cytoplasmic	AARS	VVSIGVPVSELLDDPSGPAGSLTSVEFCGGTHLR	34	Unmodified	0	0	0	3451.73	3	6.4886e-43	127.4	yes	no	1306900000	174100000	187860000	194260000	231360000	253260000	266020000
P49588;B4DR45	Alanine--tRNA ligase, cytoplasmic	AARS	YNYHLDSSGSYVFENTVATVMALR	24	Unmodified	0	0	0	2736.29	3	8.8791e-08	78.098	yes	no	67737000	0	0	39464000	0	0	28273000
Q5JTZ9	Alanine--tRNA ligase, mitochondrial	AARS2	AAFLNFFR	8	Unmodified	0	0	0	984.518	2	0.0012714	94.662	yes	yes	338830000	51952000	54719000	56384000	58489000	62828000	54455000
Q5JTZ9	Alanine--tRNA ligase, mitochondrial	AARS2	AGGHHNDLEDVGR	13	Unmodified	0	0	0	1375.62	3	0.00021014	59.796	yes	yes	792260000	90320000	120660000	141470000	174410000	113300000	152100000
Q5JTZ9	Alanine--tRNA ligase, mitochondrial	AARS2	AGLDPDLETR	10	Unmodified	0	0	0	1085.54	2	0.00078991	64.374	yes	yes	0	0	0	0	0	0	0
Q5JTZ9	Alanine--tRNA ligase, mitochondrial	AARS2	APPGFLGSLVPVVVETLGDAYPELQR	26	Unmodified	0	0	0	2723.45	3;4	5.0024e-40	133.68	yes	yes	1172600000	160590000	177370000	145920000	252340000	270080000	166330000
Q5JTZ9	Alanine--tRNA ligase, mitochondrial	AARS2	AQVCGGFILHEAVAPECLR	19	Unmodified	0	0	0	2126.04	3	0.076676	18.353	yes	yes	62163000	0	15566000	0	15909000	12842000	17847000
Q5JTZ9	Alanine--tRNA ligase, mitochondrial	AARS2	AVENTVQEAVGQDEAVYMEEVPLALTAQVPGLR	33	Unmodified	0	0	0	3525.77	3;4	1.098e-42	127.12	yes	yes	333630000	52443000	36686000	41882000	67001000	66988000	68631000
Q5JTZ9	Alanine--tRNA ligase, mitochondrial	AARS2	EEACNMAWELLTQVYGIPEER	21	Unmodified	0	0	0	2537.16	2;3	7.1416e-18	107.21	yes	yes	188990000	30114000	21288000	40223000	37478000	26853000	33032000
Q5JTZ9	Alanine--tRNA ligase, mitochondrial	AARS2	ELGQSLAQEVK	11	Unmodified	0	0	0	1200.63	2	4.3698e-05	82.437	yes	yes	474410000	70533000	66927000	68953000	93223000	85918000	88851000
Q5JTZ9	Alanine--tRNA ligase, mitochondrial	AARS2	FSMEILK	7	Unmodified	0	0	0	866.457	2	0.030324	48.561	yes	yes	265000000	36983000	41493000	40111000	47922000	51734000	46756000
Q5JTZ9	Alanine--tRNA ligase, mitochondrial	AARS2	GDPSLLFVNAGMNQFK	16	Unmodified	0	0	0	1736.86	2	3.611e-14	108.38	yes	yes	98961000	0	0	40024000	30723000	0	28214000
Q5JTZ9	Alanine--tRNA ligase, mitochondrial	AARS2	GDPSLLFVNAGMNQFKPIFLGTVDPR	26	Unmodified	0	0	1	2832.46	3	6.6109e-08	59.359	yes	yes	147100000	39425000	49998000	0	0	0	57673000
Q5JTZ9	Alanine--tRNA ligase, mitochondrial	AARS2	GVQLDSAGLER	11	Unmodified	0	0	0	1143.59	2	0.00016115	74.611	yes	yes	129400000	2783200	0	0	112710000	13907000	0
Q5JTZ9	Alanine--tRNA ligase, mitochondrial	AARS2	HSTYDTDLFSPLLNAIQQGCR	21	Unmodified	0	0	0	2435.15	3	1.9527e-84	183.88	yes	yes	319760000	51376000	46723000	52033000	52627000	66202000	50797000
Q5JTZ9	Alanine--tRNA ligase, mitochondrial	AARS2	HTATHLLNWALR	12	Unmodified	0	0	0	1431.77	2	0.00030008	68.515	yes	yes	0	0	0	0	0	0	0
Q5JTZ9	Alanine--tRNA ligase, mitochondrial	AARS2	HVDTGMGLER	10	Unmodified	0	0	0	1113.52	2	4.8072e-05	88.495	yes	yes	391200000	53238000	48489000	58404000	73652000	86517000	70900000
Q5JTZ9	Alanine--tRNA ligase, mitochondrial	AARS2	LDVTTQTPLTPEQLR	15	Unmodified	0	0	0	1710.92	2	3.8817e-09	101.75	yes	yes	292000000	0	57348000	67618000	0	86566000	80464000
Q5JTZ9;A2VCL8	Alanine--tRNA ligase, mitochondrial	AARS2	LIEAVETAVMPQWQR	15	Unmodified	0	0	0	1769.91	2;3	2.3911e-15	109.83	yes	no	304020000	41909000	42871000	42217000	66065000	61245000	49710000
Q5JTZ9	Alanine--tRNA ligase, mitochondrial	AARS2	LLAVTGEQAQQAR	13	Unmodified	0	0	0	1383.75	2	5.2121e-21	133.32	yes	yes	338600000	47910000	52690000	62742000	46130000	69321000	59808000
Q5JTZ9	Alanine--tRNA ligase, mitochondrial	AARS2	LVAVLQGK	8	Unmodified	0	0	0	826.528	2	0.0016815	77.058	yes	yes	319970000	49576000	49883000	45525000	62781000	60206000	51999000
Q5JTZ9	Alanine--tRNA ligase, mitochondrial	AARS2	LVPSASVR	8	Unmodified	0	0	0	827.486	2	0.053685	34.253	yes	yes	174950000	28465000	0	28924000	53705000	0	63859000
Q5JTZ9	Alanine--tRNA ligase, mitochondrial	AARS2	LWISYFDGDPK	11	Unmodified	0	0	0	1339.64	2	0.0094234	42.031	yes	yes	269730000	35236000	38141000	44464000	78719000	73168000	0
Q5JTZ9	Alanine--tRNA ligase, mitochondrial	AARS2	NSAQIANLVSEDEAAFLASLER	22	Unmodified	0	0	0	2347.17	2;3	7.4267e-119	241.76	yes	yes	570260000	85764000	90772000	92692000	104760000	111690000	84584000
Q5JTZ9	Alanine--tRNA ligase, mitochondrial	AARS2	QGLWLDVHALGELQR	15	Unmodified	0	0	0	1733.92	3	0.00078634	48.216	yes	yes	100740000	24013000	0	19840000	19813000	21840000	15232000
Q5JTZ9;A2VCL8	Alanine--tRNA ligase, mitochondrial	AARS2	QLCEQAPSTSVLLLSPQPMGK	21	Unmodified	0	0	0	2283.16	2	1.005e-08	83.251	yes	no	0	0	0	0	0	0	0
Q5JTZ9	Alanine--tRNA ligase, mitochondrial	AARS2	QTLGPGTEQQGSHLNPEQLR	20	Unmodified	0	0	0	2189.08	3	1.1588e-35	143.57	yes	yes	572100000	67589000	83859000	102420000	81795000	102560000	133870000
Q5JTZ9	Alanine--tRNA ligase, mitochondrial	AARS2	TGAVGDLVIIGDR	13	Unmodified	0	0	0	1284.7	2	0.0022714	54.09	yes	yes	218080000	0	0	0	75143000	68110000	74830000
Q5JTZ9	Alanine--tRNA ligase, mitochondrial	AARS2	VVSVGVPVAHALDPASQAALQTSVELCCGTHLLR	34	Unmodified	0	0	0	3554.83	4	9.5007e-18	69.551	yes	yes	311040000	49611000	46158000	56766000	70378000	88124000	0
Q9BTE6;H7C1K1;L7N2F5	Alanyl-tRNA editing protein Aarsd1	AARSD1	EFTTTVVSCCPAELQTEGSNGK	22	Unmodified	0	0	0	2414.07	2	1.439e-05	63.359	yes	no	0	0	0	0	0	0	0
Q9BTE6;C9J5N1;Q9BTE6-2;B3KSP9;Q9BTE6-3;K7EQ85	Alanyl-tRNA editing protein Aarsd1	AARSD1;PTGES3L-AARSD1	CGAEDHVEAVK	11	Unmodified	0	0	0	1213.54	2;3	1.6396e-12	143.24	yes	no	392930000	75632000	65055000	59867000	64856000	59219000	68302000
Q9BTE6;C9J5N1;Q9BTE6-2;B3KSP9;Q9BTE6-3;L7N2F4	Alanyl-tRNA editing protein Aarsd1	AARSD1;PTGES3L-AARSD1	ELSLDDPEVEQVSGR	15	Unmodified	0	0	0	1671.8	2	1.1547e-29	132.23	yes	no	0	0	0	0	0	0	0
Q9BTE6;C9J5N1;Q9BTE6-2;B3KSP9;Q9BTE6-3	Alanyl-tRNA editing protein Aarsd1	AARSD1;PTGES3L-AARSD1	FDHMQQHSGQHLITAVADHLFK	22	Unmodified	0	0	0	2559.24	4	2.0976e-05	55.208	yes	no	115220000	30224000	0	38144000	22644000	24210000	0
Q9BTE6;C9J5N1;Q9BTE6-2;B3KSP9;Q9BTE6-3	Alanyl-tRNA editing protein Aarsd1	AARSD1;PTGES3L-AARSD1	GGGLFLLAGPPASVETLGPR	20	Unmodified	0	0	0	1908.05	2;3	7.4787e-07	79.676	yes	no	446170000	78439000	61367000	65221000	73132000	81031000	86982000
Q9BTE6;C9J5N1;Q9BTE6-2;B3KSP9;Q9BTE6-3	Alanyl-tRNA editing protein Aarsd1	AARSD1;PTGES3L-AARSD1	MEAQALLQDYISTQSAK	17	Unmodified	0	0	0	1895.93	2	0.00017019	65.022	yes	no	28699000	0	0	14021000	0	0	14678000
Q9BTE6;C9J5N1;Q9BTE6-2;B3KSP9;Q9BTE6-3;K7EQ85	Alanyl-tRNA editing protein Aarsd1	AARSD1;PTGES3L-AARSD1	NNLNLLR	7	Unmodified	0	0	0	855.493	2	0.023528	50.966	yes	no	0	0	0	0	0	0	0
Q9BTE6;C9J5N1;Q9BTE6-2;B3KSP9;Q9BTE6-3;K7EQ85	Alanyl-tRNA editing protein Aarsd1	AARSD1;PTGES3L-AARSD1	NSPDWGGVVILHR	13	Unmodified	0	0	0	1448.75	3	1.7713e-05	80.69	yes	no	319410000	52902000	47931000	57871000	49378000	51064000	60268000
Q9BTE6;C9J5N1;Q9BTE6-2;B3KSP9;Q9BTE6-3	Alanyl-tRNA editing protein Aarsd1	AARSD1;PTGES3L-AARSD1	RGEQADHFTQTPLDPGSQVLVR	22	Unmodified	0	0	1	2450.23	3;4	0.055414	17.43	yes	no	443970000	115000000	55757000	76029000	123600000	0	73588000
Q9BTE6;C9J5N1;Q9BTE6-2;B3KSP9;Q9BTE6-3	Alanyl-tRNA editing protein Aarsd1	AARSD1;PTGES3L-AARSD1	RMEAQALLQDYISTQSAK	18	Unmodified	0	0	1	2052.03	3	0.0063568	37.683	yes	no	0	0	0	0	0	0	0
Q9BTE6;C9J5N1;Q9BTE6-2;B3KSP9;Q9BTE6-3;L7N2F4;K7N799	Alanyl-tRNA editing protein Aarsd1	AARSD1;PTGES3L-AARSD1	SAIELDTPSMTAEQVAAIEQSVNEK	25	Unmodified	0	0	0	2660.29	3	3.3362e-08	76.744	yes	no	170510000	31934000	0	32091000	28427000	39602000	38458000
Q9BTE6;C9J5N1;Q9BTE6-2;B3KSP9;Q9BTE6-3;L7N2F4;K7EQ85	Alanyl-tRNA editing protein Aarsd1	AARSD1;PTGES3L-AARSD1	TNLIFLSGNR	10	Unmodified	0	0	0	1133.62	2	2.8237e-05	94.465	yes	no	275880000	35645000	47982000	52129000	47125000	46415000	46583000
Q9BTE6;C9J5N1;Q9BTE6-2;B3KSP9;Q9BTE6-3;L7N2F4;K7N799	Alanyl-tRNA editing protein Aarsd1	AARSD1;PTGES3L-AARSD1	TTSWELGR	8	Unmodified	0	0	0	948.466	2	0.0074665	50.04	yes	no	157260000	4926500	43350000	11750000	50753000	46485000	0
Q9BTE6;C9J5N1;Q9BTE6-2;B3KSP9;Q9BTE6-3;L7N2F4	Alanyl-tRNA editing protein Aarsd1	AARSD1;PTGES3L-AARSD1	VVNIEGVDSNMCCGTHVSNLSDLQVIK	27	Unmodified	0	0	0	2987.42	3	3.0278e-40	133.15	yes	no	537640000	87453000	94579000	90853000	80277000	92293000	92188000
Q9NRN7;B4DDW7	L-aminoadipate-semialdehyde dehydrogenase-phosphopantetheinyl transferase	AASDHPPT	AEWLLAVR	8	Unmodified	0	0	0	956.544	2	0.058222	47.082	yes	no	233700000	32696000	34668000	49384000	41564000	37332000	38055000
Q9NRN7;E9PLW6;E9PNF3	L-aminoadipate-semialdehyde dehydrogenase-phosphopantetheinyl transferase	AASDHPPT	GSIPEFFHIMK	11	Unmodified	0	0	0	1304.66	2;3	0.002909	45.433	yes	no	206440000	36981000	38069000	33509000	32977000	27009000	37892000
Q9NRN7	L-aminoadipate-semialdehyde dehydrogenase-phosphopantetheinyl transferase	AASDHPPT	HQDVPSQDDSKPTQR	15	Unmodified	0	0	1	1736.81	3;4	1.5162e-32	151.73	yes	yes	2091000000	302680000	346840000	387410000	309040000	339410000	405640000
Q9NRN7;E9PLW6;E9PNF3	L-aminoadipate-semialdehyde dehydrogenase-phosphopantetheinyl transferase	AASDHPPT	LEFDLSPLNLDIGQVYK	17	Unmodified	0	0	0	1963.03	2;3	6.5122e-12	101.05	yes	no	302910000	55505000	51016000	49500000	56401000	46388000	44102000
Q9NRN7;E9PLW6	L-aminoadipate-semialdehyde dehydrogenase-phosphopantetheinyl transferase	AASDHPPT	LFLDGEEEKEWAFEESK	17	Unmodified	0	0	1	2084.96	2;3	1.3775e-52	182.31	yes	no	431320000	72043000	74480000	83782000	60491000	68491000	72035000
Q9NY61;K7ENE9	Protein AATF	AATF	AGPQPLALQLEQLLNPR	17	Acetyl (Protein N-term)	1	0	0	1899.06	2	1.1629e-07	84.653	yes	no	87271000	13648000	17070000	0	30363000	26189000	0
Q9NY61	Protein AATF	AATF	ALLTTNQLPQPDVFPLFK	18	Unmodified	0	0	0	2041.12	2;3	3.3483e-06	78.441	yes	yes	165130000	25030000	10076000	12028000	41456000	39037000	37499000
Q9NY61;K7ERC2;K7EK88	Protein AATF	AATF	DLDEEIFDDDDFYHQLLR	18	Unmodified	0	0	0	2297.01	3	1.0187e-12	99.044	yes	no	154950000	18502000	24476000	0	41762000	33190000	37018000
Q9NY61	Protein AATF	AATF	FADFTVYR	8	Unmodified	0	0	0	1017.49	2	0.0021427	79.474	yes	yes	148560000	17126000	20771000	0	27949000	36660000	46051000
Q9NY61	Protein AATF	AATF	LASASLLDTDKR	12	Unmodified	0	0	1	1288.7	2;3	0.00052316	70.54	yes	yes	315560000	32756000	42405000	36995000	59471000	84029000	59906000
Q9NY61	Protein AATF	AATF	NQIALWDQLLEGR	13	Unmodified	0	0	0	1554.82	2	2.7476e-14	116.51	yes	yes	0	0	0	0	0	0	0
Q9NY61;K7ENE9	Protein AATF	AATF	PSEADPEADPEEATAAR	17	Unmodified	0	0	0	1754.76	2	4.5832e-17	118.31	yes	no	156540000	16104000	15923000	20951000	30278000	36061000	37221000
Q9NY61;K7ERC2	Protein AATF	AATF	SILTQIDHILMDK	13	Unmodified	0	0	0	1525.82	2;3	2.6987e-22	143.93	yes	no	220410000	18368000	43089000	31739000	41346000	59077000	26789000
Q9NY61;K7ERC2	Protein AATF	AATF	SILTQIDHILMDKER	15	Unmodified	0	0	1	1810.96	3	2.1442e-05	75.316	yes	no	27658000	0	0	0	13567000	14091000	0
Q9NY61	Protein AATF	AATF	SLVGLQEELLFQYPDTR	17	Unmodified	0	0	0	2007.03	2	2.0936e-05	77.221	yes	yes	0	0	0	0	0	0	0
Q9NY61	Protein AATF	AATF	TPGFSVQSISDFEK	14	Unmodified	0	0	0	1540.74	2	6.0027e-29	167.37	yes	yes	234480000	23260000	31406000	29526000	62196000	42687000	45403000
Q9NY61;K7ERC2;K7EK88	Protein AATF	AATF	TSSLDPNDQVAMGR	14	Unmodified	0	0	0	1489.68	2	6.921e-06	84.753	yes	no	221550000	28069000	28586000	32974000	41828000	40969000	49119000
Q9NY61;K7ERC2	Protein AATF	AATF	VLGKPEPAAQPVPESLPGEPEILPQAPANAHLK	33	Unmodified	0	0	1	3393.83	4	0.0076057	25.859	yes	no	616170000	72734000	66242000	89721000	149950000	128330000	109190000
P80404;H3BRN4;H3BNQ7;B7Z1V4	4-aminobutyrate aminotransferase, mitochondrial	ABAT	ALLTGLLDLQAR	12	Unmodified	0	0	0	1282.76	2	1.6676e-05	89.301	yes	no	165320000	46472000	49407000	66400000	0	3037700	0
P80404;H3BRN4;H3BNQ7;B7Z1V4	4-aminobutyrate aminotransferase, mitochondrial	ABAT	EDLLNNAAHAGK	12	Unmodified	0	0	0	1251.62	2	0.00063356	73.655	yes	no	25429000	13158000	0	12271000	0	0	0
P80404;H3BRN4;H3BNQ7;B7Z1V4	4-aminobutyrate aminotransferase, mitochondrial	ABAT	EEFRPNAPYR	10	Unmodified	0	0	1	1277.62	3	0.021054	37.508	yes	no	246820000	95835000	73816000	71526000	0	5643100	0
P80404;H3BRN4;H3BNQ7;X5D2Y3	4-aminobutyrate aminotransferase, mitochondrial	ABAT	GMSQLITMACGSCSNENALK	20	Unmodified	0	0	0	2170.95	2	1.4282e-43	147.06	yes	no	58307000	13668000	18754000	25884000	0	0	0
P80404;H3BRN4;H3BNQ7;B7Z1V4;X5D2Y3;H3BPW8	4-aminobutyrate aminotransferase, mitochondrial	ABAT	GNYLVDVDGNR	11	Unmodified	0	0	0	1220.58	2	0.00081047	62.528	yes	no	134170000	40094000	39328000	35705000	12128000	6912900	0
P80404;H3BRN4;H3BNQ7;B7Z1V4	4-aminobutyrate aminotransferase, mitochondrial	ABAT	GTFCSFDTPDDSIR	14	Unmodified	0	0	0	1616.68	2	9.1003e-06	81.879	yes	no	75963000	21541000	22562000	31860000	0	0	0
P80404;H3BRN4;H3BNQ7;B7Z1V4;X5D2Y3	4-aminobutyrate aminotransferase, mitochondrial	ABAT	HGCAFLVDEVQTGGGCTGK	19	Unmodified	0	0	0	1991.88	3	0.0010737	40.952	yes	no	14749000	0	0	14749000	0	0	0
P80404;H3BRN4;H3BNQ7;B7Z1V4;X5D2Y3	4-aminobutyrate aminotransferase, mitochondrial	ABAT	IDIPSFDWPIAPFPR	15	Unmodified	0	0	0	1769.91	2;3	3.2285e-09	102.52	yes	no	235530000	73978000	76074000	78354000	7121100	0	0
P80404;H3BRN4;H3BNQ7;B7Z1V4	4-aminobutyrate aminotransferase, mitochondrial	ABAT	IFNTWLGDPSK	11	Unmodified	0	0	0	1276.65	2	2.6449e-09	125.97	yes	no	140670000	37424000	57823000	45427000	0	0	0
P80404;H3BRN4;H3BNQ7;B7Z1V4;X5D2Y3	4-aminobutyrate aminotransferase, mitochondrial	ABAT	LIQQPQNASMFVNRPALGILPPENFVEK	28	Unmodified	0	0	1	3149.67	3	0.019194	24.907	yes	no	17148000	17148000	0	0	0	0	0
P80404;H3BRN4;H3BNQ7;B7Z1V4;X5D2Y3	4-aminobutyrate aminotransferase, mitochondrial	ABAT	MLDLYSQISSVPIGYSHPALLK	22	Unmodified	0	0	0	2431.28	3	7.7219e-05	49.125	yes	no	157930000	55021000	47613000	55294000	0	0	0
P80404;H3BRN4;H3BNQ7;B7Z1V4	4-aminobutyrate aminotransferase, mitochondrial	ABAT	NLLLAEVINIIK	12	Unmodified	0	0	0	1351.84	2;3	6.9018e-10	115.57	yes	no	311600000	106210000	78275000	114630000	3357700	5154300	3966700
P80404;H3BRN4;H3BNQ7;B7Z1V4;X5D2Y3;H3BPW8;H3BMJ9	4-aminobutyrate aminotransferase, mitochondrial	ABAT	QLNIIQNAEAVHFFCNYEESR	21	Unmodified	0	0	0	2581.2	3	1.5636e-26	130.05	yes	no	131160000	40694000	41106000	49361000	0	0	0
P80404;H3BRN4;H3BNQ7;B7Z1V4	4-aminobutyrate aminotransferase, mitochondrial	ABAT	REDLLNNAAHAGK	13	Unmodified	0	0	1	1407.72	3	6.813e-05	69.345	yes	no	178960000	50806000	54431000	73719000	0	0	0
P80404;H3BRN4;H3BNQ7;B7Z1V4;X5D2Y3	4-aminobutyrate aminotransferase, mitochondrial	ABAT	TIFMWYR	7	Unmodified	0	0	0	1015.5	2	0.01213	69.383	yes	no	45875000	13634000	13387000	18854000	0	0	0
P80404;H3BRN4;H3BNQ7;B7Z1V4;X5D2Y3	4-aminobutyrate aminotransferase, mitochondrial	ABAT	TVAGIIVEPIQSEGGDNHASDDFFR	25	Unmodified	0	0	0	2673.27	3	1.5083e-48	146.25	yes	no	466610000	151690000	149550000	165360000	0	0	0
P80404;H3BRN4;H3BNQ7;B7Z1V4	4-aminobutyrate aminotransferase, mitochondrial	ABAT	YPQFISR	7	Unmodified	0	0	0	909.471	2	0.012978	62.464	yes	no	62769000	0	29834000	32936000	0	0	0
Q6ZMF8;Q9NRK6	ATP-binding cassette sub-family B member 10, mitochondrial	ABCB10	LPFNEGVILNEK	12	Unmodified	0	0	0	1371.74	2	8.3262e-14	128.57	yes	no	80697000	8957800	8805300	12354000	17752000	18419000	14409000
O75027;O75027-2;B4DGL8;O75027-3;B3KM98	ATP-binding cassette sub-family B member 7, mitochondrial	ABCB7	ADNDAGNAAIDSLLNYETVK	20	Unmodified	0	0	0	2092.99	2	1.4472e-34	138.82	yes	no	149240000	27709000	26515000	25988000	20588000	21101000	27343000
O75027;O75027-2;B4DGL8;B3KM98;E9PNQ5;E9PJR8	ATP-binding cassette sub-family B member 7, mitochondrial	ABCB7	AMLSYVWPK	9	Unmodified	0	0	0	1093.56	2	0.047517	37.065	yes	no	0	0	0	0	0	0	0
O75027;O75027-2;B4DGL8;O75027-3;B3KM98	ATP-binding cassette sub-family B member 7, mitochondrial	ABCB7	AVGVVPQDAVLFHNTIYYNLLYGNISASPEEVYAVAK	37	Unmodified	0	0	0	4024.06	3	1.0387e-05	34.066	yes	no	79103000	16120000	21873000	22467000	0	18643000	0
O75027;O75027-2;B4DGL8;O75027-3;B3KM98	ATP-binding cassette sub-family B member 7, mitochondrial	ABCB7	GSIYLAGQNIQDVSLESLR	19	Unmodified	0	0	0	2062.07	2	0.00044129	57.41	yes	no	0	0	0	0	0	0	0
O75027;O75027-2;O75027-3	ATP-binding cassette sub-family B member 7, mitochondrial	ABCB7	LQEEIVNSVK	10	Unmodified	0	0	0	1157.63	2	8.0545e-06	110.84	yes	no	223900000	36190000	29898000	45194000	38723000	36094000	37803000
O75027;O75027-2;B4DGL8;O75027-3;B3KM98	ATP-binding cassette sub-family B member 7, mitochondrial	ABCB7	MPHGYDTQVGER	12	Unmodified	0	0	0	1388.61	2	0.005497	43.761	yes	no	69405000	12756000	9675400	18087000	12846000	0	16040000
O75027;O75027-2;B4DGL8;O75027-3;B3KM98	ATP-binding cassette sub-family B member 7, mitochondrial	ABCB7	NVFLHLHNLDLGFHLSR	17	Unmodified	0	0	0	2031.08	4	0.00057576	43.955	yes	no	36138000	13672000	13102000	0	0	9364400	0
O75027;O75027-2;B4DGL8;O75027-3;B3KM98	ATP-binding cassette sub-family B member 7, mitochondrial	ABCB7	QALIDMNTLFTLLK	14	Unmodified	0	0	0	1619.9	2	0.0033486	43.432	yes	no	64893000	0	0	31753000	0	0	33139000
O75027;O75027-2;B4DGL8;O75027-3;B3KM98	ATP-binding cassette sub-family B member 7, mitochondrial	ABCB7	TSIFIAHR	8	Unmodified	0	0	0	943.524	2	0.005158	62.464	yes	no	137270000	18927000	32550000	32895000	0	24127000	28767000
O75027;O75027-2;B4DGL8;B3KM98;E9PNQ5;E9PJR8	ATP-binding cassette sub-family B member 7, mitochondrial	ABCB7	VAISLGFLGGAK	12	Unmodified	0	0	0	1131.67	2	0.0047021	49.081	yes	no	121940000	21221000	21639000	24146000	18926000	21864000	14147000
O75027;O75027-2;B4DGL8;O75027-3;B3KM98	ATP-binding cassette sub-family B member 7, mitochondrial	ABCB7	VLSGISFEVPAGK	13	Unmodified	0	0	0	1302.72	2	0.011594	43.761	yes	no	205280000	36422000	35187000	36939000	29138000	32029000	35565000
O75027;O75027-2;B4DGL8;O75027-3	ATP-binding cassette sub-family B member 7, mitochondrial	ABCB7	VMASPLQITPQTATVAFDNVHFEYIEGQK	29	Unmodified	0	0	0	3233.61	3	1.1666e-17	91.819	yes	no	177580000	27141000	36121000	28031000	27898000	32327000	26062000
B3KSN3;B3KND2;G3XAP3;B4DG02;Q8N1X3;Q9NUT2-2;Q9NUT2;Q9NUT2-3;C9JYI3;C9JTY4;Q6ZRM3;E7ENE8	ATP-binding cassette sub-family B member 8, mitochondrial	ABCB8	ALFSSLLR	8	Unmodified	0	0	0	905.533	2	0.0045457	64.265	yes	no	76337000	11884000	14007000	12866000	13150000	13522000	10908000
B3KSN3;B3KND2;G3XAP3;B4DG02;Q8N1X3;Q9NUT2-2;Q9NUT2;Q9NUT2-3	ATP-binding cassette sub-family B member 8, mitochondrial	ABCB8	EANAHEFITSFPEGYNTVVGER	22	Unmodified	0	0	0	2466.15	3	1.7473e-05	57.981	yes	no	98486000	22054000	0	25827000	17305000	15819000	17480000
B3KSN3;B3KND2;G3XAP3;B4DG02;Q8N1X3;Q9NUT2-2;Q9NUT2;Q9NUT2-3	ATP-binding cassette sub-family B member 8, mitochondrial	ABCB8	GQVVGFISQEPVLFGTTIMENIR	23	Unmodified	0	0	0	2534.32	3	8.3036e-37	138.28	yes	no	108600000	21177000	22779000	30421000	14819000	19408000	0
B3KSN3;B3KND2;G3XAP3;B4DG02;Q8N1X3;Q9NUT2-2;Q9NUT2;Q9NUT2-3	ATP-binding cassette sub-family B member 8, mitochondrial	ABCB8	IVALVGQSGGGK	12	Unmodified	0	0	0	1084.62	2	0.01816	38.674	yes	no	122640000	26630000	21302000	4853600	24572000	22914000	22366000
B3KSN3;B3KND2;G3XAP3;B4DG02;Q8N1X3;Q9NUT2-2;Q9NUT2;Q9NUT2-3;C9JYI3;C9JTY4;Q6ZRM3;E7ENE8	ATP-binding cassette sub-family B member 8, mitochondrial	ABCB8	LTTDVQEFK	9	Unmodified	0	0	0	1079.55	2	0.0072894	71.614	yes	no	177640000	52653000	47571000	33076000	44342000	0	0
B3KSN3;B3KND2;G3XAP3;B4DG02;Q8N1X3;Q9NUT2-2;Q9NUT2;Q9NUT2-3;C9JYI3;C9JTY4;Q6ZRM3;E7ENE8	ATP-binding cassette sub-family B member 8, mitochondrial	ABCB8	LVISQGLR	8	Unmodified	0	0	0	884.544	2	0.022295	41.448	yes	no	99707000	19720000	13577000	17596000	15763000	19557000	13494000
B3KSN3;B3KND2;G3XAP3;B4DG02;Q8N1X3;Q9NUT2-2;Q9NUT2;Q9NUT2-3	ATP-binding cassette sub-family B member 8, mitochondrial	ABCB8	SMANLSVLFGQVVR	14	Unmodified	0	0	0	1519.82	2	0.070381	29.633	yes	no	0	0	0	0	0	0	0
B3KSN3;B3KND2;G3XAP3;B4DG02;Q8N1X3;Q9NUT2-2;Q9NUT2;Q9NUT2-3	ATP-binding cassette sub-family B member 8, mitochondrial	ABCB8	VFEYMALNPCIPLSGGCCVPK	21	Unmodified	0	0	0	2411.11	2	3.703e-06	66.76	yes	no	0	0	0	0	0	0	0
B3KSN3;B3KND2;G3XAP3;B4DG02;Q8N1X3;Q9NUT2-2;Q9NUT2;Q9NUT2-3	ATP-binding cassette sub-family B member 8, mitochondrial	ABCB8	VVQEALDR	8	Unmodified	0	0	0	928.498	2	0.020428	41.876	yes	no	295860000	39043000	52367000	55904000	37208000	66553000	44784000
P33527;I3L4X2;P33527-3;P33527-9;P33527-4;P33527-7	Multidrug resistance-associated protein 1	ABCC1	GSVAYVPQQAWIQNDSLR	18	Unmodified	0	0	0	2031.02	2	4.4508e-13	104.76	yes	no	305350000	45846000	49038000	57015000	43767000	50521000	59159000
P33527;I3L4X2;P33527-9;P33527-4;P33527-2;Q68CP7;P33527-6	Multidrug resistance-associated protein 1	ABCC1;DKFZp781G125	AVYSNADIYLFDDPLSAVDAHVGK	24	Unmodified	0	0	0	2579.25	3	4.0035e-06	58.802	yes	no	419600000	69698000	59131000	83739000	63422000	85546000	58065000
P33527;I3L4X2;P33527-3;P33527-9;P33527-4;P33527-7;Q68CP7	Multidrug resistance-associated protein 1	ABCC1;DKFZp781G125	ENILFGCQLEEPYYR	15	Unmodified	0	0	0	1929.89	2	2.9227e-32	149.59	yes	no	146500000	34592000	41428000	41618000	28857000	0	0
P33527;I3L4X2;P33527-3;P33527-9;P33527-4;P33527-7;Q68CP7	Multidrug resistance-associated protein 1	ABCC1;DKFZp781G125	SVIQACALLPDLEILPSGDR	20	Unmodified	0	0	0	2166.14	2	0.00052095	51.469	yes	no	0	0	0	0	0	0	0
P33527;I3L4X2;P33527-3;P33527-9;P33527-4;P33527-2;Q9UQ98;P33527-7;P33527-5;P33527-6;P33527-8	Multidrug resistance-associated protein 1	ABCC1;MRP	EDTSEQVVPVLVK	13	Unmodified	0	0	0	1441.77	2	0.0031232	51.135	yes	no	378150000	66357000	64673000	68805000	55311000	59710000	63291000
P33527;I3L4X2;P33527-3;P33527-9;P33527-4;P33527-2;Q9UQ98;P33527-7;P33527-5;P33527-6;P33527-8	Multidrug resistance-associated protein 1	ABCC1;MRP	ELDTVDSMIPEVIK	14	Oxidation (M)	0	1	0	1603.8	2	0.00092532	58.626	yes	no	12390000	0	0	0	0	0	12390000
P33527;I3L4X2;P33527-3;P33527-9;P33527-4;P33527-2;Q9UQ98;P33527-7;P33527-5;P33527-6;P33527-8	Multidrug resistance-associated protein 1	ABCC1;MRP	ELDTVDSMIPEVIK	14	Unmodified	0	0	0	1587.81	2	0.10859	28.986	yes	no	65620000	0	44036000	0	0	0	21584000
P33527;I3L4X2;P33527-3;P33527-9;P33527-4;P33527-2;Q9UQ98;P33527-7;P33527-5;P33527-6;P33527-8	Multidrug resistance-associated protein 1	ABCC1;MRP	SPLFSETIHDPNPCPESSASFLSR	24	Unmodified	0	0	0	2674.23	3	1.7379e-12	77.689	yes	no	159010000	29397000	30831000	0	36044000	32510000	30233000
P33527;P33527-3;P33527-4;P33527-2;Q9UQ98;P33527-7;P33527-5;P33527-6;P33527-8	Multidrug resistance-associated protein 1	ABCC1;MRP	TYASTEQEQDAEENGVTGVSGPGK	24	Unmodified	0	0	0	2453.08	2;3	1.4381e-113	212.39	yes	no	89981000	29569000	0	14980000	11472000	18597000	15363000
P33527;I3L4X2;P33527-3;P33527-9;P33527-4;P33527-2;Q9UQ98;P33527-7;P33527-5;P33527-6;P33527-8	Multidrug resistance-associated protein 1	ABCC1;MRP	VDANEEVEALIVK	13	Unmodified	0	0	0	1427.75	2	0.00050376	60.657	yes	no	160530000	33140000	24529000	48420000	31353000	23085000	0
P33527;I3L4X2;P33527-3;P33527-9;P33527-4;P33527-2;Q9UQ98;P33527-7;P33527-5;Q68CP7;P33527-6;P33527-8	Multidrug resistance-associated protein 1	ABCC1;MRP;DKFZp781G125	AIHDLMMFSGPQILK	15	Unmodified	0	0	0	1699.88	3	0.038081	26.771	yes	no	29341000	7293100	9069700	12978000	0	0	0
P33527;I3L4X2;P33527-3;P33527-9;P33527-4;P33527-2;Q9UQ98;P33527-7;P33527-5;Q68CP7;P33527-6;P33527-8	Multidrug resistance-associated protein 1	ABCC1;MRP;DKFZp781G125	ALVITNSAR	9	Unmodified	0	0	0	943.545	2	0.045398	37.344	yes	no	0	0	0	0	0	0	0
P33527;I3L4X2;P33527-3;P33527-9;P33527-4;P33527-2;Q9UQ98;P33527-7;P33527-5;Q68CP7;P33527-6;P33527-8	Multidrug resistance-associated protein 1	ABCC1;MRP;DKFZp781G125	CLHVDLLHSILR	12	Unmodified	0	0	0	1474.81	3	1.1309e-09	107.34	yes	no	111170000	22044000	18693000	18281000	17898000	22880000	11379000
P33527;I3L4X2;P33527-3;P33527-9;P33527-2;Q9UQ98;P33527-5;Q68CP7;Q9BV39	Multidrug resistance-associated protein 1	ABCC1;MRP;DKFZp781G125	DFVSALPDKLDHECAEGGENLSVGQR	26	Unmodified	0	0	1	2842.32	4	6.8854e-08	55.588	yes	no	122670000	0	25154000	34270000	31728000	31521000	0
P33527;I3L4X2;P33527-3;P33527-9;P33527-4;P33527-2;Q9UQ98;P33527-7;P33527-5;Q68CP7;P33527-6;P33527-8	Multidrug resistance-associated protein 1	ABCC1;MRP;DKFZp781G125	DGAFAEFLR	9	Unmodified	0	0	0	1024.5	2	0.00036396	80.231	yes	no	196530000	34028000	31564000	42974000	28291000	30500000	29171000
P33527;I3L4X2;P33527-3;P33527-9;P33527-4;P33527-2;Q9UQ98;P33527-7;P33527-5;Q68CP7;P33527-6;P33527-8;Q9BV39	Multidrug resistance-associated protein 1	ABCC1;MRP;DKFZp781G125	EAPWQIQETAPPSSWPQVGR	20	Unmodified	0	0	0	2263.1	2;3	1.9194e-26	131.1	yes	no	482670000	65009000	85023000	83056000	72703000	85901000	90978000
P33527;I3L4X2;P33527-3;P33527-9;P33527-4;P33527-2;Q9UQ98;P33527-7;P33527-5;Q68CP7;P33527-6;P33527-8;Q9BV39	Multidrug resistance-associated protein 1	ABCC1;MRP;DKFZp781G125	GEIQEYGAPSDLLQQR	16	Unmodified	0	0	0	1802.88	2	2.4399e-26	141.55	yes	no	240130000	40859000	38287000	48518000	39415000	36180000	36866000
P33527;I3L4X2;P33527-3;P33527-9;P33527-4;P33527-2;Q9UQ98;P33527-7;P33527-5;Q68CP7;P33527-6;P33527-8;G0ZCM3	Multidrug resistance-associated protein 1	ABCC1;MRP;DKFZp781G125	IFLSHEELEPDSIER	15	Unmodified	0	0	0	1812.89	2;3	3.9929e-24	140.27	yes	no	404840000	79388000	61677000	99481000	51365000	84090000	28838000
P33527;I3L4X2;P33527-3;P33527-9;P33527-4;P33527-2;Q9UQ98;P33527-7;P33527-5;Q68CP7;P33527-6;P33527-8;G0ZCM3	Multidrug resistance-associated protein 1	ABCC1;MRP;DKFZp781G125	IFLSHEELEPDSIERR	16	Unmodified	0	0	1	1968.99	3	0.10399	12.518	yes	no	181310000	0	43652000	49517000	37771000	50367000	0
P33527;I3L4X2;P33527-3;P33527-9;P33527-2;Q9UQ98;P33527-5;Q68CP7;Q9BV39	Multidrug resistance-associated protein 1	ABCC1;MRP;DKFZp781G125	ILVLDEATAAVDLETDDLIQSTIR	24	Unmodified	0	0	0	2613.37	3	8.735e-37	132.83	yes	no	147770000	0	57611000	0	47994000	42169000	0
P33527;I3L4X2;P33527-3;P33527-9;P33527-4;P33527-2;Q9UQ98;P33527-7;P33527-5;Q68CP7;P33527-6;P33527-8	Multidrug resistance-associated protein 1	ABCC1;MRP;DKFZp781G125	ISEMGSYQELLAR	13	Unmodified	0	0	0	1495.73	2	7.4272e-10	109	yes	no	315530000	65498000	0	63470000	58032000	70362000	58169000
P33527;I3L4X2;P33527-3;P33527-9;P33527-4;P33527-2;Q9UQ98;P33527-7;P33527-5;Q68CP7;P33527-6;P33527-8	Multidrug resistance-associated protein 1	ABCC1;MRP;DKFZp781G125	ISEMGSYQELLAR	13	Oxidation (M)	0	1	0	1511.73	2	0.001208	41.014	yes	no	15108000	15108000	0	0	0	0	0
P33527;I3L4X2;P33527-3;P33527-9;P33527-4;P33527-2;Q9UQ98;P33527-7;P33527-5;Q68CP7;P33527-6;P33527-8;Q9BV39	Multidrug resistance-associated protein 1	ABCC1;MRP;DKFZp781G125	ITIIPQDPVLFSGSLR	16	Unmodified	0	0	0	1754.99	2;3	0.00010246	59.728	yes	no	617440000	130520000	101690000	104600000	85968000	104620000	90038000
P33527;I3L4X2;P33527-3;P33527-9;P33527-4;P33527-2;Q9UQ98;P33527-7;P33527-5;Q68CP7;P33527-6;P33527-8;G0ZCM3;G0ZCM4	Multidrug resistance-associated protein 1	ABCC1;MRP;DKFZp781G125	LMNEILNGIK	10	Unmodified	0	0	0	1143.63	2	0.0023533	56.548	yes	no	264880000	35874000	42414000	38451000	72919000	40481000	34744000
P33527;I3L4X2;P33527-3;P33527-9;P33527-4;P33527-2;Q9UQ98;P33527-7;P33527-5;Q68CP7;P33527-6;P33527-8;G0ZCM3;G0ZCM4	Multidrug resistance-associated protein 1	ABCC1;MRP;DKFZp781G125	LYAWELAFK	9	Unmodified	0	0	0	1139.6	2	0.00065614	73.233	yes	no	244300000	45509000	46919000	38360000	33699000	42518000	37297000
P33527;I3L4X2;P33527-3;P33527-9;P33527-4;P33527-2;Q9UQ98;P33527-7;P33527-5;Q68CP7;P33527-6;P33527-8;Q9BV39	Multidrug resistance-associated protein 1	ABCC1;MRP;DKFZp781G125	MNLDPFSQYSDEEVWTSLELAHLK	24	Unmodified	0	0	0	2851.34	3	1.0119e-09	83.992	yes	no	313720000	51582000	57038000	63628000	50965000	60983000	29522000
P33527;I3L4X2;P33527-3;P33527-9;P33527-4;P33527-2;Q9UQ98;P33527-7;P33527-5;Q68CP7;P33527-6;P33527-8;G0ZCM3	Multidrug resistance-associated protein 1	ABCC1;MRP;DKFZp781G125	NATFTWAR	8	Unmodified	0	0	0	965.472	2	0.07109	34.387	yes	no	0	0	0	0	0	0	0
P33527;I3L4X2;P33527-3;P33527-9;P33527-4;P33527-2;Q9UQ98;P33527-7;P33527-5;Q68CP7;P33527-6;P33527-8	Multidrug resistance-associated protein 1	ABCC1;MRP;DKFZp781G125	QMENGMLVTDSAGK	14	Unmodified	0	0	0	1479.67	2	2.1502e-07	94.717	yes	no	119520000	21406000	20020000	23141000	16682000	21991000	16280000
P33527;I3L4X2;P33527-3;P33527-9;P33527-4;P33527-2;Q9UQ98;P33527-7;P33527-5;Q68CP7;P33527-6;P33527-8	Multidrug resistance-associated protein 1	ABCC1;MRP;DKFZp781G125	SDPPTLNGITFSIPEGALVAVVGQVGCGK	29	Unmodified	0	0	0	2882.48	3	5.9542e-08	53.679	yes	no	44338000	8581200	0	16652000	0	0	19105000
P33527;I3L4X2;P33527-3;P33527-9;P33527-4;P33527-2;Q9UQ98;P33527-7;P33527-5;Q68CP7;P33527-6;P33527-8	Multidrug resistance-associated protein 1	ABCC1;MRP;DKFZp781G125	SPMSFFER	8	Unmodified	0	0	0	999.448	2	0.0012181	93.467	yes	no	156630000	25694000	22953000	26554000	30506000	26539000	24380000
P33527;I3L4X2;P33527-3;P33527-9;P33527-4;P33527-2;Q9UQ98;P33527-7;P33527-5;Q68CP7;P33527-6;P33527-8;G0ZCM6;G0ZCM5	Multidrug resistance-associated protein 1	ABCC1;MRP;DKFZp781G125	SPVYSHFNETLLGVSVIR	18	Unmodified	0	0	0	2017.06	3	5.2283e-06	73.057	yes	no	394780000	65650000	69538000	79555000	65295000	63203000	51543000
P33527;I3L4X2;P33527-3;P33527-9;P33527-4;P33527-2;Q9UQ98;P33527-7;P33527-5;Q68CP7;P33527-6;P33527-8	Multidrug resistance-associated protein 1	ABCC1;MRP;DKFZp781G125	SSLLSALLAEMDK	13	Unmodified	0	0	0	1376.72	2	0.0011113	54.09	yes	no	49765000	6497900	8777000	12571000	6268400	9895700	5755800
P33527;I3L4X2;P33527-3;P33527-9;P33527-4;P33527-2;Q9UQ98;P33527-7;P33527-5;Q68CP7;P33527-6;P33527-8	Multidrug resistance-associated protein 1	ABCC1;MRP;DKFZp781G125	SSLLSALLAEMDKVEGHVAIK	21	Unmodified	0	0	1	2210.2	3;4	2.0689e-06	76.301	yes	no	356440000	56867000	72375000	68279000	49257000	73436000	36230000
P33527;I3L4X2;P33527-3;P33527-9;P33527-4;P33527-2;Q9UQ98;P33527-7;P33527-5;Q68CP7;P33527-6;P33527-8;Q9BV39	Multidrug resistance-associated protein 1	ABCC1;MRP;DKFZp781G125	SSLTLGLFR	9	Unmodified	0	0	0	992.565	2	0.00034074	80.787	yes	no	189450000	30818000	35390000	32473000	31969000	30238000	28566000
P33527;I3L4X2;P33527-3;P33527-9;P33527-4;P33527-2;Q9UQ98;P33527-7;P33527-5;Q68CP7;P33527-6;P33527-8	Multidrug resistance-associated protein 1	ABCC1;MRP;DKFZp781G125	SSTVGEIVNLMSVDAQR	17	Unmodified	0	0	0	1804.9	2;3	1.7748e-05	77.505	yes	no	84547000	16996000	15263000	11513000	14867000	12467000	13441000
P33527;I3L4X2;P33527-3;P33527-9;P33527-4;P33527-2;Q9UQ98;P33527-7;P33527-5;Q68CP7;P33527-6;P33527-8	Multidrug resistance-associated protein 1	ABCC1;MRP;DKFZp781G125	TAVIGAVYR	9	Unmodified	0	0	0	948.539	2	0.0025877	57.59	yes	no	328400000	65627000	61424000	68393000	44483000	45434000	43039000
P33527;I3L4X2;P33527-3;P33527-9;P33527-4;P33527-2;Q9UQ98;P33527-7;P33527-5;Q68CP7;P33527-6;P33527-8	Multidrug resistance-associated protein 1	ABCC1;MRP;DKFZp781G125	TPSGNLVNR	9	Unmodified	0	0	0	956.504	2	0.00029548	74.464	yes	no	645940000	117990000	110290000	117140000	93845000	105310000	101360000
P33527;I3L4X2;P33527-3;P33527-9;P33527-4;P33527-2;Q9UQ98;P33527-7;P33527-5;Q68CP7;P33527-6;P33527-8;Q9BV39	Multidrug resistance-associated protein 1	ABCC1;MRP;DKFZp781G125	VIVLDKGEIQEYGAPSDLLQQR	22	Unmodified	0	0	1	2470.31	3	4.8188e-09	89.663	yes	no	332250000	72418000	72231000	64370000	65198000	0	58035000
P33527;I3L4X2;P33527-3;P33527-9;P33527-4;P33527-2;Q9UQ98;P33527-7;P33527-5;Q68CP7;P33527-6;P33527-8;Q9BV39	Multidrug resistance-associated protein 1	ABCC1;MRP;DKFZp781G125	YREDLDFVLR	10	Unmodified	0	0	1	1324.68	3	0.01725	38.875	yes	no	120500000	10154000	19844000	18879000	24630000	26140000	20850000
P33527;I3L4X2;P33527-3;P33527-9;P33527-2;Q9UQ98;P33527-5;Q68CP7;Q9BV39;Q96QA9;O15438;Q59H05;O15438-4	Multidrug resistance-associated protein 1;Canalicular multispecific organic anion transporter 2	ABCC1;MRP;DKFZp781G125;MRP3;ABCC3	LNTIMDYTR	9	Unmodified	0	0	0	1125.55	2	0.0002715	88.495	yes	no	322860000	49178000	60306000	57183000	53986000	52986000	49224000
O15439;O15439-2;O15439-3;A8K2Q2;B7Z3Q7;B7Z5H4	Multidrug resistance-associated protein 4	ABCC4	AENDAQKPSLTR	12	Unmodified	0	0	1	1328.67	2;3	3.6349e-15	132.14	yes	no	656960000	85458000	99560000	104020000	123380000	115620000	128930000
O15439;O15439-2;O15439-3;A8K2Q2;B7Z3Q7;Q59GY6;B7Z5H4	Multidrug resistance-associated protein 4	ABCC4	IQTFLLLDEISQR	13	Unmodified	0	0	0	1574.87	2;3	3.1898e-07	102.52	yes	no	169050000	25302000	19965000	25185000	33338000	34225000	31038000
O15439;O15439-2;O15439-3;A8K2Q2;B7Z3Q7;Q59GY6;B7Z5H4	Multidrug resistance-associated protein 4	ABCC4	MVHVQDFTAFWDK	13	Unmodified	0	0	0	1622.76	3	0.0016067	47.47	yes	no	94677000	15209000	19718000	20861000	14741000	24148000	0
O15439;O15439-2;O15439-3;A8K2Q2;B7Z3Q7;B7Z5H4	Multidrug resistance-associated protein 4	ABCC4	RLEEDDMYSVLPEDR	15	Unmodified	0	0	1	1865.85	3	0.010506	32.191	yes	no	104410000	14373000	17257000	0	21595000	32079000	19109000
O15439;O15439-2;O15439-3;A8K2Q2;B7Z3Q7;B7Z5H4	Multidrug resistance-associated protein 4	ABCC4	SQHLGEELQGFWDKEVLR	18	Unmodified	0	0	1	2170.08	4	0.01659	28.325	yes	no	15891000	0	0	0	6553900	9337300	0
O15439;O15439-2;O15439-3;A8K2Q2;B7Z3Q7;Q59GY6;B7Z5H4	Multidrug resistance-associated protein 4	ABCC4	TATFTDAR	8	Unmodified	0	0	0	881.424	2	0.073644	44.753	yes	no	116440000	33513000	0	24108000	18451000	40370000	0
O15439;O15439-2;O15439-3;A8K2Q2;B7Z3Q7;Q59GY6;B7Z5H4	Multidrug resistance-associated protein 4	ABCC4	TMNEVITGIR	10	Unmodified	0	0	0	1132.59	2	0.0047326	51.286	yes	no	82679000	32908000	0	0	0	49771000	0
O15439;O15439-2;O15439-3;A8K2Q2;B7Z3Q7;Q59GY6;B7Z5H4	Multidrug resistance-associated protein 4	ABCC4	TTTGQIVNLLSNDVNK	16	Unmodified	0	0	0	1715.91	2	0.0016392	47.904	yes	no	48096000	0	9584900	14973000	0	11626000	11912000
O15439;O15439-2;O15439-3;A8K2Q2;Q59GY6;B7Z5H4	Multidrug resistance-associated protein 4	ABCC4	VIQPIFLGK	9	Unmodified	0	0	0	1013.63	2	0.0064926	49.536	yes	no	184110000	24056000	24706000	26199000	33373000	38552000	37222000
O15439;O15439-2;O15439-3;A8K2Q2;B7Z3Q7;Q59GY6;B7Z5H4	Multidrug resistance-associated protein 4	ABCC4	VSEAIVSIR	9	Unmodified	0	0	0	972.56	2	0.0027579	56.548	yes	no	283730000	35088000	39867000	38705000	52566000	61687000	55821000
O15439;O15439-2;O75555	Multidrug resistance-associated protein 4	ABCC4;MOAT-B	AEAAALTETAK	11	Unmodified	0	0	0	1074.56	2	0.0027495	42.083	yes	no	143510000	26624000	36527000	0	48234000	32121000	0
O15439;O15439-2;O15439-3;A8K2Q2;B7Z3Q7;O75555;Q59GY6	Multidrug resistance-associated protein 4	ABCC4;MOAT-B	APVLFFDR	8	Unmodified	0	0	0	963.518	2	0.0022665	78.192	yes	no	231990000	33649000	33026000	32988000	41041000	46154000	45133000
O15439;O15439-2;O15439-3;A8K2Q2;B7Z3Q7;O75555;Q59GY6;B7Z5H4	Multidrug resistance-associated protein 4	ABCC4;MOAT-B	ASETPTLQGLSFTVRPGELLAVVGPVGAGK	30	Unmodified	0	0	1	2950.61	3	6.2932e-14	69.578	yes	no	147850000	20502000	20687000	23760000	24760000	29849000	28288000
O15439;O15439-2;O15439-3;A8K2Q2;B7Z3Q7;O75555;Q59GY6	Multidrug resistance-associated protein 4	ABCC4;MOAT-B	AVYQDADIYLLDDPLSAVDAEVSR	24	Unmodified	0	0	0	2637.28	2;3	2.1541e-27	125.91	yes	no	203790000	20969000	26900000	41759000	43265000	56191000	14710000
O15439;O15439-3;A8K2Q2;B7Z3Q7;O75555;Q59GY6	Multidrug resistance-associated protein 4	ABCC4;MOAT-B	DGALESQDTENVPVTLSEENR	21	Unmodified	0	0	0	2302.06	2	8.8508e-98	196.36	yes	no	73324000	17972000	0	20483000	17520000	0	17349000
O15439;O15439-2;O15439-3;A8K2Q2;B7Z3Q7;O75555;Q59GY6	Multidrug resistance-associated protein 4	ABCC4;MOAT-B	DNEESEQPPVPGTPTLR	17	Unmodified	0	0	0	1864.88	2	0.013966	31.895	yes	no	41650000	0	13838000	0	16509000	0	11303000
O15439;O15439-2;O15439-3;A8K2Q2;B7Z3Q7;O75555;Q59GY6	Multidrug resistance-associated protein 4	ABCC4;MOAT-B	GTYTEFLK	8	Unmodified	0	0	0	957.481	2	0.0097348	52.482	yes	no	95665000	10811000	14939000	0	23709000	24090000	22116000
O15439;O15439-2;O15439-3;A8K2Q2;B7Z3Q7;O75555;Q59GY6;B7Z5H4	Multidrug resistance-associated protein 4	ABCC4;MOAT-B	IAYVSQQPWVFSGTLR	16	Unmodified	0	0	0	1850.97	2	3.8809e-19	121.32	yes	no	115620000	9575000	18289000	24138000	19375000	19990000	24256000
O15439;O15439-2;O75555	Multidrug resistance-associated protein 4	ABCC4;MOAT-B	ILTTEIGLHDLR	12	Unmodified	0	0	0	1379.78	2;3	0.00033843	65.329	yes	no	761570000	101690000	96421000	99439000	145640000	168780000	149590000
O15439;O15439-2;O75555	Multidrug resistance-associated protein 4	ABCC4;MOAT-B	LKEYDEPYVLLQNK	14	Unmodified	0	0	1	1750.91	2;3	5.9883e-27	153.7	yes	no	203010000	40243000	11948000	18787000	49777000	24018000	58239000
O15439;O15439-2;O75555	Multidrug resistance-associated protein 4	ABCC4;MOAT-B	LNTIIDSDK	9	Unmodified	0	0	0	1017.53	2	0.0090237	39.625	yes	no	65536000	0	0	0	0	31791000	33744000
O15439;O15439-2;O75555	Multidrug resistance-associated protein 4	ABCC4;MOAT-B	MSIIPQEPVLFTGTMR	16	Unmodified	0	0	0	1818.94	2	0.00026782	57.148	yes	no	141660000	12024000	23153000	19402000	24408000	26781000	35890000
O15439;O15439-2;O75555	Multidrug resistance-associated protein 4	ABCC4;MOAT-B	QSAEVENMMISVER	14	Unmodified	0	0	0	1621.74	2	4.2497e-08	101.42	yes	no	71592000	8040700	9017600	10513000	12740000	14417000	16863000
O15439;O15439-2;O75555	Multidrug resistance-associated protein 4	ABCC4;MOAT-B	SPVFSHLSSSLQGLWTIR	18	Unmodified	0	0	0	2014.06	3	3.6362e-53	159.54	yes	no	146910000	21530000	22704000	19726000	28602000	29789000	24557000
O15439;O15439-2;O75555	Multidrug resistance-associated protein 4	ABCC4;MOAT-B	SSLISALFR	9	Unmodified	0	0	0	992.565	2	0.00030137	84.615	yes	no	115510000	14700000	16868000	17911000	20923000	26157000	18948000
O15439;O15439-2;O15439-3;A8K2Q2;B7Z3Q7;O75555;Q59GY6;B7Z5H4	Multidrug resistance-associated protein 4	ABCC4;MOAT-B	SSLLSAVLGELAPSHGLVSVHGR	23	Unmodified	0	0	0	2285.25	3;4	1.6579e-12	81.224	yes	no	168340000	29043000	45229000	38780000	12010000	15595000	27680000
O15439;O15439-2;O75555	Multidrug resistance-associated protein 4	ABCC4;MOAT-B	VIEYTDLEK	9	Unmodified	0	0	0	1108.57	2	0.0095082	44.57	yes	no	224460000	29620000	48468000	33368000	7957100	60453000	44595000
P33897	ATP-binding cassette sub-family D member 1	ABCD1	GLQAPAGEPTQEASGVAAAK	20	Unmodified	0	0	0	1851.93	2	7.6527e-18	110.6	yes	yes	117500000	18904000	14130000	22876000	18214000	25336000	18042000
P33897;Q6TGM2	ATP-binding cassette sub-family D member 1	ABCD1;ALD	LYFSQQTYYR	10	Unmodified	0	0	0	1367.65	2	0.052761	36.32	yes	no	0	0	0	0	0	0	0
F5GYC1;P28288;E7EUE1;B4DL07;P28288-2;B4DZ22	ATP-binding cassette sub-family D member 3	ABCD3	DLNFEVR	7	Unmodified	0	0	0	891.445	2	0.025365	50.127	yes	no	0	0	0	0	0	0	0
F5GYC1;P28288;E7EUE1;B4DL07;P28288-2	ATP-binding cassette sub-family D member 3	ABCD3	DQVIYPDGR	9	Unmodified	0	0	0	1061.51	2	0.011313	48.602	yes	no	0	0	0	0	0	0	0
F5GYC1;P28288;E7EUE1;B4DL07;P28288-2;B4DZ22	ATP-binding cassette sub-family D member 3	ABCD3	EGGWDSVQDWMDVLSGGEK	19	Unmodified	0	0	0	2093.9	2	4.3817e-08	84.249	yes	no	200520000	31401000	36825000	35959000	31572000	36063000	28695000
F5GYC1;P28288;E7EUE1;B4DL07;P28288-2;B4DZ22	ATP-binding cassette sub-family D member 3	ABCD3	EYLDNVQLGHILER	14	Unmodified	0	0	0	1697.87	2;3	3.6241e-16	130.47	yes	no	409860000	64301000	71309000	78554000	58954000	77026000	59719000
F5GYC1;P28288;E7EUE1;B4DL07;P28288-2;B4DZ22	ATP-binding cassette sub-family D member 3	ABCD3	FDHVPLATPNGDVLIR	16	Unmodified	0	0	0	1762.94	2;3	9.5757e-06	71.531	yes	no	867670000	155730000	137980000	176120000	111280000	150550000	136000000
F5GYC1;P28288;E7EUE1;B4DL07;P28288-2;B4DZ22	ATP-binding cassette sub-family D member 3	ABCD3	GISDLVLK	8	Unmodified	0	0	0	843.507	2	0.054401	34.089	yes	no	164950000	48108000	0	60794000	0	56049000	0
F5GYC1;P28288;E7EUE1;B4DL07;P28288-2;B4DZ22;P28288-3	ATP-binding cassette sub-family D member 3	ABCD3	IANPDQLLTQDVEK	14	Unmodified	0	0	0	1582.82	2	1.8622e-07	96.27	yes	no	399720000	87783000	63383000	88228000	51662000	73129000	35539000
F5GYC1;P28288;E7EUE1;B4DL07;P28288-2;B4DZ22	ATP-binding cassette sub-family D member 3	ABCD3	ITELMQVLK	9	Unmodified	0	0	0	1073.62	2	0.00028107	86.67	yes	no	437510000	67112000	70239000	75422000	73785000	81328000	69626000
F5GYC1;P28288;E7EUE1;B4DL07;P28288-2;B4DZ22	ATP-binding cassette sub-family D member 3	ABCD3	SGANVLICGPNGCGK	15	Unmodified	0	0	0	1502.7	2	4.8788e-18	130.61	yes	no	276700000	38584000	46492000	51243000	47929000	45887000	46565000
F5GYC1;P28288;E7EUE1;B4DL07;B4DZ22	ATP-binding cassette sub-family D member 3	ABCD3	STHSELLEDYYQSGR	15	Unmodified	0	0	0	1783.8	2;3	4.4076e-32	145.7	yes	no	463700000	48842000	84908000	119230000	54790000	110790000	45150000
F5GYC1;P28288;E7EUE1;B4DL07;P28288-2;B4DZ22	ATP-binding cassette sub-family D member 3	ABCD3	VLGELWPLFGGR	12	Unmodified	0	0	0	1342.74	2	7.4753e-10	115.29	yes	no	362110000	82374000	73751000	89638000	44752000	43188000	28403000
P61221;D6R9I9	ATP-binding cassette sub-family E member 1	ABCE1	ADIFMFDEPSSYLDVK	16	Unmodified	0	0	0	1875.86	2	1.5587e-05	73.498	yes	no	621660000	0	130920000	103110000	114370000	141190000	132080000
P61221;D6R9I9;D6RGF4;H0Y990	ATP-binding cassette sub-family E member 1	ABCE1	AIIKPQYVDQIPK	13	Unmodified	0	0	1	1511.87	2;3	0.00026621	82.481	no	no	2461900000	435240000	419130000	388190000	397250000	442710000	379330000
P61221;D6R9I9;D6RGF4	ATP-binding cassette sub-family E member 1	ABCE1	CPFGALSIVNLPSNLEK	17	Unmodified	0	0	0	1857.97	2;3	6.775e-62	201.57	yes	no	667410000	112920000	95661000	102970000	100930000	122150000	132770000
P61221	ATP-binding cassette sub-family E member 1	ABCE1	DAYTHPQFVTDVMKPLQIENIIDQEVQTLSGGELQR	36	Unmodified	0	0	1	4112.05	3;4	1.5798e-243	259.78	yes	yes	1931100000	234840000	240570000	445790000	309700000	314580000	385660000
P61221;D6R9I9	ATP-binding cassette sub-family E member 1	ABCE1	EGINIFLDGYVPTENLR	17	Unmodified	0	0	0	1948.99	2;3	2.4855e-28	139.46	yes	no	1029100000	159960000	200420000	162500000	161820000	193680000	150680000
P61221	ATP-binding cassette sub-family E member 1	ABCE1	FLSQLEITFR	10	Unmodified	0	0	0	1252.68	2	6.1251e-05	84.882	yes	yes	412520000	67579000	83947000	64256000	62781000	75514000	58441000
H0Y990		ABCE1	GALSIVNLPSNLEK	14	Unmodified	0	0	0	1453.81	2	0.00026611	63.185	yes	yes	420990000	69103000	68811000	58878000	65916000	78929000	79352000
P61221;D6R9I9;D6RGF4;H0Y990	ATP-binding cassette sub-family E member 1	ABCE1	GSELQNYFTK	10	Unmodified	0	0	0	1185.57	2	0.0009895	78.513	no	no	746420000	120330000	125880000	135480000	118870000	108050000	137810000
P61221;D6R9I9;D6RGF4;H0Y990	ATP-binding cassette sub-family E member 1	ABCE1	GTVGSILDR	9	Unmodified	0	0	0	916.498	2	0.0012711	79.148	no	no	959960000	153970000	192390000	169900000	0	205210000	238490000
P61221;D6R9I9;D6RGF4;H0Y990	ATP-binding cassette sub-family E member 1	ABCE1	ILEDDLK	7	Unmodified	0	0	0	844.454	1;2	0.070422	117.16	no	no	980150000	138070000	171260000	148900000	156140000	178170000	187610000
P61221	ATP-binding cassette sub-family E member 1	ABCE1	KSGNYFFLDD	10	Unmodified	0	0	1	1204.54	2	0.0067168	58.699	yes	yes	138740000	20586000	24240000	24941000	21199000	23397000	24383000
P61221;D6R9I9;D6RGF4	ATP-binding cassette sub-family E member 1	ABCE1	LCIEVTPQSK	10	Unmodified	0	0	0	1173.61	2	3.1294e-05	93.096	yes	no	855520000	135090000	136060000	134920000	137780000	144560000	167110000
P61221;D6R9I9	ATP-binding cassette sub-family E member 1	ABCE1	LKPDEGGEVPVLNVSYKPQK	20	Unmodified	0	0	2	2196.18	2;3;4	3.5524e-06	84.03	yes	no	2137100000	314660000	367800000	335180000	374740000	380660000	364080000
P61221	ATP-binding cassette sub-family E member 1	ABCE1	NTVANSPQTLLAGMNK	16	Unmodified	0	0	0	1657.85	2	6.3239e-11	99.747	yes	yes	878410000	116170000	153960000	147100000	138850000	157850000	164480000
P61221	ATP-binding cassette sub-family E member 1	ABCE1	NTVANSPQTLLAGMNK	16	Oxidation (M)	0	1	0	1673.84	2	0.0036837	46.249	yes	yes	0	0	0	0	0	0	0
P61221;D6R9I9	ATP-binding cassette sub-family E member 1	ABCE1	NVEDLSGGELQR	12	Unmodified	0	0	0	1315.64	2	4.1958e-11	105.65	yes	no	439540000	0	0	0	217390000	0	222150000
P61221	ATP-binding cassette sub-family E member 1	ABCE1	PADVYLIDEPSAYLDSEQR	19	Unmodified	0	0	0	2180.03	2;3	1.7393e-53	165.3	yes	yes	761280000	130720000	119600000	100010000	101200000	147930000	161820000
P61221;D6R9I9;D6RGF4;H0Y990	ATP-binding cassette sub-family E member 1	ABCE1	PGEVLGLVGTNGIGK	15	Unmodified	0	0	0	1409.79	2	5.7134e-40	170.74	no	no	654220000	96170000	122110000	95919000	108020000	112960000	119040000
P61221	ATP-binding cassette sub-family E member 1	ABCE1	PLQIENIIDQEVQTLSGGELQR	22	Unmodified	0	0	0	2479.29	2;3	5.8329e-26	121.33	yes	yes	143800000	36765000	21687000	19392000	9840000	14861000	41252000
P61221;D6R9I9;D6RGF4	ATP-binding cassette sub-family E member 1	ABCE1	TQAIVCQQLDLTHLK	15	Unmodified	0	0	0	1766.93	2;3	3.1673e-17	124.25	yes	no	1828900000	270650000	297790000	277880000	325650000	313000000	343930000
P61221;D6R9I9	ATP-binding cassette sub-family E member 1	ABCE1	VAETANEEEVK	11	Unmodified	0	0	0	1217.58	2	9.8641e-13	147.62	yes	no	613170000	83657000	104000000	99216000	97370000	107970000	120950000
P61221;D6R9I9	ATP-binding cassette sub-family E member 1	ABCE1	VAETANEEEVKK	12	Unmodified	0	0	1	1345.67	2;3	4.5256e-21	178.95	yes	no	5346300000	681360000	806560000	713320000	687640000	1479100000	978240000
P61221;D6R9I9;D6RGF4;H0Y990	ATP-binding cassette sub-family E member 1	ABCE1	YCANAFK	7	Unmodified	0	0	0	872.385	2	0.015696	61.494	no	no	316590000	40480000	53352000	58862000	35372000	53639000	74887000
P61221;D6R9I9;D6RGF4;H0Y990	ATP-binding cassette sub-family E member 1	ABCE1	YDDPPDWQEILTYFR	15	Unmodified	0	0	0	1956.89	2;3	1.5618e-17	128.06	no	no	403950000	61047000	68674000	73314000	67855000	73481000	59578000
Q8NE71;Q8NE71-2;Q59F96;H0YGW7;B4DNU2;Q5STZ8	ATP-binding cassette sub-family F member 1	ABCF1	AANAAENDFSVSQAEMSSR	19	Unmodified	0	0	0	1983.86	2	1.4371e-42	144.72	yes	no	153850000	36591000	21105000	24465000	0	34578000	37111000
Q8NE71;Q8NE71-2;Q59F96;H0YGW7;B4DNU2	ATP-binding cassette sub-family F member 1	ABCF1	ALSIPPNIDVLLCEQEVVADETPAVQAVLR	30	Unmodified	0	0	0	3258.72	3	4.5007e-05	39.045	yes	no	57951000	0	0	17855000	40096000	0	0
Q8NE71;Q8NE71-2;Q59F96;H0YGW7;Q5STZ7	ATP-binding cassette sub-family F member 1	ABCF1	EPDVLILDEPTNNLDIESIDALGEAINEYK	30	Unmodified	0	0	0	3341.64	3	6.1371e-22	102.03	yes	no	423980000	52601000	70019000	60949000	74841000	82655000	82915000
Q8NE71;Q8NE71-2;Q59F96;H0YGW7;B4DNU2;Q5STZ7	ATP-binding cassette sub-family F member 1	ABCF1	EVLEALGEVMVSR	13	Unmodified	0	0	0	1430.74	2	0.00061548	57.279	yes	no	89148000	0	17498000	29756000	20934000	0	20960000
Q8NE71;Q8NE71-2;B4DNU2;Q5STZ8	ATP-binding cassette sub-family F member 1	ABCF1	FAALDNEEEDKEEEIIK	17	Unmodified	0	0	1	2020.95	2;3	1.7253e-77	226.79	yes	no	939500000	124180000	150470000	133160000	165850000	169540000	196300000
Q8NE71;Q8NE71-2;B4DNU2;Q5STZ8	ATP-binding cassette sub-family F member 1	ABCF1	FAALDNEEEDKEEEIIKEK	19	Unmodified	0	0	2	2278.09	3	0.043843	30.489	yes	no	0	0	0	0	0	0	0
Q8NE71;Q8NE71-2;Q59F96;H0YGW7;Q5STZ7	ATP-binding cassette sub-family F member 1	ABCF1	FGLESHAHTIQICK	14	Unmodified	0	0	0	1639.81	3	0.010082	34.08	yes	no	408830000	47600000	65302000	65800000	70281000	86696000	73154000
Q8NE71;Q8NE71-2;Q59F96;H0YGW7;B4DNU2;Q5STZ7	ATP-binding cassette sub-family F member 1	ABCF1	GAVIVVSHDAR	11	Unmodified	0	0	0	1122.61	2	0.00010456	78.342	yes	no	499370000	53778000	73933000	113420000	61568000	91445000	105220000
Q8NE71;Q8NE71-2;Q59F96;H0YGW7;Q5STZ7	ATP-binding cassette sub-family F member 1	ABCF1	GFNLPYQDAR	10	Unmodified	0	0	0	1179.57	2	0.00051022	71.221	yes	no	451700000	51110000	75782000	75796000	67425000	87976000	93606000
Q8NE71;Q8NE71-2;Q59F96;H0YGW7	ATP-binding cassette sub-family F member 1	ABCF1	IGFFNQQYAEQLR	13	Unmodified	0	0	0	1612.8	2	0.00066353	55.899	yes	no	559660000	67552000	91517000	79545000	97447000	110030000	113570000
Q8NE71;Q8NE71-2;Q59F96;H0YGW7;B4DNU2	ATP-binding cassette sub-family F member 1	ABCF1	ILAGLGFDPEMQNRPTQK	18	Unmodified	0	0	1	2014.03	3	0.00051003	48.288	yes	no	288530000	0	87197000	96701000	0	0	104630000
Q8NE71;B4DNU2;Q5STZ8	ATP-binding cassette sub-family F member 1	ABCF1	KAEQGSEEEGEGEEEEEEGGESK	23	Unmodified	0	0	1	2480.98	3	6.7519e-06	60.171	yes	no	7034900	0	0	0	0	0	7034900
Q8NE71;Q8NE71-2;Q59F96;H0YGW7	ATP-binding cassette sub-family F member 1	ABCF1	KNQDEESQEAPELLK	15	Unmodified	0	0	1	1756.85	2	1.2178e-09	101.78	yes	no	0	0	0	0	0	0	0
Q8NE71;Q8NE71-2;Q59F96;H0YGW7	ATP-binding cassette sub-family F member 1	ABCF1	LQGQLEQGDDTAAER	15	Unmodified	0	0	0	1629.76	2	4.4875e-12	107.13	yes	no	327910000	39150000	52676000	66424000	45564000	53119000	70980000
Q8NE71;Q8NE71-2;Q59F96;H0YGW7	ATP-binding cassette sub-family F member 1	ABCF1	MEETPTEYLQR	11	Unmodified	0	0	0	1395.63	2	1.7883e-05	89.805	yes	no	361400000	48713000	56860000	63105000	63014000	59546000	70161000
Q8NE71;Q8NE71-2;Q59F96;H0YGW7	ATP-binding cassette sub-family F member 1	ABCF1	NLDFGIDMDSR	11	Unmodified	0	0	0	1281.57	2	0.00015277	76.165	yes	no	139450000	18168000	0	21820000	36029000	28095000	35340000
Q8NE71;Q8NE71-2;Q59F96;H0YGW7	ATP-binding cassette sub-family F member 1	ABCF1	NQDEESQEAPELLK	14	Unmodified	0	0	0	1628.75	2	2.8535e-28	157.2	yes	no	417710000	69578000	85030000	84216000	89213000	6910400	82765000
Q8NE71;Q8NE71-2;Q59F96;H0YGW7;B4DNU2;Q5STZ8	ATP-binding cassette sub-family F member 1	ABCF1	QAMLENASDIK	11	Unmodified	0	0	0	1218.59	2	0.0002873	70.089	yes	no	50035000	0	0	0	0	0	50035000
Q8NE71;Q8NE71-2;B4DNU2;Q5STZ7;Q5STZ8;A0PJ72	ATP-binding cassette sub-family F member 1	ABCF1	QQPPEPEWIGDGESTSPSDK	20	Unmodified	0	0	0	2182.97	2	2.3071e-08	80.733	yes	no	0	0	0	0	0	0	0
Q8NE71;Q8NE71-2;Q59F96;H0YGW7	ATP-binding cassette sub-family F member 1	ABCF1	STLLLLLTGK	10	Unmodified	0	0	0	1057.67	2	0.00057505	69.786	yes	no	324730000	45193000	48415000	47458000	59111000	60202000	64356000
Q8NE71;Q8NE71-2;Q59F96;H0YGW7	ATP-binding cassette sub-family F member 1	ABCF1	TLLIVSHDQGFLDDVCTDIIHLDAQR	26	Unmodified	0	0	0	2993.49	3;4	1.883e-31	130.57	yes	no	438250000	108240000	109870000	80066000	0	140070000	0
Q9UG63;Q9UG63-2;C9JHK9;C9JZV3	ATP-binding cassette sub-family F member 2	ABCF2	ETTEVDLLTK	10	Unmodified	0	0	0	1147.6	2	0.012922	44.847	yes	no	0	0	0	0	0	0	0
Q9UG63;Q9UG63-2;C9JHK9;C9JZV3	ATP-binding cassette sub-family F member 2	ABCF2	EVPIPEHIDIYHLTR	15	Unmodified	0	0	0	1830.96	2;3;4	0.00046758	51.591	yes	no	1151400000	179630000	167880000	178470000	212750000	203490000	209140000
Q9UG63;Q9UG63-2	ATP-binding cassette sub-family F member 2	ABCF2	FHWEQDQIAHMK	12	Unmodified	0	0	0	1568.72	2;3	0.0028451	42.843	yes	no	404070000	41105000	75571000	85109000	53471000	77696000	71121000
Q9UG63;Q9UG63-2;C9JHK9;C9JZV3	ATP-binding cassette sub-family F member 2	ABCF2	GHEENGDVVTEPQVAEK	17	Unmodified	0	0	0	1836.85	2	0.0020101	42.118	yes	no	41200000	8483500	6863700	0	0	12269000	13584000
Q9UG63;Q9UG63-2;C9JHK9;C9JZV3	ATP-binding cassette sub-family F member 2	ABCF2	ILHGLGFTPAMQR	13	Unmodified	0	0	0	1439.77	3	1.4976e-05	82.494	yes	no	590990000	68523000	110340000	121490000	81483000	111760000	97393000
Q9UG63;Q9UG63-2	ATP-binding cassette sub-family F member 2	ABCF2	IPPPVIMVQNVSFK	14	Unmodified	0	0	0	1567.88	2;3	2.2665e-07	94.09	yes	no	613540000	83322000	101460000	97488000	116690000	110330000	104260000
Q9UG63;Q9UG63-2;C9JHK9;C9JZV3	ATP-binding cassette sub-family F member 2	ABCF2	KGHEENGDVVTEPQVAEK	18	Unmodified	0	0	1	1964.94	2;3	1.1229e-05	78.401	yes	no	294690000	31676000	46003000	51742000	56696000	40686000	67891000
Q9UG63;Q9UG63-2;C9JHK9;C9JZV3	ATP-binding cassette sub-family F member 2	ABCF2	LEELDADKAEMR	12	Unmodified	0	0	1	1418.67	2	2.7471e-06	104.17	yes	no	186610000	24636000	33435000	26177000	29734000	34234000	38391000
Q9UG63;Q9UG63-2	ATP-binding cassette sub-family F member 2	ABCF2	LIQQVAQEIWVCEK	14	Unmodified	0	0	0	1742.9	2	3.0176e-15	120.92	yes	no	131150000	45856000	0	48086000	37209000	0	0
Q9UG63;Q9UG63-2	ATP-binding cassette sub-family F member 2	ABCF2	LLTGELLPTDGMIR	14	Unmodified	0	0	0	1527.83	2	1.1283e-15	127.71	yes	no	596750000	98801000	110840000	109600000	83326000	106890000	87286000
Q9UG63;Q9UG63-2	ATP-binding cassette sub-family F member 2	ABCF2	MMASGLTER	9	Unmodified	0	0	0	994.458	2	0.004699	52.49	yes	no	402860000	67210000	71482000	53854000	68261000	70615000	71438000
Q9UG63;Q9UG63-2;C9JHK9;C9JZV3	ATP-binding cassette sub-family F member 2	ABCF2	SMLLSAIGK	9	Unmodified	0	0	0	918.521	2	0.004645	52.579	yes	no	156300000	23264000	27066000	26182000	25040000	24125000	30622000
Q9UG63;Q9UG63-2;C9JHK9;C9JZV3	ATP-binding cassette sub-family F member 2	ABCF2	TPLHCVMEVDTER	13	Unmodified	0	0	0	1585.72	2	5.3851e-13	104.55	yes	no	100630000	6833400	28502000	22069000	0	25301000	17924000
Q9UG63;Q9UG63-2	ATP-binding cassette sub-family F member 2	ABCF2	VALVGPNGAGK	11	Unmodified	0	0	0	981.561	2	0.01795	39.625	yes	no	178560000	35349000	0	0	53043000	43067000	47104000
Q9UG63;Q9UG63-2	ATP-binding cassette sub-family F member 2	ABCF2	WPGDILAYK	9	Unmodified	0	0	0	1061.55	2	0.059229	30.612	yes	no	141160000	47526000	41052000	52580000	0	0	0
Q9UG63;Q9UG63-2;C9JHK9;C9JZV3	ATP-binding cassette sub-family F member 2	ABCF2	YGLIGLNGIGK	11	Unmodified	0	0	0	1103.63	2	0.004885	47.844	yes	no	126420000	0	0	0	37947000	42928000	45543000
Q9UG63;Q9UG63-2	ATP-binding cassette sub-family F member 2	ABCF2	YYTGNYDQYVK	11	Unmodified	0	0	0	1412.62	2	0.0026979	58.172	yes	no	222130000	0	53415000	54126000	50794000	0	63794000
B4DRU9;Q9NUQ8;Q9NUQ8-2	ATP-binding cassette sub-family F member 3	ABCF3	ALFARPDLLLLDEPTNMLDVR	21	Unmodified	0	0	1	2411.29	3	1.5416e-08	88.09	yes	no	312300000	64831000	60711000	57448000	34565000	42633000	52114000
B4DRU9;Q9NUQ8;Q9NUQ8-2	ATP-binding cassette sub-family F member 3	ABCF3	ALLQEQFR	8	Unmodified	0	0	0	1003.55	2	0.023295	41.448	yes	no	36995000	7200000	14617000	15178000	0	0	0
B4DRU9;Q9NUQ8;Q9NUQ8-2	ATP-binding cassette sub-family F member 3	ABCF3	EFSGGWR	7	Unmodified	0	0	0	837.377	2	0.039597	39.663	yes	no	98195000	16191000	23584000	25360000	0	16424000	16636000
B4DRU9;Q9NUQ8;Q9NUQ8-2	ATP-binding cassette sub-family F member 3	ABCF3	ELTAQIAAGR	10	Unmodified	0	0	0	1028.56	2	0.054689	36.585	yes	no	114450000	0	114450000	0	0	0	0
B4DRU9;Q9NUQ8;Q9NUQ8-2	ATP-binding cassette sub-family F member 3	ABCF3	FSPPILQLDEVDFYYDPK	18	Unmodified	0	0	0	2185.06	2	7.3584e-06	75.533	yes	no	209700000	33196000	37817000	37808000	30018000	35207000	35652000
B4DRU9;Q9NUQ8;Q9NUQ8-2	ATP-binding cassette sub-family F member 3	ABCF3	ICVVGENGAGK	11	Unmodified	0	0	0	1102.54	2	0.056843	29.544	yes	no	83532000	18493000	41273000	0	0	0	23766000
B4DRU9;Q9NUQ8;Q9NUQ8-2	ATP-binding cassette sub-family F member 3	ABCF3	IGYFSQHHVEQLDLNVSAVELLAR	24	Unmodified	0	0	0	2737.42	4	0.064559	16.961	yes	no	13401000	13401000	0	0	0	0	0
B4DRU9;Q9NUQ8;F8WCU6	ATP-binding cassette sub-family F member 3	ABCF3	LAEPQSQGNSQVLLDAPIQLSK	22	Unmodified	0	0	0	2335.24	2	1.0557e-05	66.31	yes	no	44899000	0	11077000	0	12982000	0	20840000
B4DRU9;Q9NUQ8;Q9NUQ8-2	ATP-binding cassette sub-family F member 3	ABCF3	LEEIEADKAPAR	12	Unmodified	0	0	1	1340.69	3	0.045925	28.361	yes	no	165340000	0	54211000	68289000	42839000	0	0
B4DRU9;Q9NUQ8;Q9NUQ8-2	ATP-binding cassette sub-family F member 3	ABCF3	LLLGDLAPVR	10	Unmodified	0	0	0	1065.65	2	0.00021934	77.662	yes	no	323080000	60433000	57901000	52884000	48764000	42509000	60587000
B4DRU9;Q9NUQ8;Q9NUQ8-2	ATP-binding cassette sub-family F member 3	ABCF3	NFLNAIATDIIHLHSQR	17	Unmodified	0	0	0	1962.04	3;4	1.9106e-12	103.13	yes	no	343730000	40515000	91598000	91203000	26820000	69701000	23897000
B4DRU9;Q9NUQ8;Q9NUQ8-2	ATP-binding cassette sub-family F member 3	ABCF3	PDLLLLDEPTNMLDVR	16	Unmodified	0	0	0	1852.96	2	0.00016197	61.962	yes	no	31664000	0	17048000	0	0	14616000	0
B4DRU9;Q9NUQ8;Q9NUQ8-2	ATP-binding cassette sub-family F member 3	ABCF3	QHIQVFIDR	9	Unmodified	0	0	0	1154.62	2	0.0012048	66.056	yes	no	73559000	15753000	18613000	23514000	0	15678000	0
B4DRU9;Q9NUQ8;Q9NUQ8-2	ATP-binding cassette sub-family F member 3	ABCF3	VEGGFDQYR	9	Unmodified	0	0	0	1069.48	2	0.0034544	54.539	yes	no	160730000	29090000	28946000	33826000	18534000	24209000	26124000
B4DRU9;Q9NUQ8;Q9NUQ8-2	ATP-binding cassette sub-family F member 3	ABCF3	VPAHISLLHVEQEVAGDDTPALQSVLESDSVR	32	Unmodified	0	0	0	3410.73	4	7.6819e-24	91.603	yes	no	538950000	94561000	127300000	0	121760000	106030000	89304000
Q9NUJ1;B7Z6A8	Mycophenolic acid acyl-glucuronide esterase, mitochondrial	ABHD10	ADIQLLVYTIDDLIDK	16	Unmodified	0	0	0	1846.99	2;3	8.7999e-26	133.86	yes	no	577530000	62761000	76120000	89233000	179150000	83543000	86722000
Q9NUJ1;C9IZX5	Mycophenolic acid acyl-glucuronide esterase, mitochondrial	ABHD10	ALAIEEFCK	9	Unmodified	0	0	0	1079.53	2	0.00060474	74.464	yes	no	797270000	125620000	119470000	126340000	134220000	149270000	142360000
Q9NUJ1;B7Z6A8	Mycophenolic acid acyl-glucuronide esterase, mitochondrial	ABHD10	DDIVPWHTSMQVADR	15	Unmodified	0	0	0	1768.82	2;3	2.3411e-05	76.574	yes	no	787590000	131550000	131130000	119650000	108410000	144860000	152000000
Q9NUJ1;B7Z6A8	Mycophenolic acid acyl-glucuronide esterase, mitochondrial	ABHD10	EAEHHCLLHSPIPVNCPIR	19	Unmodified	0	0	0	2278.11	2;4	1.4279e-44	157.11	yes	no	1443900000	231640000	231500000	266530000	200150000	291880000	222220000
Q9NUJ1;B7Z6A8	Mycophenolic acid acyl-glucuronide esterase, mitochondrial	ABHD10	EKADIQLLVYTIDDLIDK	18	Unmodified	0	0	1	2104.13	3	1.2736e-33	132.9	yes	no	187190000	26131000	25534000	40386000	33660000	35905000	25570000
Q9NUJ1;C9IZX5	Mycophenolic acid acyl-glucuronide esterase, mitochondrial	ABHD10	FDYSGVGSSDGNSEESTLGK	20	Unmodified	0	0	0	2034.87	2	6.7758e-18	111.57	yes	no	711650000	122280000	99480000	122070000	113440000	135890000	118490000
Q9NUJ1;B7Z6A8	Mycophenolic acid acyl-glucuronide esterase, mitochondrial	ABHD10	GVWSMPSK	8	Unmodified	0	0	0	890.432	2	0.010796	51.066	yes	no	401490000	61018000	67950000	69434000	59085000	70944000	73062000
Q9NUJ1;B7Z6A8	Mycophenolic acid acyl-glucuronide esterase, mitochondrial	ABHD10	LLHGMKDDIVPWHTSMQVADR	21	Unmodified	0	0	1	2448.2	4;5	6.9193e-05	53.625	yes	no	167760000	13676000	53192000	13720000	56370000	19996000	10804000
Q9NUJ1;C9IZX5	Mycophenolic acid acyl-glucuronide esterase, mitochondrial	ABHD10	TSLSFLNRPDLPNLAYK	17	Unmodified	0	0	1	1948.04	2;3	9.845e-11	97.095	yes	no	2070100000	484080000	347470000	526050000	237130000	234700000	240690000
Q9NUJ1;B7Z6A8	Mycophenolic acid acyl-glucuronide esterase, mitochondrial	ABHD10	VLSTDVDVILR	11	Unmodified	0	0	0	1228.7	2	0.0046253	50.354	yes	no	177840000	46223000	45011000	36765000	49846000	0	0
Q9NUJ1;B7Z6A8;C9IZX5	Mycophenolic acid acyl-glucuronide esterase, mitochondrial	ABHD10	VVALIGVATAADTLVTK	17	Unmodified	0	0	0	1640.97	2;3	1.5553e-11	93.768	yes	no	603300000	85644000	102390000	86761000	117950000	97328000	113230000
Q9NUJ1;B7Z6A8	Mycophenolic acid acyl-glucuronide esterase, mitochondrial	ABHD10	YSEEGVYNVQYSFIK	15	Unmodified	0	0	0	1824.86	2	2.1704e-32	151.56	yes	no	176810000	22797000	26605000	29263000	36929000	37341000	23872000
Q8NFV4;Q8NFV4-4;D3DXF2	Alpha/beta hydrolase domain-containing protein 11	ABHD11	AINIADELPR	10	Unmodified	0	0	0	1110.6	2	0.0011347	64.82	yes	no	351430000	53134000	55274000	55644000	51323000	70091000	65966000
Q8NFV4;Q8NFV4-4;D3DXF2;Q8NFV4-6	Alpha/beta hydrolase domain-containing protein 11	ABHD11	AQMQTVPNAGHWIHADRPQDFIAAIR	26	Unmodified	0	0	1	2942.47	3;4;5	6.5934e-08	56.131	yes	no	1618200000	309860000	317760000	313630000	277460000	209790000	189680000
Q8NFV4;Q8NFV4-4;D3DXF2	Alpha/beta hydrolase domain-containing protein 11	ABHD11	LADEQLSSVIQDMAVR	16	Unmodified	0	0	0	1773.89	2;3	6.9524e-15	116.99	yes	no	1136400000	204590000	204240000	219620000	175720000	180920000	151270000
Q8NFV4;Q8NFV4-4;D3DXF2	Alpha/beta hydrolase domain-containing protein 11	ABHD11	LIAVDISPVESTGVSHFATYVAAMR	25	Unmodified	0	0	0	2633.35	3	3.7856e-28	123.29	yes	no	1121600000	194060000	210030000	187910000	178670000	202980000	147990000
Q8NFV4;Q8NFV4-4;Q8NFV4-6;H0YC52;Q8NFV4-3;Q8NFV4-2;C9J7Q4;H7BZ58;H7C396;Q8NFV4-5	Alpha/beta hydrolase domain-containing protein 11	ABHD11	LLDGEAALPAVVFLHGLFGSK	21	Unmodified	0	0	0	2153.19	3	1.151e-08	87.496	yes	no	1594400000	312710000	272210000	287210000	221320000	272990000	227970000
Q8NFV4;Q8NFV4-6;H0YC52;Q8NFV4-3;Q8NFV4-2;C9J7Q4;H7BZ58;H7C396	Alpha/beta hydrolase domain-containing protein 11	ABHD11	PLPLSYR	7	Unmodified	0	0	0	844.481	2	0.064492	38.792	yes	no	430680000	86370000	89892000	102450000	65639000	76630000	9702400
Q8NFV4;Q8NFV4-4;D3DXF2;Q8NFV4-6	Alpha/beta hydrolase domain-containing protein 11	ABHD11	QESYLGPTLFLLGGNSQFVHPSHHPEIMR	29	Unmodified	0	0	0	3290.63	5	2.3104e-17	89.723	yes	no	135130000	22934000	20069000	34903000	21105000	21707000	14415000
Q8NFV4;Q8NFV4-4;D3DXF2;Q8NFV4-6	Alpha/beta hydrolase domain-containing protein 11	ABHD11	QHLLTNLVEVDGR	13	Unmodified	0	0	0	1492.8	2;3	2.8984e-10	115.12	yes	no	933410000	137400000	148170000	187540000	141760000	167020000	151530000
Q8NFV4;Q8NFV4-4;D3DXF2	Alpha/beta hydrolase domain-containing protein 11	ABHD11	TAMLLALQRPELVER	15	Unmodified	0	0	1	1738.98	3	4.0051e-05	70.197	yes	no	696040000	133200000	114850000	110100000	118440000	119600000	99861000
Q8NFV4;Q8NFV4-4;Q8NFV4-6;H0YC52;Q8NFV4-3;Q8NFV4-2;C9J7Q4;H7BZ58;H7C396;Q8NFV4-5	Alpha/beta hydrolase domain-containing protein 11	ABHD11	TNFNSIAK	8	Unmodified	0	0	0	893.461	2	0.0070001	50.805	yes	no	611460000	99554000	103510000	113750000	108000000	97538000	89101000
Q8NFV4;Q8NFV4-4;D3DXF2;Q8NFV4-6	Alpha/beta hydrolase domain-containing protein 11	ABHD11	VNLDALTQHLDK	12	Unmodified	0	0	0	1365.73	3	0.016831	33.317	yes	no	205960000	0	0	186210000	6147100	7765100	5841500
Q8N2K0;Q8N2K0-2;Q8N2K0-3;Q5T712;I3L294;I3L440	Monoacylglycerol lipase ABHD12	ABHD12	GMTYDALHVFDWIK	14	Unmodified	0	0	0	1694.81	2;3	0.00019758	58.885	yes	no	394550000	74777000	71397000	80338000	61883000	64249000	41908000
Q8N2K0;Q8N2K0-2;Q8N2K0-3;Q5T712;I3L294;I3L440	Monoacylglycerol lipase ABHD12	ABHD12	GWGDSVGTPSER	12	Unmodified	0	0	0	1246.56	2	0.017106	39.016	yes	no	42555000	0	42555000	0	0	0	0
Q8N2K0;Q8N2K0-2;Q8N2K0-3;I3L1V0	Monoacylglycerol lipase ABHD12	ABHD12	HISCPLLILHAEDDPVVPFQLGR	23	Unmodified	0	0	0	2625.37	3;4	2.7492e-27	123.12	yes	no	514310000	61544000	144870000	74034000	99585000	68317000	65958000
Q8N2K0;Q8N2K0-2;Q8N2K0-3;Q5T712	Monoacylglycerol lipase ABHD12	ABHD12	LIFLNFVR	8	Unmodified	0	0	0	1020.61	2	0.0014641	89.55	yes	no	210460000	43131000	41922000	37957000	30171000	35323000	21954000
Q8N2K0;Q8N2K0-2;Q8N2K0-3;I3L294;I3L1V0	Monoacylglycerol lipase ABHD12	ABHD12	SHPFSVIYR	9	Unmodified	0	0	0	1104.57	2	0.00073162	71.425	yes	no	157460000	18299000	26577000	45237000	21804000	18180000	27365000
Q8N2K0;Q8N2K0-2;I3L380	Monoacylglycerol lipase ABHD12	ABHD12	TEPVALEHER	10	Unmodified	0	0	0	1179.59	2	0.0040344	44.847	yes	no	194610000	29454000	37734000	38284000	27596000	37815000	23726000
Q8N2K0;Q8N2K0-2;Q8N2K0-3;Q5T712	Monoacylglycerol lipase ABHD12	ABHD12	VPYFIDLK	8	Unmodified	0	0	0	993.554	2	0.012776	48.423	yes	no	349450000	66753000	60382000	72721000	54638000	51591000	43361000
Q8N2K0;Q8N2K0-2;Q8N2K0-3	Monoacylglycerol lipase ABHD12	ABHD12	VQFVPFHSDLGYR	13	Unmodified	0	0	0	1563.78	3	0.0010543	50.897	yes	no	174640000	28378000	30941000	33549000	27084000	29455000	25229000
B4DNR3;Q96IU4;B4DQI4	Alpha/beta hydrolase domain-containing protein 14B	ABHD14B	AVAIDLPGLGHSK	13	Unmodified	0	0	0	1276.71	3	0.00011081	66.004	yes	no	327010000	55369000	53781000	51939000	59032000	58379000	48508000
B4DNR3;Q96IU4;F8W9U3;B4DQI4	Alpha/beta hydrolase domain-containing protein 14B	ABHD14B	FSSETWQNLGTLHR	14	Unmodified	0	0	0	1674.81	3	0.00024788	55.724	yes	no	146330000	0	0	57509000	0	42383000	46439000
B4DNR3;Q96IU4;F8W9U3;B4DKK0;Q96IU4-2	Alpha/beta hydrolase domain-containing protein 14B	ABHD14B	GAGHPCYLDKPEEWHTGLLDFLQGLQ	26	Unmodified	0	0	1	2980.42	3	0.037239	25.819	yes	no	0	0	0	0	0	0	0
B4DNR3;Q96IU4;F8W9U3;B4DKK0;Q96IU4-2	Alpha/beta hydrolase domain-containing protein 14B	ABHD14B	TPALIVYGDQDPMGQTSFEHLK	22	Unmodified	0	0	0	2446.18	2;3	5.209e-35	132.01	yes	no	663360000	100750000	113830000	136670000	92517000	94523000	125070000
O95870;O95870-2;A8K0A4;B3KNX9	Abhydrolase domain-containing protein 16A	ABHD16A	ALMPVLLQGQAR	12	Unmodified	0	0	0	1295.74	2	0.0032111	53.237	yes	no	93672000	0	18207000	23007000	15033000	20168000	17257000
O95870;A8K0A4;F2Z3H2	Abhydrolase domain-containing protein 16A	ABHD16A	APASVPETPTAVTAPHSSSWDTYYQPR	27	Unmodified	0	0	0	2915.37	3	1.1297e-12	85.595	yes	no	138220000	35973000	34021000	50190000	18034000	0	0
O95870;O95870-2;A8K0A4;B3KNX9	Abhydrolase domain-containing protein 16A	ABHD16A	MLYPGSVYLLQK	12	Unmodified	0	0	0	1410.76	2	0.00016239	70.195	yes	no	123350000	22951000	17769000	25187000	16135000	22574000	18739000
O95870;O95870-2;A8K0A4	Abhydrolase domain-containing protein 16A	ABHD16A	QFITILEATHR	11	Unmodified	0	0	0	1327.72	2;3	0.0023978	47.724	yes	no	111210000	17551000	20723000	20814000	18555000	18451000	15115000
O95870;O95870-2;A8K0A4;B3KNX9	Abhydrolase domain-containing protein 16A	ABHD16A	QLALFLAR	8	Unmodified	0	0	0	930.565	2	0.01583	44.349	yes	no	72396000	12282000	12379000	14698000	10244000	12067000	10726000
O95870;O95870-2;B3KNX9	Abhydrolase domain-containing protein 16A	ABHD16A	TKDEIITTTVPEDIMSNR	18	Unmodified	0	0	1	2062.03	3	0.00018058	56.081	yes	no	99546000	28602000	0	23071000	10791000	21367000	15715000
O95870;O95870-2;A8K0A4;B3KNX9	Abhydrolase domain-containing protein 16A	ABHD16A	YQGPVLLIR	9	Unmodified	0	0	0	1057.63	2	0.010076	43.635	yes	no	70518000	15348000	0	14891000	11077000	13355000	15847000
Q5VST6;Q5VST6-2	Alpha/beta hydrolase domain-containing protein 17B	ABHD17B	YGIRPENVIIYGQSIGTVPSVDLAAR	26	Unmodified	0	0	1	2787.49	3	4.7321e-07	54.66	yes	no	85535000	19243000	0	0	28517000	16221000	21553000
Q8IZP0-10;B6VEX5;Q8IZP0-8;B6VEX4;F5H1G9;Q8IZP0-7;F8WA55;Q8IZP0-2;Q8IZP0-4;Q8IZP0-3;Q8IZP0-5;Q59G41;Q8IZP0-6;Q8IZP0-9;F8WA56;Q8IZP0;A6NFN2;Q8IZP0-12;Q8IZP0-11	Abl interactor 1	ABI1	ALIESYQNLTR	11	Unmodified	0	0	0	1306.69	2	4.6545e-05	81.625	yes	no	458680000	74377000	83901000	90043000	71868000	60079000	78410000
Q8IZP0-10;B6VEX5;Q8IZP0-8;B6VEX4;F5H1G9;Q8IZP0-7;F8WA55;Q8IZP0-2;Q8IZP0-4;Q8IZP0-3;Q8IZP0-5;Q59G41;Q8IZP0-6;Q8IZP0-9;F8WA56;Q8IZP0;A6NFN2;Q8IZP0-12;Q8IZP0-11;B4DKX2;B7Z9E9	Abl interactor 1	ABI1	DKDDELSFMEGAIIYVIK	18	Unmodified	0	0	1	2085.03	3	1.8644e-06	73.138	yes	no	97236000	21548000	27044000	23476000	13141000	0	12027000
Q8IZP0-10;B6VEX5;Q8IZP0-8;B6VEX4;F5H1G9;Q8IZP0-7;F8WA55;Q8IZP0-2;Q8IZP0-4;Q8IZP0-3;Q8IZP0-5;Q59G41;Q8IZP0-6;Q8IZP0-9;F8WA56;Q8IZP0;A6NFN2;Q8IZP0-12	Abl interactor 1	ABI1	IIAPANMER	9	Unmodified	0	0	0	1013.53	2	0.01185	48.091	yes	no	265300000	53819000	33509000	50454000	62475000	0	65039000
Q8IZP0-10;B6VEX5;Q8IZP0-8;B6VEX4;F5H1G9;Q8IZP0-7;F8WA55;Q8IZP0-2;Q8IZP0-4;Q8IZP0-3;Q8IZP0-5;Q59G41;Q8IZP0-6;Q8IZP0-9;F8WA56;Q8IZP0;A6NFN2;Q8IZP0-12	Abl interactor 1	ABI1	IIAPANMERPVR	12	Unmodified	0	0	1	1365.76	3	0.018099	36.417	yes	no	119650000	49640000	0	0	18824000	26596000	24592000
Q8IZP0-10;B6VEX5;Q8IZP0-8;B6VEX4;F5H1G9;Q8IZP0-7;F8WA55;Q8IZP0-2;Q8IZP0-4;Q8IZP0-3;Q8IZP0-5;Q59G41;Q8IZP0-6;Q8IZP0-9;F8WA56;Q8IZP0;A6NFN2;Q8IZP0-12;B4DKX2	Abl interactor 1	ABI1	KPIDYTVLDDVGHGVK	16	Unmodified	0	0	1	1754.92	3;4	4.8421e-05	64.565	yes	no	838410000	127580000	146870000	161210000	124850000	125380000	152510000
Q8IZP0-10;B6VEX5;Q8IZP0-8;B6VEX4;F5H1G9;Q8IZP0-7;F8WA55;Q8IZP0-2;Q8IZP0-4;Q8IZP0-3;Q8IZP0-5;Q59G41;Q8IZP0-6;Q8IZP0-9;F8WA56;Q8IZP0;A6NFN2;Q8IZP0-12;Q8IZP0-11;B4DKX2	Abl interactor 1	ABI1	TLEPVKPPTVPNDYMTSPAR	20	Unmodified	0	0	1	2212.12	3	7.1881e-12	96.55	yes	no	251920000	36897000	33662000	36375000	44448000	34763000	65779000
Q8IZP0-10;B6VEX5;Q8IZP0-8;B6VEX4;F5H1G9;Q8IZP0-7;F8WA55;Q8IZP0-2;Q8IZP0-4;Q8IZP0-3;Q8IZP0-5;Q59G41;Q8IZP0-6;Q8IZP0-9;F8WA56;Q8IZP0;A6NFN2;Q8IZP0-11	Abl interactor 1	ABI1	VADYCENNYIQATDK	15	Unmodified	0	0	0	1802.78	2	0.0013102	50.04	yes	no	13441000	0	0	13441000	0	0	0
Q8IZP0-10;B6VEX5;Q8IZP0-8;B6VEX4;F5H1G9;Q8IZP0-7;F8WA55;Q8IZP0-2;Q8IZP0-4;Q8IZP0-3;Q8IZP0-5;Q59G41;Q8IZP0-6;Q8IZP0-9;F8WA56;Q8IZP0;A6NFN2;Q8IZP0-11	Abl interactor 1	ABI1	VADYCENNYIQATDKR	16	Unmodified	0	0	1	1958.88	3	3.969e-07	80.545	yes	no	207510000	37760000	36804000	44180000	29702000	27006000	32061000
Q8IZP0-10;B6VEX5;Q8IZP0-8;B6VEX4;F5H1G9;Q8IZP0-7;F8WA55;Q8IZP0-2;Q8IZP0-4;Q8IZP0-3;Q8IZP0-5;Q59G41;Q8IZP0-6;Q8IZP0-9;F8WA56;Q8IZP0;A6NFN2;Q8IZP0-12;Q8IZP0-11;B4DKX2	Abl interactor 1	ABI1	VTGLFPGNYVESIMHYTD	18	Unmodified	0	0	0	2041.95	2	6.5304e-18	107.82	yes	no	190710000	24662000	26499000	36558000	25323000	47743000	29927000
Q9NYB9-2;E7EW77;E7EP65;Q9NYB9-4;Q9NYB9;J3KNB2;E9PEZ7;Q53RS4;F8WBL5;F8WAQ3;F8WEB9;E7EUA1;B7Z9N5;F8WAU3;F8WCD7;F8WAZ8	Abl interactor 2	ABI2;ABI-2	ALFDSYTNLER	11	Unmodified	0	0	0	1327.64	2	0.0014459	57.225	yes	no	63996000	18696000	0	20951000	0	0	24350000
Q9NYB9-2;E7EW77;E7EP65;Q9NYB9-4;Q9NYB9;J3KNB2;E9PEZ7;Q53RS4;B7Z836;Q9NYB9-3;H7C3Q7	Abl interactor 2	ABI2;ABI-2	KPIDYTILDDIGHGVK	16	Unmodified	0	0	1	1782.95	3	0.00072415	46.249	yes	no	181700000	38706000	21373000	39141000	31227000	23285000	27969000
Q9NYB9-2;E7EW77;E7EP65;Q9NYB9-4;Q9NYB9;J3KNB2;B7Z836;Q9NYB9-3;H7C3Q7;H0Y6B5;Q53SH3;B7Z612	Abl interactor 2	ABI2;ABI-2	NMAPSQQSPVR	11	Unmodified	0	0	0	1213.59	2	0.00020178	73.951	yes	no	28156000	14264000	0	13892000	0	0	0
Q9NYB9-2;E7EW77;E7EP65;Q9NYB9-4;Q9NYB9;J3KNB2;E9PEZ7;Q53RS4;F8WBL5;F8WAQ3;F8WEB9	Abl interactor 2	ABI2;ABI-2	VADYCENNYIQSADK	15	Unmodified	0	0	0	1788.76	2	3.2519e-10	93.909	yes	no	0	0	0	0	0	0	0
Q9NYB9-2;E7EW77;E7EP65;Q9NYB9-4;Q9NYB9;J3KNB2;E9PEZ7;Q53RS4;Q8IZP0-10;B6VEX5;Q8IZP0-8;B6VEX4;F5H1G9;Q8IZP0-7;F8WA55;Q8IZP0-2;Q8IZP0-4;Q8IZP0-3;Q8IZP0-5;Q59G41;Q8IZP0-6;Q8IZP0-9;F8WA56;Q8IZP0;A6NFN2;Q8IZP0-12	Abl interactor 2;Abl interactor 1	ABI2;ABI-2;ABI1	MESSINHISQTVDIHK	16	Unmodified	0	0	0	1837.9	4	0.034768	24.455	no	no	283130000	54074000	46715000	42137000	50486000	49969000	39751000
Q9NYB9-2;E7EW77;E7EP65;Q9NYB9-4;Q9NYB9;J3KNB2;E9PEZ7;B7Z836;Q9NYB9-3;H0Y6B5;Q53SH3;B7Z612;B4DG63;B7ZAM8;B4DSH8;B4DMM5;Q13802;F8WAL6;B7Z617;B7Z5L1;Q8IZP0-10;B6VEX5;Q8IZP0-8;B6VEX4;F5H1G9;Q8IZP0-7;F8WA55;Q8IZP0-2;Q8IZP0-4;Q8IZP0-3;Q8IZP0-5;Q59G41;Q8IZP0-6;Q8IZP0-9;F8WA56;Q8IZP0;A6NFN2;Q8IZP0-12;Q8IZP0-11;B4DKX2;B7Z9E9	Abl interactor 2;Abl interactor 1	ABI2;ABI-2;argBPIB;ABI1	VVAIYDYTK	9	Unmodified	0	0	0	1070.56	2	0.0023463	59.067	no	no	509080000	76675000	87200000	97016000	77868000	93795000	76523000
P42684-8;P42684-7;P42684-5;P42684-6;P42684	Abelson tyrosine-protein kinase 2	ABL2	VGEAPGLQQPQPR	13	Unmodified	0	0	0	1375.72	2	0.00051198	59.731	yes	no	24472000	9900600	0	6260400	0	0	8310700
H0Y3K7;B7Z4H1;Q5T6N2;O14639-2;F8W8M4;B3KVH2;B3KSG3;O14639;Q5T6N4;H0Y7N6;F6XFR5;B4DQA3;O14639-4;O14639-3;O14639-5;J3QSX6;Q5JVV3	Actin-binding LIM protein 1	ABLIM1	AIYDIERPDLITYEPFYTSGYDDK	24	Unmodified	0	0	1	2883.35	3	4.9439e-07	70.449	yes	no	75634000	19874000	20367000	18093000	17300000	0	0
H0Y3K7;B7Z4H1;Q5T6N2;O14639-2;F8W8M4;B3KVH2;B3KSG3;O14639;Q5T6N4	Actin-binding LIM protein 1	ABLIM1	ETTFSSNCAGCGR	13	Unmodified	0	0	0	1445.57	2	0.002189	50.897	yes	no	6324300	0	6324300	0	0	0	0
H0Y3K7;B7Z4H1;Q5T6N2;O14639-2;F8W8M4;B3KVH2;B3KSG3;O14639;Q5T6N4;H0Y7N6;F6XFR5;B4DQA3;O14639-4;O14639-3;O14639-5;J3QSX6;Q5JVV3	Actin-binding LIM protein 1	ABLIM1	STSQGSINSPVYSR	14	Unmodified	0	0	0	1481.71	2	0.00025655	53.981	yes	no	0	0	0	0	0	0	0
H0Y3K7;B7Z4H1;Q5T6N2;O14639-2;F8W8M4;B3KVH2;B3KSG3;O14639;Q5T6N4;H0Y7N6;F6XFR5;B4DQA3;O14639-4;O14639-3;O14639-5;J3QSX6;Q5JVV3	Actin-binding LIM protein 1	ABLIM1	TLSPTPSAEGYQDVR	15	Unmodified	0	0	0	1619.78	2	0.0027182	44.691	yes	no	17072000	0	0	17072000	0	0	0
H0Y3K7;B7Z4H1;Q5T6N2;O14639-2;F8W8M4;B3KVH2;O14639;Q5T6N4	Actin-binding LIM protein 1	ABLIM1	VAHPQDPHHPSEKPVIHCHK	20	Unmodified	0	0	1	2349.15	4;5	0.0061785	33.248	yes	no	128380000	32840000	33219000	45275000	6885300	5086600	5079100
Q9P1F3	Costars family protein ABRACL	ABRACL	CANLFEALVGTLK	13	Unmodified	0	0	0	1434.75	2;3	4.4161e-05	73.927	yes	yes	171780000	0	6280800	4127000	73363000	7575500	80433000
Q9P1F3	Costars family protein ABRACL	ABRACL	IVTYPGELLLQGVHDDVDIILLQD	24	Unmodified	0	0	0	2677.42	3	0.026689	22.763	yes	yes	185390000	48023000	32744000	0	57340000	0	47278000
Q9P1F3;Q5SZC9	Costars family protein ABRACL	ABRACL	MNVDHEVNLLVEEIHR	16	Acetyl (Protein N-term);Oxidation (M)	1	1	0	2003.97	3	9.3235e-06	76.378	yes	no	237510000	0	0	88288000	65526000	0	83693000
Q9P1F3;Q5SZC9	Costars family protein ABRACL	ABRACL	MNVDHEVNLLVEEIHR	16	Acetyl (Protein N-term)	1	0	0	1987.98	3	5.1807e-21	131.56	yes	no	658130000	107390000	125170000	108520000	103180000	113750000	100120000
Q9ULW3	Activator of basal transcription 1	ABT1	DYTEGWVEFR	10	Unmodified	0	0	0	1300.57	2	0.049306	37.995	yes	yes	13734000	0	0	0	2643600	11090000	0
Q9ULW3	Activator of basal transcription 1	ABT1	ETDFYLQSVER	11	Unmodified	0	0	0	1385.65	2	1.0326e-05	91.961	yes	yes	54100000	0	0	5203000	0	26474000	22422000
Q9ULW3	Activator of basal transcription 1	ABT1	FLAADGDPARPDGSWTFAQRPTEQELR	27	Unmodified	0	0	2	3030.46	4	3.1047e-05	41.908	yes	yes	235880000	15902000	27131000	0	58763000	87463000	46616000
Q9ULW3	Activator of basal transcription 1	ABT1	IFGAPPPSESMEGPSLVR	18	Unmodified	0	0	0	1869.93	2	0.00010554	69.979	yes	yes	0	0	0	0	0	0	0
Q8N961-2;Q8N961	Ankyrin repeat and BTB/POZ domain-containing protein 2	ABTB2	TLEQSLLATCVGSISELSDLVSR	23	Unmodified	0	0	0	2477.27	3	8.6288e-14	99.078	yes	no	32933000	9478300	10725000	7796600	0	4933100	0
Q8N961-2;Q8N961;B3KPV6	Ankyrin repeat and BTB/POZ domain-containing protein 2	ABTB2	VQGLDPLQDLQNTLAER	17	Unmodified	0	0	0	1908.99	2	0.0010139	47.082	yes	no	9379700	0	0	0	0	9379700	0
Q8N961-2;Q8N961	Ankyrin repeat and BTB/POZ domain-containing protein 2	ABTB2	YSVVQSLLR	9	Unmodified	0	0	0	1063.6	2	0.012882	50.353	yes	no	18633000	0	8728000	9904900	0	0	0
P09110;B4DEN6;C9JDE9;H7C131;Q8NCW8	3-ketoacyl-CoA thiolase, peroxisomal	ACAA1	AEELGLPILGVLR	13	Unmodified	0	0	0	1378.82	2	8.0443e-07	96.745	yes	no	437980000	81686000	94171000	103130000	50991000	58785000	49212000
P09110;B4DEN6;C9JDE9;H7C131;Q8NCW8	3-ketoacyl-CoA thiolase, peroxisomal	ACAA1	DGSTTAGNSSQVSDGAAAILLAR	23	Unmodified	0	0	0	2161.06	2;3	7.7026e-37	141.7	yes	no	266360000	82438000	34958000	40703000	20178000	20834000	67246000
P09110;C9JDE9;P09110-2;O43203;B4DVF4;F2Z2Q6;F2Z3P7	3-ketoacyl-CoA thiolase, peroxisomal	ACAA1	DTTPDELLSAVMTAVLK	17	Unmodified	0	0	0	1802.93	2;3	4.3861e-08	86.488	yes	no	757670000	178360000	172390000	167890000	113890000	122810000	2331400
P09110;B4DEN6;C9JDE9;P09110-2;O43203;B4DVF4	3-ketoacyl-CoA thiolase, peroxisomal	ACAA1	DVNLRPEQLGDICVGNVLQPGAGAIMAR	28	Unmodified	0	0	1	2962.51	3	4.2541e-31	120.93	yes	no	969590000	169140000	210920000	214420000	123130000	133330000	118650000
P09110;B4DEN6;C9JDE9;H7C131;Q8NCW8;P09110-2;H0Y4D4;B4E072	3-ketoacyl-CoA thiolase, peroxisomal	ACAA1	EKQDTFALASQQK	13	Unmodified	0	0	1	1492.75	2;3	2.4241e-29	180.54	yes	no	691420000	132410000	135830000	177300000	74814000	83976000	87087000
P09110;B4DEN6;C9JDE9;H7C131;Q8NCW8;P09110-2;H0Y4D4;B4E072	3-ketoacyl-CoA thiolase, peroxisomal	ACAA1	GCFQAEIVPVTTTVHDDK	18	Unmodified	0	0	0	2015.96	3	1.4689e-08	85.203	yes	no	958600000	169610000	205530000	218980000	116520000	128360000	119600000
P09110;B4DEN6;H7C131;Q8NCW8;P09110-2;O43203;B4DVF4	3-ketoacyl-CoA thiolase, peroxisomal	ACAA1	IAQFLSDIPETVPLSTVNR	19	Unmodified	0	0	0	2099.13	2	0.00066414	51.524	yes	no	605330000	106770000	129460000	144250000	66570000	76162000	82124000
P09110;B4DEN6;C9JDE9;H7C131;Q8NCW8;P09110-2;H0Y4D4;B4E072	3-ketoacyl-CoA thiolase, peroxisomal	ACAA1	SITVTQDEGIRPSTTMEGLAK	21	Unmodified	0	0	1	2233.13	2;3	8.1068e-73	180.52	yes	no	1000100000	196740000	206860000	243070000	124210000	151740000	77510000
P09110;B4DEN6;C9JDE9;H7C131;Q8NCW8;P09110-2;H0Y4D4;B4E072	3-ketoacyl-CoA thiolase, peroxisomal	ACAA1	SITVTQDEGIRPSTTMEGLAK	21	Oxidation (M)	0	1	1	2249.12	3	0.0012171	41.115	yes	no	47768000	18176000	10518000	0	8427900	10646000	0
P09110;B4DEN6;C9JDE9;H7C131;Q8NCW8	3-ketoacyl-CoA thiolase, peroxisomal	ACAA1	SKAEELGLPILGVLR	15	Unmodified	0	0	1	1593.95	3	1.1807e-06	82.651	yes	no	183200000	32470000	25845000	54228000	26124000	23825000	20704000
P09110;B4DEN6;C9JDE9;H7C131;Q8NCW8	3-ketoacyl-CoA thiolase, peroxisomal	ACAA1	SYAVVGVPPDIMGIGPAYAIPVALQK	26	Unmodified	0	0	0	2625.42	2;3	5.0995e-17	101.75	yes	no	155520000	31550000	30275000	27374000	42175000	24143000	0
P09110;B4DEN6;C9JDE9;H7C131;Q8NCW8;P09110-2;H0Y4D4	3-ketoacyl-CoA thiolase, peroxisomal	ACAA1	VNPLGGAVALGHPLGCTGAR	20	Unmodified	0	0	0	1916.01	2;3	1.7232e-34	137.73	yes	no	942410000	181950000	200640000	203980000	115450000	125100000	115280000
P42765;B2RB23;B3KNP8;K7EME0	3-ketoacyl-CoA thiolase, mitochondrial	ACAA2	DGTVTAGNASGVADGAGAVIIASEDAVK	28	Unmodified	0	0	0	2515.24	2;3	3.469e-45	133.75	yes	no	152200000	27429000	24017000	23305000	29748000	26658000	21042000
P42765;B2RB23;K7EME0	3-ketoacyl-CoA thiolase, mitochondrial	ACAA2	DMDLVEVNEAFAPQYLAVER	20	Unmodified	0	0	0	2308.1	2;3	2.5994e-34	134.29	yes	no	381320000	68108000	57140000	73656000	66839000	57820000	57753000
P42765;B2RB23;B3KNP8;K7EME0	3-ketoacyl-CoA thiolase, mitochondrial	ACAA2	EECDKYALQSQQR	13	Unmodified	0	0	1	1653.74	2	1.1748e-12	109.65	yes	no	29422000	8184800	0	0	10440000	10797000	0
P42765;B2RB23;B3KNP8;K7EME0;K7EJ68;K7ER88;K7EJB1	3-ketoacyl-CoA thiolase, mitochondrial	ACAA2	ETPALTINR	9	Unmodified	0	0	0	1013.55	2	0.0014338	64.654	yes	no	666280000	0	110840000	144840000	140020000	149720000	120860000
P42765;B2RB23;B3KNP8;K7EME0	3-ketoacyl-CoA thiolase, mitochondrial	ACAA2	HNFTPLAR	8	Unmodified	0	0	0	954.504	2	0.012499	48.794	yes	no	318670000	48694000	54873000	63125000	57335000	49605000	45040000
P42765;B2RB23;B3KNP8;K7EME0	3-ketoacyl-CoA thiolase, mitochondrial	ACAA2	ITAHLVHELR	10	Unmodified	0	0	0	1187.68	2	0.012414	48.442	yes	no	131360000	20431000	29043000	7653300	24421000	29513000	20304000
P42765;B2RB23;B3KNP8;K7EME0	3-ketoacyl-CoA thiolase, mitochondrial	ACAA2	IVGYFVSGCDPSIMGIGPVPAISGALK	27	Unmodified	0	0	0	2704.4	2	6.9044e-40	131.94	yes	no	46690000	0	0	10200000	10092000	13706000	12693000
P42765;B2RB23;B3KNP8;K7EME0;K7EJ68	3-ketoacyl-CoA thiolase, mitochondrial	ACAA2	LEDSLWVSLTDQHVQLPMAMTAENLAVK	28	Unmodified	0	0	0	3138.57	3	1.7468e-17	97.057	yes	no	71732000	0	15237000	19682000	17373000	19441000	0
P42765;B2RB23;B3KNP8;K7EME0	3-ketoacyl-CoA thiolase, mitochondrial	ACAA2	PQTTLEQLQK	10	Unmodified	0	0	0	1184.64	2	0.00045107	72.531	yes	no	97047000	36747000	0	60300000	0	0	0
P42765;B2RB23;B3KNP8;K7EME0	3-ketoacyl-CoA thiolase, mitochondrial	ACAA2	QTMQVDEHAR	10	Unmodified	0	0	0	1213.55	2;3	1.0024e-05	107.45	yes	no	308810000	45924000	63157000	18204000	54680000	53803000	73037000
P42765;B2RB23;B3KNP8;K7EME0	3-ketoacyl-CoA thiolase, mitochondrial	ACAA2	QTMQVDEHARPQTTLEQLQK	20	Unmodified	0	0	1	2380.18	3	2.9815e-12	98.391	yes	no	227070000	41456000	35711000	36994000	39408000	34834000	38664000
P42765;B2RB23;B3KNP8;K7EME0	3-ketoacyl-CoA thiolase, mitochondrial	ACAA2	SLDLDISK	8	Unmodified	0	0	0	889.476	2	0.016365	43.635	yes	no	520800000	92335000	107150000	116400000	0	109320000	95599000
P42765;B2RB23;B3KNP8;K7EME0	3-ketoacyl-CoA thiolase, mitochondrial	ACAA2	TNVNGGAIALGHPLGGSGSR	20	Unmodified	0	0	0	1833.94	2;3	2.0647e-08	81.884	yes	no	296160000	53156000	35409000	28210000	85824000	55616000	37944000
P42765;B2RB23;B3KNP8	3-ketoacyl-CoA thiolase, mitochondrial	ACAA2	TPFGAYGGLLK	11	Unmodified	0	0	0	1122.61	2	3.7615e-06	96.171	yes	no	370940000	45815000	62523000	60633000	65572000	68013000	68386000
P42765;B2RB23;B3KNP8	3-ketoacyl-CoA thiolase, mitochondrial	ACAA2	VSPETVDSVIMGNVLQSSSDAIYLAR	26	Unmodified	0	0	0	2750.38	3;4	0.050307	15.021	yes	no	54967000	0	43966000	0	11001000	0	0
P42765;B2RB23;B3KNP8;K7EME0	3-ketoacyl-CoA thiolase, mitochondrial	ACAA2	YALQSQQR	8	Unmodified	0	0	0	992.504	2	0.0012206	93.429	yes	no	300370000	65787000	66988000	86250000	0	0	81340000
Q13085;Q13085-4;Q13085-3;Q13085-2;A2NX49;Q59FY4	Acetyl-CoA carboxylase 1;Biotin carboxylase	ACACA	ATLVDHGIR	9	Unmodified	0	0	0	980.54	2	0.1089	26.045	yes	no	93226000	19238000	15291000	29690000	13028000	0	15979000
Q13085;Q13085-4;Q13085-3;Q13085-2;A2NX49	Acetyl-CoA carboxylase 1;Biotin carboxylase	ACACA	AVVMDLLR	8	Unmodified	0	0	0	915.521	2	0.01583	44.349	yes	no	187810000	27948000	33529000	31437000	31899000	32625000	30372000
Q13085;Q13085-4;Q13085-3;Q13085-2;A2NX49	Acetyl-CoA carboxylase 1;Biotin carboxylase	ACACA	AYIAYELNSVQHR	13	Unmodified	0	0	0	1562.78	3	1.4512e-05	82.85	yes	no	257770000	45639000	41029000	49327000	36970000	41610000	43194000
Q13085;Q13085-4;Q13085-3;Q13085-2;A2NX49	Acetyl-CoA carboxylase 1;Biotin carboxylase	ACACA	DEPIHILNVAIK	12	Unmodified	0	0	0	1360.77	2;3	0.0025696	51.135	yes	no	146850000	30076000	26038000	19137000	25773000	23363000	22461000
Q13085;Q13085-4;Q13085-3;Q13085-2;Q59FY4;Q7Z5W8;B4DWK9;K4DID9;B4DIG6;B4DIW1;B4DK31	Acetyl-CoA carboxylase 1;Biotin carboxylase	ACACA	DLAEWLEK	8	Unmodified	0	0	0	1002.5	2	0.0033103	67.897	yes	no	113100000	20780000	21986000	15747000	14751000	17858000	21975000
Q13085;Q13085-4;Q13085-3;Q13085-2;A2NX49	Acetyl-CoA carboxylase 1;Biotin carboxylase	ACACA	DPSLPLLELQDIMTSVSGR	19	Unmodified	0	0	0	2070.07	2	3.2786e-13	105.5	yes	no	68970000	0	43523000	0	0	1033100	24414000
Q13085;Q13085-4;Q13085-3;Q13085-2;Q59FY4;Q7Z5W8;B4DWK9;K4DID9;B4DIR2;B4DIG6;B4DIW1;B4DK31	Acetyl-CoA carboxylase 1;Biotin carboxylase	ACACA	EEFLIPIYHQVAVQFADLHDTPGR	24	Unmodified	0	0	0	2794.41	4	4.4882e-20	112.85	yes	no	72118000	15553000	0	0	16554000	26147000	13863000
Q13085;Q13085-4;Q13085-3;Q13085-2;A2NX49	Acetyl-CoA carboxylase 1;Biotin carboxylase	ACACA	EENKSDMNTVLNYIFSHAQVTK	22	Unmodified	0	0	1	2567.23	4	0.015053	27.203	yes	no	24827000	7902300	0	0	8125200	8799300	0
Q13085;Q13085-4;Q13085-3;Q13085-2;Q59FY4;Q7Z5W8;B4DWK9;K4DID9;B4DIR2;B4DIG6;B4DIW1	Acetyl-CoA carboxylase 1;Biotin carboxylase	ACACA	EGLPLMVFANWR	12	Unmodified	0	0	0	1431.73	2	0.0025094	51.286	yes	no	52091000	8521900	7113000	9839000	7436600	10161000	9020000
Q13085;Q13085-4;Q13085-3;Q13085-2;A2NX49	Acetyl-CoA carboxylase 1;Biotin carboxylase	ACACA	EVFFMNTQSIVQLVQR	16	Unmodified	0	0	0	1938	3	0.0080498	31.614	yes	no	31997000	6497400	3990500	9619700	3277500	3652500	4959300
Q13085;Q13085-4;A2NX49;D3YTK0;K7EJ22;X6RCE4	Acetyl-CoA carboxylase 1;Biotin carboxylase	ACACA	FIIGSVSEDNSEDEISNLVK	20	Unmodified	0	0	0	2194.06	2	8.6039e-18	106.7	yes	no	0	0	0	0	0	0	0
Q13085;Q13085-4;Q13085-3;Q13085-2;A2NX49	Acetyl-CoA carboxylase 1;Biotin carboxylase	ACACA	GQVLPAHTLLNTVDVELIYEGVK	23	Unmodified	0	0	0	2507.36	3	5.5582e-06	61.04	yes	no	359440000	62628000	66669000	63009000	70580000	44310000	52239000
Q13085;Q13085-4;Q13085-3;Q13085-2;Q59FY4;Q7Z5W8;B4DWK9;K4DID9;B4DIR2;B4DIG6;B4DIW1;B4DK31	Acetyl-CoA carboxylase 1;Biotin carboxylase	ACACA	GVISDILDWK	10	Unmodified	0	0	0	1144.61	2	0.007398	46.352	yes	no	136950000	26609000	27968000	28807000	14879000	18663000	20019000
Q13085;Q13085-4;Q13085-3;Q13085-2;Q59FY4;Q7Z5W8;B4DWK9;K4DID9;B4DIR2;B4DIG6;B4DIW1;B4DK31	Acetyl-CoA carboxylase 1;Biotin carboxylase	ACACA	HMEMYADR	8	Unmodified	0	0	0	1051.42	2	0.0099049	52.255	yes	no	100190000	21047000	25451000	0	0	25366000	28325000
Q13085;Q13085-4;Q13085-3;Q13085-2;A2NX49	Acetyl-CoA carboxylase 1;Biotin carboxylase	ACACA	HNQVESIFLSAIDMYGHQFCIENLQK	26	Unmodified	0	0	0	3120.48	3;4	2.8864e-08	62.032	yes	no	60949000	17425000	0	0	21316000	22208000	0
Q13085;Q13085-4;Q13085-3;Q13085-2;A2NX49	Acetyl-CoA carboxylase 1;Biotin carboxylase	ACACA	IASSIVAQTAGIPTLPWSGSGLR	23	Unmodified	0	0	0	2281.24	2;3	3.0187e-29	122.47	yes	no	266840000	37320000	52655000	46838000	33887000	53561000	42575000
Q13085;Q13085-4;Q13085-3;Q13085-2;Q59FY4;Q7Z5W8;K7EK64	Acetyl-CoA carboxylase 1;Biotin carboxylase	ACACA	IGLAEEIR	8	Unmodified	0	0	0	899.508	2	0.023322	41.427	yes	no	125710000	20348000	17106000	20604000	25417000	21557000	20676000
Q13085;Q13085-4;Q13085-3;Q13085-2;Q59FY4;Q7Z5W8;K7EK64	Acetyl-CoA carboxylase 1;Biotin carboxylase	ACACA	IGSFGPQEDLLFLR	14	Unmodified	0	0	0	1590.84	2	2.5403e-15	122.64	yes	no	298130000	47984000	51354000	54126000	46271000	41165000	57226000
Q13085;Q13085-4;Q13085-3;Q13085-2;Q59FY4;Q7Z5W8;B4DWK9;K4DID9;B4DIR2;B4DIG6;B4DIW1;B4DK31	Acetyl-CoA carboxylase 1;Biotin carboxylase	ACACA	IHNANPELTDGQIQAMLR	18	Unmodified	0	0	0	2020.02	2;3	3.178e-25	119.76	yes	no	245230000	65809000	57430000	16120000	45216000	60656000	0
Q13085;Q13085-4;Q13085-3;Q13085-2;A2NX49	Acetyl-CoA carboxylase 1;Biotin carboxylase	ACACA	IIEEAPATIATPAVFEHMEQCAVK	24	Unmodified	0	0	0	2654.31	3	2.2896e-05	49.765	yes	no	496390000	118030000	140080000	126810000	0	111470000	0
Q13085;Q13085-4;Q13085-3;Q13085-2;Q59FY4;Q7Z5W8;B4DWK9;K4DID9;B4DIR2	Acetyl-CoA carboxylase 1;Biotin carboxylase	ACACA	IIEFVPTK	8	Unmodified	0	0	0	945.554	2	0.048195	51.066	yes	no	240240000	37055000	37339000	47003000	39470000	40748000	38621000
Q13085;Q13085-4;Q13085-3;Q13085-2;Q59FY4;Q7Z5W8;B4DWK9;K4DID9;B4DIR2;B4DIG6;B4DIW1	Acetyl-CoA carboxylase 1;Biotin carboxylase	ACACA	IIQQAGQVWFPDSAFK	16	Unmodified	0	0	0	1833.94	2;3	3.2319e-14	109.5	yes	no	188430000	30974000	34391000	35455000	23788000	33378000	30439000
Q13085;Q13085-4;Q13085-3;Q13085-2;A2NX49	Acetyl-CoA carboxylase 1;Biotin carboxylase	ACACA	ILNVPQELYEK	11	Unmodified	0	0	0	1344.73	2	2.9593e-05	86.463	yes	no	251910000	53433000	50038000	0	41765000	54328000	52343000
Q13085;Q13085-4;Q13085-3;Q13085-2;Q59FY4;Q7Z5W8;B4DWK9;K4DID9;B4DIR2;B4DIG6;B4DIW1	Acetyl-CoA carboxylase 1;Biotin carboxylase	ACACA	LGGIPVGVVAVETR	14	Unmodified	0	0	0	1365.8	2	0.0034635	42.947	yes	no	201920000	30248000	42905000	30723000	27887000	31389000	38769000
Q13085;Q13085-4;Q13085-3;Q13085-2;Q59FY4;Q7Z5W8;B4DWK9;K4DID9;B4DIR2;B4DIG6;B4DIW1;B4DK31	Acetyl-CoA carboxylase 1;Biotin carboxylase	ACACA	LLLEDLVK	8	Unmodified	0	0	0	941.58	2	0.006598	58.23	yes	no	186790000	28457000	32330000	35406000	29117000	29854000	31630000
Q13085;Q13085-4;Q13085-3;Q13085-2;A2NX49	Acetyl-CoA carboxylase 1;Biotin carboxylase	ACACA	LPELLLK	7	Unmodified	0	0	0	824.537	2	0.017908	57.177	yes	no	151180000	21811000	29761000	24767000	23353000	25707000	25780000
Q13085;Q13085-4;Q13085-3;Q13085-2;K7EK64	Acetyl-CoA carboxylase 1;Biotin carboxylase	ACACA	LPGGNEIGMVAWK	13	Unmodified	0	0	0	1370.7	2	0.00018458	67.019	yes	no	177560000	0	33598000	42537000	27172000	34013000	40241000
Q13085;Q13085-4;Q13085-3;Q13085-2;A2NX49	Acetyl-CoA carboxylase 1;Biotin carboxylase	ACACA	MAALEVYVR	9	Unmodified	0	0	0	1050.55	2	0.076881	33.19	yes	no	0	0	0	0	0	0	0
Q13085;Q13085-4;Q13085-3;Q13085-2;A2NX49	Acetyl-CoA carboxylase 1;Biotin carboxylase	ACACA	MADHYVPVPGGPNNNNYANVELILDIAK	28	Unmodified	0	0	0	3037.5	3	4.285e-13	83.236	yes	no	121040000	25941000	23601000	24941000	22999000	0	23555000
Q13085;Q13085-4;Q13085-3;Q13085-2;A2NX49	Acetyl-CoA carboxylase 1;Biotin carboxylase	ACACA	MMYGVSPWGDSPIDFEDSAHVPCPR	25	Unmodified	0	0	0	2849.22	3	1.228e-09	68.445	yes	no	44416000	0	19031000	0	0	25385000	0
Q13085;Q13085-4;Q13085-3;Q13085-2;A2NX49	Acetyl-CoA carboxylase 1;Biotin carboxylase	ACACA	NLLVTMLIDQLCGR	14	Unmodified	0	0	0	1644.87	2;3	2.9297e-15	121.24	yes	no	87715000	18995000	18589000	10745000	11948000	14208000	13230000
Q13085;Q13085-4;Q13085-3;Q13085-2;A2NX49	Acetyl-CoA carboxylase 1;Biotin carboxylase	ACACA	NLLVTMLIDQLCGR	14	Oxidation (M)	0	1	0	1660.86	2	0.016252	40.278	yes	no	4068600	0	0	0	0	0	4068600
Q13085;Q13085-4;Q13085-3;Q13085-2;A2NX49	Acetyl-CoA carboxylase 1;Biotin carboxylase	ACACA	NSVSNFLHSLER	12	Unmodified	0	0	0	1401.7	3	3.2261e-05	78.964	yes	no	140930000	24350000	24927000	20838000	24013000	23889000	22912000
Q13085;Q13085-4;Q13085-3;Q13085-2;Q59FY4;K7EK64	Acetyl-CoA carboxylase 1;Biotin carboxylase	ACACA	QGPLHGMLINTPYVTK	16	Unmodified	0	0	0	1767.93	3	0.081513	15.807	yes	no	160920000	21292000	32126000	29266000	21636000	27493000	29107000
Q13085;Q13085-4;Q13085-3;Q13085-2;A2NX49	Acetyl-CoA carboxylase 1;Biotin carboxylase	ACACA	QVLIASHLPSYELR	14	Unmodified	0	0	0	1624.89	2	2.0457e-15	124.42	yes	no	80216000	15494000	16195000	12365000	11924000	12160000	12078000
Q13085;Q13085-4;Q13085-3;Q13085-2;A2NX49	Acetyl-CoA carboxylase 1;Biotin carboxylase	ACACA	QVQAEVPGSPIFVMR	15	Unmodified	0	0	0	1656.87	2	1.6945e-10	98.943	yes	no	45074000	0	0	13607000	17996000	0	13471000
Q13085;Q13085-4;Q13085-3;Q13085-2;A2NX49	Acetyl-CoA carboxylase 1;Biotin carboxylase	ACACA	RPGAALDPGCVLAK	14	Unmodified	0	0	1	1423.76	3	0.055004	23.075	yes	no	143520000	9918700	0	34421000	26057000	33153000	39971000
Q13085;Q13085-4;Q13085-3;Q13085-2;Q59FY4;Q7Z5W8;B4DWK9;K4DID9;B4DIR2;B4DIG6;B4DIW1;B4DK31	Acetyl-CoA carboxylase 1;Biotin carboxylase	ACACA	RVDPVYIHLAER	12	Unmodified	0	0	1	1466.8	3	0.0019203	48.527	yes	no	248840000	28743000	54800000	59762000	26514000	37018000	42008000
Q13085;Q13085-4;Q13085-3;Q13085-2;A2NX49	Acetyl-CoA carboxylase 1;Biotin carboxylase	ACACA	SDMNTVLNYIFSHAQVTK	18	Unmodified	0	0	0	2067.01	3	0.065767	20.17	yes	no	157500000	26383000	29628000	30724000	22653000	27575000	20533000
Q13085;Q13085-4;Q13085-3;Q13085-2;Q59FY4;Q7Z5W8;B4DWK9;K4DID9;B4DIR2;B4DIG6;B4DIW1;B4DK31;K7EMF7	Acetyl-CoA carboxylase 1;Biotin carboxylase	ACACA	SLVQANPEVAMDSIIHMTQHISPTQR	26	Unmodified	0	0	0	2902.44	4	1.2043e-09	69.248	yes	no	178560000	32297000	31200000	35355000	16569000	35581000	27559000
Q13085;Q13085-4;Q13085-3;Q13085-2;Q59FY4;Q7Z5W8;K7EK64	Acetyl-CoA carboxylase 1;Biotin carboxylase	ACACA	SPEYPEGR	8	Unmodified	0	0	0	933.419	2	0.002564	68.224	yes	no	245230000	40033000	44594000	38669000	30498000	38972000	52466000
Q13085;Q13085-4;Q13085-3;Q13085-2;Q59FY4;Q7Z5W8;B4DWK9;K4DID9;B4DIR2	Acetyl-CoA carboxylase 1;Biotin carboxylase	ACACA	SVHSSVPLLNSK	12	Unmodified	0	0	0	1266.69	2	3.1935e-13	119.43	yes	no	76127000	14598000	17065000	15883000	12093000	16487000	0
Q13085;Q13085-4;Q13085-3;Q13085-2;A2NX49	Acetyl-CoA carboxylase 1;Biotin carboxylase	ACACA	TDCDIEDDR	9	Unmodified	0	0	0	1137.42	2	0.0014214	64.73	yes	no	110520000	16177000	18236000	20656000	18323000	17716000	19415000
Q13085;Q13085-4;Q13085-3;Q13085-2;A2NX49;Q59FY4	Acetyl-CoA carboxylase 1;Biotin carboxylase	ACACA	TDCNHIFLNFVPTVIMDPSK	20	Unmodified	0	0	0	2347.13	3	0.00025093	45.363	yes	no	150430000	21050000	33260000	26333000	19512000	24366000	25909000
Q13085;Q13085-4;Q13085-3;Q13085-2;Q59FY4;Q7Z5W8	Acetyl-CoA carboxylase 1;Biotin carboxylase	ACACA	TIQVENSHLILTGAGALNK	19	Unmodified	0	0	0	1978.08	2;3	2.9814e-05	74.029	yes	no	180970000	31921000	34049000	22998000	30063000	25894000	36043000
Q13085;Q13085-4;Q13085-3;Q13085-2;Q59FY4;Q7Z5W8;B4DWK9;K4DID9;B4DIR2;B4DIG6;B4DIW1	Acetyl-CoA carboxylase 1;Biotin carboxylase	ACACA	TVELSIPADPANLDSEAK	18	Unmodified	0	0	0	1868.94	2	7.0374e-26	129.11	yes	no	351980000	62252000	60311000	59028000	48209000	55172000	67010000
Q13085;Q13085-4;Q13085-3;Q13085-2;A2NX49;Q59FY4	Acetyl-CoA carboxylase 1;Biotin carboxylase	ACACA	VEVGTEVTDYR	11	Unmodified	0	0	0	1266.61	2	1.2612e-05	87.667	yes	no	151070000	23247000	41929000	24566000	31544000	0	29786000
Q13085;Q13085-4;Q13085-3;Q13085-2;A2NX49	Acetyl-CoA carboxylase 1;Biotin carboxylase	ACACA	VNNADDFPNLFR	12	Unmodified	0	0	0	1420.67	2	0.02403	40.164	yes	no	140070000	16906000	27290000	22371000	18253000	25032000	30213000
Q13085;Q13085-4;Q13085-3;Q13085-2;A2NX49	Acetyl-CoA carboxylase 1;Biotin carboxylase	ACACA	VQAERPDTMLGVVCGALHVADVSLR	25	Unmodified	0	0	1	2692.38	4	7.5584e-09	80.02	yes	no	197190000	28830000	39387000	23702000	31308000	37332000	36626000
Q13085;Q13085-4;Q13085-3;Q13085-2;Q59FY4;Q7Z5W8;K7EPF1	Acetyl-CoA carboxylase 1;Biotin carboxylase	ACACA	VSALNSVHCEHVEDEGESR	19	Unmodified	0	0	0	2152.94	2;3;4	1.8203e-34	140.2	yes	no	353950000	35685000	39429000	43083000	105300000	31058000	99395000
Q13085;Q13085-4;Q13085-3;Q13085-2;Q59FY4;Q7Z5W8;K7EPF1	Acetyl-CoA carboxylase 1;Biotin carboxylase	ACACA	YLYLTPQDYK	10	Unmodified	0	0	0	1302.65	2	3.1294e-05	93.096	yes	no	142220000	22095000	25062000	28722000	23289000	23121000	19927000
Q13085;Q13085-4;Q13085-3;Q13085-2;A2NX49;Q59FY4;Q7Z5W8;O00763-2;F8W8T8;O00763;B4DYJ7;Q4G170;F6QQI9;H0YGH5;Q59GJ9;E9PEW7	Acetyl-CoA carboxylase 1;Biotin carboxylase;Acetyl-CoA carboxylase 2;Biotin carboxylase	ACACA;ACACB	AIGIGAYLVR	10	Unmodified	0	0	0	1031.61	2	0.00029153	76.064	yes	no	168500000	26674000	30039000	31210000	22968000	35757000	21848000
Q13085;Q13085-4;Q13085-3;Q13085-2;A2NX49;O00763-2;F8W8T8;O00763;K7EII5;S4R3S7;A8MYL5	Acetyl-CoA carboxylase 1;Biotin carboxylase;Acetyl-CoA carboxylase 2;Biotin carboxylase	ACACA;ACACB	DFTVASPAEFVTR	13	Unmodified	0	0	0	1438.71	2	0.00045161	58.32	yes	no	90586000	0	0	24964000	28176000	29682000	7763500
Q13085;Q13085-4;Q13085-3;Q13085-2;A2NX49;Q59FY4;O00763-2;F8W8T8;O00763;B4DYJ7;Q4G170;F6QQI9;H0YGH5;Q59GJ9;B4DYM0	Acetyl-CoA carboxylase 1;Biotin carboxylase;Acetyl-CoA carboxylase 2;Biotin carboxylase	ACACA;ACACB	EASFEYLQNEGER	13	Unmodified	0	0	0	1570.69	2	3.9134e-13	107.99	yes	no	28609000	15609000	0	0	13000000	0	0
Q13085;Q13085-4;Q13085-3;Q13085-2;A2NX49;O00763-2;F8W8T8;O00763;K7EII5;S4R3S7	Acetyl-CoA carboxylase 1;Biotin carboxylase;Acetyl-CoA carboxylase 2;Biotin carboxylase	ACACA;ACACB	FVVMVTPEDLK	11	Unmodified	0	0	0	1276.67	2	0.0060734	48.701	yes	no	0	0	0	0	0	0	0
Q13085;Q13085-4;Q13085-3;Q13085-2;A2NX49;O00763-2;F8W8T8;O00763	Acetyl-CoA carboxylase 1;Biotin carboxylase;Acetyl-CoA carboxylase 2;Biotin carboxylase	ACACA;ACACB	ITSENPDEGFKPSSGTVQELNFR	23	Unmodified	0	0	1	2551.22	3	1.7006e-47	145.55	yes	no	592510000	104120000	125100000	109390000	75431000	93074000	85401000
Q6JQN1-2;Q6JQN1;Q6JQN1-5;Q6JQN1-3;F8VXK4	Acyl-CoA dehydrogenase family member 10	ACAD10	AEGLWNLFLPLEADPEKK	18	Unmodified	0	0	1	2069.08	3	0.011576	34.586	yes	no	0	0	0	0	0	0	0
Q6JQN1-2;Q6JQN1;Q6JQN1-5;F8W1I9;F8W0Q4;F8W179	Acyl-CoA dehydrogenase family member 10	ACAD10	AIYTAMNTVLCK	12	Unmodified	0	0	0	1383.69	2	0.0036077	52.132	yes	no	62056000	12299000	0	11205000	13515000	10545000	14492000
Q6JQN1-2;Q6JQN1;Q6JQN1-5;F8W1I9;Q6JQN1-3	Acyl-CoA dehydrogenase family member 10	ACAD10	GINDCDLTQLGIPAAEEYFR	20	Unmodified	0	0	0	2281.07	2	0.0014953	44.312	yes	no	0	0	0	0	0	0	0
Q6JQN1-2;Q6JQN1;Q6JQN1-5;F8W1I9;F8W0Q4;F8W179	Acyl-CoA dehydrogenase family member 10	ACAD10	IHSVDLQAVGLEDYGK	16	Unmodified	0	0	0	1742.88	2;3	8.6595e-06	72.428	yes	no	111810000	23506000	18994000	28615000	19382000	21317000	0
Q6JQN1-2;Q6JQN1;Q6JQN1-5;F8W1I9;Q6JQN1-4	Acyl-CoA dehydrogenase family member 10	ACAD10	LCLEQLGLQPSESIFLDDLGTNLK	24	Unmodified	0	0	0	2702.38	3	2.9642e-09	80.786	yes	no	66138000	17621000	21943000	7944400	0	18630000	0
Q6JQN1-2;Q6JQN1;Q6JQN1-5;F8W1I9;Q6JQN1-3	Acyl-CoA dehydrogenase family member 10	ACAD10	LIEWLPLHLPR	11	Unmodified	0	0	0	1385.82	3	0.00029777	64.82	yes	no	122590000	20294000	15836000	19554000	27996000	23679000	15233000
Q6JQN1-2;Q6JQN1;Q6JQN1-5;F8W1I9;Q6JQN1-3	Acyl-CoA dehydrogenase family member 10	ACAD10	SLTGQASSTYAEQTGK	16	Unmodified	0	0	0	1627.77	2	2.1213e-08	91.518	yes	no	37203000	0	0	0	17683000	19520000	0
Q6JQN1-2;Q6JQN1;Q6JQN1-5;F8W1I9;Q6JQN1-4	Acyl-CoA dehydrogenase family member 10	ACAD10	TSVPVDSFFSLLTSER	16	Unmodified	0	0	0	1783.9	2;3	0.0013254	46.543	yes	no	88247000	15590000	0	0	19271000	33658000	19729000
Q6JQN1-2;Q6JQN1;Q6JQN1-5;Q6JQN1-3	Acyl-CoA dehydrogenase family member 10	ACAD10	WLIPLLEGK	9	Unmodified	0	0	0	1067.64	2	0.0022091	59.908	yes	no	49951000	8078200	7636500	8360900	11168000	7865400	6841500
Q6JQN1-2;Q6JQN1;Q6JQN1-5;Q6JQN1-3	Acyl-CoA dehydrogenase family member 10	ACAD10	WWITGILDPR	10	Unmodified	0	0	0	1255.67	2	0.061679	34.755	yes	no	5823300	0	0	0	0	5823300	0
Q709F0;Q709F0-2;Q709F0-3;Q08AE9	Acyl-CoA dehydrogenase family member 11	ACAD11	AAHSMDTLGSAGAK	14	Unmodified	0	0	0	1315.62	2;3	3.5995e-19	118.26	yes	no	509800000	99980000	58831000	61215000	79701000	129520000	80558000
Q709F0;Q709F0-2;D6RDI8;F8WEV0	Acyl-CoA dehydrogenase family member 11	ACAD11	ALFSIGFPVPK	11	Unmodified	0	0	0	1174.67	2	0.0053972	46.73	yes	no	322760000	48487000	49526000	56551000	54542000	64286000	49368000
Q709F0;Q709F0-3;Q08AE9	Acyl-CoA dehydrogenase family member 11	ACAD11	ALQIMCER	8	Unmodified	0	0	0	1019.49	2	0.0066467	66.351	yes	no	0	0	0	0	0	0	0
Q709F0;Q709F0-2;Q709F0-3;B4DQ41;H0Y9C6	Acyl-CoA dehydrogenase family member 11	ACAD11	CFFAPDVFNCQAPDTGNMEVLHLYGSEEQK	30	Unmodified	0	0	0	3502.53	3	2.2146e-17	88.394	yes	no	155350000	20938000	26277000	30458000	18463000	31211000	27999000
Q709F0;Q709F0-2;Q709F0-3;D6RDI8;B4DQ41	Acyl-CoA dehydrogenase family member 11	ACAD11	EVTEFYVQNENSVDK	15	Unmodified	0	0	0	1799.82	2	8.1309e-05	65.467	yes	no	0	0	0	0	0	0	0
Q709F0;Q709F0-3;Q08AE9	Acyl-CoA dehydrogenase family member 11	ACAD11	GFEISQGR	8	Unmodified	0	0	0	892.44	2	0.0048333	63.419	yes	no	411780000	97832000	0	105920000	74588000	74658000	58775000
Q709F0;Q709F0-2;Q709F0-3;D6RDI8;F8WEV0	Acyl-CoA dehydrogenase family member 11	ACAD11	MAGIAQGVYSR	11	Oxidation (M)	0	1	0	1167.57	2	0.011048	46.216	yes	no	127080000	20025000	16080000	0	71042000	11866000	8065600
Q709F0;Q709F0-2;D6RDI8;F8WEV0	Acyl-CoA dehydrogenase family member 11	ACAD11	MKPGATGESDLAEVLPQHK	19	Unmodified	0	0	1	2007.01	3	6.5277e-05	62.739	yes	no	253510000	37145000	52849000	52138000	32944000	43750000	34687000
Q709F0;Q709F0-2;Q709F0-3;D6RDI8;F8WEV0	Acyl-CoA dehydrogenase family member 11	ACAD11	NLPDNDNEENLIHGDFR	17	Unmodified	0	0	0	2010.9	3	7.3366e-05	61.87	yes	no	490620000	64992000	81263000	78702000	90535000	80653000	94475000
Q709F0;Q709F0-2;Q709F0-3;D6RDI8;F8WEV0	Acyl-CoA dehydrogenase family member 11	ACAD11	QYQAAAHQDIPAMQQLSEWLMK	22	Unmodified	0	0	0	2586.24	3	1.1302e-05	50.255	yes	no	89870000	14258000	28895000	0	17897000	0	28820000
Q709F0;Q709F0-2;D6RDI8;F8WEV0	Acyl-CoA dehydrogenase family member 11	ACAD11	SLEAYLNQHLSGFGAER	17	Unmodified	0	0	0	1890.92	2;3	5.5827e-43	151.95	yes	no	342660000	53278000	59227000	57826000	48314000	70068000	53949000
Q709F0;Q709F0-2;Q709F0-3;D6RDI8;F8WEV0	Acyl-CoA dehydrogenase family member 11	ACAD11	TFSTVLPQIDTTGQLFVQTR	20	Unmodified	0	0	0	2251.18	2;3	1.5002e-08	88.176	yes	no	130770000	32320000	0	10775000	30727000	30309000	26637000
Q709F0;Q709F0-2;Q709F0-3;D6RDI8;F8WEV0	Acyl-CoA dehydrogenase family member 11	ACAD11	TVPMINQGSYSENSGIPSMEELISIYCR	28	Unmodified	0	0	0	3174.47	3	0.02099	21.73	yes	no	118940000	0	0	19007000	17020000	25133000	57779000
Q709F0;Q709F0-2;Q709F0-3;D6RDI8;B4DQ41	Acyl-CoA dehydrogenase family member 11	ACAD11	VEGLWNLFLPAVSGLSHVDYALIAEETGK	29	Unmodified	0	0	0	3127.62	3	8.4723e-36	126.28	yes	no	114750000	45742000	0	0	0	69010000	0
Q709F0;Q709F0-3;Q08AE9	Acyl-CoA dehydrogenase family member 11	ACAD11	VPATNLILGEGR	12	Unmodified	0	0	0	1238.7	2	0.00027971	66.393	yes	no	559480000	135740000	0	138150000	149930000	0	135660000
Q709F0;Q709F0-2;D6RDI8;F8WEV0;Q7Z491	Acyl-CoA dehydrogenase family member 11	ACAD11;NPHP3	SNPTFYLQK	9	Unmodified	0	0	0	1096.56	2	0.0075146	47.853	yes	no	370120000	46561000	61198000	71438000	55836000	75189000	59901000
Q9H845;Q9H9W4;H0Y8Z9;Q9BUX5	Acyl-CoA dehydrogenase family member 9, mitochondrial	ACAD9	AYICAHPLDR	10	Unmodified	0	0	0	1214.59	3	0.026112	33.875	yes	no	1068700000	183070000	196830000	3411900	250990000	238730000	195630000
Q9H845;Q9H9W4;H0Y8Z9;Q59FN3	Acyl-CoA dehydrogenase family member 9, mitochondrial	ACAD9	DFGGVTNGKPEDK	13	Unmodified	0	0	1	1362.64	2;3	5.4361e-09	110.51	yes	no	781140000	95766000	119610000	83520000	123830000	173840000	184570000
Q9H845;Q59FN3;B4DGH4;D6RCD8	Acyl-CoA dehydrogenase family member 9, mitochondrial	ACAD9	EVFPFPEVSQDELNEINQFLGPVEK	25	Unmodified	0	0	0	2903.42	2;3	3.4086e-61	160.83	yes	no	277620000	0	0	142560000	0	0	135060000
Q9H845;Q9H9W4;H0Y8Z9;Q9BUX5	Acyl-CoA dehydrogenase family member 9, mitochondrial	ACAD9	FALMAQK	7	Unmodified	0	0	0	807.431	2	0.016279	60.358	yes	no	488640000	71323000	71452000	89013000	83274000	92134000	81446000
Q9H845;Q9H9W4;H0Y8Z9;Q9BUX5	Acyl-CoA dehydrogenase family member 9, mitochondrial	ACAD9	FEENTYCFGR	10	Unmodified	0	0	0	1321.54	2	3.6934e-05	91.549	yes	no	83159000	6588900	0	0	62752000	6968000	6850100
Q9H845;Q59FN3;B4DGH4	Acyl-CoA dehydrogenase family member 9, mitochondrial	ACAD9	FFTEEVDSR	9	Unmodified	0	0	0	1128.51	2	9.6221e-05	111.61	yes	no	718440000	153170000	0	138100000	132210000	164060000	130900000
Q9H845;Q9H9W4;H0Y8Z9;Q9BUX5;Q59FN3	Acyl-CoA dehydrogenase family member 9, mitochondrial	ACAD9	FSMGSVVAGLLK	12	Unmodified	0	0	0	1207.66	2	6.7136e-05	78.903	yes	no	863090000	140400000	149290000	135780000	161330000	153120000	123160000
Q9H845;Q9H9W4;Q59FN3	Acyl-CoA dehydrogenase family member 9, mitochondrial	ACAD9	GIILAGTEEQK	11	Unmodified	0	0	0	1157.63	2	3.6444e-05	84.507	yes	no	412000000	93577000	63420000	69725000	54481000	63627000	67166000
Q9H845;Q9H9W4;H0Y8Z9;Q59FN3	Acyl-CoA dehydrogenase family member 9, mitochondrial	ACAD9	GSNTCEVHFENTK	13	Unmodified	0	0	0	1521.65	2;3	1.5657e-65	244	yes	no	1360700000	199980000	209850000	243060000	230810000	237120000	239870000
Q9H845;Q9H9W4;H0Y8Z9;Q9BUX5	Acyl-CoA dehydrogenase family member 9, mitochondrial	ACAD9	ILLIFEGTNEILR	13	Unmodified	0	0	0	1529.88	2;3	7.9298e-15	119.39	yes	no	626870000	104630000	113420000	111980000	108180000	130860000	57804000
Q9H845;Q59FN3;B4DGH4;D6RCD8	Acyl-CoA dehydrogenase family member 9, mitochondrial	ACAD9	IPDETLEK	8	Unmodified	0	0	0	943.486	2	0.007137	55.37	yes	no	0	0	0	0	0	0	0
Q9H845;Q9H9W4;H0Y8Z9;Q9BUX5;Q59FN3	Acyl-CoA dehydrogenase family member 9, mitochondrial	ACAD9	IPVENILGEVGDGFK	15	Unmodified	0	0	0	1585.84	2;3	2.6413e-17	125.5	yes	no	1228100000	172040000	209650000	194020000	210860000	237500000	204060000
Q9H845;Q9H9W4;Q59FN3	Acyl-CoA dehydrogenase family member 9, mitochondrial	ACAD9	LASGEHIAAFCLTEPASGSDAASIR	25	Unmodified	0	0	0	2530.21	2;3	4.104e-63	158.65	yes	no	195920000	0	9770000	0	186150000	0	0
Q9H845;Q9H9W4;H0Y8Z9;Q9BUX5	Acyl-CoA dehydrogenase family member 9, mitochondrial	ACAD9	LIEMTAEYACTR	12	Unmodified	0	0	0	1456.67	2	7.3468e-05	78.324	yes	no	129000000	25930000	23765000	10995000	29949000	19128000	19229000
Q9H845;Q9H9W4;H0Y8Z9;Q9BUX5	Acyl-CoA dehydrogenase family member 9, mitochondrial	ACAD9	LSEFGLIQEK	10	Unmodified	0	0	0	1162.62	2	4.7705e-05	88.596	yes	no	1272300000	180810000	218280000	207960000	215180000	224930000	225160000
Q9H845;Q9H9W4;H0Y8Z9;Q9BUX5	Acyl-CoA dehydrogenase family member 9, mitochondrial	ACAD9	MYIALTGLQHAGR	13	Unmodified	0	0	0	1429.75	3	3.7074e-05	75.739	yes	no	705790000	114690000	102840000	102530000	127790000	140380000	117550000
Q9H845;Q59FN3;B4DGH4;D6RCD8	Acyl-CoA dehydrogenase family member 9, mitochondrial	ACAD9	SLGLFGLQVPEEYGGLGFSNTMYSR	25	Unmodified	0	0	0	2721.31	3	0.0002066	41.047	yes	no	26255000	0	0	16332000	0	0	9923600
Q9H845;Q9H9W4;Q59FN3	Acyl-CoA dehydrogenase family member 9, mitochondrial	ACAD9	TEVVDSDGSVK	11	Unmodified	0	0	0	1134.54	2	0.0049456	47.712	yes	no	886380000	138710000	131590000	156250000	163050000	157690000	139090000
Q9H845;Q9H9W4;Q59FN3	Acyl-CoA dehydrogenase family member 9, mitochondrial	ACAD9	TEVVDSDGSVKDK	13	Unmodified	0	0	1	1377.66	2;3	4.7291e-26	149.96	yes	no	1119900000	138290000	177150000	200540000	189770000	207130000	206970000
Q9H845;Q9H9W4;H0Y8Z9;Q9BUX5	Acyl-CoA dehydrogenase family member 9, mitochondrial	ACAD9	TIMEEQLVLK	10	Unmodified	0	0	0	1202.66	2	0.0058053	49.3	yes	no	149510000	0	30688000	0	41528000	41787000	35509000
Q9H845;Q9H9W4;H0Y8Z9;Q9BUX5	Acyl-CoA dehydrogenase family member 9, mitochondrial	ACAD9	TVDLGLTGNHGVVHPSLADSANK	23	Unmodified	0	0	0	2301.17	3;4	8.8435e-20	112.74	yes	no	1147100000	178250000	215720000	182840000	195230000	195280000	179740000
Q9H845;Q9H9W4;H0Y8Z9;Q9BUX5	Acyl-CoA dehydrogenase family member 9, mitochondrial	ACAD9	TVDLGLTGNHGVVHPSLADSANKFEENTYCFGR	33	Unmodified	0	0	1	3604.7	4;5	1.9384e-17	68.543	yes	no	337820000	79114000	30335000	40551000	37403000	99302000	51110000
Q9H845;Q9H9W4;H0Y8Z9;Q9BUX5	Acyl-CoA dehydrogenase family member 9, mitochondrial	ACAD9	TVETLLLR	8	Unmodified	0	0	0	943.57	2	0.0018624	83.206	yes	no	872650000	131880000	146670000	153480000	134080000	157460000	149070000
Q9H845;Q9H9W4;H0Y8Z9;Q9BUX5;Q59FN3	Acyl-CoA dehydrogenase family member 9, mitochondrial	ACAD9	VAMNILNSGR	10	Unmodified	0	0	0	1073.57	2	0.004136	52.391	yes	no	723300000	0	115730000	191010000	135710000	150430000	130420000
Q9H845;Q9H9W4;H0Y8Z9;Q9BUX5	Acyl-CoA dehydrogenase family member 9, mitochondrial	ACAD9	VANILINLYGMTAVLSR	17	Unmodified	0	0	0	1847.03	3	9.0507e-09	90.561	yes	no	39099000	4197800	7370400	6631100	6100500	10573000	4226700
Q9H845;Q9H9W4;H0Y8Z9;Q9BUX5	Acyl-CoA dehydrogenase family member 9, mitochondrial	ACAD9	VSTVMDTVGR	10	Unmodified	0	0	0	1063.53	2	0.0016468	61.344	yes	no	943910000	140330000	149870000	189830000	163850000	160880000	139140000
Q9H845;Q9H9W4;Q59FN3	Acyl-CoA dehydrogenase family member 9, mitochondrial	ACAD9	VWITNGGLANIFTVFAK	17	Unmodified	0	0	0	1850.01	2	1.5012e-11	94.203	yes	no	20078000	0	0	14054000	0	0	6024200
Q9H845;Q9H9W4;H0Y8Z9;Q9BUX5	Acyl-CoA dehydrogenase family member 9, mitochondrial	ACAD9	YAPENLDEQIKK	12	Unmodified	0	0	1	1446.74	2;3	0.0046178	41.242	yes	no	840360000	101280000	80954000	145410000	172050000	187710000	152960000
B7Z9I1;B4DWX6;P11310;P11310-2;Q5T4U5;Q5HYG7;B4DVB1;B4DJE7;B4DVE0	Medium-chain specific acyl-CoA dehydrogenase, mitochondrial	ACADM;DKFZp686M24262	AFAGDIANQLATDAVQILGGNGFNTEYPVEK	31	Unmodified	0	0	0	3222.58	3	4.4435e-36	122.06	yes	no	254600000	0	0	0	99186000	68862000	86552000
B7Z9I1;B4DWX6;P11310;P11310-2;Q5T4U5;Q5HYG7;B4DVB1;B4DJE7;B4DVE0	Medium-chain specific acyl-CoA dehydrogenase, mitochondrial	ACADM;DKFZp686M24262	AFTGFIVEADTPGIQIGR	18	Unmodified	0	0	0	1890.98	2;3	5.822e-18	109.04	yes	no	107890000	24982000	24636000	0	25895000	32375000	0
B7Z9I1;B4DWX6;P11310;P11310-2;Q5T4U5;Q5HYG7;B4DVB1;B4DJE7;B4DVE0	Medium-chain specific acyl-CoA dehydrogenase, mitochondrial	ACADM;DKFZp686M24262	ANWYFLLAR	9	Unmodified	0	0	0	1152.61	2	0.0025438	57.859	yes	no	35342000	8019200	6569900	6241700	5492900	9018300	0
B7Z9I1;B4DWX6;P11310;P11310-2;Q5T4U5;Q5HYG7;E9PRX4;E9PJM9	Medium-chain specific acyl-CoA dehydrogenase, mitochondrial	ACADM;DKFZp686M24262	EEIIPVAAEYDK	12	Unmodified	0	0	0	1375.69	2	0.00016621	69.846	yes	no	255730000	39821000	40037000	0	79710000	46296000	49867000
B7Z9I1;B4DWX6;P11310;P11310-2;Q5T4U5;Q5HYG7;B4DVB1;B4DJE7;B4DVE0	Medium-chain specific acyl-CoA dehydrogenase, mitochondrial	ACADM;DKFZp686M24262	GIVFEDVK	8	Unmodified	0	0	0	905.486	2	0.016779	43.083	yes	no	193590000	0	37606000	47213000	36824000	37681000	34266000
B7Z9I1;B4DWX6;P11310;P11310-2;Q5T4U5;Q5HYG7;B4DVB1;B4DJE7	Medium-chain specific acyl-CoA dehydrogenase, mitochondrial	ACADM;DKFZp686M24262	IYQIYEGTSQIQR	13	Unmodified	0	0	0	1597.81	2	1.7991e-07	104.17	yes	no	77449000	9065500	0	0	22128000	17359000	28896000
B7Z9I1;B4DWX6;P11310;P11310-2;Q5T4U5;Q5HYG7;B4DVB1;B4DVE0	Medium-chain specific acyl-CoA dehydrogenase, mitochondrial	ACADM;DKFZp686M24262	KGDEYIINGQK	11	Unmodified	0	0	1	1263.65	2	3.1311e-17	189.41	yes	no	171890000	24214000	25108000	28010000	29246000	28226000	37085000
B7Z9I1;B4DWX6;P11310;P11310-2;Q5T4U5;Q5HYG7;B4DVB1;B4DJE7;B4DVE0;H0YDT5	Medium-chain specific acyl-CoA dehydrogenase, mitochondrial	ACADM;DKFZp686M24262	TRPVVAAGAVGLAQR	15	Unmodified	0	0	1	1464.85	2	0.013658	48.423	yes	no	215110000	36419000	30651000	29867000	39166000	48018000	30985000
E5KSE7;P16219;D4QEZ8;E9PE82;B4DUH1	Short-chain specific acyl-CoA dehydrogenase, mitochondrial	ACADS	DSILGEPGMGFK	12	Unmodified	0	0	0	1249.6	2	0.0045807	46.069	yes	no	135870000	24776000	17936000	25008000	20251000	24069000	23828000
E5KSE7;P16219;D4QEZ8;E9PE82;B4DUH1	Short-chain specific acyl-CoA dehydrogenase, mitochondrial	ACADS	ELFPIAAQVDKEHLFPAAQVK	21	Unmodified	0	0	1	2350.27	3;4	4.5633e-06	73.448	yes	no	451430000	70199000	78144000	92257000	67035000	76259000	67538000
E5KSE7;P16219;D4QEZ8;E9PE82;B4DUH1	Short-chain specific acyl-CoA dehydrogenase, mitochondrial	ACADS	GSSTANLIFEDCR	13	Unmodified	0	0	0	1468.66	2	0.00053493	58.885	yes	no	183200000	38639000	33818000	36312000	30887000	15522000	28017000
E5KSE7;P16219;D4QEZ8;E9PE82;B4DUH1	Short-chain specific acyl-CoA dehydrogenase, mitochondrial	ACADS	IAMQTLDMGR	10	Unmodified	0	0	0	1134.55	2	6.8734e-05	82.831	yes	no	165810000	40385000	0	0	42233000	39589000	43604000
E5KSE7;P16219;D4QEZ8	Short-chain specific acyl-CoA dehydrogenase, mitochondrial	ACADS	IGCFALSEPGNGSDAGAASTTAR	23	Unmodified	0	0	0	2209.01	2;3	2.2327e-29	124.4	yes	no	110620000	28155000	17111000	17132000	20110000	8803000	19305000
E5KSE7;P16219;D4QEZ8;E9PE82	Short-chain specific acyl-CoA dehydrogenase, mitochondrial	ACADS	IGIASQALGIAQTALDCAVNYAENR	25	Unmodified	0	0	0	2618.31	3	2.8352e-49	155.17	yes	no	402630000	67086000	96457000	0	80460000	80254000	78374000
E5KSE7;P16219;D4QEZ8;E9PE82;B4DUH1	Short-chain specific acyl-CoA dehydrogenase, mitochondrial	ACADS	ITEIYEGTSEIQR	13	Unmodified	0	0	0	1537.76	2	2.8984e-10	115.12	yes	no	125940000	24516000	17381000	18517000	22744000	20718000	22068000
E5KSE7;P16219;D4QEZ8;E9PE82	Short-chain specific acyl-CoA dehydrogenase, mitochondrial	ACADS	LAASEAATAISHQAIQILGGMGYVTEMPAER	31	Unmodified	0	0	0	3185.58	4	1.678e-12	67.396	yes	no	246430000	40159000	46267000	41658000	45672000	42408000	30270000
E5KSE7;P16219;D4QEZ8;E9PE82;B4DUH1	Short-chain specific acyl-CoA dehydrogenase, mitochondrial	ACADS	LADMALALESAR	12	Unmodified	0	0	0	1259.65	2	4.3647e-06	92.856	yes	no	276400000	47206000	51757000	48479000	41128000	49237000	38597000
E5KSE7;P16219;D4QEZ8;E9PE82;B4DUH1	Short-chain specific acyl-CoA dehydrogenase, mitochondrial	ACADS	LQVIQFK	7	Unmodified	0	0	0	874.528	2	0.011883	71.141	yes	no	154770000	23874000	23729000	25230000	29135000	26438000	26362000
E5KSE7;P16219;D4QEZ8;E9PE82;B4DUH1	Short-chain specific acyl-CoA dehydrogenase, mitochondrial	ACADS	LVIAGHLLR	9	Unmodified	0	0	0	990.634	2	0.014966	41.575	yes	no	13789000	0	6664700	7124700	0	0	0
E5KSE7;P16219;D4QEZ8;E9PE82;B4DUH1	Short-chain specific acyl-CoA dehydrogenase, mitochondrial	ACADS	MAFGAPLTK	9	Unmodified	0	0	0	934.495	2	0.10802	26.118	yes	no	121540000	22158000	26900000	28665000	18401000	25416000	0
P45954;B4DQ51	Short/branched chain specific acyl-CoA dehydrogenase, mitochondrial	ACADSB	ASSTCPLTFENVK	13	Unmodified	0	0	0	1452.69	2	2.6007e-05	84.297	yes	no	604780000	106410000	106050000	129130000	76208000	93418000	93563000
P45954;B4DQ51	Short/branched chain specific acyl-CoA dehydrogenase, mitochondrial	ACADSB	ATYLPQLTTEK	11	Unmodified	0	0	0	1263.67	2	0.001354	56.205	yes	no	267050000	44459000	50717000	52795000	39890000	39080000	40109000
P45954;B4DQ51	Short/branched chain specific acyl-CoA dehydrogenase, mitochondrial	ACADSB	EGDYYVLNGSK	11	Unmodified	0	0	0	1243.57	2	0.027052	41.339	yes	no	49881000	10505000	13615000	13596000	12165000	0	0
P45954;H0Y6T4	Short/branched chain specific acyl-CoA dehydrogenase, mitochondrial	ACADSB	FAQEQIAPLVSTMDENSK	18	Unmodified	0	0	0	2006.96	2;3	4.5998e-15	103.73	yes	no	329140000	66003000	77580000	93720000	22265000	33187000	36381000
P45954;B4DQ51	Short/branched chain specific acyl-CoA dehydrogenase, mitochondrial	ACADSB	GITSFLVDR	9	Unmodified	0	0	0	1006.54	2	0.015674	41.399	yes	no	226470000	45179000	43771000	42390000	30023000	32360000	32748000
P45954;B4DQ51	Short/branched chain specific acyl-CoA dehydrogenase, mitochondrial	ACADSB	LFDFQGLQHQVAHVATQLEAAR	22	Unmodified	0	0	0	2478.28	3;4	1.221e-06	74.561	yes	no	933440000	156000000	208720000	181820000	127500000	145950000	113460000
P45954;B4DQ51	Short/branched chain specific acyl-CoA dehydrogenase, mitochondrial	ACADSB	LFDFQGLQHQVAHVATQLEAARLLTYNAAR	30	Unmodified	0	0	1	3380.77	4	0.10911	8.1739	yes	no	167590000	36503000	23907000	50594000	36750000	0	19841000
P45954;B4DQ51	Short/branched chain specific acyl-CoA dehydrogenase, mitochondrial	ACADSB	LLTYNAAR	8	Unmodified	0	0	0	920.508	2	0.0056864	60.91	yes	no	197430000	0	72005000	73790000	0	0	51635000
P45954;H0Y6T4	Short/branched chain specific acyl-CoA dehydrogenase, mitochondrial	ACADSB	SSQSEALLNITNNGIHFAPLQTFTDEEMMIK	31	Unmodified	0	0	0	3478.67	3	6.0753e-46	138.34	yes	no	147420000	25715000	28581000	27937000	18534000	26943000	19707000
P45954;B4DQ51;H0Y6T4	Short/branched chain specific acyl-CoA dehydrogenase, mitochondrial	ACADSB	VDASVAVFCEIQNTLINTLIR	21	Unmodified	0	0	0	2375.25	3	7.9701e-26	123	yes	no	192060000	44408000	33492000	24525000	34647000	27099000	27887000
P45954;B4DQ51	Short/branched chain specific acyl-CoA dehydrogenase, mitochondrial	ACADSB	VPEANILGQIGHGYK	15	Unmodified	0	0	0	1594.85	3	0.0082566	33.842	yes	no	655690000	111190000	139700000	157350000	72893000	89216000	85345000
P45954;B4DQ51	Short/branched chain specific acyl-CoA dehydrogenase, mitochondrial	ACADSB	YAIGSLNEGR	10	Unmodified	0	0	0	1078.54	2	0.0071324	46.844	yes	no	247650000	52990000	58204000	72986000	5805000	0	57670000
P45954;B4DQ51	Short/branched chain specific acyl-CoA dehydrogenase, mitochondrial	ACADSB	YYASEIAGQTTSK	13	Unmodified	0	0	0	1417.67	2	2.3434e-21	139.48	yes	no	321440000	51502000	60520000	69941000	45394000	46239000	47846000
P49748-2;P49748;P49748-3;B3KPA6;Q53HR2;B4DEA8;G3V1M7;B3KPX1	Very long-chain specific acyl-CoA dehydrogenase, mitochondrial	ACADVL	AGLGSGLSLSGLVHPELSR	19	Unmodified	0	0	0	1849.01	2;3	5.5945e-18	111.57	no	no	2720900000	499390000	472420000	574980000	396280000	429120000	348700000
P49748-2;P49748;P49748-3;B3KPA6;Q53HR2;B4DEA8;G3V1M7;J3QRJ8;K7EMF8;B3KPX1	Very long-chain specific acyl-CoA dehydrogenase, mitochondrial	ACADVL	ALEQFATVVEAK	12	Unmodified	0	0	0	1304.7	2	3.9513e-05	82.705	no	no	1866400000	319580000	347370000	397520000	244070000	293910000	263990000
P49748-2;P49748;P49748-3;B3KPA6;Q53HR2;B4DEA8;G3V1M7;J3QRJ8;K7EMF8;B3KPX1	Very long-chain specific acyl-CoA dehydrogenase, mitochondrial	ACADVL	ALEQFATVVEAK	12	Acetyl (Protein N-term)	1	0	0	1346.71	2	9.1915e-06	92.856	no	no	36844000	10029000	11102000	11341000	0	4372400	0
P49748-2;P49748;P49748-3;B3KPA6;Q53HR2;B4DEA8;B3KPX1	Very long-chain specific acyl-CoA dehydrogenase, mitochondrial	ACADVL	ASNTAEVFFDGVR	13	Unmodified	0	0	0	1411.67	2;3	7.7822e-27	122.64	no	no	297600000	0	0	18179000	137660000	141760000	0
P49748-2;P49748;P49748-3;B3KPA6;Q53HR2;B4DEA8;G3V1M7;B3KPX1	Very long-chain specific acyl-CoA dehydrogenase, mitochondrial	ACADVL	EGMAALQSDPWQQELYR	17	Unmodified	0	0	0	2020.93	2;3	4.6466e-52	171.26	no	no	1042200000	228460000	193220000	233580000	107490000	131890000	147520000
P49748-2;P49748;P49748-3;B3KPA6;Q53HR2;B4DEA8;G3V1M7;B3KPX1	Very long-chain specific acyl-CoA dehydrogenase, mitochondrial	ACADVL	EGMAALQSDPWQQELYR	17	Oxidation (M)	0	1	0	2036.93	2	8.0668e-11	103.13	no	no	0	0	0	0	0	0	0
P49748-2;P49748;P49748-3;B3KPA6;Q53HR2;B4DEA8;B4DYY0;K7EQP4;J3QKU9	Very long-chain specific acyl-CoA dehydrogenase, mitochondrial	ACADVL	ELGAFGLQVPSELGGVGLCNTQYAR	25	Unmodified	0	0	0	2635.31	2;3	6.0016e-76	174.99	yes	no	1330100000	223980000	281300000	275440000	168790000	213180000	167410000
P49748-2;P49748;P49748-3;B3KPA6;Q53HR2;B4DEA8;G3V1M7;B3KPX1	Very long-chain specific acyl-CoA dehydrogenase, mitochondrial	ACADVL	ELSGLGSALK	10	Unmodified	0	0	0	973.544	1;2	0.003695	100.57	no	no	1991600000	370330000	365020000	443940000	265480000	277710000	269110000
P49748-2;P49748;P49748-3;B3KPA6;Q53HR2;B4DEA8;B4DYY0;K7EQP4;J3KS89;K7EJW8	Very long-chain specific acyl-CoA dehydrogenase, mitochondrial	ACADVL	ELVEPVSR	8	Unmodified	0	0	0	927.503	2	0.0014548	89.698	yes	no	1435000000	307210000	250630000	185460000	260260000	245360000	186050000
P49748-2;P49748;P49748-3;B3KPA6;Q53HR2;B4DEA8;B4DYY0;K7EQP4;J3KS89	Very long-chain specific acyl-CoA dehydrogenase, mitochondrial	ACADVL	FFEEVNDPAK	10	Unmodified	0	0	0	1194.56	2	3.6934e-05	91.549	yes	no	625320000	149520000	157680000	161890000	74029000	0	82203000
P49748-2;P49748;P49748-3;B3KPA6;Q53HR2;B4DEA8;B4DYY0;K7EQP4;J3KS89	Very long-chain specific acyl-CoA dehydrogenase, mitochondrial	ACADVL	FFEEVNDPAKNDALEMVEETTWQGLK	26	Unmodified	0	0	1	3039.42	3	5.0244e-52	155.87	yes	no	1127700000	199280000	219480000	255410000	140260000	189450000	123840000
P49748-2;P49748;P49748-3;B3KPA6;Q53HR2;B4DEA8;J3KSR4;B3KPX1	Very long-chain specific acyl-CoA dehydrogenase, mitochondrial	ACADVL	FGMAAALAGTMR	12	Unmodified	0	0	0	1195.58	2	0.0016512	53.448	no	no	707160000	152640000	112780000	124970000	97157000	111180000	108420000
P49748-2;P49748;P49748-3;B3KPA6;Q53HR2;B4DEA8	Very long-chain specific acyl-CoA dehydrogenase, mitochondrial	ACADVL	GFGGITHGPPEK	12	Unmodified	0	0	0	1195.6	2	1.4649e-13	126.12	yes	no	457920000	83759000	84556000	56648000	65216000	82861000	84880000
P49748-2;P49748;P49748-3;B3KPA6;Q53HR2;B4DEA8;G3V1M7;B3KPX1	Very long-chain specific acyl-CoA dehydrogenase, mitochondrial	ACADVL	GGVVTSNPLGF	11	Unmodified	0	0	0	1046.54	1	0.0029337	93.098	no	no	201690000	34464000	38769000	39543000	29065000	26603000	33246000
P49748-2;P49748;P49748-3;B3KPA6;Q53HR2;B4DEA8;B4DYY0;K7EQP4;J3QKU9	Very long-chain specific acyl-CoA dehydrogenase, mitochondrial	ACADVL	GILLFGTK	8	Unmodified	0	0	0	847.517	2	0.0070808	56.81	yes	no	1099100000	203040000	221510000	219270000	152740000	159730000	142780000
P49748-2;P49748;P49748-3;B3KPA6;Q53HR2;B4DEA8;J3QRJ8;B3KPX1	Very long-chain specific acyl-CoA dehydrogenase, mitochondrial	ACADVL	GIVNEQFLLQR	11	Unmodified	0	0	0	1315.72	2	2.572e-05	87.568	no	no	3145800000	531150000	566700000	596160000	477560000	519680000	454600000
P49748-2;P49748;P49748-3;B3KPA6;Q53HR2;B4DEA8;K7EQP4;K7EJW8	Very long-chain specific acyl-CoA dehydrogenase, mitochondrial	ACADVL	GQLTTDQVFPYPSVLNEEQTQFLK	24	Unmodified	0	0	0	2781.39	2;3	1.6878e-13	94.087	yes	no	1471900000	309610000	227750000	263210000	252280000	199560000	219480000
P49748-2;P49748;P49748-3;B3KPA6;Q53HR2;B4DEA8;G3V1M7;J3QRJ8;J3KSR4;B3KPX1	Very long-chain specific acyl-CoA dehydrogenase, mitochondrial	ACADVL	IFEGTNDILR	10	Unmodified	0	0	0	1176.61	2	3.1294e-05	93.096	no	no	2723800000	474570000	554060000	614820000	359190000	369800000	351350000
P49748-2;P49748;P49748-3;B3KPA6;Q53HR2;B4DEA8;G3V1M7;J3QRJ8;J3KSR4;B3KPX1	Very long-chain specific acyl-CoA dehydrogenase, mitochondrial	ACADVL	IFGSEAAWK	9	Unmodified	0	0	0	1007.51	2	0.017312	40.994	no	no	1225200000	234620000	226880000	273050000	152160000	169350000	169110000
P49748-2;P49748;P49748-3;B3KPA6;B4DEA8;J3KSR4;B3KPX1	Very long-chain specific acyl-CoA dehydrogenase, mitochondrial	ACADVL	IHNFGLIQEK	10	Unmodified	0	0	0	1197.65	2;3	2.0314e-06	123.96	no	no	2189300000	434920000	357680000	370050000	366190000	316980000	343450000
P49748-2;P49748;P49748-3;B3KPA6;Q53HR2;B4DEA8	Very long-chain specific acyl-CoA dehydrogenase, mitochondrial	ACADVL	ITAFVVER	8	Unmodified	0	0	0	933.528	2	0.0030325	70.256	yes	no	854640000	148370000	161430000	177960000	132820000	124270000	109790000
P49748-2;P49748;P49748-3;B3KPA6;Q53HR2;B4DEA8;B4DYY0	Very long-chain specific acyl-CoA dehydrogenase, mitochondrial	ACADVL	LASGETVAAFCLTEPSSGSDAASIR	25	Unmodified	0	0	0	2496.18	3	2.035e-10	85.913	yes	no	500230000	88397000	98347000	86409000	82978000	94000000	50098000
P49748-2;P49748;P49748-3;B3KPA6;Q53HR2;B4DEA8;G3V1M7;B3KPX1	Very long-chain specific acyl-CoA dehydrogenase, mitochondrial	ACADVL	LFVALQGCMDK	11	Unmodified	0	0	0	1280.63	2	1.5411e-06	102.4	no	no	494170000	93977000	101070000	95793000	61824000	83918000	57580000
P49748-2;P49748;P49748-3;B3KPA6;Q53HR2;B4DEA8;B4DYY0;K7EQP4;J3QKU9	Very long-chain specific acyl-CoA dehydrogenase, mitochondrial	ACADVL	LVEIVGMHDLGVGITLGAHQSIGFK	25	Unmodified	0	0	0	2590.39	4	0.037919	17.446	yes	no	46333000	13890000	16391000	16052000	0	0	0
P49748-2;P49748;P49748-3;B3KPA6;Q53HR2;B4DEA8	Very long-chain specific acyl-CoA dehydrogenase, mitochondrial	ACADVL	LWISNGGLADIFTVFAK	17	Unmodified	0	0	0	1850.99	2	1.3374e-36	147.09	yes	no	450170000	0	129750000	133000000	84603000	102820000	0
P49748-2;P49748;P49748-3;B3KPA6;Q53HR2;B4DEA8;G3V1M7;J3QRJ8;B3KPX1	Very long-chain specific acyl-CoA dehydrogenase, mitochondrial	ACADVL	MLCDTWCIEAAAR	13	Unmodified	0	0	0	1595.69	2	0.0092539	40.941	no	no	55030000	16652000	0	18355000	10147000	9875900	0
P49748-2;P49748;P49748-3;B3KPA6;Q53HR2;B4DEA8;B4DYY0;K7EQP4;J3KS89;J3QKU9;K7EJW8	Very long-chain specific acyl-CoA dehydrogenase, mitochondrial	ACADVL	NDALEMVEETTWQGLK	16	Unmodified	0	0	0	1862.87	2;3	6.6208e-46	185.67	yes	no	709000000	156530000	109250000	189170000	97469000	85429000	71157000
P49748-2;P49748;P49748-3;B3KPA6;Q53HR2;B4DEA8;G3V1M7	Very long-chain specific acyl-CoA dehydrogenase, mitochondrial	ACADVL	NPFGNAGLLLGEAGK	15	Unmodified	0	0	0	1456.77	2;3	3.0648e-12	110.9	yes	no	1355900000	226160000	237840000	299500000	190150000	221260000	180960000
P49748-2;P49748;P49748-3;Q53HR2;B4DEA8;B4DYY0;K7EQP4;K7EJW8	Very long-chain specific acyl-CoA dehydrogenase, mitochondrial	ACADVL	SFAVGMFK	8	Unmodified	0	0	0	885.442	2	0.002564	75.109	yes	no	1088300000	251500000	236990000	266520000	170830000	0	162440000
P49748-2;P49748;P49748-3;B3KPA6;Q53HR2;B4DEA8;G3V1M7;J3QRJ8;B3KPX1	Very long-chain specific acyl-CoA dehydrogenase, mitochondrial	ACADVL	SLSEGHPTAQHEK	13	Unmodified	0	0	0	1419.67	3	0.059673	22.493	no	no	13240000	2362300	2301300	2021400	1556800	2427400	2571100
P49748-2;P49748;P49748-3;B3KPA6;Q53HR2;B4DEA8	Very long-chain specific acyl-CoA dehydrogenase, mitochondrial	ACADVL	TPVTDPATGAVK	12	Unmodified	0	0	0	1155.61	2	1.8873e-06	93.614	yes	no	405010000	332690000	22353000	19486000	11964000	11807000	6709000
P49748-2;P49748;P49748-3;B3KPA6;Q53HR2;B4DEA8;B3KPX1	Very long-chain specific acyl-CoA dehydrogenase, mitochondrial	ACADVL	VPSENVLGEVGSGFK	15	Unmodified	0	0	0	1517.77	2	3.2603e-32	148.7	no	no	1579600000	282020000	274520000	332910000	194950000	258510000	236730000
P49748-2;P49748;P49748-3;B3KPA6;Q53HR2;B4DYY0	Very long-chain specific acyl-CoA dehydrogenase, mitochondrial	ACADVL	YYTLNGSK	8	Unmodified	0	0	0	944.46	2	0.10279	40.352	yes	no	79436000	0	0	45651000	0	0	33786000
Q15057;H7C1E0	Arf-GAP with coiled-coil, ANK repeat and PH domain-containing protein 2	ACAP2	AQLQNFVK	8	Unmodified	0	0	0	946.524	2	0.0069559	57.177	yes	no	229230000	34242000	36933000	36101000	38550000	48621000	34780000
Q15057	Arf-GAP with coiled-coil, ANK repeat and PH domain-containing protein 2	ACAP2	ESEGLYGQPGDETYQDIFR	19	Unmodified	0	0	0	2202.97	2;3	2.5278e-65	174.78	yes	yes	78719000	19388000	16194000	10683000	19556000	12898000	0
Q15057;H7C3K3	Arf-GAP with coiled-coil, ANK repeat and PH domain-containing protein 2	ACAP2	ESLPSTVSANSLYEPEGER	19	Unmodified	0	0	0	2063.96	2	9.3401e-18	106.57	yes	no	93163000	13550000	14385000	16410000	13348000	17536000	17934000
Q15057;H7C3Q8	Arf-GAP with coiled-coil, ANK repeat and PH domain-containing protein 2	ACAP2	FCFEVVSPTK	10	Unmodified	0	0	0	1212.58	2	4.7705e-05	88.596	yes	no	162070000	0	38734000	27471000	34693000	25809000	35359000
Q15057	Arf-GAP with coiled-coil, ANK repeat and PH domain-containing protein 2	ACAP2	GANQHATDEEGKDPLSIAVEAANADIVTLLR	31	Unmodified	0	0	1	3217.62	4	6.6983e-08	52.549	yes	yes	187920000	26507000	33870000	36614000	29095000	29777000	32060000
Q15057;H7C3K3	Arf-GAP with coiled-coil, ANK repeat and PH domain-containing protein 2	ACAP2	HLNPGLQLYR	10	Unmodified	0	0	0	1209.66	2;3	0.0046467	51.445	yes	no	47808000	7480100	0	9995000	5970200	24363000	0
Q15057	Arf-GAP with coiled-coil, ANK repeat and PH domain-containing protein 2	ACAP2	MAEALAHGADVNWANSEENK	20	Unmodified	0	0	0	2155.96	2;3	1.7675e-34	138.46	yes	yes	246080000	40521000	44291000	43412000	33074000	42089000	42695000
Q15057;H7C1E0;H7C3Q8	Arf-GAP with coiled-coil, ANK repeat and PH domain-containing protein 2	ACAP2	QHEVEEATNILTATR	15	Unmodified	0	0	0	1710.85	3	0.00015216	58.794	yes	no	86468000	0	17036000	0	25270000	22576000	21585000
Q15057;H7C3K3	Arf-GAP with coiled-coil, ANK repeat and PH domain-containing protein 2	ACAP2	SLTLDTWEPELLK	13	Unmodified	0	0	0	1543.81	2	8.782e-10	107.17	yes	no	261920000	37283000	47589000	41026000	45368000	44246000	46408000
Q15057;H7C3K3	Arf-GAP with coiled-coil, ANK repeat and PH domain-containing protein 2	ACAP2	SNDSGIQQSSDDGR	14	Unmodified	0	0	0	1464.61	2	4.2247e-34	189.09	yes	no	106230000	36449000	22676000	7720700	0	27856000	11531000
Q15057	Arf-GAP with coiled-coil, ANK repeat and PH domain-containing protein 2	ACAP2	SSPSTGSLDSGNESK	15	Unmodified	0	0	0	1451.64	2	1.1192e-23	132.65	yes	yes	114490000	18209000	24497000	0	20956000	19887000	30938000
Q15057	Arf-GAP with coiled-coil, ANK repeat and PH domain-containing protein 2	ACAP2	VQCIPGNASCCDCGLADPR	19	Unmodified	0	0	0	2148.88	2	0.00018299	56.017	yes	yes	38057000	7599300	9436800	13764000	0	0	7256500
Q15057;H7C1E0	Arf-GAP with coiled-coil, ANK repeat and PH domain-containing protein 2	ACAP2	VSEEKENALVK	11	Unmodified	0	0	1	1244.66	2	3.3006e-06	105.65	yes	no	103090000	11627000	19765000	17922000	16670000	15430000	21673000
Q15057;H7C3K3	Arf-GAP with coiled-coil, ANK repeat and PH domain-containing protein 2	ACAP2	VYEANVEK	8	Unmodified	0	0	0	950.471	2	0.0027476	64.485	yes	no	473820000	70737000	78443000	92753000	72012000	81533000	78343000
Q15057;H7C3Q8;Q96P50-4;Q96P50-1;Q96P50	Arf-GAP with coiled-coil, ANK repeat and PH domain-containing protein 2;Arf-GAP with coiled-coil, ANK repeat and PH domain-containing protein 3	ACAP2;ACAP3	SCMLQADSEK	10	Unmodified	0	0	0	1167.49	2	0.0078945	45.433	yes	no	95035000	11260000	17450000	18403000	19449000	11728000	16745000
P24752;Q96FG8;G3XAB4;E9PRQ6;H0YEL7	Acetyl-CoA acetyltransferase, mitochondrial	ACAT1	EAYMGNVLQGGEGQAPTR	18	Oxidation (M)	0	1	0	1892.87	2	3.7784e-42	148.52	yes	no	115320000	16862000	18294000	26300000	16692000	16061000	21106000
P24752;Q96FG8;G3XAB4;E9PRQ6;H0YEL7	Acetyl-CoA acetyltransferase, mitochondrial	ACAT1	EAYMGNVLQGGEGQAPTR	18	Unmodified	0	0	0	1876.87	2	5.6061e-93	232.15	yes	no	1170700000	176300000	209600000	202840000	184480000	183300000	214190000
P24752	Acetyl-CoA acetyltransferase, mitochondrial	ACAT1	ENGTVTAANASTLNDGAAALVLMTADAAK	29	Unmodified	0	0	0	2760.36	2;3	4.5206e-70	167.17	yes	yes	825130000	128790000	130740000	130830000	142900000	149930000	141930000
P24752;Q96FG8;G3XAB4;E9PRQ6	Acetyl-CoA acetyltransferase, mitochondrial	ACAT1	EVVIVSATR	9	Unmodified	0	0	0	972.56	2	0.0024066	58.699	yes	no	1892500000	290500000	305860000	353060000	278610000	355750000	308740000
P24752	Acetyl-CoA acetyltransferase, mitochondrial	ACAT1	FGNEVIPVTVTVK	13	Unmodified	0	0	0	1401.79	2	0.00010392	72.321	yes	yes	2780200000	347980000	367260000	362940000	622360000	569890000	509740000
P24752	Acetyl-CoA acetyltransferase, mitochondrial	ACAT1	GQPDVVVK	8	Unmodified	0	0	0	840.471	2	0.013413	47.574	yes	yes	554430000	85453000	91119000	76684000	98530000	106270000	96379000
P24752	Acetyl-CoA acetyltransferase, mitochondrial	ACAT1	GQPDVVVKEDEEYK	14	Unmodified	0	0	1	1633.78	3	0.0069126	39.629	yes	yes	86832000	14908000	0	12091000	16572000	17321000	25940000
P24752	Acetyl-CoA acetyltransferase, mitochondrial	ACAT1	GQPDVVVKEDEEYKR	15	Unmodified	0	0	2	1789.88	2;3;4	2.9863e-05	90.561	yes	yes	940540000	108480000	146690000	237510000	126340000	158290000	163230000
P24752	Acetyl-CoA acetyltransferase, mitochondrial	ACAT1	IHMGSCAENTAK	12	Unmodified	0	0	0	1317.58	2;3	1.2984e-19	163.51	yes	yes	4578900000	764690000	812050000	687360000	671600000	866370000	776820000
P24752	Acetyl-CoA acetyltransferase, mitochondrial	ACAT1	IVAFADAAVEPIDFPIAPVYAASMVLK	27	Unmodified	0	0	0	2817.5	2;3	6.05e-23	113.68	yes	yes	1025300000	110190000	116610000	0	120300000	538930000	139300000
P24752;Q96FG8;G3XAB4;E9PRQ6;H0YEL7	Acetyl-CoA acetyltransferase, mitochondrial	ACAT1	LGSIAIQGAIEK	12	Unmodified	0	0	0	1198.69	2	2.083e-05	88.101	yes	no	1261400000	240600000	252240000	264070000	139280000	135400000	229770000
P24752	Acetyl-CoA acetyltransferase, mitochondrial	ACAT1	LNVTPLAR	8	Unmodified	0	0	0	882.529	2	0.0030741	69.825	yes	yes	1437000000	218690000	226790000	289800000	229530000	263750000	208440000
E9PKF3		ACAT1	MGNVLQGGEGQAPTR	15	Unmodified	0	0	0	1513.73	2	4.1958e-05	72.898	yes	yes	50278000	15019000	0	0	0	19626000	15632000
P24752	Acetyl-CoA acetyltransferase, mitochondrial	ACAT1	MLEIDPQK	8	Unmodified	0	0	0	972.495	2	0.0047836	57.59	yes	yes	1489800000	2731400	0	359860000	369040000	385710000	372460000
P24752	Acetyl-CoA acetyltransferase, mitochondrial	ACAT1	NEQDAYAINSYTR	13	Unmodified	0	0	0	1543.69	2	1.0189e-27	160.48	yes	yes	549820000	72675000	78104000	106920000	111830000	93767000	86526000
P24752;Q96FG8;G3XAB4;H0YEL7;E9PKF3	Acetyl-CoA acetyltransferase, mitochondrial	ACAT1	QAVLGAGLPISTPCTTINK	19	Unmodified	0	0	0	1940.04	2;3	3.3238e-25	119.76	no	no	1268300000	189720000	205540000	197400000	236360000	224770000	214470000
P24752	Acetyl-CoA acetyltransferase, mitochondrial	ACAT1	QGEYGLASICNGGGGASAMLIQK	23	Unmodified	0	0	0	2281.08	2	7.1958e-06	60.939	yes	yes	0	0	0	0	0	0	0
P24752;Q96FG8;G3XAB4;E9PRQ6	Acetyl-CoA acetyltransferase, mitochondrial	ACAT1	TPIGSFLGSLSLLPATK	17	Unmodified	0	0	0	1700.97	2;3	5.1351e-56	184.22	yes	no	3018400000	468920000	488150000	475330000	519730000	604670000	461570000
P24752	Acetyl-CoA acetyltransferase, mitochondrial	ACAT1	VNINGGAVSLGHPIGMSGAR	20	Unmodified	0	0	0	1905.98	2;3	2.268e-54	164.94	yes	yes	862080000	197350000	162140000	204440000	143570000	138710000	15878000
Q9BWD1;A8K4W5;Q59GW6;B7Z233	Acetyl-CoA acetyltransferase, cytosolic	ACAT2	AGHFDKEIVPVLVSTR	16	Unmodified	0	0	1	1766.97	2;3;4	1.2599e-18	127.83	yes	no	726620000	102850000	217860000	258610000	27367000	63769000	56157000
Q9BWD1;A8K4W5;Q59GW6;B7Z233	Acetyl-CoA acetyltransferase, cytosolic	ACAT2	APHLAYLR	8	Unmodified	0	0	0	939.529	2	0.0021772	79.116	yes	no	500070000	107850000	138040000	119690000	37768000	38925000	57798000
Q9BWD1;A8K4W5;Q59GW6;B7Z233	Acetyl-CoA acetyltransferase, cytosolic	ACAT2	ATVAPEDVSEVIFGHVLAAGCGQNPVR	27	Unmodified	0	0	0	2792.39	4	1.5391e-13	92.39	yes	no	201830000	58106000	68751000	48082000	26892000	0	0
Q9BWD1;A8K4W5;Q59GW6;B7Z233	Acetyl-CoA acetyltransferase, cytosolic	ACAT2	EIVPVLVSTR	10	Unmodified	0	0	0	1111.66	2	0.0016468	61.344	yes	no	2027900000	451010000	458800000	453130000	216140000	206200000	242600000
Q9BWD1;A8K4W5;Q59GW6;B7Z233	Acetyl-CoA acetyltransferase, cytosolic	ACAT2	ELGLNPEK	8	Unmodified	0	0	0	898.476	2	0.012031	49.418	yes	no	325560000	0	0	325560000	0	0	0
Q9BWD1;A8K4W5;Q59GW6;B7Z233	Acetyl-CoA acetyltransferase, cytosolic	ACAT2	IGEMPLTDSILCDGLTDAFHNCHMGITAENVAK	33	Unmodified	0	0	0	3629.66	3;4	3.1217e-92	172.36	yes	no	2781400000	673370000	787460000	656350000	212030000	230690000	221530000
Q9BWD1;A8K4W5;Q59GW6;B7Z233	Acetyl-CoA acetyltransferase, cytosolic	ACAT2	IGEMPLTDSILCDGLTDAFHNCHMGITAENVAK	33	Oxidation (M)	0	1	0	3645.66	4	8.8719e-08	48.847	yes	no	137260000	60218000	49539000	0	0	27505000	0
Q9BWD1;A8K4W5;Q59GW6;B7Z233	Acetyl-CoA acetyltransferase, cytosolic	ACAT2	ILVTLLHTLER	11	Unmodified	0	0	0	1306.8	2;3	2.0234e-11	134.3	yes	no	2058300000	513440000	558130000	356300000	235070000	239870000	155530000
Q9BWD1;A8K4W5;Q59GW6;B7Z233	Acetyl-CoA acetyltransferase, cytosolic	ACAT2	IVSWSQVGVEPSIMGIGPIPAIK	23	Oxidation (M)	0	1	0	2393.3	2;3	6.2892e-36	132.83	yes	no	380420000	106000000	88273000	69635000	45165000	32391000	38956000
Q9BWD1;A8K4W5;Q59GW6;B7Z233	Acetyl-CoA acetyltransferase, cytosolic	ACAT2	IVSWSQVGVEPSIMGIGPIPAIK	23	Unmodified	0	0	0	2377.31	2;3	2.1894e-20	117.48	yes	no	2034200000	468010000	499590000	457080000	210450000	206170000	192860000
Q9BWD1;A8K4W5;Q59GW6;B7Z233	Acetyl-CoA acetyltransferase, cytosolic	ACAT2	LKPYFLTDGTGTVTPANASGINDGAAAVVLMK	32	Unmodified	0	0	1	3191.65	2;3;4	2.4669e-29	99.269	yes	no	1732300000	393280000	458750000	415570000	170940000	150650000	143140000
Q9BWD1;A8K4W5;Q59GW6;B7Z233	Acetyl-CoA acetyltransferase, cytosolic	ACAT2	LKPYFLTDGTGTVTPANASGINDGAAAVVLMK	32	Oxidation (M)	0	1	1	3207.65	3	4.3408e-05	40.064	yes	no	63684000	0	26578000	0	18114000	0	18992000
Q9BWD1;A8K4W5;Q59GW6	Acetyl-CoA acetyltransferase, cytosolic	ACAT2	MNAGSDPVVIVSAAR	15	Acetyl (Protein N-term)	1	0	0	1527.77	2	0.00030073	60.489	yes	no	0	0	0	0	0	0	0
Q9BWD1;A8K4W5;Q59GW6;B7Z233	Acetyl-CoA acetyltransferase, cytosolic	ACAT2	QASVGAGIPYSVPAWSCQMICGSGLK	26	Unmodified	0	0	0	2723.29	3	0.0050942	28.231	yes	no	0	0	0	0	0	0	0
Q9BWD1;A8K4W5;Q59GW6	Acetyl-CoA acetyltransferase, cytosolic	ACAT2	TIIGSFNGALAAVPVQDLGSTVIK	24	Unmodified	0	0	0	2370.32	2;3	1.0246e-36	137.86	yes	no	1909100000	485220000	539400000	460090000	184630000	95764000	144030000
Q9BWD1;A8K4W5;Q59GW6;B7Z233	Acetyl-CoA acetyltransferase, cytosolic	ACAT2	VAVLSQNR	8	Unmodified	0	0	0	885.503	2	0.0027437	73.248	yes	no	1442000000	0	0	673330000	387610000	8112000	372910000
Q9BWD1;A8K4W5;Q59GW6;B7Z233	Acetyl-CoA acetyltransferase, cytosolic	ACAT2	VNIEGGAIALGHPLGASGCR	20	Unmodified	0	0	0	1947.99	2;3	2.7069e-26	130.83	yes	no	1883500000	408600000	450370000	496130000	169120000	173000000	186270000
Q9H3P7	Golgi resident protein GCP60	ACBD3	CCHLFSTYVASHK	13	Unmodified	0	0	0	1608.72	3	0.036064	26.711	yes	yes	312770000	49872000	40550000	48581000	54607000	63662000	55501000
Q9H3P7	Golgi resident protein GCP60	ACBD3	DCHEEVYAGSHQYPGR	16	Unmodified	0	0	0	1903.79	2;3;4	3.9525e-43	180.74	yes	yes	540520000	90454000	111770000	109390000	67921000	79526000	81463000
Q9H3P7	Golgi resident protein GCP60	ACBD3	EDAMVEFVK	9	Unmodified	0	0	0	1066.5	2	0.0037419	54.066	yes	yes	229240000	29553000	36559000	46275000	34613000	36796000	45445000
Q9H3P7	Golgi resident protein GCP60	ACBD3	ELEPEAAEEALENGPK	16	Unmodified	0	0	0	1724.81	2	1.0966e-14	115.8	yes	yes	223790000	36439000	42313000	39741000	28548000	35128000	41623000
Q9H3P7	Golgi resident protein GCP60	ACBD3	ESLPVIAAPSMWTR	14	Unmodified	0	0	0	1556.8	2	0.0001668	66.215	yes	yes	315600000	39224000	57350000	51475000	54574000	56208000	56772000
Q9H3P7	Golgi resident protein GCP60	ACBD3	EWAALGNMSK	10	Unmodified	0	0	0	1105.52	2	0.057527	30.182	yes	yes	126710000	30482000	34902000	0	0	19435000	41890000
Q9H3P7	Golgi resident protein GCP60	ACBD3	GPGASGEQPEPGEAAAGGAAEEAR	24	Unmodified	0	0	0	2164.96	2;3	1.2371e-77	182.67	yes	yes	849410000	153430000	147160000	152860000	112900000	140170000	142880000
Q9H3P7	Golgi resident protein GCP60	ACBD3	IQQDADSVITVGR	13	Unmodified	0	0	0	1400.73	2	4.4964e-05	79.639	yes	yes	160730000	0	0	0	75176000	85556000	0
Q9H3P7	Golgi resident protein GCP60	ACBD3	NANKPLLDEIVPVYR	15	Unmodified	0	0	1	1739.96	2;3	3.0686e-12	107.74	yes	yes	477160000	63747000	80135000	88651000	85334000	71595000	87694000
Q9H3P7	Golgi resident protein GCP60	ACBD3	QLQEQHYQQYMQQLYQVQLAQQQAALQK	28	Unmodified	0	0	0	3461.72	3	5.5835e-282	331.34	yes	yes	349350000	47041000	53802000	79856000	49334000	58997000	60326000
Q9H3P7	Golgi resident protein GCP60	ACBD3	QQEVVVAGSSLPTSSK	16	Unmodified	0	0	0	1615.84	2	1.7505e-07	90.334	yes	yes	0	0	0	0	0	0	0
Q9H3P7	Golgi resident protein GCP60	ACBD3	QVLMGPYNPDTCPEVGFFDVLGNDR	25	Unmodified	0	0	0	2839.29	2;3	6.1048e-23	110.06	yes	yes	258310000	37629000	46488000	50157000	45478000	44859000	33702000
Q9H3P7	Golgi resident protein GCP60	ACBD3	RDCHEEVYAGSHQYPGR	17	Unmodified	0	0	1	2059.89	4	0.0607	19.42	yes	yes	91060000	0	21022000	30521000	0	17252000	22265000
Q9H3P7	Golgi resident protein GCP60	ACBD3	THTDSSEKELEPEAAEEALENGPK	24	Unmodified	0	0	1	2610.19	4	6.1367e-09	80.702	yes	yes	214100000	22654000	32119000	45201000	38739000	32930000	42455000
Q9H3P7	Golgi resident protein GCP60	ACBD3	VNATVPSNMMSVNGQAK	17	Unmodified	0	0	0	1746.84	2	3.5445e-06	73.498	yes	yes	156360000	22935000	27992000	32905000	22749000	21049000	28734000
Q9H3P7	Golgi resident protein GCP60	ACBD3	WGFGLEELYGLALR	14	Unmodified	0	0	0	1622.85	2	1.1816e-07	99.941	yes	yes	68995000	17746000	17749000	16699000	3996200	12806000	0
Q8NC06-2	Acyl-CoA-binding domain-containing protein 4	ACBD4	ALQESMQEVQAR	12	Unmodified	0	0	0	1388.67	2	0.00017901	68.676	yes	yes	8450100	0	0	8450100	0	0	0
Q5T8D3-2;B7Z2R7;Q5T8D3-3;Q5T8D3;X6RDD7;Q5T8E0;Q8NC06;K7EM05;Q8NC06-3;B7ZAP4;B4DJP3;Q8NC06-2	Acyl-CoA-binding domain-containing protein 5;Acyl-CoA-binding domain-containing protein 4	ACBD5;ACBD4	PGFWDPIGR	9	Unmodified	0	0	0	1043.52	2	0.0017916	62.463	no	no	81813000	10632000	23297000	12054000	12503000	11453000	11874000
Q5T8D3-2;B7Z2R7;Q5T8D3-3;Q5T8D3;Q5T8D3-4;Q8NCM9;B7Z2A7;B7Z9D0	Acyl-CoA-binding domain-containing protein 5	ACBD5;KIAA1996	LQEDMQNVLQR	11	Unmodified	0	0	0	1372.68	2	4.9398e-09	111.86	yes	no	147020000	21234000	23821000	27907000	15499000	25400000	33162000
Q5T8D3-2;B7Z2R7;Q5T8D3-3;Q5T8D3-4;Q8NCM9;B7Z2A7;B7Z9D0	Acyl-CoA-binding domain-containing protein 5	ACBD5;KIAA1996	SSDITSDLGNVLTSTPNAK	19	Unmodified	0	0	0	1918.95	2	5.3116e-16	106.39	yes	no	86001000	13400000	0	16261000	19311000	18994000	18035000
Q5T8D3-2;B7Z2R7;Q5T8D3-3;Q5T8D3;Q5T8D3-4;Q8NCM9;B7Z2A7	Acyl-CoA-binding domain-containing protein 5	ACBD5;KIAA1996	SSTSTLQTAPQPTSQR	16	Unmodified	0	0	0	1688.83	2	0.00019836	60.307	yes	no	75734000	6392600	13124000	16127000	14673000	10553000	14864000
Q5T8D3-2;B7Z2R7;Q5T8D3-3;Q5T8D3;Q5T8D3-4;Q8NCM9;X6RDD7;Q5T8E0;B7Z9D0	Acyl-CoA-binding domain-containing protein 5	ACBD5;KIAA1996	STEEVKPIDENLGQTGK	17	Unmodified	0	0	1	1843.92	2	1.2502e-10	94.61	yes	no	103950000	13523000	19482000	15931000	15559000	18279000	21173000
Q5T8D3-2;B7Z2R7;Q5T8D3-3;Q5T8D3;Q5T8D3-4;Q8NCM9;X6RDD7;Q5T8E0;B7Z2A7;B7Z9D0	Acyl-CoA-binding domain-containing protein 5	ACBD5;KIAA1996	VIGPFYEIVEDKK	13	Unmodified	0	0	1	1535.82	3	0.059962	26.232	yes	no	76346000	11276000	9592000	13471000	12445000	16144000	13418000
Q5T8D3-2;B7Z2R7;Q5T8D3-3;Q5T8D3;Q8NCM9;X6RDD7;Q5T8E0	Acyl-CoA-binding domain-containing protein 5	ACBD5;KIAA1996	WDAWSSLGDMTK	12	Unmodified	0	0	0	1395.61	2	0.00091185	58.32	yes	no	54571000	10031000	12158000	15084000	7969800	9328300	0
Q9BR61;B2RAA8	Acyl-CoA-binding domain-containing protein 6	ACBD6	ALGDSSPSQAMQEYIAVVK	19	Unmodified	0	0	0	1992.98	2	1.0359e-18	117.65	yes	no	90655000	15698000	0	19744000	13936000	18366000	22911000
Q9BR61;B2RAA8	Acyl-CoA-binding domain-containing protein 6	ACBD6	DQDGCLPEEVTGCK	14	Unmodified	0	0	0	1606.66	2	0.00017417	58.658	yes	no	0	0	0	0	0	0	0
Q9BR61;B2RAA8	Acyl-CoA-binding domain-containing protein 6	ACBD6	EQLLYLYAR	9	Unmodified	0	0	0	1167.63	2	0.0039299	53.756	yes	no	49430000	10532000	14842000	0	0	11981000	12075000
B4DVI0;Q96AP0	Adrenocortical dysplasia protein homolog	ACD	AGQLLEVLQDAEAAVAGPSHAPDTSDVGATLLVSDGTHSVR	41	Unmodified	0	0	0	4054.02	4	0.0030088	25.479	yes	no	22439000	0	0	0	22439000	0	0
S4R3H4;E7EQT4;Q9UKV3-5;Q9UKV3;B4DQZ7	Apoptotic chromatin condensation inducer in the nucleus	ACIN1	AELEEVTLDGKPLQALR	17	Acetyl (Protein N-term)	1	0	1	1923.03	2	9.2588e-49	169.92	yes	no	278500000	29734000	41975000	44648000	43218000	62731000	56198000
S4R3H4;E7EQT4;Q9UKV3-5;Q9UKV3;B4DQZ7	Apoptotic chromatin condensation inducer in the nucleus	ACIN1	ASLVALPEQTASEEETPPPLLTK	23	Unmodified	0	0	0	2420.27	2	8.1387e-27	119.34	yes	no	90831000	0	0	22867000	27059000	18822000	22084000
S4R3H4;E7EQT4;Q9UKV3-5;Q9UKV3;B4DQZ7	Apoptotic chromatin condensation inducer in the nucleus	ACIN1	DLEPESDR	8	Unmodified	0	0	0	959.42	2	0.0041547	77.732	yes	no	200820000	36111000	0	39413000	63827000	0	61466000
S4R3H4;E7EQT4;Q9UKV3-5;Q9UKV3	Apoptotic chromatin condensation inducer in the nucleus	ACIN1	EFKEEGEEIPR	11	Unmodified	0	0	1	1361.65	2;3	1.3544e-10	136.7	yes	no	613560000	55454000	78308000	100710000	100570000	118040000	160480000
S4R3H4;E7EQT4;Q9UKV3-5;Q9UKV3	Apoptotic chromatin condensation inducer in the nucleus	ACIN1	ELLVSQHTVQLVGGLSPLSSPSDTK	25	Unmodified	0	0	0	2591.38	3	1.8057e-10	86.776	yes	no	48408000	0	0	0	15511000	18099000	14799000
S4R3H4;E7EQT4;Q9UKV3-5;Q9UKV3;B4DQZ7	Apoptotic chromatin condensation inducer in the nucleus	ACIN1	GITEECLK	8	Unmodified	0	0	0	948.459	2	0.092794	28.209	yes	no	220970000	30538000	0	0	47515000	75392000	67527000
S4R3H4;E7EQT4;Q9UKV3-5;Q9UKV3;B4DQZ7	Apoptotic chromatin condensation inducer in the nucleus	ACIN1	LSEGSQPAEEEEDQETPSR	19	Unmodified	0	0	0	2116.9	2	4.5153e-53	157.85	yes	no	160000000	20947000	18808000	41602000	20093000	22699000	35853000
S4R3H4;E7EQT4;Q9UKV3-5;Q9UKV3;B4DQZ7	Apoptotic chromatin condensation inducer in the nucleus	ACIN1	SAQPLPLK	8	Unmodified	0	0	0	852.507	2	0.048515	35.438	yes	no	188450000	0	0	0	89698000	0	98751000
S4R3H4;E7EQT4;Q9UKV3-5;Q9UKV3;B4DQZ7	Apoptotic chromatin condensation inducer in the nucleus	ACIN1	SQEQEVLER	9	Unmodified	0	0	0	1116.54	2	0.00027898	86.882	yes	no	381200000	43116000	53123000	71859000	66383000	63994000	82727000
S4R3H4;E7EQT4;Q9UKV3-5;Q9UKV3;B4DQZ7	Apoptotic chromatin condensation inducer in the nucleus	ACIN1	TTSPLEEEER	10	Unmodified	0	0	0	1189.55	2	0.04106	40.154	yes	no	88658000	0	0	22301000	0	31876000	34481000
S4R3H4;E7EQT4;Q9UKV3-5;Q9UKV3;B4DQZ7	Apoptotic chromatin condensation inducer in the nucleus	ACIN1	VKPEEMMDERPK	12	Unmodified	0	0	2	1487.71	3	0.074087	29.912	yes	no	122860000	0	33812000	0	0	29517000	59527000
S4R3H4;E7EQT4;Q9UKV3-5;Q9UKV3;B4DQZ7	Apoptotic chromatin condensation inducer in the nucleus	ACIN1	VPEESVLPLVQK	12	Unmodified	0	0	0	1336.76	2	2.3068e-19	158.3	yes	no	247030000	31890000	33708000	36099000	41826000	55088000	48419000
S4R3H4;E7EQT4;Q9UKV3-5;Q9UKV3;Q69YJ6;G3V3B0;Q9UKV3-3;Q9UKV3-2	Apoptotic chromatin condensation inducer in the nucleus	ACIN1;DKFZp667N107	AAPCIYWLPLTDSQIVQK	18	Unmodified	0	0	0	2102.09	2;3	0.0001076	63.46	yes	no	179570000	33258000	41027000	51670000	26218000	27395000	0
S4R3H4;E7EQT4;Q9UKV3-5;Q9UKV3;B4DQZ7;Q69YJ6	Apoptotic chromatin condensation inducer in the nucleus	ACIN1;DKFZp667N107	DPSSGQEVATPPVPQLQVCEPK	22	Unmodified	0	0	0	2362.15	2;3	1.2537e-12	97.776	yes	no	86589000	8809000	0	18451000	0	42362000	16967000
S4R3H4;E7EQT4;Q9UKV3-5;Q9UKV3;B4DQZ7;Q69YJ6;G3V3B0;Q9UKV3-3;Q9UKV3-2	Apoptotic chromatin condensation inducer in the nucleus	ACIN1;DKFZp667N107	EEEEEEKEPEAEPPVPPQVSVEVALPPPAEHEVK	34	Unmodified	0	0	1	3772.82	4	0.10652	7.5785	yes	no	88042000	0	0	31506000	26412000	30124000	0
S4R3H4;E7EQT4;Q9UKV3-5;Q9UKV3;B4DQZ7;Q69YJ6;G3V3B0;Q9UKV3-3;Q9UKV3-2;G3V3T3	Apoptotic chromatin condensation inducer in the nucleus	ACIN1;DKFZp667N107	GVPAGNSDTEGGQPGR	16	Unmodified	0	0	0	1497.68	2	1.7063e-05	72.797	yes	no	615850000	52525000	72054000	112600000	117800000	129540000	131340000
S4R3H4;E7EQT4;Q9UKV3-5;Q9UKV3;B4DQZ7;Q69YJ6;G3V3B0;Q9UKV3-3;Q9UKV3-2;G3V3T3	Apoptotic chromatin condensation inducer in the nucleus	ACIN1;DKFZp667N107	GVPAGNSDTEGGQPGRK	17	Unmodified	0	0	1	1625.78	3	0.0052107	35.473	yes	no	82045000	12521000	15259000	0	24209000	30056000	0
S4R3H4;E7EQT4;Q9UKV3-5;Q9UKV3;B4DQZ7;Q69YJ6;G3V3B0;Q9UKV3-3;Q9UKV3-2	Apoptotic chromatin condensation inducer in the nucleus	ACIN1;DKFZp667N107	ISNIVHISNLVR	12	Unmodified	0	0	0	1363.79	3	9.2771e-05	67.997	yes	no	905830000	90543000	198440000	124310000	145460000	226290000	120800000
S4R3H4;E7EQT4;Q9UKV3-5;Q9UKV3;B4DQZ7;Q69YJ6	Apoptotic chromatin condensation inducer in the nucleus	ACIN1;DKFZp667N107	KCEAEEAEPPAATQPQTSETQTSHLPESER	30	Unmodified	0	0	1	3337.5	3;4	5.1104e-36	126.36	yes	no	657080000	70332000	91614000	86818000	123480000	147080000	137760000
S4R3H4;E7EQT4;Q9UKV3-5;Q9UKV3;B4DQZ7;Q69YJ6;G3V3B0;Q9UKV3-3;Q9UKV3-2;G3V3T3	Apoptotic chromatin condensation inducer in the nucleus	ACIN1;DKFZp667N107	KPSISITTESLK	12	Unmodified	0	0	1	1302.74	2	8.2062e-09	106.55	yes	no	172370000	14542000	20718000	24116000	36540000	33926000	42525000
S4R3H4;E7EQT4;Q9UKV3-5;Q9UKV3;Q69YJ6;G3V3B0;Q9UKV3-3;Q9UKV3-2	Apoptotic chromatin condensation inducer in the nucleus	ACIN1;DKFZp667N107	LLDDLFR	7	Unmodified	0	0	0	890.486	2	0.01057	80.462	yes	no	402300000	48660000	58011000	60959000	75541000	89516000	69612000
S4R3H4;E7EQT4;Q9UKV3-5;Q9UKV3;B4DQZ7;Q69YJ6;G3V3B0;Q9UKV3-3;Q9UKV3-2	Apoptotic chromatin condensation inducer in the nucleus	ACIN1;DKFZp667N107	PFTLGQLK	8	Unmodified	0	0	0	902.523	2	0.0030066	70.525	yes	no	255090000	27392000	43716000	36265000	50819000	48598000	48301000
S4R3H4;E7EQT4;Q9UKV3-5;Q9UKV3;B4DQZ7;Q69YJ6;G3V3B0;Q9UKV3-3;Q9UKV3-2	Apoptotic chromatin condensation inducer in the nucleus	ACIN1;DKFZp667N107	PLHPPPPPPVQPPQHPR	17	Unmodified	0	0	0	1887.03	4	0.00014694	57.267	yes	no	355850000	55370000	64820000	65862000	55706000	50819000	63275000
S4R3H4;E7EQT4;Q9UKV3-5;Q9UKV3;B4DQZ7;Q69YJ6;G3V3B0;Q9UKV3-3;Q9UKV3-2	Apoptotic chromatin condensation inducer in the nucleus	ACIN1;DKFZp667N107	SHCFVTYSTVEEAVATR	17	Unmodified	0	0	0	1955.9	2	0.00038288	61.87	yes	no	0	0	0	0	0	0	0
S4R3H4;E7EQT4;Q9UKV3-5;Q9UKV3;B4DQZ7;Q69YJ6;G3V3B0;Q9UKV3-3;Q9UKV3-2	Apoptotic chromatin condensation inducer in the nucleus	ACIN1;DKFZp667N107	TEEQGIPRPLHPPPPPPVQPPQHPR	25	Unmodified	0	0	1	2797.48	5	4.7967e-06	52.359	yes	no	150720000	10769000	0	26493000	56735000	12858000	43864000
S4R3H4;E7EQT4;Q9UKV3-5;Q9UKV3;B4DQZ7;Q69YJ6;G3V3B0;Q9UKV3-3;Q9UKV3-2	Apoptotic chromatin condensation inducer in the nucleus	ACIN1;DKFZp667N107	TGTLVEEAFWIDK	13	Unmodified	0	0	0	1507.76	2	5.3776e-21	132.97	yes	no	136330000	0	0	55129000	0	21940000	59261000
S4R3H4;E7EQT4;Q9UKV3-5;Q9UKV3;B4DQZ7;Q69YJ6;G3V3B0;Q9UKV3-3;Q9UKV3-2;G3V3T3	Apoptotic chromatin condensation inducer in the nucleus	ACIN1;DKFZp667N107	TVTQVVPAEGQENGQR	16	Unmodified	0	0	0	1711.85	2	1.8572e-19	126.77	yes	no	171850000	15981000	25729000	34013000	25917000	32359000	37850000
S4R3H4;E7EQT4;Q9UKV3-5;Q9UKV3;B4DQZ7;Q69YJ6;G3V3B0;Q9UKV3-3;Q9UKV3-2;G3V3T3	Apoptotic chromatin condensation inducer in the nucleus	ACIN1;DKFZp667N107	WGASTATTQK	10	Unmodified	0	0	0	1049.51	2	0.010712	46.796	yes	no	0	0	0	0	0	0	0
P53396;Q4LE36;P53396-2;B4E3P0;Q8N9C4	ATP-citrate synthase	ACLY;ACLY variant protein	AFDSGIIPMEFVNK	14	Unmodified	0	0	0	1566.78	2	9.0542e-08	101.43	yes	no	1644300000	324800000	355490000	357510000	200320000	194520000	211670000
P53396;Q4LE36;P53396-2;B4E3P0;Q8N9C4	ATP-citrate synthase	ACLY;ACLY variant protein	AIVWGMQTR	9	Unmodified	0	0	0	1060.55	2	0.0019033	61.78	yes	no	1320400000	239790000	295430000	339960000	140960000	135930000	168330000
P53396;Q4LE36	ATP-citrate synthase	ACLY;ACLY variant protein	AKPAMPQDSVPSPR	14	Unmodified	0	0	1	1479.75	2;3	4.7191e-05	73.386	yes	no	950720000	294430000	303470000	50346000	142960000	130180000	29324000
P53396;Q4LE36;P53396-2;B4E3P0;Q8N9C4	ATP-citrate synthase	ACLY;ACLY variant protein	AVQGMLDFDYVCSR	14	Unmodified	0	0	0	1659.74	2	8.2705e-05	71.08	yes	no	230150000	0	81362000	9275900	42744000	53590000	43183000
P53396;Q4LE36;P53396-2;B4E3P0;Q8N9C4	ATP-citrate synthase	ACLY;ACLY variant protein	DEPSVAAMVYPFTGDHK	17	Unmodified	0	0	0	1862.85	2;3	6.5766e-47	159.69	yes	no	695590000	134590000	159560000	155780000	99159000	36627000	109880000
P53396;Q4LE36;P53396-2	ATP-citrate synthase	ACLY;ACLY variant protein	DGVYVLDLAAK	11	Unmodified	0	0	0	1162.62	2	0.0073029	42.629	yes	no	789070000	209710000	236660000	224560000	0	0	118150000
P53396;Q4LE36;P53396-2;B4E3P0;Q8N9C4	ATP-citrate synthase	ACLY;ACLY variant protein	DLVSSLTSGLLTIGDR	16	Unmodified	0	0	0	1645.89	2;3	1.8114e-34	151.8	yes	no	2260300000	579030000	528690000	491860000	227350000	246460000	186910000
P53396;Q4LE36;P53396-2;B4E3P0;K7EIE7	ATP-citrate synthase	ACLY;ACLY variant protein	DYQGPLKEHEVTIFVR	16	Unmodified	0	0	1	1929.99	3	0.0083776	35.304	yes	no	35882000	0	0	35882000	0	0	0
P53396;Q4LE36;P53396-2	ATP-citrate synthase	ACLY;ACLY variant protein	EAYPEEAYIADLDAK	15	Unmodified	0	0	0	1696.78	2	7.9485e-07	88.311	yes	no	1056900000	192750000	320140000	220060000	89555000	120750000	113690000
P53396;Q4LE36;P53396-2;B4E3P0;Q8N9C4	ATP-citrate synthase	ACLY;ACLY variant protein	EEADEYIDIGALNGIFVLGR	20	Unmodified	0	0	0	2193.1	2	8.0418e-67	180.62	yes	no	164800000	33283000	41267000	44743000	12199000	19918000	13392000
P53396;Q4LE36;P53396-2;B4E3P0;Q8N9C4	ATP-citrate synthase	ACLY;ACLY variant protein	EEMGIGGVLGLLWFQK	16	Unmodified	0	0	0	1775.93	2	0.00041722	58.079	yes	no	0	0	0	0	0	0	0
P53396;Q4LE36;P53396-2	ATP-citrate synthase	ACLY;ACLY variant protein	EGDYVLFHHEGGVDVGDVDAK	21	Unmodified	0	0	0	2257.03	2;3;4	6.5248e-58	163.53	yes	no	1017400000	216570000	260310000	229650000	121920000	84587000	104310000
P53396;Q4LE36;P53396-2;B4E3P0;K7EIE7	ATP-citrate synthase	ACLY;ACLY variant protein	EHEVTIFVR	9	Unmodified	0	0	0	1128.59	2	0.00032437	82.287	yes	no	511940000	82166000	137350000	176320000	34388000	0	81717000
P53396;Q4LE36;P53396-2;B4E3P0;Q8N9C4	ATP-citrate synthase	ACLY;ACLY variant protein	EILIPVFK	8	Unmodified	0	0	0	957.59	2	0.007516	55.531	yes	no	1946400000	380530000	395600000	382490000	256140000	250140000	281540000
P53396;Q4LE36;P53396-2;B4E3P0;Q8N9C4	ATP-citrate synthase	ACLY;ACLY variant protein	FGGALDAAAK	10	Unmodified	0	0	0	919.476	1;2	0.0090252	48.284	yes	no	1011100000	503700000	0	26070000	243020000	223100000	15222000
P53396;Q4LE36;P53396-2;B4E3P0;K7ESG8	ATP-citrate synthase	ACLY;ACLY variant protein	FICTTSAIQNR	11	Unmodified	0	0	0	1309.64	2	6.3526e-08	113.93	yes	no	2426300000	456470000	560580000	539600000	286970000	278770000	303880000
P53396;Q4LE36;P53396-2;B4E3P0;Q8N9C4	ATP-citrate synthase	ACLY;ACLY variant protein	GQELIYAGMPITEVFK	16	Unmodified	0	0	0	1794.92	2;3	6.6755e-08	87.088	yes	no	1876800000	406420000	398770000	422950000	200660000	229940000	218020000
P53396;Q4LE36;P53396-2;B4E3P0;Q8N9C4	ATP-citrate synthase	ACLY;ACLY variant protein	GQELIYAGMPITEVFK	16	Oxidation (M)	0	1	0	1810.92	2	0.00011739	66.606	yes	no	66157000	28538000	21040000	0	0	0	16580000
P53396;Q4LE36;P53396-2;B4E3P0;Q8N9C4	ATP-citrate synthase	ACLY;ACLY variant protein	GVTIIGPATVGGIK	14	Unmodified	0	0	0	1281.77	2	9.5654e-05	69.345	yes	no	656070000	149940000	149980000	161260000	60355000	67824000	66720000
P53396;Q4LE36;P53396-2;B4E3P0;Q8N9C4	ATP-citrate synthase	ACLY;ACLY variant protein	GVTIIGPATVGGIKPGCFK	19	Unmodified	0	0	1	1871.03	2;3	5.1195e-17	111.11	yes	no	1527700000	307330000	355560000	321390000	178250000	171320000	193890000
P53396;Q4LE36;P53396-2;B4E3P0;Q8N9C4	ATP-citrate synthase	ACLY;ACLY variant protein	HPEVDVLINFASLR	14	Unmodified	0	0	0	1608.86	2;3	3.0011e-05	73.877	yes	no	178060000	45466000	46128000	43159000	14285000	16295000	12730000
P53396;Q4LE36;P53396-2;B4E3P0;Q8N9C4	ATP-citrate synthase	ACLY;ACLY variant protein	HPWDDISYVLPEHMSM	16	2 Oxidation (M)	0	2	0	1987.84	2	6.7744e-05	67.095	yes	no	62600000	18968000	19929000	16049000	0	0	7653500
P53396;Q4LE36;P53396-2;B4E3P0;Q8N9C4	ATP-citrate synthase	ACLY;ACLY variant protein	HPWDDISYVLPEHMSM	16	Unmodified	0	0	0	1955.85	2;3	2.8465e-34	148.69	yes	no	1207300000	260900000	283000000	288660000	103930000	146870000	123960000
P53396;Q4LE36;P53396-2;B4E3P0;Q8N9C4	ATP-citrate synthase	ACLY;ACLY variant protein	HPWDDISYVLPEHMSM	16	Oxidation (M)	0	1	0	1971.85	3	0.0001665	56.29	yes	no	33604000	15800000	17803000	0	0	0	0
P53396;Q4LE36;P53396-2;B4E3P0;Q8N9C4	ATP-citrate synthase	ACLY;ACLY variant protein	IGNTGGMLDNILASK	15	Oxidation (M)	0	1	0	1518.77	2	3.5225e-06	81.594	yes	no	266600000	55233000	64605000	53383000	26597000	19678000	47106000
P53396;Q4LE36;P53396-2;B4E3P0;Q8N9C4	ATP-citrate synthase	ACLY;ACLY variant protein	IGNTGGMLDNILASK	15	Unmodified	0	0	0	1502.78	2	2.961e-07	91.657	yes	no	1420400000	372980000	391550000	0	204230000	238730000	212910000
P53396;Q4LE36;P53396-2;K7EIE7	ATP-citrate synthase	ACLY;ACLY variant protein	ILIIGGSIANFTNVAATFK	19	Unmodified	0	0	0	1949.1	2	1.326e-05	70.837	yes	no	26802000	8797600	14100000	3904600	0	0	0
P53396;Q4LE36;P53396-2;B4E3P0;Q8N9C4	ATP-citrate synthase	ACLY;ACLY variant protein	KHPEVDVLINFASLR	15	Unmodified	0	0	1	1736.96	3;4	6.1225e-07	84.759	yes	no	1375400000	360250000	265480000	291130000	171230000	156370000	130920000
P53396;Q4LE36;P53396-2;B4E3P0;Q8N9C4	ATP-citrate synthase	ACLY;ACLY variant protein	KPASFMTSICDER	13	Unmodified	0	0	1	1540.7	2;3	0.00031871	57.414	yes	no	881280000	215720000	192860000	173660000	102270000	103910000	92858000
P53396;Q4LE36;P53396-2;B4E3P0;K7ESG8	ATP-citrate synthase	ACLY;ACLY variant protein	LGLVGVNLTLDGVK	14	Unmodified	0	0	0	1396.83	2	1.9681e-10	106.58	yes	no	3997600000	903970000	932220000	698180000	530430000	486200000	446540000
P53396;Q4LE36;P53396-2;K7ESG8	ATP-citrate synthase	ACLY;ACLY variant protein	LGQEATVGK	9	Unmodified	0	0	0	901.487	2	0.00061724	74.165	yes	no	574480000	165460000	133340000	109640000	49255000	55664000	61115000
P53396;Q4LE36;P53396-2;B4E3P0;Q8N9C4	ATP-citrate synthase	ACLY;ACLY variant protein	LIMGIGHR	8	Unmodified	0	0	0	895.506	2	0.0069207	57.281	yes	no	1143500000	221640000	253830000	240380000	128760000	148660000	150210000
P53396;Q4LE36;P53396-2;B4E3P0;K7ESG8	ATP-citrate synthase	ACLY;ACLY variant protein	LLQDHPWLLSQNLVVKPDQLIK	22	Unmodified	0	0	1	2596.47	2;3;4	1.1122e-18	112.64	yes	no	5502100000	1265800000	1176900000	1143400000	694920000	642250000	578850000
P53396;Q4LE36;P53396-2	ATP-citrate synthase	ACLY;ACLY variant protein	LLVGVDEK	8	Unmodified	0	0	0	871.501	2	0.01416	48.794	yes	no	405070000	0	0	133220000	107760000	85101000	78981000
P53396;Q4LE36;P53396-2	ATP-citrate synthase	ACLY;ACLY variant protein	LNPEDIK	7	Unmodified	0	0	0	827.439	2	0.0208	50.703	yes	no	905590000	255140000	314480000	335980000	0	0	0
P53396;Q4LE36;P53396-2;B4E3P0;Q8N9C4	ATP-citrate synthase	ACLY;ACLY variant protein	LYRPGSVAYVSR	12	Unmodified	0	0	1	1366.74	2;3	0.0014392	52.576	yes	no	689000000	111280000	193720000	241940000	63349000	55733000	22985000
P53396;Q4LE36;P53396-2;B4E3P0;Q8N9C4	ATP-citrate synthase	ACLY;ACLY variant protein	MIVVLGEIGGTEEYK	15	Unmodified	0	0	0	1636.84	2	1.505e-10	109.1	yes	no	137210000	19240000	39855000	33504000	5024200	6501700	33089000
P53396;Q4LE36;P53396-2	ATP-citrate synthase	ACLY;ACLY variant protein	NFLIEPFVPHSQAEEFYVCIYATR	24	Unmodified	0	0	0	2929.41	3	0.0010201	32.507	yes	no	20175000	0	0	20175000	0	0	0
P53396;Q4LE36;P53396-2;B4E3P0;Q8N9C4	ATP-citrate synthase	ACLY;ACLY variant protein	NMADAMR	7	Unmodified	0	0	0	807.337	2	0.018449	56.122	yes	no	883500000	176750000	196130000	233240000	84920000	94636000	97815000
P53396;Q4LE36	ATP-citrate synthase	ACLY;ACLY variant protein	PAMPQDSVPSPR	12	Unmodified	0	0	0	1280.62	2	0.0035886	48.568	yes	no	177770000	41883000	44870000	40665000	22783000	27573000	0
P53396;Q4LE36;P53396-2;B4E3P0;Q8N9C4	ATP-citrate synthase	ACLY;ACLY variant protein	PGSVAYVSR	9	Unmodified	0	0	0	934.487	2	0.0081426	46.819	yes	no	395440000	73501000	85971000	99868000	44343000	42598000	49157000
P53396;Q4LE36;P53396-2;B4E3P0;Q8N9C4;K7EIE7	ATP-citrate synthase	ACLY;ACLY variant protein	PIPNQPPTAAHTANFLLNASGSTSTPAPSR	30	Unmodified	0	0	0	3014.52	3;4	7.6327e-28	110.17	yes	no	379290000	102190000	109500000	74488000	39328000	29776000	24004000
P53396;Q4LE36;P53396-2;B4E3P0;Q8N9C4	ATP-citrate synthase	ACLY;ACLY variant protein	QHFPATPLLDYALEVEK	17	Unmodified	0	0	0	1970.01	2;3	1.3697e-37	155.1	yes	no	1564800000	311440000	345550000	391450000	178500000	170490000	167410000
P53396;Q4LE36;P53396-2;B4E3P0;K7EIE7	ATP-citrate synthase	ACLY;ACLY variant protein	RGGPNYQEGLR	11	Unmodified	0	0	1	1245.62	2;3	0.00049197	61.213	yes	no	1212500000	253790000	274350000	353380000	147800000	125150000	58068000
P53396;Q4LE36;P53396-2;B4E3P0;Q8N9C4	ATP-citrate synthase	ACLY;ACLY variant protein	SAYDSTMETMNYAQIR	16	Oxidation (M)	0	1	0	1895.8	2	1.6306e-07	85.493	yes	no	87733000	15917000	36477000	30333000	0	5005900	0
P53396;Q4LE36;P53396-2;B4E3P0;Q8N9C4	ATP-citrate synthase	ACLY;ACLY variant protein	SAYDSTMETMNYAQIR	16	Unmodified	0	0	0	1879.81	2	1.1378e-19	128.71	yes	no	672640000	156720000	193290000	193150000	17186000	19221000	93076000
P53396;Q4LE36;P53396-2;B4E3P0;Q8N9C4	ATP-citrate synthase	ACLY;ACLY variant protein	SGGMSNELNNIISR	14	Oxidation (M)	0	1	0	1506.71	2	3.5056e-07	96.673	yes	no	247680000	0	113910000	62794000	0	11472000	59497000
P53396;Q4LE36;P53396-2;B4E3P0;Q8N9C4	ATP-citrate synthase	ACLY;ACLY variant protein	SGGMSNELNNIISR	14	Unmodified	0	0	0	1490.71	2	1.6435e-07	97.45	yes	no	1419100000	261870000	301410000	309690000	144990000	188540000	212610000
P53396;Q4LE36;P53396-2;B4E3P0;Q8N9C4	ATP-citrate synthase	ACLY;ACLY variant protein	SINNPDMR	8	Unmodified	0	0	0	945.434	2	0.0053287	56.258	yes	no	2911000000	574910000	704500000	660720000	273900000	314290000	382680000
P53396;Q4LE36;P53396-2;B4E3P0;Q8N9C4	ATP-citrate synthase	ACLY;ACLY variant protein	SMGFIGHYLDQK	12	Unmodified	0	0	0	1394.67	2;3	1.0316e-05	85.536	yes	no	780940000	194120000	177840000	207450000	71289000	68341000	61904000
P53396;Q4LE36;P53396-2;B4E3P0;Q8N9C4	ATP-citrate synthase	ACLY;ACLY variant protein	STTLFSR	7	Unmodified	0	0	0	810.424	2	0.094605	35.295	yes	no	0	0	0	0	0	0	0
P53396;Q4LE36;P53396-2;B4E3P0;Q8N9C4	ATP-citrate synthase	ACLY;ACLY variant protein	TIAIIAEGIPEALTR	15	Unmodified	0	0	0	1566.9	2;3	3.15e-13	118.2	yes	no	4684300000	963970000	978210000	980050000	615360000	603830000	542900000
P53396;Q4LE36;P53396-2	ATP-citrate synthase	ACLY;ACLY variant protein	TILSLMTR	8	Unmodified	0	0	0	933.532	2	0.0017073	85.676	yes	no	1412500000	299030000	358060000	291330000	136390000	166790000	160870000
P53396;Q4LE36;P53396-2;B4E3P0;Q8N9C4	ATP-citrate synthase	ACLY;ACLY variant protein	TTDGVYEGVAIGGDR	15	Unmodified	0	0	0	1508.71	2	1.9755e-32	152.07	yes	no	678000000	136700000	143570000	182450000	65865000	68722000	80702000
P53396;Q4LE36;P53396-2;B4E3P0;Q8N9C4	ATP-citrate synthase	ACLY;ACLY variant protein	TTDGVYEGVAIGGDRYPGSTFMDHVLR	27	Unmodified	0	0	1	2912.38	4	3.012e-07	54.3	yes	no	236130000	40431000	53582000	52324000	29090000	31290000	29415000
P53396;Q4LE36;P53396-2;B4E3P0;Q8N9C4;K7EIE7	ATP-citrate synthase	ACLY;ACLY variant protein	TTGIPIHVFGTETHMTAIVGMALGHR	26	Unmodified	0	0	0	2746.4	4;5	2.5827e-06	47.564	yes	no	143240000	41142000	12639000	46906000	16652000	16760000	9143900
P53396;Q4LE36;P53396-2	ATP-citrate synthase	ACLY;ACLY variant protein	VDATADYICK	10	Unmodified	0	0	0	1154.53	2	2.0676e-05	99.568	yes	no	1116900000	272330000	220430000	195630000	152280000	135620000	140570000
P53396;Q4LE36;P53396-2;B4E3P0;K7ESG8	ATP-citrate synthase	ACLY;ACLY variant protein	VTPDTDWAR	9	Unmodified	0	0	0	1059.5	2	0.0017916	62.463	yes	no	972100000	170480000	201130000	172170000	144910000	136610000	146800000
P53396;Q4LE36;P53396-2	ATP-citrate synthase	ACLY;ACLY variant protein	WGDIEFPPPFGR	12	Unmodified	0	0	0	1416.68	2	1.0131e-06	99.5	yes	no	852180000	175450000	189620000	200450000	87755000	93800000	105100000
P53396;Q4LE36;P53396-2;B4E3P0;Q8N9C4	ATP-citrate synthase	ACLY;ACLY variant protein	YPGSTFMDHVLR	12	Unmodified	0	0	0	1421.68	2;3	2.4411e-09	106.79	yes	no	653120000	149060000	172240000	154450000	50794000	63227000	63341000
P53396;Q4LE36;P53396-2;B4E3P0;Q8N9C4	ATP-citrate synthase	ACLY;ACLY variant protein	YQDTPGVK	8	Unmodified	0	0	0	906.445	2	0.0014764	89.355	yes	no	1401200000	1120000000	0	0	281140000	0	0
P21399;Q59FI0;Q5VZA6	Cytoplasmic aconitate hydratase	ACO1	KQDIENILHWNVTQHK	16	Unmodified	0	0	1	2002.04	4;5	9.5652e-05	61.186	yes	no	538730000	179980000	178160000	12610000	86718000	0	81263000
P21399;Q59FI0;Q5VZA6	Cytoplasmic aconitate hydratase	ACO1	NCDEFLVK	8	Unmodified	0	0	0	1023.47	2	0.0063427	58.981	yes	no	268960000	59242000	60945000	59734000	30792000	29773000	28478000
P21399;Q59FI0;Q5VZA6	Cytoplasmic aconitate hydratase	ACO1	NIEVPFKPAR	10	Unmodified	0	0	1	1169.66	2	0.00024085	94.66	yes	no	61477000	26244000	35234000	0	0	0	0
P21399;Q59FI0;Q5VZA6	Cytoplasmic aconitate hydratase	ACO1	QDIENILHWNVTQHK	15	Unmodified	0	0	0	1873.94	3	7.9778e-05	64.407	yes	no	204690000	49321000	39880000	61500000	16076000	0	37910000
P21399;Q59FI0;Q5VZA6	Cytoplasmic aconitate hydratase	ACO1	SNPFAHLAEPLDPVQPGK	18	Acetyl (Protein N-term)	1	0	0	1957.99	2	1.7478e-08	91.276	yes	no	89426000	0	23741000	0	33052000	0	32633000
P21399;Q59FI0;Q5VZA6	Cytoplasmic aconitate hydratase	ACO1	VILQDFTGVPAVVDFAAMR	19	Unmodified	0	0	0	2048.08	2;3	1.4889e-43	155.94	yes	no	987410000	199700000	232330000	192920000	125610000	117330000	119520000
P21399;Q9HBB2	Cytoplasmic aconitate hydratase	ACO1;IRP1	AVLAESYER	9	Unmodified	0	0	0	1036.52	2	0.0026978	56.916	yes	no	288550000	0	120380000	163650000	4522700	0	0
P21399;Q9HBB2;Q59FI0	Cytoplasmic aconitate hydratase	ACO1;IRP1	DEIQAVER	8	Unmodified	0	0	0	958.472	2	0.0072088	56.434	yes	no	245200000	43532000	52314000	59823000	24863000	26579000	38087000
P21399;Q9HBB2;Q59FI0	Cytoplasmic aconitate hydratase	ACO1;IRP1	DIWPTRDEIQAVER	14	Unmodified	0	0	1	1726.86	3	0.016288	33.17	yes	no	130410000	32596000	13641000	17506000	32586000	34081000	0
P21399;Q9HBB2	Cytoplasmic aconitate hydratase	ACO1;IRP1	EFNSYGSR	8	Unmodified	0	0	0	958.414	2	0.013392	47.603	yes	no	272800000	58335000	59560000	88662000	34760000	29415000	2068500
P21399;Q9HBB2;Q59FI0;Q5VZA6	Cytoplasmic aconitate hydratase	ACO1;IRP1	FVEFFGPGVAQLSIADR	17	Unmodified	0	0	0	1851.95	2;3	3.9331e-09	92.264	yes	no	509820000	102530000	117010000	93277000	75033000	73765000	48215000
P21399;Q9HBB2	Cytoplasmic aconitate hydratase	ACO1;IRP1	GPFLLGIK	8	Unmodified	0	0	0	843.522	2	0.0032819	67.981	yes	no	396850000	82135000	74380000	83207000	53619000	48751000	54762000
P21399;Q9HBB2;Q59FI0	Cytoplasmic aconitate hydratase	ACO1;IRP1	IDFEKEPLGVNAK	13	Unmodified	0	0	1	1458.77	2;3	0.00067894	69.201	yes	no	486930000	86926000	103160000	126690000	58242000	54994000	56919000
P21399;Q9HBB2;Q59FI0;Q5VZA6	Cytoplasmic aconitate hydratase	ACO1;IRP1	IIPPGSGIIHQVNLEYLAR	19	Unmodified	0	0	0	2089.17	3	2.8322e-08	81.157	yes	no	656470000	110460000	147400000	127900000	94384000	81490000	94832000
P21399;Q9HBB2;Q59FI0;Q5VZA6	Cytoplasmic aconitate hydratase	ACO1;IRP1	INPVCPADLVIDHSIQVDFNR	21	Unmodified	0	0	0	2421.21	3	0.0061556	32.695	yes	no	568380000	102150000	124830000	106990000	82429000	71425000	80548000
P21399;Q9HBB2;Q59FI0	Cytoplasmic aconitate hydratase	ACO1;IRP1	LFFWNSK	7	Unmodified	0	0	0	940.481	2	0.0091409	90.777	yes	no	188570000	38158000	35554000	41214000	27034000	23147000	23462000
P21399;Q9HBB2;Q59FI0;Q5VZA6	Cytoplasmic aconitate hydratase	ACO1;IRP1	NQDLEFER	8	Unmodified	0	0	0	1049.48	2	0.001774	84.615	yes	no	878800000	195140000	181860000	176390000	108630000	97231000	119550000
P21399;Q9HBB2;Q59FI0;Q5VZA6	Cytoplasmic aconitate hydratase	ACO1;IRP1	PHPLVTSTDIVLTITK	16	Unmodified	0	0	0	1733.99	2;3	5.0991e-06	75.911	yes	no	287440000	74615000	51479000	42025000	44764000	43394000	31165000
P21399;Q9HBB2	Cytoplasmic aconitate hydratase	ACO1;IRP1	QAPQTIHLPSGEILDVFDAAER	22	Unmodified	0	0	0	2406.22	3	3.8568e-05	53.444	yes	no	927350000	180870000	200570000	205700000	115000000	115020000	110190000
P21399;Q9HBB2;Q59FI0	Cytoplasmic aconitate hydratase	ACO1;IRP1	QYVIPGMFK	9	Unmodified	0	0	0	1081.56	2	0.054148	31.871	yes	no	140770000	6055800	60060000	69627000	5031400	0	0
P21399;Q9HBB2;Q59FI0	Cytoplasmic aconitate hydratase	ACO1;IRP1	SIVDAYVLLNLGDSVTTDHISPAGNIAR	28	Unmodified	0	0	0	2910.51	3;4	1.5703e-23	109.25	yes	no	198740000	48336000	39224000	41427000	21441000	25600000	22709000
P21399;Q9HBB2	Cytoplasmic aconitate hydratase	ACO1;IRP1	SNLVGMGVIPLEYLPGENADALGLTGQER	29	Unmodified	0	0	0	3012.52	2;3	2.5054e-84	170.11	yes	no	610320000	122020000	116890000	107350000	80135000	74933000	109010000
P21399;Q9HBB2;Q59FI0	Cytoplasmic aconitate hydratase	ACO1;IRP1	SPPFFENLTLDLQPPK	16	Unmodified	0	0	0	1841.96	2;3	2.2809e-34	150.39	yes	no	319410000	53919000	59930000	60919000	64655000	32287000	47696000
P21399;Q9HBB2	Cytoplasmic aconitate hydratase	ACO1;IRP1	TFQAVMR	7	Unmodified	0	0	0	851.432	2	0.06389	56.122	yes	no	376450000	75810000	81839000	70284000	47380000	45745000	55387000
P21399;Q9HBB2;Q59FI0;Q5VZA6	Cytoplasmic aconitate hydratase	ACO1;IRP1	WGSQAFHNMR	10	Unmodified	0	0	0	1232.55	3	0.034065	33.19	yes	no	0	0	0	0	0	0	0
P21399;Q9HBB2	Cytoplasmic aconitate hydratase	ACO1;IRP1	YQQAGLPLIVLAGK	14	Unmodified	0	0	0	1469.86	2;3	0.00064032	54.871	yes	no	961950000	193840000	210240000	218960000	104600000	100060000	134250000
P21399;Q9HBB2	Cytoplasmic aconitate hydratase	ACO1;IRP1	YTIIIPENLKPQMK	14	Unmodified	0	0	1	1686.94	2;3	0.00012517	66.004	yes	no	1189400000	288200000	277620000	257910000	89446000	138420000	137780000
P21399;Q9HBB2;Q59FI0;Q5VZA6;Q7Z2Y2	Cytoplasmic aconitate hydratase	ACO1;IRP1;DKFZp686P10119	DFNDPSQDPDFTQVVELDLK	20	Unmodified	0	0	0	2321.07	2	0.065673	27.471	yes	no	44579000	29895000	0	0	14684000	0	0
P21399;Q9HBB2;Q59FI0;F5H2R8;F5H143;F5H3Z7;O00408-5;E9PEF1;B4DIM1;O00408-4;O00408-3;Q8IW54;O00408;B3KT60	Cytoplasmic aconitate hydratase;cGMP-dependent 3',5'-cyclic phosphodiesterase	ACO1;IRP1;PDE2A	GQQVFLK	7	Unmodified	0	0	0	818.465	2	0.035669	45.394	yes	no	217990000	41051000	46497000	45105000	27893000	30115000	27329000
Q99798;B4DZ08;B2RBW5;A2A274;B4DJW1;B4DLY4	Aconitate hydratase, mitochondrial	ACO2	AKDINQEVYNFLATAGAK	18	Unmodified	0	0	1	1952	3	2.0292e-12	96.562	yes	no	100420000	12716000	14374000	19195000	22094000	19711000	12333000
Q99798;B4DZ08;B2RBW5;A2A274;B4DJW1;B4DLY4;Q71UF1;B4DEC3;B4DW08	Aconitate hydratase, mitochondrial	ACO2	CTTDHISAAGPWLK	14	Unmodified	0	0	0	1555.75	2;3	1.4338e-27	147.39	yes	no	2414500000	319330000	430220000	447740000	362820000	425200000	429140000
Q99798;B4DZ08;B2RBW5;A2A274;B4DJW1;B4DLY4	Aconitate hydratase, mitochondrial	ACO2	DINQEVYNFLATAGAK	16	Unmodified	0	0	0	1752.87	2;3	2.1566e-34	150.76	yes	no	1205100000	165320000	176170000	165400000	229470000	245220000	223480000
Q99798;B4DZ08;B2RBW5;A2A274;B4DJW1;B4DLY4;Q71UF1;B4DEC3;B4DW08	Aconitate hydratase, mitochondrial	ACO2	DSSGQHVDVSPTSQR	15	Unmodified	0	0	0	1598.73	2;3	2.9215e-103	268.18	yes	no	4267200000	529430000	678810000	673270000	698370000	879870000	807420000
Q99798;B4DZ08;B2RBW5;A2A274;B4DJW1;B4DLY4;Q71UF1;B4DEC3	Aconitate hydratase, mitochondrial	ACO2	EDIANLADEFK	11	Unmodified	0	0	0	1263.6	2	6.0596e-13	162.26	yes	no	1075200000	155700000	181180000	192860000	158730000	200760000	185980000
Q99798;B4DZ08;B2RBW5;A2A274;B4DJW1;B4DLY4;B4DEC3;B4DW08	Aconitate hydratase, mitochondrial	ACO2	FNPETDYLTGTDGK	14	Unmodified	0	0	0	1556.7	2	1.1724e-07	99.991	yes	no	881320000	142730000	128120000	134550000	160470000	171850000	143600000
Q99798;B4DZ08;B2RBW5;A2A274;B4DJW1;B4DLY4;B4DEC3;B4DW08	Aconitate hydratase, mitochondrial	ACO2	FNPETDYLTGTDGKK	15	Unmodified	0	0	1	1684.79	2;3	6.1514e-05	66.246	yes	no	828760000	107800000	104040000	121000000	154140000	177210000	164560000
Q99798;B4DZ08;B2RBW5;A2A274;B4DJW1;B4DLY4;Q71UF1;B4DEC3;B4DW08	Aconitate hydratase, mitochondrial	ACO2	FRLEAPDADELPK	13	Unmodified	0	0	1	1499.76	3	0.0017537	50.108	yes	no	325300000	54296000	47710000	46677000	66342000	57341000	52939000
Q99798;B4DZ08;B2RBW5;A2A274;B4DJW1;B4DLY4;Q71UF1;B4DEC3;B4DW08	Aconitate hydratase, mitochondrial	ACO2	FRLEAPDADELPKGEFDPGQDTYQHPPK	28	Unmodified	0	0	2	3196.51	4	2.4478e-10	70.718	yes	no	77305000	0	0	0	27205000	24458000	25641000
Q99798;B4DZ08;B2RBW5;A2A274;B4DJW1;B4DLY4;Q71UF1;B4DEC3;B4DW08	Aconitate hydratase, mitochondrial	ACO2	GEFDPGQDTYQHPPK	15	Unmodified	0	0	0	1714.76	2;3	9.0825e-24	134.88	yes	no	314860000	10970000	21840000	89638000	118170000	68269000	5974600
Q99798;B4DZ08;B2RBW5;A2A274;Q71UF1	Aconitate hydratase, mitochondrial	ACO2	IVYGHLDDPASQEIER	16	Unmodified	0	0	0	1840.9	2;3	2.7517e-11	100.43	yes	no	3924100000	633520000	626860000	644610000	701410000	698240000	619440000
Q99798;B4DZ08;B2RBW5;A2A274;B4DJW1;B4DLY4;Q71UF1;B4DEC3;B4DW08	Aconitate hydratase, mitochondrial	ACO2	KQGLLPLTFADPADYNK	17	Unmodified	0	0	1	1889.99	3	3.546e-05	65.949	yes	no	245850000	35515000	37375000	39089000	45653000	47552000	40668000
Q99798;B4DZ08;B2RBW5;A2A274;B4DJW1;B4DLY4;Q71UF1;B4DEC3;B4DW08	Aconitate hydratase, mitochondrial	ACO2	LEAPDADELPK	11	Unmodified	0	0	0	1196.59	2	4.5512e-05	81.92	yes	no	1047600000	150620000	169600000	180690000	178110000	197350000	171250000
Q99798;B4DZ08;B2RBW5;A2A274;B4DJW1;B4DLY4;Q71UF1;B4DEC3;B4DW08	Aconitate hydratase, mitochondrial	ACO2	LEAPDADELPKGEFDPGQDTYQHPPK	26	Unmodified	0	0	1	2893.34	3;4	6.2933e-06	43.732	yes	no	730030000	81537000	96854000	81287000	163880000	161190000	145280000
Q99798;B4DZ08;B2RBW5;A2A274;Q71UF1	Aconitate hydratase, mitochondrial	ACO2	LNRPLTLSEK	10	Unmodified	0	0	1	1169.68	2	0.071396	44.71	yes	no	594380000	78163000	90700000	85197000	144350000	105090000	90884000
Q99798;B4DZ08;B2RBW5;A2A274;B4DJW1;B4DLY4	Aconitate hydratase, mitochondrial	ACO2	LTGSLSGWSSPK	12	Unmodified	0	0	0	1218.62	2	1.2422e-06	97.957	yes	no	932770000	126380000	149360000	195290000	153170000	178480000	130100000
Q99798;B4DZ08;B2RBW5;A2A274;B4DJW1;B4DLY4;Q71UF1;B4DEC3;B4DW08	Aconitate hydratase, mitochondrial	ACO2	NDANPETHAFVTSPEIVTALAIAGTLK	27	Unmodified	0	0	0	2779.44	2;3;4	1.4301e-46	142.55	yes	no	1775800000	280110000	329610000	311410000	352940000	471760000	30010000
Q99798;B4DZ08;B2RBW5;A2A274;B4DJW1;B4DLY4;Q71UF1;B4DEC3;B4DW08	Aconitate hydratase, mitochondrial	ACO2	NTIVTSYNR	9	Unmodified	0	0	0	1066.54	2	0.00014775	103.55	yes	no	538200000	83234000	16227000	118270000	87366000	119320000	113780000
Q99798;B4DZ08;B2RBW5;A2A274;B4DJW1;B4DLY4;Q71UF1;B4DEC3;B4DW08	Aconitate hydratase, mitochondrial	ACO2	QGLLPLTFADPADYNK	16	Unmodified	0	0	0	1761.89	2	4.7103e-11	101.42	yes	no	693970000	97834000	91386000	113380000	123670000	129320000	138390000
Q99798;B4DZ08;B2RBW5;A2A274;B4DJW1;B4DLY4;Q71UF1;B4DEC3	Aconitate hydratase, mitochondrial	ACO2	TGREDIANLADEFK	14	Unmodified	0	0	1	1577.77	3	0.056876	25.317	yes	no	72179000	17760000	0	0	18130000	21768000	14521000
Q99798;A2A274;Q71UF1	Aconitate hydratase, mitochondrial	ACO2	VAMQDATAQMAMLQFISSGLSK	22	Unmodified	0	0	0	2327.13	2;3	1.566e-84	183.07	yes	no	1507900000	221680000	255680000	263390000	245230000	307370000	214560000
Q99798;A2A274;Q71UF1	Aconitate hydratase, mitochondrial	ACO2	VAMQDATAQMAMLQFISSGLSK	22	Oxidation (M)	0	1	0	2343.13	3	1.2843e-05	51.938	yes	no	33883000	0	0	18853000	15030000	0	0
Q99798;B4DZ08;B2RBW5;A2A274	Aconitate hydratase, mitochondrial	ACO2	VAMSHFEPNEYIHYDLLEK	19	Unmodified	0	0	0	2334.1	2;4	3.38e-18	114.53	yes	no	2121300000	328000000	337390000	373390000	352320000	427240000	302960000
Q99798;B4DZ08;B2RBW5;A2A274;B4DJW1;B4DLY4	Aconitate hydratase, mitochondrial	ACO2	VAVPSTIHCDHLIEAQVGGEK	21	Unmodified	0	0	0	2259.13	3	2.1256e-13	105.06	yes	no	1162500000	159290000	174750000	190890000	202050000	219650000	215900000
Q99798;B4DZ08;B2RBW5;A2A274;B4DJW1;B4DLY4	Aconitate hydratase, mitochondrial	ACO2	YGVGFWK	7	Unmodified	0	0	0	855.428	2	0.016279	60.358	yes	no	721880000	92628000	122230000	137380000	128660000	128180000	112800000
Q99798;B4DZ08;B2RBW5;A2A274;B4DJW1;B4DLY4;B4DEC3;B4DW08;O75944	Aconitate hydratase, mitochondrial	ACO2;ACON	DGYAQILR	8	Unmodified	0	0	0	934.487	2	0.002564	75.109	no	no	958860000	126100000	142770000	169900000	188090000	159530000	172480000
Q99798;B4DZ08;B2RBW5;A2A274;B4DJW1;B4DLY4;Q71UF1;B4DEC3;B4DW08;O75944	Aconitate hydratase, mitochondrial	ACO2;ACON	DLEDLQILIK	10	Unmodified	0	0	0	1198.68	2	5.8876e-05	85.533	no	no	618130000	96652000	102390000	78306000	122960000	111920000	105900000
Q99798;B4DZ08;B2RBW5;A2A274;B4DJW1;B4DLY4;Q71UF1;B4DEC3;B4DW08;O75944	Aconitate hydratase, mitochondrial	ACO2;ACON	EGWPLDIR	8	Unmodified	0	0	0	984.503	2	0.039121	37.591	no	no	1046200000	132480000	157760000	153850000	186810000	219320000	195990000
Q99798;B4DZ08;B2RBW5;B4DJW1;O75944	Aconitate hydratase, mitochondrial	ACO2;ACON	GGTGAIVEYHGPGVDSISCTGMATICNMGAEIGATTSVFPYNHR	44	Unmodified	0	0	0	4555.07	4	1.4653e-71	133.71	no	no	598540000	89319000	92474000	90740000	96695000	159240000	70070000
Q99798;B4DZ08;B2RBW5;A2A274;B4DJW1;B4DLY4;Q71UF1;B4DEC3;B4DW08;O75944	Aconitate hydratase, mitochondrial	ACO2;ACON	GHLDNISNNLLIGAINIENGK	21	Unmodified	0	0	0	2218.17	2;3	1.6677e-180	295.69	no	no	1390600000	234520000	208100000	217830000	275310000	247580000	207270000
Q99798;B4DZ08;B2RBW5;A2A274;B4DJW1;B4DLY4;Q71UF1;B4DEC3;B4DW08;O75944	Aconitate hydratase, mitochondrial	ACO2;ACON	HPNGTQETILLNHTFNETQIEWFR	24	Unmodified	0	0	0	2924.42	3;4	4.3411e-48	148.66	no	no	663840000	83737000	95684000	172350000	108510000	143260000	60300000
Q99798;B4DZ08;B2RBW5;A2A274;B4DJW1;B4DLY4;Q71UF1;B4DEC3;B4DW08;O75944	Aconitate hydratase, mitochondrial	ACO2;ACON	LQLLEPFDK	9	Unmodified	0	0	0	1101.61	2	0.00019611	96.143	no	no	498490000	78484000	75322000	75189000	83950000	99036000	86512000
Q99798;B4DZ08;B2RBW5;A2A274;B4DJW1;B4DLY4;Q71UF1;B4DEC3;B4DW08;O75944	Aconitate hydratase, mitochondrial	ACO2;ACON	LQLLEPFDKWDGK	13	Unmodified	0	0	1	1587.83	3	0.00033957	60.364	no	no	464700000	88616000	74634000	0	108830000	114660000	77958000
Q99798;B4DZ08;B2RBW5;A2A274;B4DJW1;B4DLY4;Q71UF1;B4DEC3;B4DW08;O75944	Aconitate hydratase, mitochondrial	ACO2;ACON	LQLLEPFDKWDGKDLEDLQILIK	23	Unmodified	0	0	2	2768.5	4	3.9705e-06	64.589	no	no	477650000	90198000	0	106300000	106290000	111850000	63019000
Q99798;B4DZ08;B2RBW5;A2A274;B4DJW1;B4DLY4;Q71UF1;B4DEC3;B4DW08;O75944	Aconitate hydratase, mitochondrial	ACO2;ACON	NAVTQEFGPVPDTAR	15	Unmodified	0	0	0	1600.78	2	1.3115e-12	115.56	no	no	2059000000	266730000	309880000	331970000	337720000	400440000	412240000
Q99798;B4DZ08;B2RBW5;A2A274;B4DJW1;B4DLY4;Q71UF1;B4DEC3;B4DW08;O75944	Aconitate hydratase, mitochondrial	ACO2;ACON	SQFTITPGSEQIR	13	Unmodified	0	0	0	1462.74	2	5.3573e-07	99.941	no	no	2696000000	388290000	423980000	458290000	489740000	487230000	448420000
Q99798;B4DZ08;B2RBW5;A2A274;B4DJW1;B4DLY4;Q71UF1;O75944	Aconitate hydratase, mitochondrial	ACO2;ACON	VAGILTVK	8	Unmodified	0	0	0	799.517	2	0.0058476	60.436	no	no	1527700000	254190000	294050000	0	336120000	322030000	321310000
Q99798;B4DZ08;B2RBW5;A2A274;B4DJW1;B4DLY4;Q71UF1;B4DEC3;B4DW08;O75944	Aconitate hydratase, mitochondrial	ACO2;ACON	VGLIGSCTNSSYEDMGR	17	Unmodified	0	0	0	1844.8	2	5.1083e-28	134.14	no	no	583250000	87422000	82297000	102490000	93545000	111450000	106040000
Q99798;B4DZ08;B2RBW5;A2A274;B4DJW1;B4DLY4;Q71UF1;B4DEC3;B4DW08;O75944	Aconitate hydratase, mitochondrial	ACO2;ACON	VGLIGSCTNSSYEDMGR	17	Oxidation (M)	0	1	0	1860.8	2	0.0003124	61.477	no	no	89982000	9940900	8328300	9536600	14244000	17061000	30871000
Q99798;B4DZ08;B2RBW5;A2A274;B4DJW1;B4DLY4;Q71UF1;B4DEC3;B4DW08;O75944	Aconitate hydratase, mitochondrial	ACO2;ACON	WDGKDLEDLQILIK	14	Unmodified	0	0	1	1684.9	3	4.3948e-06	85.837	no	no	182530000	27438000	23336000	28935000	31387000	33541000	37888000
Q99798;B4DZ08;B2RBW5;A2A274;B4DJW1;B4DLY4;Q71UF1;B4DEC3;B4DW08;O75944	Aconitate hydratase, mitochondrial	ACO2;ACON	WVVIGDENYGEGSSR	15	Unmodified	0	0	0	1666.76	2	1.4834e-12	115.1	no	no	1091600000	151860000	183980000	193500000	175500000	185100000	201630000
O75944		ACON	GKCTTDHISAAFPWLK	16	Unmodified	0	0	1	1830.91	4	0.106	11.918	yes	yes	7431900	3355500	4076400	0	0	0	0
Q86TX2;B4DV16;A1L172;G3V4F2;B7ZMC1	Acyl-coenzyme A thioesterase 1	ACOT1	AATLILEPAGR	11	Unmodified	0	0	0	1110.64	2	0.00057726	65.241	yes	no	305610000	48351000	39856000	46512000	57913000	60997000	51977000
Q86TX2;B4DV16;A1L172;G3V4F2;B7ZMC1;P49753	Acyl-coenzyme A thioesterase 1;Acyl-coenzyme A thioesterase 2, mitochondrial	ACOT1;ACOT2	ADTLGELDLER	11	Unmodified	0	0	0	1230.61	2	3.9114e-06	90.614	no	no	72009000	13567000	0	24951000	13592000	0	19900000
Q86TX2;B4DV16;A1L172;G3V4F2;B7ZMC1;P49753;B3KSA0;P49753-2	Acyl-coenzyme A thioesterase 1;Acyl-coenzyme A thioesterase 2, mitochondrial	ACOT1;ACOT2	AHAMAQVDAWK	11	Unmodified	0	0	0	1226.59	2	0.0019323	54.267	no	no	8964600	0	0	0	8964600	0	0
Q86TX2;B4DV16;A1L172;G3V4F2;B7ZMC1;P49753	Acyl-coenzyme A thioesterase 1;Acyl-coenzyme A thioesterase 2, mitochondrial	ACOT1;ACOT2	CCWDEPVR	8	Unmodified	0	0	0	1120.44	2	0.039305	37.549	no	no	77828000	9857600	11059000	13482000	13505000	15011000	14914000
Q86TX2;B4DV16;A1L172;G3V4F2;B7ZMC1;P49753;B3KSA0;P49753-2	Acyl-coenzyme A thioesterase 1;Acyl-coenzyme A thioesterase 2, mitochondrial	ACOT1;ACOT2	DGYADIVDVLNSPLEGPDQK	20	Unmodified	0	0	0	2144.03	2;3	4.5221e-25	119.37	no	no	13918000	4241500	0	0	3931500	0	5744800
Q86TX2;B4DV16;A1L172;P49753;B3KSA0;P49753-2	Acyl-coenzyme A thioesterase 1;Acyl-coenzyme A thioesterase 2, mitochondrial	ACOT1;ACOT2	GGELCLSMASFLK	13	Unmodified	0	0	0	1411.68	2	0.00083476	53.377	no	no	0	0	0	0	0	0	0
Q86TX2;B4DV16;A1L172;G3V4F2;B7ZMC1;P49753	Acyl-coenzyme A thioesterase 1;Acyl-coenzyme A thioesterase 2, mitochondrial	ACOT1;ACOT2	GLAPEQPVTLR	11	Unmodified	0	0	0	1179.66	2	0.0092363	42.083	no	no	144260000	22644000	25756000	22727000	24169000	25945000	23014000
Q86TX2;B4DV16;A1L172;P49753;B3KSA0;P49753-2	Acyl-coenzyme A thioesterase 1;Acyl-coenzyme A thioesterase 2, mitochondrial	ACOT1;ACOT2	GPGVGLLGISK	11	Unmodified	0	0	0	996.597	2	0.00067354	64.121	no	no	543920000	84173000	89649000	93581000	85951000	85924000	104640000
Q86TX2;B4DV16;G3V4F2;B7ZMC1;P49753;B3KSA0;P49753-2	Acyl-coenzyme A thioesterase 1;Acyl-coenzyme A thioesterase 2, mitochondrial	ACOT1;ACOT2	HLGGHEGTIPSK	12	Unmodified	0	0	0	1231.63	3	0.00084706	53.211	no	no	166700000	25207000	30753000	28856000	24022000	31179000	26681000
Q86TX2;B4DV16;A1L172;G3V4F2;B7ZMC1;P49753;B3KSA0;P49753-2	Acyl-coenzyme A thioesterase 1;Acyl-coenzyme A thioesterase 2, mitochondrial	ACOT1;ACOT2	SFIPVER	7	Unmodified	0	0	0	846.46	2	0.031527	47.849	no	no	18214000	0	0	0	12701000	5512500	0
Q86TX2;B4DV16;A1L172;G3V4F2;B7ZMC1;P49753	Acyl-coenzyme A thioesterase 1;Acyl-coenzyme A thioesterase 2, mitochondrial	ACOT1;ACOT2	TPLAVELEVLDGHDPDPGR	19	Unmodified	0	0	0	2029.01	3	7.8445e-06	68.639	no	no	210380000	33820000	14691000	22932000	48397000	44922000	45614000
Q9NPJ3;Q9NPJ3-2	Acyl-coenzyme A thioesterase 13	ACOT13	ITLVSAAPGK	10	Unmodified	0	0	0	955.57	1;2	0.0025566	55.314	yes	no	1183900000	164710000	125420000	112010000	304220000	237520000	240070000
Q9NPJ3;Q9NPJ3-2	Acyl-coenzyme A thioesterase 13	ACOT13	LGEDIVITAHVLK	13	Unmodified	0	0	0	1406.81	3	0.044959	25.122	yes	no	88445000	13730000	27784000	0	15336000	21046000	10549000
Q9NPJ3	Acyl-coenzyme A thioesterase 13	ACOT13	MTSMTQSLR	9	Acetyl (Protein N-term)	1	0	0	1095.51	2	0.013132	43.77	yes	yes	0	0	0	0	0	0	0
Q9NPJ3;Q9NPJ3-2	Acyl-coenzyme A thioesterase 13	ACOT13	TLAFTSVDLTNK	12	Unmodified	0	0	0	1308.69	2	3.9009e-05	82.85	yes	no	701430000	76626000	87315000	76760000	162660000	168100000	129970000
Q9NPJ3;Q9NPJ3-2	Acyl-coenzyme A thioesterase 13	ACOT13	VEEEHTNAIGTLHGGLTATLVDNISTMALLCTER	34	Unmodified	0	0	0	3665.8	4	8.4428e-24	88.814	yes	no	223480000	24629000	38436000	43072000	36687000	54818000	25834000
P49753;B3KSA0;P49753-2	Acyl-coenzyme A thioesterase 2, mitochondrial	ACOT2	TMETLHLEYFEEAMNYLLSHPEVK	24	Unmodified	0	0	0	2923.38	4	3.1751e-05	46.065	yes	no	73919000	9693200	18084000	18396000	13643000	14102000	0
O00154-4;O00154-6;O00154-7;O00154;O00154-5;B4DUX0	Cytosolic acyl coenzyme A thioester hydrolase	ACOT7	AASAFFTYVSLSQEGR	16	Unmodified	0	0	0	1732.84	2	1.7418e-35	156.72	yes	no	254690000	49092000	62338000	104540000	38725000	0	0
O00154-4;O00154-6;O00154-7;O00154;O00154-5;B4DUX0;K7EKP8;O00154-2;O00154-3;F5GWE2;B7Z957	Cytosolic acyl coenzyme A thioester hydrolase	ACOT7	ATLWYVPLSLK	11	Unmodified	0	0	0	1289.74	2	0.00092513	61.194	yes	no	1432500000	259930000	289250000	289310000	201140000	198550000	194300000
O00154-4;O00154-6;O00154-7;O00154;O00154-5;B4DUX0;K7EKP8	Cytosolic acyl coenzyme A thioester hydrolase	ACOT7	GCVITISGR	9	Unmodified	0	0	0	961.501	2	0.0059237	50.473	yes	no	836920000	182490000	185100000	200890000	0	132160000	136280000
O00154-4;O00154-6;O00154-7;O00154;O00154-5;B4DUX0;K7EKP8;O00154-2;O00154-3;F5GWE2;B7Z957	Cytosolic acyl coenzyme A thioester hydrolase	ACOT7	HSVEVQVNVMSENILTGAK	19	Unmodified	0	0	0	2054.05	3	0.0013564	40.622	yes	no	116350000	28797000	30896000	16733000	19300000	20619000	0
O00154-4;O00154-6;O00154-7;O00154;O00154-5;O00154-2;O00154-3;F5GWE2;B7Z957	Cytosolic acyl coenzyme A thioester hydrolase	ACOT7	IMRPDDANVAGNVHGGTILK	20	Unmodified	0	0	1	2077.07	3	1.3017e-13	105.96	yes	no	527930000	91691000	99405000	105760000	78986000	76136000	75951000
O00154-4;O00154-6;O00154-7;O00154;O00154-5;B4DUX0;K7EKP8	Cytosolic acyl coenzyme A thioester hydrolase	ACOT7	KGCVITISGR	10	Unmodified	0	0	1	1089.6	2	0.028776	43.897	yes	no	321170000	62698000	59138000	43802000	58000000	40973000	56562000
O00154-4;O00154-6;O00154-7;O00154;O00154-5;B4DUX0;K7EKP8;O00154-2;O00154-3	Cytosolic acyl coenzyme A thioester hydrolase	ACOT7	LMDEVAGIVAAR	12	Unmodified	0	0	0	1243.66	2;3	2.001e-05	88.338	yes	no	1593400000	327270000	322700000	298450000	223950000	201300000	219690000
O00154-4;O00154-6;O00154-7;O00154;O00154-5;K7EKP8;O00154-2;O00154-3;F5GWE2;B7Z957	Cytosolic acyl coenzyme A thioester hydrolase	ACOT7	MIEEAGAIISTR	12	Oxidation (M)	0	1	0	1305.66	2	0.0078953	49.298	yes	no	0	0	0	0	0	0	0
O00154-4;O00154-6;O00154-7;O00154;O00154-5;K7EKP8;O00154-2;O00154-3;F5GWE2;B7Z957	Cytosolic acyl coenzyme A thioester hydrolase	ACOT7	MIEEAGAIISTR	12	Unmodified	0	0	0	1289.66	2	0.033232	36.572	yes	no	241380000	0	118540000	105240000	17593000	0	0
O00154-4;O00154-7;O00154-2;O00154-3	Cytosolic acyl coenzyme A thioester hydrolase	ACOT7	SGPDVETPSAIQICR	15	Acetyl (Protein N-term)	1	0	0	1670.79	2	4.2055e-13	118.51	yes	no	648710000	120540000	123380000	129070000	91282000	97418000	87014000
O00154-4;O00154-6;O00154-7;O00154;O00154-5;B4DUX0	Cytosolic acyl coenzyme A thioester hydrolase	ACOT7	SLPVPQLVPETEDEK	15	Unmodified	0	0	0	1679.86	2	8.3668e-09	96.489	yes	no	1126900000	215250000	249850000	212880000	135880000	139530000	173520000
O00154-4;O00154-6;O00154-7;O00154;O00154-5;B4DUX0	Cytosolic acyl coenzyme A thioester hydrolase	ACOT7	SLPVPQLVPETEDEKKR	17	Unmodified	0	0	2	1964.06	4	0.060682	22.405	yes	no	202780000	39166000	36561000	45708000	29052000	27269000	25026000
O00154-4;O00154-6;O00154-7;O00154;O00154-5;B4DUX0;K7EKP8	Cytosolic acyl coenzyme A thioester hydrolase	ACOT7	SMEIEVLVDADPVVDSSQK	19	Unmodified	0	0	0	2060	2	1.6715e-25	125.73	yes	no	56743000	12880000	16008000	11153000	8398200	0	8304300
O00154-4;O00154-6;O00154-7;O00154;O00154-5;B4DUX0;K7EKP8;O00154-2;O00154-3	Cytosolic acyl coenzyme A thioester hydrolase	ACOT7	TNIVTASVDAINFHDK	16	Unmodified	0	0	0	1743.88	2;3	9.0755e-35	154.51	yes	no	2440300000	451570000	453210000	454210000	391570000	330120000	359680000
O00154-4;O00154-6;O00154-7;O00154;O00154-5;B4DUX0;K7EKP8;O00154-2;O00154-3;F5GWE2;B7Z957	Cytosolic acyl coenzyme A thioester hydrolase	ACOT7	VLEVPPVVYSR	11	Unmodified	0	0	0	1256.71	2	3.187e-05	85.813	yes	no	516100000	112290000	108050000	107660000	61305000	60410000	66382000
Q9Y305-4;Q9Y305-2;Q9Y305;Q9Y305-3;H7C5Q2;Q96EA2;C9J7L8	Acyl-coenzyme A thioesterase 9, mitochondrial	ACOT9	DSYIEVLLPLGSEPELR	17	Unmodified	0	0	0	1929.01	2;3	3.0141e-21	123.02	yes	no	1152300000	205460000	241120000	171430000	175690000	188660000	169890000
Q9Y305-4;Q9Y305-2;Q9Y305;Q96EA2	Acyl-coenzyme A thioesterase 9, mitochondrial	ACOT9	EIVGASTNWR	10	Unmodified	0	0	0	1131.57	2	0.00034675	74.841	yes	no	2372500000	432210000	504820000	596250000	252390000	318770000	268020000
Q9Y305-4;Q9Y305-2;Q9Y305;Q9Y305-3;Q9H2R8	Acyl-coenzyme A thioesterase 9, mitochondrial	ACOT9	EVPLVFPK	8	Unmodified	0	0	0	927.543	2	0.012013	49.442	yes	no	2512800000	403530000	466750000	438290000	392190000	415460000	396610000
Q9Y305-4;Q9Y305-2;Q9Y305;Q9Y305-3;H7C5Q2	Acyl-coenzyme A thioesterase 9, mitochondrial	ACOT9	GPAFVNPLIPESPEEEELFR	20	Unmodified	0	0	0	2269.13	2;3	2.9802e-34	132.79	yes	no	1867400000	521610000	339290000	588810000	199410000	0	218250000
Q9Y305-4;Q9Y305-2;Q9Y305;Q9Y305-3;Q9H2R8	Acyl-coenzyme A thioesterase 9, mitochondrial	ACOT9	HFNSMSGPATLR	12	Unmodified	0	0	0	1316.63	2;3	0.00013576	66.393	yes	no	1418700000	265100000	296080000	384390000	132410000	181460000	159220000
Q9Y305-4;Q9Y305-2;Q9Y305;Q9Y305-3;Q9H2R8	Acyl-coenzyme A thioesterase 9, mitochondrial	ACOT9	HFNSMSGPATLR	12	Oxidation (M)	0	1	0	1332.62	2	0.0032383	53.448	yes	no	110470000	22283000	26036000	28987000	14753000	18411000	0
Q9Y305-4;Q9Y305-2;Q9Y305;Q9Y305-3;H7C5Q2	Acyl-coenzyme A thioesterase 9, mitochondrial	ACOT9	IAFSSTSLLK	10	Unmodified	0	0	0	1065.61	2	0.00040734	73.499	yes	no	1414900000	267800000	250720000	275890000	193670000	222850000	203980000
Q9Y305-4;Q9Y305-2;Q9Y305;Q9Y305-3;H7C5Q2;Q9H2R8	Acyl-coenzyme A thioesterase 9, mitochondrial	ACOT9	IFGGFLMR	8	Unmodified	0	0	0	939.5	2	0.0032819	67.981	yes	no	673600000	136990000	132870000	143940000	84722000	92869000	82208000
Q9Y305-4;Q9Y305-2;Q9Y305;Q9Y305-3;Q96EA2;C9J7L8	Acyl-coenzyme A thioesterase 9, mitochondrial	ACOT9	ILEDLDSLGVLICYMHNK	18	Unmodified	0	0	0	2132.06	2;3	1.1882e-82	183.7	yes	no	1175200000	212870000	216030000	310180000	154420000	172690000	109050000
Q9Y305-4;Q9Y305-2;Q9Y305;Q9Y305-3;H7C5Q2;Q96EA2;C9J7L8	Acyl-coenzyme A thioesterase 9, mitochondrial	ACOT9	LLHSFLAK	8	Unmodified	0	0	0	927.554	2	0.0020259	80.684	yes	no	642610000	93668000	134480000	130280000	83222000	104520000	96436000
Q9Y305-4;Q9Y305-2;Q9Y305;Q9Y305-3;H7C5Q2;Q96EA2;C9J7L8	Acyl-coenzyme A thioesterase 9, mitochondrial	ACOT9	MKDSYIEVLLPLGSEPELR	19	Unmodified	0	0	1	2188.14	3	1.9967e-08	87.676	yes	no	116640000	21504000	22429000	24302000	17826000	14055000	16521000
Q9Y305-4;Q9Y305-2;Q9Y305;Q9Y305-3;H7C5Q2;Q96EA2	Acyl-coenzyme A thioesterase 9, mitochondrial	ACOT9	MQMFQLHGDEFCPVLDATFVMVAR	24	Unmodified	0	0	0	2841.31	3	5.6325e-10	88.239	yes	no	157670000	36059000	39048000	48418000	12217000	21927000	0
Q9Y305-4;Q9Y305-2;Q9Y305;Q9Y305-3;Q96EA2;C9J7L8	Acyl-coenzyme A thioesterase 9, mitochondrial	ACOT9	MSPLSIVTALVDK	13	Oxidation (M)	0	1	0	1388.76	2	2.0152e-06	94.09	yes	no	143100000	30739000	29459000	30687000	18356000	16534000	17325000
Q9Y305-4;Q9Y305-2;Q9Y305;Q9Y305-3;Q96EA2;C9J7L8	Acyl-coenzyme A thioesterase 9, mitochondrial	ACOT9	MSPLSIVTALVDK	13	Unmodified	0	0	0	1372.76	2;3	0.00010392	72.321	yes	no	1161400000	225320000	227730000	240030000	155320000	175570000	137420000
Q9Y305-4;Q9Y305-2;Q9Y305;Q9Y305-3;Q96EA2;C9J7L8	Acyl-coenzyme A thioesterase 9, mitochondrial	ACOT9	MSPLSIVTALVDKIDMCK	18	Unmodified	0	0	1	2020.04	3	0.0044312	39.387	yes	no	23025000	0	11960000	0	0	11064000	0
Q9Y305-4	Acyl-coenzyme A thioesterase 9, mitochondrial	ACOT9	QGIFHIHEACSSIHVNHVR	19	Unmodified	0	0	0	2240.1	5	0.069186	15.725	yes	yes	325730000	87745000	67119000	69056000	41049000	31020000	29742000
Q9Y305-4;Q9Y305-2;Q9Y305;Q9Y305-3;Q9H2R8	Acyl-coenzyme A thioesterase 9, mitochondrial	ACOT9	QHTTTNVFHFTFMSEK	16	Unmodified	0	0	0	1953.9	2;3;4	0.00022753	58.98	yes	no	246200000	66483000	36656000	43663000	42212000	20873000	36314000
Q9Y305-4;Q9Y305-2;Q9Y305;Q9Y305-3;H7C5Q2;Q9H2R8	Acyl-coenzyme A thioesterase 9, mitochondrial	ACOT9	SLEICHPQER	10	Unmodified	0	0	0	1267.6	2;3	4.9313e-05	88.155	yes	no	1362400000	218260000	214670000	374350000	160100000	203040000	191970000
Q9Y305-4;Q9Y305-2;Q9Y305;Q9Y305-3;H7C5Q2;Q9H2R8	Acyl-coenzyme A thioesterase 9, mitochondrial	ACOT9	TTIHEMFLSTLDPK	14	Unmodified	0	0	0	1631.82	2;3	0.0001221	67.579	yes	no	1517200000	273260000	296800000	284980000	216820000	259880000	185460000
Q9Y305-4;Q9Y305-2;Q9Y305;Q9Y305-3;Q9H2R8	Acyl-coenzyme A thioesterase 9, mitochondrial	ACOT9	TYGESMLYLDGQR	13	Unmodified	0	0	0	1531.7	2	8.1344e-27	145.29	yes	no	723460000	115500000	131530000	139650000	91754000	132960000	112070000
Q9Y305-4;Q9Y305-2;Q9Y305;Q9Y305-3;Q9H2R8	Acyl-coenzyme A thioesterase 9, mitochondrial	ACOT9	TYGESMLYLDGQR	13	Oxidation (M)	0	1	0	1547.69	2	0.0072425	46.318	yes	no	21920000	11234000	10686000	0	0	0	0
Q9Y305-4;Q9Y305-2;Q9Y305;Q9Y305-3;Q9H2R8	Acyl-coenzyme A thioesterase 9, mitochondrial	ACOT9	VHSEVASLQEK	11	Unmodified	0	0	0	1225.63	2;3	3.3956e-18	193.28	yes	no	3188000000	665040000	633840000	367600000	537830000	559020000	424710000
Q9Y305-4;Q9Y305-2;Q9Y305;Q9Y305-3;H7C5Q2;Q9H2R8	Acyl-coenzyme A thioesterase 9, mitochondrial	ACOT9	VLPSNAVWMENSK	13	Unmodified	0	0	0	1473.73	2	0.0046131	43.548	yes	no	1168000000	274070000	276380000	275850000	0	341670000	0
Q9Y305-4;Q9Y305-2;Q9Y305;Q9Y305-3;H7C5Q2;Q96EA2;C9J7L8	Acyl-coenzyme A thioesterase 9, mitochondrial	ACOT9	YLTVQNTVR	9	Unmodified	0	0	0	1092.59	1;2	0.00032437	82.287	yes	no	1704800000	288840000	357970000	406950000	247300000	196960000	206830000
A0A024R8L7;Q15067-2;B4DU07;Q15067-3;A0A024R8T3;Q15067	Peroxisomal acyl-coenzyme A oxidase 1;Acyl-coenzyme A oxidase	ACOX1	AFTSWTANTGIEACR	15	Unmodified	0	0	0	1683.77	2	5.4882e-18	130.47	no	no	71822000	14007000	21595000	22771000	13449000	0	0
A0A024R8L7;Q15067-2;I3L2U4;A0A024R8T3;Q15067;K7ELT1;I3L0T4	Peroxisomal acyl-coenzyme A oxidase 1	ACOX1	DSASFNPELLTHILDGSPEK	20	Unmodified	0	0	0	2169.06	3	7.911e-06	68.088	no	no	255900000	39461000	49025000	54954000	33916000	43713000	34834000
A0A024R8L7;Q15067-2;A0A024R8T3;Q15067;K7ELT1;I3L0T4	Peroxisomal acyl-coenzyme A oxidase 1	ACOX1	EIENMILNDPDFQHEDLNFLTR	22	Unmodified	0	0	0	2702.26	3	2.9793e-26	123.36	no	no	516200000	104350000	93358000	103880000	62750000	90573000	61284000
A0A024R8L7;Q15067-2;B4DU07;Q15067-3;A0A024R8T3;Q15067	Peroxisomal acyl-coenzyme A oxidase 1;Acyl-coenzyme A oxidase	ACOX1	EIGTHKPLPGITVGDIGPK	19	Unmodified	0	0	1	1928.07	2;3;4	0.00018007	54.225	no	no	488180000	120320000	142040000	88201000	36104000	60167000	41347000
A0A024R8L7;Q15067-2;B4DU07;Q15067-3;K7ENF1;K7ESC7;A0A024R8T3;Q15067	Peroxisomal acyl-coenzyme A oxidase 1;Acyl-coenzyme A oxidase	ACOX1	ELLTLIR	7	Unmodified	0	0	0	856.538	2	0.011883	71.141	no	no	214030000	44956000	48999000	48739000	34258000	0	37074000
A0A024R8L7;Q15067-2;I3L2U4;A0A024R8T3;Q15067;K7ELT1;I3L0T4	Peroxisomal acyl-coenzyme A oxidase 1	ACOX1	ERDSASFNPELLTHILDGSPEK	22	Unmodified	0	0	1	2454.2	3	4.1581e-06	67.877	no	no	25119000	9728300	15391000	0	0	0	0
A0A024R8L7;Q15067-2;B4DU07;Q15067-3	Peroxisomal acyl-coenzyme A oxidase 1;Acyl-coenzyme A oxidase	ACOX1	FFMPAWNLEIIGTYAQTEMGHGTHLR	26	Unmodified	0	0	0	3019.45	4	5.8875e-08	55.417	yes	no	28324000	10585000	7712100	10026000	0	0	0
A0A024R8L7;Q15067-2;B4DU07;Q15067-3;A0A024R8T3;Q15067	Peroxisomal acyl-coenzyme A oxidase 1;Acyl-coenzyme A oxidase	ACOX1	GLETTATYDPETQEFILNSPTVTSIK	26	Unmodified	0	0	0	2854.41	2;3	1.8677e-64	165.85	no	no	336890000	74636000	54772000	63633000	46893000	43056000	53900000
A0A024R8T3;Q15067	Peroxisomal acyl-coenzyme A oxidase 1	ACOX1	GLQIIGTYAQTEMGHGTHLR	20	Unmodified	0	0	0	2182.1	4	0.097138	9.1987	yes	no	68882000	24482000	16888000	27512000	0	0	0
A0A024R8L7;Q15067-2;B4DU07;Q15067-3	Peroxisomal acyl-coenzyme A oxidase 1;Acyl-coenzyme A oxidase	ACOX1	GRPEPLDLHLGMFLPTLLHQATAEQQER	28	Unmodified	0	0	1	3196.65	4;5	8.9174e-14	91.599	yes	no	561190000	148420000	153230000	136480000	56618000	19666000	46768000
A0A024R8L7;Q15067-2;B4DU07;Q15067-3;A0A024R8T3;Q15067	Peroxisomal acyl-coenzyme A oxidase 1;Acyl-coenzyme A oxidase	ACOX1	INEGIGQGDLSELPELHALTAGLK	24	Unmodified	0	0	0	2474.3	3	2.9642e-09	80.786	no	no	521000000	102900000	79812000	123070000	77327000	85393000	52500000
A0A024R8T3;Q15067;K7ELT1;I3L0T4;I3L4S5	Peroxisomal acyl-coenzyme A oxidase 1	ACOX1	LHLVNFVEPVGLNYSMFIPTLLNQGTTAQK	30	Unmodified	0	0	0	3343.76	3	3.5919e-14	71.299	yes	no	107560000	20711000	24783000	21568000	12282000	14220000	13996000
A0A024R8L7;Q15067-2;B4DU07;Q15067-3;A0A024R8T3;Q15067	Peroxisomal acyl-coenzyme A oxidase 1;Acyl-coenzyme A oxidase	ACOX1	TSNHAIVLAQLITK	14	Unmodified	0	0	0	1507.87	3	0.00068769	51.591	no	no	286650000	45176000	56364000	70365000	29688000	45800000	39262000
A0A024R8L7;Q15067-2;B4DU07;Q15067-3;A0A024R8T3;Q15067	Peroxisomal acyl-coenzyme A oxidase 1;Acyl-coenzyme A oxidase	ACOX1	YAQVKPDGTYVKPLSNK	17	Unmodified	0	0	2	1907.02	3;4	2.1451e-11	95.761	no	no	620910000	104600000	123020000	112050000	101210000	86805000	93236000
A0A024R8L7;Q15067-2;B4DU07;Q15067-3;K7ENF1;K7ESC7;A0A024R8T3;Q15067	Peroxisomal acyl-coenzyme A oxidase 1;Acyl-coenzyme A oxidase	ACOX1	YDGNVYENLFEWAK	14	Unmodified	0	0	0	1746.79	2	6.9164e-06	84.759	no	no	196570000	29842000	38776000	41458000	28830000	31326000	26335000
O15254;B2R856	Peroxisomal acyl-coenzyme A oxidase 3;Acyl-coenzyme A oxidase	ACOX3	ASWWPEFSVNKPVIGSLK	18	Unmodified	0	0	1	2044.08	3	0.0096713	30.336	yes	no	63369000	0	15890000	13546000	14404000	14419000	5109400
O15254;B2R856	Peroxisomal acyl-coenzyme A oxidase 3;Acyl-coenzyme A oxidase	ACOX3	DDAVALVDVIAPPDFVLDSPIGR	23	Unmodified	0	0	0	2393.25	3	4.4629e-12	73.672	yes	no	46087000	11410000	10201000	8070400	0	9965200	6440200
O15254;B2R856;O15254-2	Peroxisomal acyl-coenzyme A oxidase 3;Acyl-coenzyme A oxidase	ACOX3	LSALYALWSLSR	12	Unmodified	0	0	0	1378.76	2	2.2929e-09	107.53	yes	no	47798000	11789000	0	13809000	8910100	13290000	0
O15254;B2R856;O15254-2	Peroxisomal acyl-coenzyme A oxidase 3;Acyl-coenzyme A oxidase	ACOX3	MGDVTPEGTYVSPFK	15	Unmodified	0	0	0	1626.76	2	0.072191	25.365	yes	no	62323000	23069000	0	23846000	15408000	0	0
O15254;B2R856	Peroxisomal acyl-coenzyme A oxidase 3;Acyl-coenzyme A oxidase	ACOX3	NLWGAVLQESK	11	Unmodified	0	0	0	1243.66	2	0.0071336	48.822	yes	no	43373000	11793000	12474000	14056000	0	0	5049600
O15254;B2R856;O15254-2	Peroxisomal acyl-coenzyme A oxidase 3;Acyl-coenzyme A oxidase	ACOX3	PLALAFVELTVVQR	14	Unmodified	0	0	0	1554.91	3	0.065069	20.236	yes	no	1244300000	229280000	306970000	211580000	168100000	197870000	130540000
O15254;B2R856;O15254-2	Peroxisomal acyl-coenzyme A oxidase 3;Acyl-coenzyme A oxidase	ACOX3	SLFLDLVELQR	11	Unmodified	0	0	0	1331.74	2	0.044514	35.774	yes	no	192040000	31263000	62629000	29041000	20555000	24420000	24131000
O15254;B2R856;O15254-2	Peroxisomal acyl-coenzyme A oxidase 3;Acyl-coenzyme A oxidase	ACOX3	TIFSALENDPLFAR	14	Unmodified	0	0	0	1592.82	2	0.0003162	61.657	yes	no	93401000	19110000	18002000	24406000	12925000	18958000	0
O15254;B2R856;O15254-2;D6RJ89	Peroxisomal acyl-coenzyme A oxidase 3;Acyl-coenzyme A oxidase	ACOX3	TTAHYDPATEEFIIHSPDFEAAK	23	Unmodified	0	0	0	2589.2	3	5.7765e-13	90.464	yes	no	0	0	0	0	0	0	0
P24666;Q59EH3;P24666-3;P24666-2	Low molecular weight phosphotyrosine protein phosphatase	ACP1	EDFATFDYILCMDESNLR	18	Unmodified	0	0	0	2237.96	2	2.7607e-08	85.937	yes	no	96650000	15233000	21364000	16784000	6281600	17550000	19437000
P24666;Q59EH3;P24666-3;P24666-2	Low molecular weight phosphotyrosine protein phosphatase	ACP1	IELLGSYDPQK	11	Unmodified	0	0	0	1261.66	2	4.1088e-05	83.182	yes	no	829460000	132760000	166830000	151780000	124410000	114880000	138810000
P24666;Q59EH3;G5E9R5;P24666-4;F2Z2Q9;O75702	Low molecular weight phosphotyrosine protein phosphatase	ACP1	LVTDQNISENWR	12	Unmodified	0	0	0	1473.72	2	5.1219e-07	102.87	yes	no	1428300000	224070000	244470000	229250000	266270000	213200000	251070000
P24666;Q59EH3;P24666-3;P24666-2	Low molecular weight phosphotyrosine protein phosphatase	ACP1	QLIIEDPYYGNDSDFETVYQQCVR	24	Unmodified	0	0	0	2951.33	2;3	1.8889e-113	209.71	yes	no	288860000	19508000	25454000	96061000	103790000	20344000	23703000
P24666;Q59EH3;P24666-3;P24666-2;G5E9R5;P24666-4;F2Z2Q9;O75702;D3YTI2	Low molecular weight phosphotyrosine protein phosphatase	ACP1	SPIAEAVFR	9	Unmodified	0	0	0	988.534	2	0.0039299	53.756	yes	no	2266700000	456750000	474320000	451640000	445810000	0	438170000
P24666;Q59EH3;P24666-3;P24666-2;G5E9R5;P24666-4;F2Z2Q9;O75702;D3YTI2	Low molecular weight phosphotyrosine protein phosphatase	ACP1	SVLFVCLGNICR	12	Unmodified	0	0	0	1436.73	2	0.00033027	67.385	yes	no	376390000	79749000	78924000	0	77825000	74355000	65536000
P24666;Q59EH3;G5E9R5;P24666-4	Low molecular weight phosphotyrosine protein phosphatase	ACP1	VDSAATSGYEIGNPPDYR	18	Unmodified	0	0	0	1910.86	2	1.8631e-146	276.67	yes	no	478230000	63439000	72187000	68946000	84748000	96575000	92332000
E9PP23;E9PHY0;B7Z4Z2;B7Z6L8;P11117;E9PQY3;B7Z552;G5EA28;B7Z5T5;E9PKW9;P11117-2;E9PQW9;B7Z6T8;B7Z6U3	Lysosomal acid phosphatase	ACP2	DPYQEEEWPQGFGQLTK	17	Unmodified	0	0	0	2050.93	2	4.2956e-28	135.79	yes	no	90091000	15342000	18547000	15439000	9826500	18525000	12411000
E9PP23;E9PHY0;B7Z4Z2;B7Z6L8;P11117;E9PQY3;B7Z552;F5GWV7;B7Z8T9;B7Z7D2	Lysosomal acid phosphatase	ACP2	FLFGIYQQAEK	11	Unmodified	0	0	0	1342.69	2	3.1164e-05	86.014	yes	no	157070000	31631000	27439000	29177000	26266000	0	42558000
E9PP23;E9PHY0;B7Z4Z2;B7Z6L8;P11117;G5EA28;B7Z5T5;E9PKW9;P11117-2;E9PQW9;B7Z6T8;B7Z6U3	Lysosomal acid phosphatase	ACP2	FVTLLYR	7	Unmodified	0	0	0	910.528	2	0.0095213	88.029	yes	no	75161000	14929000	17786000	14862000	6380700	13328000	7874700
E9PP23;E9PHY0;B7Z4Z2;B7Z6L8;P11117;E9PQY3;B7Z552;F5GWV7;B7Z8T9;B7Z7D2	Lysosomal acid phosphatase	ACP2	LQGGVLLAQIR	11	Unmodified	0	0	0	1166.71	2	0.0048621	47.894	yes	no	156280000	29138000	29894000	33723000	19486000	24447000	19591000
X5D289;Q9NPH0	Lysophosphatidic acid phosphatase type 6	ACP6	EWFVQLYYHGK	11	Unmodified	0	0	0	1468.71	3	0.01418	32.677	yes	no	18183000	10079000	0	8103800	0	0	0
X5D289;Q9NPH0;V9GZ71	Lysophosphatidic acid phosphatase type 6	ACP6	MGIDSSDKVDFFILLDNVAAEQAHNLPSCPMLK	33	Unmodified	0	0	1	3674.78	4	3.2332e-05	37.914	yes	no	35254000	16791000	0	18463000	0	0	0
X5D289;Q9NPH0;X5D9K6;Q9NPH0-2	Lysophosphatidic acid phosphatase type 6	ACP6	NYVEDIPFLSPTFNPQEVFIR	21	Unmodified	0	0	0	2524.26	2;3	5.9282e-18	109.22	yes	no	169770000	31759000	36096000	31109000	20967000	19403000	30436000
X5D289;Q9NPH0;X5D9K6;Q9NPH0-2	Lysophosphatidic acid phosphatase type 6	ACP6	PYSPYDSQYHETTLK	15	Unmodified	0	0	0	1827.83	3	0.019979	31.596	yes	no	111000000	20190000	22621000	17147000	19692000	15280000	16069000
X5D289;Q9NPH0;X5D9K6;Q9NPH0-2	Lysophosphatidic acid phosphatase type 6	ACP6	SPLKPLPLEEQVEWNPQLLEVPPQTQFDYTVTNLAGGPK	39	Unmodified	0	0	1	4372.26	4	2.2394e-06	36.72	yes	no	57705000	0	31179000	0	26526000	0	0
X5D289;Q9NPH0;V9GZ71	Lysophosphatidic acid phosphatase type 6	ACP6	VDFFILLDNVAAEQAHNLPSCPMLK	25	Unmodified	0	0	0	2841.42	3	0.045411	16.712	yes	no	12914000	0	0	0	0	7525100	5388900
B4DHT5;Q96CM8;B4DFQ6;D6RF87	Acyl-CoA synthetase family member 2, mitochondrial	ACSF2	AASGLLSIGLCK	12	Unmodified	0	0	0	1188.65	2	2.976e-05	85.522	yes	no	314920000	55532000	57497000	64476000	49731000	40855000	46828000
B4DHT5;Q96CM8;B4DFQ6;E9PF16;B4DTB9;B4DUF5	Acyl-CoA synthetase family member 2, mitochondrial	ACSF2	DLVVAYGTTENSPVTFAHFPEDTVEQK	27	Unmodified	0	0	0	2993.43	2;3	3.9831e-97	194.77	yes	no	775550000	128510000	147150000	175100000	101600000	120100000	103100000
B4DHT5;Q96CM8;B4DFQ6;E9PF16;B4DTB9;D6RF87	Acyl-CoA synthetase family member 2, mitochondrial	ACSF2	EALVVLHEDVR	11	Unmodified	0	0	0	1278.69	3	0.10548	20.204	yes	no	137630000	62115000	8253500	67263000	0	0	0
B4DHT5;Q96CM8;B4DFQ6;E9PF16;B4DTB9;B4DUF5	Acyl-CoA synthetase family member 2, mitochondrial	ACSF2	GATLSHYNIVNNSNILGER	19	Unmodified	0	0	0	2071.04	2	9.9071e-77	207.4	yes	no	240170000	41401000	48008000	48598000	36316000	30260000	35585000
B4DHT5;Q96CM8;B4DFQ6;E9PF16;B4DTB9;B4DUF5	Acyl-CoA synthetase family member 2, mitochondrial	ACSF2	GGENIYPAELEDFFHTHPK	19	Unmodified	0	0	0	2200.02	2;3;4	4.1638e-16	108.71	yes	no	1539500000	318760000	301230000	295440000	248490000	175880000	199740000
B4DHT5;Q96CM8;B4DFQ6;E9PF16;B4DTB9;B4DUF5	Acyl-CoA synthetase family member 2, mitochondrial	ACSF2	IMNMEAGTLAK	11	Unmodified	0	0	0	1177.58	2	1.8099e-06	85.813	yes	no	1031100000	196650000	197470000	250780000	119390000	134610000	132240000
B4DHT5;Q96CM8;B4DFQ6;E9PF16;B4DTB9;B4DUF5	Acyl-CoA synthetase family member 2, mitochondrial	ACSF2	LKDGEETTVEEIK	13	Unmodified	0	0	1	1489.75	2;3	2.3288e-09	115.38	yes	no	915650000	182110000	124430000	197670000	158480000	152980000	99967000
B4DHT5;Q96CM8;B4DFQ6;E9PF16;B4DTB9;B4DUF5	Acyl-CoA synthetase family member 2, mitochondrial	ACSF2	LNTPGELCIR	10	Unmodified	0	0	0	1171.6	2	6.1962e-05	84.687	yes	no	502610000	130200000	117570000	138080000	116760000	0	0
B4DHT5;Q96CM8;B4DFQ6;E9PF16;B4DTB9;D6RF87	Acyl-CoA synthetase family member 2, mitochondrial	ACSF2	LTFAQLK	7	Unmodified	0	0	0	819.485	2	0.016053	60.799	yes	no	608240000	116000000	110350000	112880000	94379000	92214000	82415000
B4DHT5;Q96CM8;B4DFQ6;E9PF16;B4DTB9;D6RF87	Acyl-CoA synthetase family member 2, mitochondrial	ACSF2	MVSTPIGGLSYVQGCTK	17	Unmodified	0	0	0	1796.88	2	3.1056e-22	130.87	yes	no	358100000	67252000	53087000	83439000	46635000	49862000	57829000
B4DHT5;Q96CM8;B4DFQ6;E9PF16;B4DTB9;D6RF87	Acyl-CoA synthetase family member 2, mitochondrial	ACSF2	MVSTPIGGLSYVQGCTK	17	Oxidation (M)	0	1	0	1812.88	2	9.7248e-08	85.563	yes	no	18239000	9799100	0	8439500	0	0	0
B4DHT5;Q96CM8;B4DFQ6;E9PF16;B4DTB9;B4DUF5	Acyl-CoA synthetase family member 2, mitochondrial	ACSF2	QHLDQLQYNQQFLSCHDPINIQFTSGTTGSPK	32	Unmodified	0	0	0	3701.75	3;4	5.2347e-193	245.19	yes	no	820980000	137480000	149690000	168330000	128030000	124610000	112830000
B4DHT5;Q96CM8;B4DFQ6;E9PF16;B4DTB9;B4DUF5	Acyl-CoA synthetase family member 2, mitochondrial	ACSF2	QICPEVENAQPGALK	15	Unmodified	0	0	0	1652.82	2	7.2671e-07	88.768	yes	no	806120000	187590000	135330000	123530000	143620000	99220000	116830000
B4DHT5;Q96CM8;B4DFQ6;E9PF16;B4DTB9;D6RF87	Acyl-CoA synthetase family member 2, mitochondrial	ACSF2	TVGQCLETTAQR	12	Unmodified	0	0	0	1362.66	2	5.1219e-07	102.87	yes	no	959760000	197160000	167540000	149640000	165190000	156140000	124090000
B4DHT5;Q96CM8;B4DFQ6;E9PF16;B4DTB9;B4DUF5	Acyl-CoA synthetase family member 2, mitochondrial	ACSF2	VQEVQVVGVK	10	Unmodified	0	0	0	1083.63	2	5.9799e-06	114.4	yes	no	922820000	0	212660000	232160000	154760000	174740000	148490000
B4DHT5;Q96CM8;B4DFQ6;E9PF16;B4DUF5	Acyl-CoA synthetase family member 2, mitochondrial	ACSF2	WYWTGDVATMNEQGFCK	17	Unmodified	0	0	0	2091.88	2	0.00064045	57.173	yes	no	0	0	0	0	0	0	0
B4DHT5;Q96CM8;B4DFQ6;E9PF16;B4DTB9;B4DUF5	Acyl-CoA synthetase family member 2, mitochondrial	ACSF2	YIVFVTNYPLTISGK	15	Unmodified	0	0	0	1713.93	2	3.5411e-17	123.36	yes	no	688530000	123650000	132580000	162910000	96690000	97498000	75205000
Q4G176;F5H5A1;F5H362;F5H755;Q6P2C7	Acyl-CoA synthetase family member 3, mitochondrial	ACSF3	EGELLVR	7	Unmodified	0	0	0	814.455	2	0.02488	51.787	yes	no	142010000	24927000	22985000	27381000	20172000	22827000	23714000
Q4G176;F5H5A1;F5H362;F5H755;Q6P2C7;F5H2G6;H0YGC7;F5H3B2;H0YH37	Acyl-CoA synthetase family member 3, mitochondrial	ACSF3	HFTQPHAQDFLR	12	Unmodified	0	0	0	1495.73	3	0.0897	21.775	yes	no	21252000	0	0	21252000	0	0	0
Q4G176;F5H2G6;F5GX20	Acyl-CoA synthetase family member 3, mitochondrial	ACSF3	LGVPLLPLTPAIYTGAVEEPAEVPVPEQGWR	31	Unmodified	0	0	0	3297.76	3	4.4803e-22	99.536	yes	no	246950000	39098000	42463000	48745000	45477000	43095000	28072000
Q4G176;F5H2G6;F5GX20	Acyl-CoA synthetase family member 3, mitochondrial	ACSF3	LSQEICR	7	Unmodified	0	0	0	904.444	2	0.075794	57.281	yes	no	115920000	34244000	29865000	0	24114000	27698000	0
Q4G176;F5H5A1;Q6P2C7	Acyl-CoA synthetase family member 3, mitochondrial	ACSF3	NVLAPYAVPSELVLVEEIPR	20	Unmodified	0	0	0	2207.22	2;3	5.1813e-25	117.84	yes	no	82935000	15362000	17573000	15648000	6585800	16928000	10839000
Q4G176;F5H5A1;F5H362;F5H755;Q6P2C7	Acyl-CoA synthetase family member 3, mitochondrial	ACSF3	SAFTLDGWFK	10	Unmodified	0	0	0	1170.57	2	0.00076108	80.916	yes	no	55351000	8757800	13118000	9878400	8552900	8505800	6538200
Q4G176;F5H5A1;F5H362;F5H755;Q6P2C7	Acyl-CoA synthetase family member 3, mitochondrial	ACSF3	VTPGFEEK	8	Unmodified	0	0	0	905.449	2	0.058259	37.549	yes	no	0	0	0	0	0	0	0
Q4G176;F5H5A1;F5H362;F5H755;H0YGC7	Acyl-CoA synthetase family member 3, mitochondrial	ACSF3	YGMTEIGMALSGPLTTAVR	19	Unmodified	0	0	0	1966.99	2	0.00038466	51.566	yes	no	58799000	0	13446000	18331000	0	15761000	11261000
P33121-2;P33121;A8K9T3;E7EPM6;B4E0R0;P33121-3;B7Z3Z9;D6RER0;Q108N1	Long-chain-fatty-acid--CoA ligase 1	ACSL1	AELSLVFVDKPEK	13	Unmodified	0	0	1	1473.81	3	0.014041	36.944	yes	no	368380000	60854000	73087000	67722000	62762000	60779000	43174000
P33121-2;P33121;A8K9T3;E7EPM6;B4E0R0;B7Z3Z9;D6RER0	Long-chain-fatty-acid--CoA ligase 1	ACSL1	ATENTVNPCPDDTLISFLPLAHMFER	26	Unmodified	0	0	0	2987.42	3	2.7205e-13	92.463	yes	no	72619000	0	0	28883000	0	0	43736000
P33121-2;P33121;A8K9T3;E7EPM6;B4E0R0;P33121-3;B7Z3Z9;H0Y9U7	Long-chain-fatty-acid--CoA ligase 1	ACSL1	DSGLKPFEQVK	11	Unmodified	0	0	1	1246.66	3	0.00058783	62.466	yes	no	136560000	2854600	0	0	41645000	53861000	38203000
P33121-2;P33121;A8K9T3;E7EPM6;B4E0R0;P33121-3;B7Z3Z9;H0Y9U7	Long-chain-fatty-acid--CoA ligase 1	ACSL1	GFEGSFEELCR	11	Unmodified	0	0	0	1329.57	2	0.0010967	59.198	yes	no	184530000	30747000	36668000	44852000	27647000	21535000	23077000
P33121-2;P33121;A8K9T3;E7EPM6;B4E0R0;P33121-3;D6RER0;Q108N1	Long-chain-fatty-acid--CoA ligase 1	ACSL1	GIQVSNNGPCLGSR	14	Unmodified	0	0	0	1457.7	2	1.5121e-11	118.08	yes	no	360890000	0	115180000	118510000	0	127200000	0
P33121-2;P33121;A8K9T3;E7EPM6;B4E0R0;P33121-3;B7Z3Z9;H0Y9U7	Long-chain-fatty-acid--CoA ligase 1	ACSL1	GITLHPELFSIDNGLLTPTMK	21	Unmodified	0	0	0	2296.21	3	4.1402e-35	136.68	yes	no	212330000	0	122630000	0	0	0	89701000
P33121-2;P33121;A8K9T3;E7EPM6;B4E0R0;P33121-3;B7Z3Z9;H0Y9U7	Long-chain-fatty-acid--CoA ligase 1	ACSL1	IENIYMR	7	Unmodified	0	0	0	937.469	2	0.031413	44.117	yes	no	123050000	47930000	54669000	0	8921600	11530000	0
P33121-2;P33121;A8K9T3;E7EPM6;B4E0R0;P33121-3;B7Z3Z9	Long-chain-fatty-acid--CoA ligase 1	ACSL1	IFGQANTTLK	10	Unmodified	0	0	0	1091.6	2	0.0031599	54.198	yes	no	244370000	37365000	38800000	40229000	38018000	48663000	41295000
P33121-2;P33121;A8K9T3;E7EPM6;B4E0R0;P33121-3;B7Z3Z9;D6RER0;Q108N1;Q108N2;H0Y9Z9	Long-chain-fatty-acid--CoA ligase 1	ACSL1	IGFFQGDIR	9	Unmodified	0	0	0	1051.55	2	0.010066	43.651	yes	no	375790000	5447600	69058000	82889000	71390000	83752000	63255000
P33121-2;P33121;A8K9T3;E7EPM6;B4E0R0;P33121-3;D6RER0;Q108N1	Long-chain-fatty-acid--CoA ligase 1	ACSL1	KPDQPYEWLSYK	12	Unmodified	0	0	1	1552.76	2	0.011431	49.149	yes	no	144490000	0	32226000	31209000	27522000	31027000	22506000
P33121-2;P33121;A8K9T3;E7EPM6;B4E0R0;P33121-3;B7Z3Z9;D6RER0;Q108N1;Q108N2;H0Y9Z9	Long-chain-fatty-acid--CoA ligase 1	ACSL1	KPKPPAPEDLAVICFTSGTTGNPK	24	Unmodified	0	0	2	2524.3	3;4	1.1875e-08	61.437	yes	no	76153000	0	14496000	39828000	21829000	0	0
P33121-2;P33121;A8K9T3;E7EPM6;B4E0R0;P33121-3;B7Z3Z9;D6RER0;Q108N1	Long-chain-fatty-acid--CoA ligase 1	ACSL1	LLLEGVENK	9	Unmodified	0	0	0	1013.58	2	0.068417	38.567	yes	no	33194000	28186000	0	0	0	0	5008300
P33121-2;P33121;A8K9T3;E7EPM6;B4E0R0;P33121-3;B7Z3Z9;D6RER0;Q108N1;Q108N2;H0Y9Z9	Long-chain-fatty-acid--CoA ligase 1	ACSL1	LLMDDLK	7	Unmodified	0	0	0	846.452	2	0.02488	48.561	yes	no	265620000	0	51786000	65371000	45026000	54958000	48475000
P33121-2;P33121;A8K9T3;E7EPM6;B4E0R0;P33121-3;B7Z3Z9;H0Y9U7	Long-chain-fatty-acid--CoA ligase 1	ACSL1	LMVTGAAPVSATVLTFLR	18	Unmodified	0	0	0	1846.04	2;3	3.4756e-12	94.281	yes	no	279520000	61831000	53497000	36124000	0	64868000	63195000
P33121-2;P33121;A8K9T3;E7EPM6;B4E0R0;P33121-3;D6RER0;Q108N1;D6RG07	Long-chain-fatty-acid--CoA ligase 1	ACSL1	MQAHELFR	8	Acetyl (Protein N-term)	1	0	0	1072.51	2	0.020858	52.255	yes	no	307930000	63437000	71996000	64989000	35139000	39077000	33296000
P33121-2;P33121;A8K9T3;P33121-3;D6RER0;Q108N1	Long-chain-fatty-acid--CoA ligase 1	ACSL1	QVAELSECIGSALIQK	16	Unmodified	0	0	0	1744.9	2	2.9565e-08	90.706	yes	no	138070000	21576000	22354000	30644000	15847000	19502000	28147000
P33121-2;P33121;A8K9T3;E7EPM6;B4E0R0;P33121-3;B7Z3Z9;H0Y9U7	Long-chain-fatty-acid--CoA ligase 1	ACSL1	SQIDDLYSTIK	11	Unmodified	0	0	0	1281.65	2	0.040462	33.273	yes	no	160690000	18585000	25305000	42539000	21406000	27649000	25204000
P33121-2;P33121;A8K9T3;E7EPM6;B4E0R0;P33121-3;B7Z3Z9;H0Y9U7	Long-chain-fatty-acid--CoA ligase 1	ACSL1	TAEALDKDGWLHTGDIGK	18	Unmodified	0	0	1	1925.95	2;3;4	1.7097e-18	114.96	yes	no	616040000	84109000	110080000	131510000	98002000	109480000	82860000
P33121-2;P33121;A8K9T3;E7EPM6;B4E0R0;P33121-3;B7Z3Z9;D6RER0;Q108N1;Q108N2;H0Y9Z9	Long-chain-fatty-acid--CoA ligase 1	ACSL1	VLQPTVFPVVPR	12	Unmodified	0	0	0	1350.8	2	0.00010086	75.819	yes	no	634290000	100580000	106550000	102820000	97520000	113720000	113100000
P33121-2;P33121;A8K9T3;E7EPM6;B4E0R0;B7Z3Z9;D6RER0	Long-chain-fatty-acid--CoA ligase 1	ACSL1	VVECVMLCHGAK	12	Unmodified	0	0	0	1401.66	3	0.012336	36.32	yes	no	132810000	0	0	61925000	0	45960000	24921000
P33121-2;P33121;A8K9T3;E7EPM6;B4E0R0;P33121-3;B7Z3Z9	Long-chain-fatty-acid--CoA ligase 1	ACSL1	WLLDFASK	8	Unmodified	0	0	0	978.517	2	0.0072686	56.258	yes	no	161740000	23470000	25181000	30933000	23593000	32513000	26050000
O95573;B2RBE0;B3KN05;B3KMA6;H7BYZ7	Long-chain-fatty-acid--CoA ligase 3	ACSL3	ADFFEDENGQR	11	Unmodified	0	0	0	1326.55	2	3.187e-05	85.813	yes	no	503870000	66029000	74639000	101390000	74766000	94379000	92667000
O95573;B2RBE0;B3KN05	Long-chain-fatty-acid--CoA ligase 3	ACSL3	AFNFGNGLQMLGQK	14	Unmodified	0	0	0	1523.76	2;3	7.8138e-05	66.393	yes	no	762990000	101300000	106140000	144370000	132790000	153110000	125290000
O95573;B2RBE0;B3KN05	Long-chain-fatty-acid--CoA ligase 3	ACSL3	AFNFGNGLQMLGQK	14	Oxidation (M)	0	1	0	1539.75	2	0.016983	40.093	yes	no	76540000	12160000	0	27936000	17373000	19072000	0
O95573;B2RBE0;B3KN05;F5GWH2	Long-chain-fatty-acid--CoA ligase 3	ACSL3	DIVSLVPR	8	Unmodified	0	0	0	897.528	2	0.009394	52.937	yes	no	313030000	52464000	56661000	53828000	44652000	55791000	49637000
O95573;B2RBE0;B3KN05;B3KMA6;Q6PIM8;H7BYZ7	Long-chain-fatty-acid--CoA ligase 3	ACSL3	ELTELAR	7	Unmodified	0	0	0	830.45	1;2	0.060382	65.252	yes	no	221030000	15630000	21150000	24610000	144780000	0	14864000
O95573;B2RBE0;B3KN05	Long-chain-fatty-acid--CoA ligase 3	ACSL3	EVLNEEDEVQPNGK	14	Unmodified	0	0	0	1598.74	2	7.97e-22	136.33	yes	no	1177700000	200200000	176600000	194980000	217030000	204850000	184060000
O95573;B2RBE0;B3KN05;B3KMA6;H7C260	Long-chain-fatty-acid--CoA ligase 3	ACSL3	GDTSMLKPTLMAAVPEIMDR	20	Unmodified	0	0	1	2175.07	2;3	7.7876e-34	140.95	yes	no	1597100000	226890000	275190000	284680000	198110000	323960000	288280000
O95573;B2RBE0;B3KN05;B3KMA6;H7BYZ7	Long-chain-fatty-acid--CoA ligase 3	ACSL3	GEILIGGQSVTMGYYK	16	Unmodified	0	0	0	1714.86	2	0.00017223	61.495	yes	no	105630000	13957000	19362000	27068000	12051000	20591000	12605000
O95573;B2RBE0;B3KN05;F5GWH2	Long-chain-fatty-acid--CoA ligase 3	ACSL3	GIIVHTMAAVEALGAK	16	Unmodified	0	0	0	1579.88	2;3	4.7237e-19	119.05	yes	no	871610000	151050000	123020000	154560000	154440000	152320000	136220000
O95573;B2RBE0;B3KN05;B3KMA6;Q6PIM8;H7BYZ7	Long-chain-fatty-acid--CoA ligase 3	ACSL3	GTWEELCNSCEMENEVLK	18	Unmodified	0	0	0	2226.92	2;3	1.0872e-42	152.32	yes	no	574570000	85475000	92625000	107810000	95302000	111130000	82228000
O95573;B2RBE0;B3KN05;B3KMA6;H7C260	Long-chain-fatty-acid--CoA ligase 3	ACSL3	GVMISHSNIIAGITGMAER	19	Unmodified	0	0	0	1955.99	2;3	1.2243e-12	103.31	yes	no	1923900000	158160000	11960000	156760000	600360000	503200000	493500000
O95573;B2RBE0;B3KN05;F5GWH2	Long-chain-fatty-acid--CoA ligase 3	ACSL3	HIITVDGKPPTWSEFPK	17	Unmodified	0	0	1	1951.02	3;4	0.0050686	38.261	yes	no	1401100000	200970000	277160000	239070000	200930000	277980000	204990000
O95573;B2RBE0;B3KN05;B3KMA6;H7C260	Long-chain-fatty-acid--CoA ligase 3	ACSL3	IGYSSPQTLADQSSK	15	Unmodified	0	0	0	1580.77	2	3.1907e-05	74.89	yes	no	1104200000	149730000	157410000	190830000	167790000	208490000	229960000
O95573;B2RBE0;B3KN05;F5GWH2	Long-chain-fatty-acid--CoA ligase 3	ACSL3	LKDIVSLVPR	10	Unmodified	0	0	1	1138.71	2	0.00070599	75.819	yes	no	86106000	41270000	0	44836000	0	0	0
O95573;B2RBE0;B3KN05;B3KMA6	Long-chain-fatty-acid--CoA ligase 3	ACSL3	LLLCGGAPLSATTQR	15	Unmodified	0	0	0	1556.83	2	0.00018391	61.154	yes	no	0	0	0	0	0	0	0
O95573;B2RBE0;F5H062;C9JC11	Long-chain-fatty-acid--CoA ligase 3	ACSL3	MNNHVSSKPSTMK	13	Acetyl (Protein N-term);Oxidation (M)	1	1	1	1517.7	3	0.00024821	59.227	yes	no	74884000	29851000	24157000	0	20875000	0	0
O95573;B2RBE0;B3KN05;B3KMA6;H7C260	Long-chain-fatty-acid--CoA ligase 3	ACSL3	NLFILAYNYK	10	Unmodified	0	0	0	1257.68	2	0.0037726	63.076	yes	no	337400000	45248000	59201000	70992000	54835000	57966000	49155000
O95573;B2RBE0;B3KN05;B3KMA6	Long-chain-fatty-acid--CoA ligase 3	ACSL3	NWEEGGYFNTDKPHPR	16	Unmodified	0	0	1	1945.87	2;3;4	1.5646e-59	173.03	yes	no	1536300000	250510000	355110000	462660000	85512000	271610000	110880000
O95573;B2RBE0;B3KN05;B3KMA6;H7C260	Long-chain-fatty-acid--CoA ligase 3	ACSL3	PLPSDIAVIMYTSGSTGLPK	20	Unmodified	0	0	0	2046.07	2;3	1.1661e-05	67.168	yes	no	224860000	0	51851000	47034000	40942000	49578000	35458000
O95573;B2RBE0;B3KN05;B3KMA6	Long-chain-fatty-acid--CoA ligase 3	ACSL3	SLLGGNIR	8	Unmodified	0	0	0	828.482	2	0.0021772	79.116	yes	no	1265300000	196630000	188690000	210860000	218720000	242260000	208170000
O95573;B2RBE0;B3KN05;F5H062	Long-chain-fatty-acid--CoA ligase 3	ACSL3	SVNSLDGLASVLYPGCDTLDK	21	Unmodified	0	0	0	2223.07	2;3	8.9603e-73	172.24	yes	no	829090000	126050000	135920000	120640000	154650000	124200000	167630000
O95573;B2RBE0;B3KN05;B3KMA6;Q6PIM8	Long-chain-fatty-acid--CoA ligase 3	ACSL3	THYQADIER	9	Unmodified	0	0	0	1131.53	2	0.00053111	76.228	yes	no	2185300000	236330000	598510000	318160000	289590000	342190000	400530000
O95573;B2RBE0;B3KN05;F5GWH2	Long-chain-fatty-acid--CoA ligase 3	ACSL3	TNIAIFCETR	10	Unmodified	0	0	0	1223.6	2	0.0022609	57.175	yes	no	210200000	43403000	0	53276000	36009000	47760000	29750000
O95573;B2RBE0;B3KN05;B3KMA6	Long-chain-fatty-acid--CoA ligase 3	ACSL3	VGAPLVCCEIK	11	Unmodified	0	0	0	1244.63	2	0.0010778	59.418	yes	no	2005700000	335260000	321990000	323690000	368290000	377040000	279430000
O95573;B2RBE0;B3KN05	Long-chain-fatty-acid--CoA ligase 3	ACSL3	VILGQYNWLSYEDVFVR	17	Unmodified	0	0	0	2100.07	2;3	6.7382e-26	135.55	yes	no	301390000	64163000	48825000	56459000	44200000	65874000	21866000
O95573;B2RBE0;B3KN05;B3KMA6;Q6PIM8;H7BYZ7	Long-chain-fatty-acid--CoA ligase 3	ACSL3	VLSEAAISASLEK	13	Unmodified	0	0	0	1316.72	2	0.0005586	58.626	yes	no	622290000	110250000	131920000	132690000	29095000	101110000	117230000
O95573;B2RBE0;B3KN05;B3KMA6;H7C260	Long-chain-fatty-acid--CoA ligase 3	ACSL3	VSEMSSFQR	9	Unmodified	0	0	0	1069.49	2	0.00037422	79.986	yes	no	978240000	156860000	155570000	177470000	154070000	183250000	151020000
O95573;B2RBE0;B3KN05;B3KMA6;H7C260	Long-chain-fatty-acid--CoA ligase 3	ACSL3	VSEMSSFQR	9	Oxidation (M)	0	1	0	1085.48	2	0.009495	44.425	yes	no	75191000	14676000	0	17102000	12092000	19470000	11850000
O95573;B2RBE0;B3KN05;B3KMA6;Q6PIM8;H7BYZ7	Long-chain-fatty-acid--CoA ligase 3	ACSL3	WLCTGDIGEFEPDGCLK	17	Unmodified	0	0	0	1995.87	2;3	4.8773e-53	181.51	yes	no	901740000	141430000	166230000	189850000	121060000	158150000	125010000
O95573;B2RBE0;B3KN05;B3KMA6;Q6PIM8;H7BYZ7;O60488-2;O60488;Q8TAF6;B4DH39	Long-chain-fatty-acid--CoA ligase 3;Long-chain-fatty-acid--CoA ligase 4	ACSL3;ACSL4;FACL4	LQAGEYVSLGK	11	Unmodified	0	0	0	1163.62	2	0.00062148	75.819	no	no	511960000	0	190330000	212870000	0	0	108760000
O95573;B2RBE0;B3KN05;B3KMA6;Q6PIM8;O60488-2;O60488;Q8TAF6;B4DH39	Long-chain-fatty-acid--CoA ligase 3;Long-chain-fatty-acid--CoA ligase 4	ACSL3;ACSL4;FACL4	LSPEPWTPETGLVTDAFK	18	Unmodified	0	0	0	1986.99	2;3	7.2993e-19	117.78	no	no	2585400000	410500000	448860000	467200000	396710000	475130000	386960000
O60488-2;O60488;B4DH39;H0Y9A0	Long-chain-fatty-acid--CoA ligase 4	ACSL4	MMLSGGAPLSPQTHR	15	Unmodified	0	0	0	1581.78	3	0.00064282	48.527	yes	no	163190000	0	33926000	51235000	32053000	17228000	28746000
O60488-2;O60488;Q8TAF6;B4DH39;D6RF95;D6RD96;D6RFW9;D6RDA8	Long-chain-fatty-acid--CoA ligase 4	ACSL4;FACL4	AKPTSDKPGSPYR	13	Unmodified	0	0	2	1402.72	3	0.0017214	54.276	yes	no	25316000	3035700	8141400	0	5499500	3743600	4895800
O60488-2;O60488;Q8TAF6;B4DH39;H0Y9A0	Long-chain-fatty-acid--CoA ligase 4	ACSL4;FACL4	ALLGGNVR	8	Unmodified	0	0	0	798.471	2	0.039264	37.558	yes	no	346030000	73587000	63490000	74041000	51457000	40139000	43316000
O60488-2;O60488;Q8TAF6;B4DH39;H0Y9A0	Long-chain-fatty-acid--CoA ligase 4	ACSL4;FACL4	DWQEGGYTINDKPNPR	16	Unmodified	0	0	1	1888.87	3	6.3009e-11	97.235	yes	no	154650000	24476000	38945000	37634000	20954000	20689000	11955000
O60488-2;O60488;Q8TAF6;B4DH39	Long-chain-fatty-acid--CoA ligase 4	ACSL4;FACL4	EAVVHGLNESEASYLITSVELLESK	25	Unmodified	0	0	0	2716.38	3	8.483e-49	151.06	yes	no	603820000	104370000	130910000	130700000	74774000	98326000	64739000
O60488-2;O60488;Q8TAF6;D6RF95;D6RD96;D6RFW9;D6RDA8	Long-chain-fatty-acid--CoA ligase 4	ACSL4;FACL4	EILSEENEMQPNGK	14	Unmodified	0	0	0	1616.74	2	2.753e-28	157.5	yes	no	239130000	47227000	60823000	64695000	32289000	34097000	0
O60488-2;O60488;Q8TAF6;B4DH39;H0Y9A0	Long-chain-fatty-acid--CoA ligase 4	ACSL4;FACL4	GEIVIGGQNISMGYFK	16	Unmodified	0	0	0	1711.86	2	5.5015e-05	66.826	yes	no	141820000	28376000	21119000	37748000	18140000	16553000	19881000
O60488-2;O60488;Q8TAF6;B4DH39	Long-chain-fatty-acid--CoA ligase 4	ACSL4;FACL4	GVEGTWVDICNNPAMEAEILK	21	Unmodified	0	0	0	2345.1	2	1.4172e-25	124.2	yes	no	217900000	39688000	52146000	46922000	29126000	22078000	27945000
O60488-2;O60488;Q8TAF6;B4DH39;H0Y9A0	Long-chain-fatty-acid--CoA ligase 4	ACSL4;FACL4	GYDAPLCNLLLFK	13	Unmodified	0	0	0	1522.79	2	7.1655e-05	76.326	yes	no	335710000	112240000	114730000	108740000	0	0	0
O60488-2;O60488;Q8TAF6;B4DH39	Long-chain-fatty-acid--CoA ligase 4	ACSL4;FACL4	HIIYVDNK	8	Unmodified	0	0	0	1000.53	2	0.0074197	60.478	yes	no	26441000	26441000	0	0	0	0	0
O60488-2;O60488;Q8TAF6;B4DH39	Long-chain-fatty-acid--CoA ligase 4	ACSL4;FACL4	IGYSSPLTLSDQSSK	15	Unmodified	0	0	0	1581.79	2	0.0018484	46.873	yes	no	420930000	89368000	84229000	110420000	57640000	50470000	28802000
O60488-2;O60488;Q8TAF6;D6RF95;D6RD96;D6RFW9;D6RDA8	Long-chain-fatty-acid--CoA ligase 4	ACSL4;FACL4	LILGNYK	7	Unmodified	0	0	0	819.485	2	0.019818	54.787	yes	no	314720000	81586000	81955000	84535000	61094000	5545200	0
O60488-2;O60488;Q8TAF6;B4DH39;H0Y9A0	Long-chain-fatty-acid--CoA ligase 4	ACSL4;FACL4	LKDWQEGGYTINDKPNPR	18	Unmodified	0	0	2	2130.05	2;3	8.2899e-34	141.18	yes	no	259980000	39575000	58493000	69989000	30670000	28577000	32677000
O60488-2;O60488;Q8TAF6;B4DH39	Long-chain-fatty-acid--CoA ligase 4	ACSL4;FACL4	NCPLIDNICAFAK	13	Unmodified	0	0	0	1534.73	2	0.0011185	54.068	yes	no	103250000	23311000	25302000	34556000	20079000	0	0
O60488-2;O60488;Q8TAF6;B4DH39	Long-chain-fatty-acid--CoA ligase 4	ACSL4;FACL4	SDQSYVISFVVPNQK	15	Unmodified	0	0	0	1709.86	3	0.0042976	38.808	yes	no	77409000	25695000	17903000	4586300	29224000	0	0
O60488-2;O60488;Q8TAF6;B4DH39;H0Y9A0	Long-chain-fatty-acid--CoA ligase 4	ACSL4;FACL4	TAEDYSVDENGQR	13	Unmodified	0	0	0	1482.62	2	6.5265e-27	148.13	yes	no	235230000	37097000	46363000	64611000	25482000	29297000	32376000
O60488-2;O60488;Q8TAF6;B4DH39	Long-chain-fatty-acid--CoA ligase 4	ACSL4;FACL4	TALLDISCVK	10	Unmodified	0	0	0	1118.6	2	0.027339	37.995	yes	no	285260000	138360000	146900000	0	0	0	0
O60488-2;O60488;Q8TAF6;D6RF95	Long-chain-fatty-acid--CoA ligase 4	ACSL4;FACL4	VNNFGSGLTALGLK	14	Unmodified	0	0	0	1389.76	2	0.0084213	40.211	yes	no	36857000	14470000	0	15365000	0	0	7021900
O60488-2;O60488;Q8TAF6;B4DH39	Long-chain-fatty-acid--CoA ligase 4	ACSL4;FACL4	WFCTGDIGEFHPDGCLQIIDR	21	Unmodified	0	0	0	2535.13	3	8.9044e-09	88.872	yes	no	384990000	87808000	84006000	105650000	53054000	54471000	0
O60488-2;O60488;Q8TAF6;D6RF95;D6RD96	Long-chain-fatty-acid--CoA ligase 4	ACSL4;FACL4	WMNYLEVNR	9	Unmodified	0	0	0	1223.58	2	5.962e-05	103.55	yes	no	255860000	55338000	55850000	53764000	35635000	26309000	28965000
O60488-2;O60488;Q8TAF6;B4DH39;D6RF95	Long-chain-fatty-acid--CoA ligase 4	ACSL4;FACL4	YNFPLVTLYATLGK	14	Unmodified	0	0	0	1598.87	2	9.2584e-05	63.29	yes	no	56032000	0	0	19156000	15311000	10863000	10702000
Q9ULC5-4;Q9ULC5;Q9ULC5-3	Long-chain-fatty-acid--CoA ligase 5	ACSL5	ADIAMVICDTPQK	13	Unmodified	0	0	0	1460.7	2	2.6007e-05	84.297	yes	no	207600000	28804000	27481000	35867000	41967000	35445000	38035000
Q9ULC5-4;Q9ULC5;Q9ULC5-3	Long-chain-fatty-acid--CoA ligase 5	ACSL5	GLAVSDNGPCLGYR	14	Unmodified	0	0	0	1477.7	2	1.6328e-22	142.83	yes	no	102520000	25787000	27637000	22684000	0	26410000	0
Q9ULC5-4;Q9ULC5;Q9ULC5-3;B4DX30	Long-chain-fatty-acid--CoA ligase 5	ACSL5	GYLKDPEK	8	Unmodified	0	0	1	948.492	2	0.092215	51.193	yes	no	103900000	0	0	26555000	22878000	24069000	30397000
Q9ULC5-4;Q9ULC5;Q9ULC5-3;B4DX30	Long-chain-fatty-acid--CoA ligase 5	ACSL5	IVQAVVYSCGAR	12	Unmodified	0	0	0	1321.68	2	1.886e-06	93.623	yes	no	72405000	0	0	0	28016000	25297000	19092000
Q9ULC5-4;Q9ULC5;Q9ULC5-3	Long-chain-fatty-acid--CoA ligase 5	ACSL5	NNDLTSCCFSDAK	13	Unmodified	0	0	0	1530.61	2	8.6859e-07	95.981	yes	no	104130000	16432000	15321000	20207000	17712000	14216000	20242000
Q9ULC5-4;Q9ULC5;Q9ULC5-3	Long-chain-fatty-acid--CoA ligase 5	ACSL5	SGIEILSLYDAENLGK	16	Unmodified	0	0	0	1720.89	2	0.0012874	46.873	yes	no	206990000	0	65792000	59748000	0	81447000	0
Q9ULC5-4;Q9ULC5;Q9ULC5-3;B4DX30	Long-chain-fatty-acid--CoA ligase 5	ACSL5	SSLVGVVVPDTDVLPSFAAK	20	Unmodified	0	0	0	2000.08	2;3	4.7231e-12	97.271	yes	no	349130000	57026000	48086000	59245000	61156000	63431000	60190000
Q9ULC5-4;Q9ULC5;Q9ULC5-3;B4DX30	Long-chain-fatty-acid--CoA ligase 5	ACSL5	TQEALDSDGWLHTGDIGR	18	Unmodified	0	0	0	1969.91	2;3	3.4742e-18	106.75	yes	no	255800000	36741000	39469000	42308000	41533000	57085000	38663000
Q9ULC5-4;Q9ULC5;Q9ULC5-3;B4DX30	Long-chain-fatty-acid--CoA ligase 5	ACSL5	TQIDSLYEHIQD	12	Unmodified	0	0	0	1460.68	2	8.3608e-07	100.69	yes	no	105000000	18416000	17801000	0	0	33495000	35285000
Q9ULC5-4;Q9ULC5;Q9ULC5-3	Long-chain-fatty-acid--CoA ligase 5	ACSL5	VIILMDPFDDDLK	13	Unmodified	0	0	0	1532.78	2	0.002703	49.298	yes	no	321550000	49057000	51403000	45271000	58264000	57500000	60051000
Q9ULC5-4;Q9ULC5;Q9ULC5-3	Long-chain-fatty-acid--CoA ligase 5	ACSL5	VIILMDPFDDDLKQR	15	Unmodified	0	0	1	1816.94	3	4.7084e-07	89.26	yes	no	94328000	25356000	24575000	24942000	7073800	12381000	0
Q9ULC5-4;Q9ULC5;Q9ULC5-3;B4DX30	Long-chain-fatty-acid--CoA ligase 5	ACSL5	VIVTGAAPMSTSVMTFFR	18	Unmodified	0	0	0	1913.97	2	0.00019998	58.693	yes	no	27313000	0	0	27313000	0	0	0
Q9ULC5-4;Q9ULC5;Q9ULC5-3;B4DX30;P33121-2;P33121;A8K9T3;E7EPM6;B4E0R0;P33121-3;B7Z3Z9;H0Y9U7	Long-chain-fatty-acid--CoA ligase 5;Long-chain-fatty-acid--CoA ligase 1	ACSL5;ACSL1	LAQGEYIAPEK	11	Unmodified	0	0	0	1217.63	2	0.00017661	75.088	no	no	645160000	93131000	96563000	118590000	118170000	111770000	106930000
Q9ULC5-4;Q9ULC5;Q9ULC5-3;B4DX30;P33121-2;P33121;A8K9T3;E7EPM6;B4E0R0;P33121-3;B7Z3Z9;H0Y9U7	Long-chain-fatty-acid--CoA ligase 5;Long-chain-fatty-acid--CoA ligase 1	ACSL5;ACSL1	WLPNGTLK	8	Unmodified	0	0	0	927.518	2	0.0097348	52.482	no	no	242790000	0	42434000	44692000	54170000	50571000	50919000
Q53FZ2;E7ETR5;B4DJK7;H3BSM0;A8K2Q7;Q53FZ2-2;H3BV29	Acyl-coenzyme A synthetase ACSM3, mitochondrial	ACSM3	FEPTSILQTLSK	12	Unmodified	0	0	0	1362.74	2	1.1754e-06	98.407	yes	no	150240000	22769000	26930000	23499000	29586000	25099000	22360000
Q53FZ2;E7ETR5;B4DJK7;H3BSM0;A8K2Q7;Q53FZ2-2;H3BV29	Acyl-coenzyme A synthetase ACSM3, mitochondrial	ACSM3	HCVSAGEPITPDVTEK	16	Unmodified	0	0	0	1738.82	2;3	1.6449e-22	125.86	yes	no	76194000	9470800	8583600	0	19560000	15402000	23178000
Q53FZ2;E7ETR5;B4DJK7;H3BSM0	Acyl-coenzyme A synthetase ACSM3, mitochondrial	ACSM3	IGPFEVENALNEHPSVAESAVVSSPDPIR	29	Unmodified	0	0	0	3059.52	3	1.5596e-22	105.61	yes	no	38840000	0	0	0	38840000	0	0
Q53FZ2;E7ETR5;B4DJK7;H3BSM0;A8K2Q7;H3BUF2	Acyl-coenzyme A synthetase ACSM3, mitochondrial	ACSM3	KVEFIQELPK	10	Unmodified	0	0	1	1229.7	2	0.0012576	74.077	yes	no	155980000	22504000	24121000	24072000	33790000	25954000	25536000
Q53FZ2;E7ETR5;B4DJK7;H3BSM0;A8K2Q7;Q53FZ2-2;H3BV29	Acyl-coenzyme A synthetase ACSM3, mitochondrial	ACSM3	MLVQNDITSYK	11	Unmodified	0	0	0	1310.65	2	0.00025894	71.153	yes	no	0	0	0	0	0	0	0
Q53FZ2;A8K2Q7;Q53FZ2-2;H3BVD5;H3BR33;H3BT38	Acyl-coenzyme A synthetase ACSM3, mitochondrial	ACSM3	TATPQNFSNYESMK	14	Unmodified	0	0	0	1616.71	2	0.00010444	68.168	yes	no	109820000	21375000	0	23249000	20917000	19545000	24730000
Q53FZ2;E7ETR5;B4DJK7;H3BSM0;A8K2Q7;Q53FZ2-2;H3BVD5	Acyl-coenzyme A synthetase ACSM3, mitochondrial	ACSM3	TGTVLIPGTTQLTQK	15	Unmodified	0	0	0	1556.88	2	0.00077857	53.168	yes	no	146260000	20977000	18940000	29091000	24157000	24860000	28239000
Q53FZ2;E7ETR5;B4DJK7;H3BSM0;A8K2Q7;Q53FZ2-2;H3BVD5;V9H1E0	Acyl-coenzyme A synthetase ACSM3, mitochondrial	ACSM3	VPEWWLANVACLR	13	Unmodified	0	0	0	1612.82	3	0.0055318	41.295	yes	no	5503300	0	0	0	0	5503300	0
Q562L9		ACT	TFYNELR	7	Unmodified	0	0	0	941.461	2	0.010453	77.058	yes	yes	4337500000	790180000	813690000	884140000	566080000	674810000	608630000
Q53GK6;Q53G76;P60709;B4E335;Q53G99;G5E9R0;E7EVS6;C9JZR7;C9JTX5;C9JUM1;B4DW52	Actin, cytoplasmic 1;Actin, cytoplasmic 1, N-terminally processed	ACTB	DDDIAALVVDNGSGMCK	17	Acetyl (Protein N-term);Oxidation (M)	1	1	0	1836.79	2	1.5411e-51	174.39	no	no	2114700000	351650000	364560000	377590000	291220000	390740000	338930000
Q53GK6;Q53G76;P60709;B4E335;Q53G99;G5E9R0;E7EVS6;C9JZR7;C9JTX5;C9JUM1;B4DW52	Actin, cytoplasmic 1;Actin, cytoplasmic 1, N-terminally processed	ACTB	DDDIAALVVDNGSGMCK	17	Acetyl (Protein N-term)	1	0	0	1820.79	2;3	8.356e-56	186.77	no	no	16374000000	2563100000	2558400000	2571500000	3019400000	2862000000	2799500000
Q53GK6;Q53G76;P60709;B4E335;Q53G99;G5E9R0;E7EVS6;C9JZR7;C9JTX5;C9JUM1;B4DW52	Actin, cytoplasmic 1;Actin, cytoplasmic 1, N-terminally processed	ACTB	DDDIAALVVDNGSGMCK	17	Unmodified	0	0	0	1778.78	2	0.00067755	55.437	no	no	11597000	11597000	0	0	0	0	0
Q53GK6;Q53G76;P60709;B4E335;Q53G99;G5E9R0;E7EVS6;C9JZR7;C9JTX5;C9JUM1;B4DW52	Actin, cytoplasmic 1;Actin, cytoplasmic 1, N-terminally processed	ACTB	DDDIAALVVDNGSGMCKAGFAGDDAPR	27	Acetyl (Protein N-term)	1	0	1	2778.22	2	4.7239e-07	61.488	no	no	0	0	0	0	0	0	0
Q53GK6;Q53G76;P60709;B4E335;Q53G99;Q8WVW5;G5E9R0;E7EVS6;A1E282;Q562Z7;Q562Y6;Q562X9;Q562N8;Q562N0;Q562L5;Q562R8;Q562P0;Q562S0;Q562U2;Q562N6;Q562N4;Q562L6;Q562V5;Q562P9;Q562Z6;P63261;B4E3A4;B4DVQ0;I3L1U9;I3L4N8;I3L3R2;J3KT65;K7EM38;B4DW52;Q562L9	Actin, cytoplasmic 1;Actin, cytoplasmic 1, N-terminally processed;Actin, cytoplasmic 2;Actin, cytoplasmic 2, N-terminally processed	ACTB;ACT;ACTG1	VAPEEHPVLLTEAPLNPK	18	Unmodified	0	0	0	1953.06	2;3	1.0238e-75	204.05	no	no	134030000000	22330000000	24151000000	24361000000	20285000000	22276000000	20627000000
Q53GK6;Q53G76;P60709;B4E335;Q53G99;Q8WVW5;G5E9R0;E7EVS6;A1E282;Q562Z7;Q562Y6;Q562X9;Q562N8;Q562N0;Q562L5;Q562R8;Q562P0;Q562U2;Q562N6;Q562N4;Q562L6;Q562V5;Q562Z6;P63261;B4E3A4;B4DVQ0;I3L1U9;I3L4N8;I3L3R2;J3KT65;B4DW52;Q562L9	Actin, cytoplasmic 1;Actin, cytoplasmic 1, N-terminally processed;Actin, cytoplasmic 2;Actin, cytoplasmic 2, N-terminally processed	ACTB;ACT;ACTG1	VAPEEHPVLLTEAPLNPKANR	21	Unmodified	0	0	1	2294.24	3;4	2.0018e-12	98.443	no	no	778590000	154990000	141540000	148170000	99300000	120250000	114350000
Q53GK6;Q53G76;P60709;B4E335;Q53G99;Q8WVW5;G5E9R0;E7EVS6;C9JZR7;A1E282;C9JUM1;Q562Z7;Q562Y6;Q562X9;Q562N8;Q562N0;Q562L5;Q562S0;Q562U2;Q562N6;Q562N4;Q562L6;Q562P9;Q562Y8;Q562N2;Q562M5;Q562M3;Q562X1;Q562W2;Q562U0;Q562T8;Q562R0;Q562Q6;Q562P8;P63261;B4E3A4;B4DVQ0;I3L1U9;I3L4N8;I3L3R2;J3KT65;K7EM38;P68032;A8K3K1;P68133;B7Z6P1;Q5T8M8;A6NL76;Q7Z7J6;B4DW52;P0CG39;Q6S8J3;A5A3E0	Actin, cytoplasmic 1;Actin, cytoplasmic 1, N-terminally processed;Actin, cytoplasmic 2;Actin, cytoplasmic 2, N-terminally processed;Actin, alpha cardiac muscle 1;Actin, alpha skeletal muscle;POTE ankyrin domain family member J;POTE ankyrin domain family member E;POTE ankyrin domain family member F	ACTB;ACT;ACTG1;ACTC1;ACTA1;POTEJ;POTEE;POTEF	IWHHTFYNELR	11	Unmodified	0	0	0	1514.74	2;3	7.2728e-09	118.9	no	no	56259000000	10752000000	10989000000	13741000000	5917600000	6771400000	8088100000
Q53GK6;Q53G76;P60709;B4E335;Q53G99;Q8WVW5;G5E9R0;E7EVS6;Q5T8M7;B3KUD3;C9JZR7;A1E282;C9JTX5;C9JUM1;P63261;B4E3A4;B4DVQ0;I3L1U9;I3L4N8;I3L3R2;J3KT65;K7EM38;P68032;A8K3K1;P68133;B7Z6P1;Q5T8M8;A6NL76;Q7Z7J6;F8WB63;B8ZZJ2;P63267;P62736;B4DUI8;B3KW67;C9JFL5;F6UVQ4;B7Z6I1	Actin, cytoplasmic 1;Actin, cytoplasmic 1, N-terminally processed;Actin, cytoplasmic 2;Actin, cytoplasmic 2, N-terminally processed;Actin, alpha cardiac muscle 1;Actin, alpha skeletal muscle;Actin, gamma-enteric smooth muscle;Actin, aortic smooth muscle	ACTB;ACTA1;ACTG1;ACTC1;ACTG2;ACTA2	DSYVGDEAQSK	11	Unmodified	0	0	0	1197.52	1;2	2.7491e-28	250.75	no	no	84540000000	12449000000	15584000000	16124000000	11994000000	13320000000	15070000000
Q53GK6;Q53G76;P60709;B4E335;Q53G99;Q8WVW5;G5E9R0;E7EVS6;Q5T8M7;B3KUD3;C9JZR7;A1E282;C9JTX5;C9JUM1;P63261;B4E3A4;B4DVQ0;I3L1U9;I3L4N8;I3L3R2;J3KT65;K7EM38;P68032;A8K3K1;P68133;B7Z6P1;Q5T8M8;A6NL76;Q7Z7J6;F8WB63;B8ZZJ2;P63267;P62736;B4DUI8;B3KW67;C9JFL5;F6UVQ4;B7Z6I1	Actin, cytoplasmic 1;Actin, cytoplasmic 1, N-terminally processed;Actin, cytoplasmic 2;Actin, cytoplasmic 2, N-terminally processed;Actin, alpha cardiac muscle 1;Actin, alpha skeletal muscle;Actin, gamma-enteric smooth muscle;Actin, aortic smooth muscle	ACTB;ACTA1;ACTG1;ACTC1;ACTG2;ACTA2	DSYVGDEAQSKR	12	Unmodified	0	0	1	1353.62	2;3	1.2435e-18	145.14	no	no	1475200000	187360000	231250000	284050000	252800000	267930000	251810000
Q53GK6;Q53G76;P60709;B4E335;Q53G99;Q8WVW5;G5E9R0;E7EVS6;Q5T8M7;B3KUD3;C9JZR7;A1E282;C9JTX5;C9JUM1;P63261;B4E3A4;B4DVQ0;I3L1U9;I3L3R2;J3KT65;K7EM38;P68032;A8K3K1;P68133;B7Z6P1;Q5T8M8;A6NL76;Q7Z7J6;F8WB63;B8ZZJ2;P63267;P62736;Q13707;B3KW67;C9JFL5;F6UVQ4;B7Z6I1;Q562R1	Actin, cytoplasmic 1;Actin, cytoplasmic 1, N-terminally processed;Actin, cytoplasmic 2;Actin, cytoplasmic 2, N-terminally processed;Actin, alpha cardiac muscle 1;Actin, alpha skeletal muscle;Actin, gamma-enteric smooth muscle;Actin, aortic smooth muscle;Beta-actin-like protein 2	ACTB;ACTA1;ACTG1;ACTC1;ACTG2;ACTA2;ACTBL2	HQGVMVGMGQK	11	2 Oxidation (M)	0	2	0	1202.55	2;3	0.00026164	54.259	no	no	222390000	47910000	50691000	41150000	45544000	0	37099000
Q53GK6;Q53G76;P60709;B4E335;Q53G99;Q8WVW5;G5E9R0;E7EVS6;Q5T8M7;B3KUD3;C9JZR7;A1E282;C9JTX5;C9JUM1;P63261;B4E3A4;B4DVQ0;I3L1U9;I3L3R2;J3KT65;K7EM38;P68032;A8K3K1;P68133;B7Z6P1;Q5T8M8;A6NL76;Q7Z7J6;F8WB63;B8ZZJ2;P63267;P62736;Q13707;B3KW67;C9JFL5;F6UVQ4;B7Z6I1;Q562R1	Actin, cytoplasmic 1;Actin, cytoplasmic 1, N-terminally processed;Actin, cytoplasmic 2;Actin, cytoplasmic 2, N-terminally processed;Actin, alpha cardiac muscle 1;Actin, alpha skeletal muscle;Actin, gamma-enteric smooth muscle;Actin, aortic smooth muscle;Beta-actin-like protein 2	ACTB;ACTA1;ACTG1;ACTC1;ACTG2;ACTA2;ACTBL2	HQGVMVGMGQK	11	Oxidation (M)	0	1	0	1186.56	2	1.488e-07	112.83	no	no	6192500000	2517200000	2843400000	175050000	279400000	201240000	176230000
Q53GK6;Q53G76;P60709;B4E335;Q53G99;Q8WVW5;G5E9R0;E7EVS6;Q5T8M7;B3KUD3;C9JZR7;A1E282;C9JTX5;C9JUM1;P63261;B4E3A4;B4DVQ0;I3L1U9;I3L3R2;J3KT65;K7EM38;P68032;A8K3K1;P68133;B7Z6P1;Q5T8M8;A6NL76;Q7Z7J6;F8WB63;B8ZZJ2;P63267;P62736;Q13707;B3KW67;C9JFL5;F6UVQ4;B7Z6I1;Q562R1	Actin, cytoplasmic 1;Actin, cytoplasmic 1, N-terminally processed;Actin, cytoplasmic 2;Actin, cytoplasmic 2, N-terminally processed;Actin, alpha cardiac muscle 1;Actin, alpha skeletal muscle;Actin, gamma-enteric smooth muscle;Actin, aortic smooth muscle;Beta-actin-like protein 2	ACTB;ACTA1;ACTG1;ACTC1;ACTG2;ACTA2;ACTBL2	HQGVMVGMGQK	11	Unmodified	0	0	0	1170.56	1;2	9.8035e-13	156.48	no	no	46148000000	6018000000	9725900000	9783900000	5523000000	6568400000	8529200000
Q53GK6;Q53G76;P60709;B4E335;Q53G99;Q8WVW5;G5E9R0;E7EVS6;Q5T8M7;B3KUD3;C9JZR7;A1E282;C9JTX5;C9JUM1;P63261;B4E3A4;B4DVQ0;I3L1U9;I3L4N8;I3L3R2;J3KT65;K7EM38;P68032;A8K3K1;P68133;B7Z6P1;Q5T8M8;A6NL76;Q7Z7J6;F8WB63;B8ZZJ2;P0CG39;Q6S8J3;A5A3E0;P63267;P62736;Q13707;B4DUI8;B3KW67;C9JFL5;F6UVQ4;B7Z6I1	Actin, cytoplasmic 1;Actin, cytoplasmic 1, N-terminally processed;Actin, cytoplasmic 2;Actin, cytoplasmic 2, N-terminally processed;Actin, alpha cardiac muscle 1;Actin, alpha skeletal muscle;POTE ankyrin domain family member J;POTE ankyrin domain family member E;POTE ankyrin domain family member F;Actin, gamma-enteric smooth muscle;Actin, aortic smooth muscle	ACTB;ACTA1;ACTG1;ACTC1;ACTG2;POTEJ;POTEE;POTEF;ACTA2	RGILTLK	7	Unmodified	0	0	1	799.528	2	0.060851	56.122	no	no	12071000000	1813500000	2799900000	2762500000	1389300000	1579700000	1726200000
Q53GK6;Q53G76;P60709;B4E335;Q53G99;Q8WVW5;G5E9R0;E7EVS6;Q5T8M7;B3KUD3;C9JZR7;A1E282;C9JTX5;C9JUM1;F8WCH0;P63261;B4E3A4;B4DVQ0;I3L1U9;I3L4N8;I3L3R2;J3KT65;K7EM38;P68032;A8K3K1;P68133;B7Z6P1;Q5T8M8;A6NL76;Q7Z7J6;P63267-2;F8WB63;B8ZZJ2;B4DW52;Q6S8J3;A5A3E0;P63267;P62736;Q13707;B3KW67;C9JFL5;F6UVQ4;B7Z6I1	Actin, cytoplasmic 1;Actin, cytoplasmic 1, N-terminally processed;Actin, cytoplasmic 2;Actin, cytoplasmic 2, N-terminally processed;Actin, alpha cardiac muscle 1;Actin, alpha skeletal muscle;Actin, gamma-enteric smooth muscle;POTE ankyrin domain family member E;POTE ankyrin domain family member F;Actin, aortic smooth muscle	ACTB;ACTA1;ACTG2;ACTG1;ACTC1;POTEE;POTEF;ACTA2	AVFPSIVGR	9	Unmodified	0	0	0	944.544	2	0.00051228	76.679	no	no	72593000000	11728000000	12995000000	13089000000	10985000000	11910000000	11886000000
Q53GK6;Q53G76;P60709;B4E335;Q53G99;Q8WVW5;G5E9R0;E7EVS6;Q5T8M7;B3KUD3;C9JZR7;A1E282;C9JTX5;C9JUM1;F8WCH0;P63261;B4E3A4;B4DVQ0;I3L1U9;I3L4N8;I3L3R2;J3KT65;K7EM38;P68032;A8K3K1;P68133;B7Z6P1;Q5T8M8;A6NL76;Q7Z7J6;P63267-2;F8WB63;B8ZZJ2;B4DW52;P0CG39;Q6S8J3;A5A3E0;P63267;P62736;Q13707;B3KW67;C9JFL5;F6UVQ4;B7Z6I1	Actin, cytoplasmic 1;Actin, cytoplasmic 1, N-terminally processed;Actin, cytoplasmic 2;Actin, cytoplasmic 2, N-terminally processed;Actin, alpha cardiac muscle 1;Actin, alpha skeletal muscle;Actin, gamma-enteric smooth muscle;POTE ankyrin domain family member J;POTE ankyrin domain family member E;POTE ankyrin domain family member F;Actin, aortic smooth muscle	ACTB;ACTA1;ACTG2;ACTG1;ACTC1;POTEJ;POTEE;POTEF;ACTA2	AGFAGDDAPR	10	Unmodified	0	0	0	975.441	1;2	6.1384e-05	136.8	no	no	102990000000	14840000000	18777000000	21467000000	14399000000	15586000000	17925000000
Q53GK6;Q53G76;P60709;B4E335;Q53G99;Q8WVW5;B3KWQ3;Q6PJ43;B7ZAP6;Q96FU6;A4UCT3;A5GZ75;Q96DE1;F1BXA6;P63261;B4E3A4;B4DVQ0;B4DW52;V9HVZ7	Actin, cytoplasmic 1;Actin, cytoplasmic 1, N-terminally processed;Actin, cytoplasmic 2;Actin, cytoplasmic 2, N-terminally processed	ACTB;ACTG1	CPEALFQPSFLGMESCGIHETTFNSIMK	28	2 Oxidation (M)	0	2	0	3262.44	3	3.7998e-09	64.583	no	no	495670000	80213000	94569000	94699000	90079000	53858000	82251000
Q53GK6;Q53G76;P60709;B4E335;Q53G99;Q8WVW5;B3KWQ3;Q6PJ43;B7ZAP6;Q96FU6;A4UCT3;A5GZ75;Q96DE1;F1BXA6;P63261;B4E3A4;B4DVQ0;B4DW52;V9HVZ7	Actin, cytoplasmic 1;Actin, cytoplasmic 1, N-terminally processed;Actin, cytoplasmic 2;Actin, cytoplasmic 2, N-terminally processed	ACTB;ACTG1	CPEALFQPSFLGMESCGIHETTFNSIMK	28	Oxidation (M)	0	1	0	3246.45	2;3;4	1.1736e-31	128.06	no	no	14942000000	2688700000	2622600000	2889700000	2032800000	2393100000	2314600000
Q53GK6;Q53G76;P60709;B4E335;Q53G99;Q8WVW5;B3KWQ3;Q6PJ43;B7ZAP6;Q96FU6;A4UCT3;A5GZ75;Q96DE1;F1BXA6;P63261;B4E3A4;B4DVQ0;B4DW52;V9HVZ7	Actin, cytoplasmic 1;Actin, cytoplasmic 1, N-terminally processed;Actin, cytoplasmic 2;Actin, cytoplasmic 2, N-terminally processed	ACTB;ACTG1	CPEALFQPSFLGMESCGIHETTFNSIMK	28	Unmodified	0	0	0	3230.45	2;3;4	7.2152e-153	243.28	no	no	47981000000	7575900000	9050600000	9074600000	7191500000	7851800000	7236200000
Q53GK6;Q53G76;P60709;B4E335;Q53G99;Q8WVW5;B3KWQ3;Q6PJ43;B7ZAP6;Q96FU6;A4UCT3;A5GZ75;Q96DE1;F1BXA6;P63261;B4E3A4;B4DVQ0;B4DW52;V9HVZ7;Q9UE89	Actin, cytoplasmic 1;Actin, cytoplasmic 1, N-terminally processed;Actin, cytoplasmic 2;Actin, cytoplasmic 2, N-terminally processed	ACTB;ACTG1	DLYANTVLSGGTTMYPGIADR	21	Oxidation (M)	0	1	0	2230.06	2;3	9.6075e-90	197.85	no	no	9724500000	1709100000	1692700000	1624800000	1496500000	1569000000	1632300000
Q53GK6;Q53G76;P60709;B4E335;Q53G99;Q8WVW5;B3KWQ3;Q6PJ43;B7ZAP6;Q96FU6;A4UCT3;A5GZ75;Q96DE1;F1BXA6;P63261;B4E3A4;B4DVQ0;B4DW52;V9HVZ7;Q9UE89	Actin, cytoplasmic 1;Actin, cytoplasmic 1, N-terminally processed;Actin, cytoplasmic 2;Actin, cytoplasmic 2, N-terminally processed	ACTB;ACTG1	DLYANTVLSGGTTMYPGIADR	21	Unmodified	0	0	0	2214.06	2;3	6.169e-176	247.89	no	no	28188000000	4999000000	4929000000	4418700000	4627300000	4652800000	4561400000
Q53GK6;Q53G76;P60709;B4E335;Q53G99;Q8WVW5;B3KWQ3;Q6PJ43;B7ZAP6;P63261;B4E3A4;B4DVQ0;I3L1U9;I3L4N8;B4DW52;V9HVZ7	Actin, cytoplasmic 1;Actin, cytoplasmic 1, N-terminally processed;Actin, cytoplasmic 2;Actin, cytoplasmic 2, N-terminally processed	ACTB;ACTG1	GYSFTTTAER	10	Unmodified	0	0	0	1131.52	2	1.7706e-06	107.79	no	no	53774000000	8841600000	9980700000	11527000000	6939500000	7792300000	8693300000
Q53GK6;Q53G76;P60709;B4E335;Q53G99;Q8WVW5;B3KWQ3;Q6PJ43;B7ZAP6;Q96FU6;A4UCT3;A5GZ75;Q96DE1;F1BXA6;P63261;B4E3A4;B4DVQ0;B4DW52;V9HVZ7;Q9UE89	Actin, cytoplasmic 1;Actin, cytoplasmic 1, N-terminally processed;Actin, cytoplasmic 2;Actin, cytoplasmic 2, N-terminally processed	ACTB;ACTG1	KDLYANTVLSGGTTMYPGIADR	22	Oxidation (M)	0	1	1	2358.15	2;3	4.1793e-89	196.37	no	no	4452900000	778990000	756940000	867900000	633980000	664080000	750950000
Q53GK6;Q53G76;P60709;B4E335;Q53G99;Q8WVW5;B3KWQ3;Q6PJ43;B7ZAP6;Q96FU6;A4UCT3;A5GZ75;Q96DE1;F1BXA6;P63261;B4E3A4;B4DVQ0;B4DW52;V9HVZ7;Q9UE89	Actin, cytoplasmic 1;Actin, cytoplasmic 1, N-terminally processed;Actin, cytoplasmic 2;Actin, cytoplasmic 2, N-terminally processed	ACTB;ACTG1	KDLYANTVLSGGTTMYPGIADR	22	Unmodified	0	0	1	2342.16	2;3	1.2429e-244	332.17	no	no	20608000000	3573800000	3438500000	3376800000	3282300000	3422000000	3515100000
Q53GK6;Q53G76;P60709;B4E335;Q53G99;Q8WVW5;G5E9R0;E7EVS6;C9JZR7;A1E282;C9JUM1;P63261;B4E3A4;B4DVQ0;I3L1U9;I3L4N8;I3L3R2;J3KT65;K7EM38	Actin, cytoplasmic 1;Actin, cytoplasmic 1, N-terminally processed;Actin, cytoplasmic 2;Actin, cytoplasmic 2, N-terminally processed	ACTB;ACTG1	YPIEHGIVTNWDDMEK	16	Unmodified	0	0	0	1945.89	2;3	8.9666e-52	204.05	no	no	5751700000	953750000	1021500000	1067200000	917070000	953920000	838280000
Q53GK6;Q53G76;P60709;B4E335;Q53G99;Q8WVW5;G5E9R0;E7EVS6;C9JZR7;A1E282;C9JUM1;P63261;B4E3A4;B4DVQ0;I3L1U9;I3L4N8;I3L3R2;J3KT65;K7EM38	Actin, cytoplasmic 1;Actin, cytoplasmic 1, N-terminally processed;Actin, cytoplasmic 2;Actin, cytoplasmic 2, N-terminally processed	ACTB;ACTG1	YPIEHGIVTNWDDMEK	16	Oxidation (M)	0	1	0	1961.88	2	1.3895e-06	85.982	no	no	0	0	0	0	0	0	0
Q53GK6;Q53G76;P60709;Q53G99;Q8WVW5;B3KWQ3;Q6PJ43;B7ZAP6;Q562Z7;Q562Y6;Q562X9;Q562N8;Q562N0;Q562L5;A0AUL6;Q562R8;Q562P0;Q562S0;Q562U2;Q562Y8;Q562N2;Q562M5;Q562M3;Q562Z6;P63261;B4E3A4;I3L1U9;I3L4N8;B4DW52;Q562L9	Actin, cytoplasmic 1;Actin, cytoplasmic 1, N-terminally processed;Actin, cytoplasmic 2;Actin, cytoplasmic 2, N-terminally processed	ACTB;ACTG1;ACT	TTGIVMDSGDGVTHTVPIYEGYALPHAILR	30	Oxidation (M)	0	1	0	3198.6	3;4	1.2453e-28	117.83	no	no	8300900000	1355400000	1732900000	1750700000	1408500000	1694600000	358900000
Q53GK6;Q53G76;P60709;Q53G99;Q8WVW5;B3KWQ3;Q6PJ43;B7ZAP6;Q562Z7;Q562Y6;Q562X9;Q562N8;Q562N0;Q562L5;A0AUL6;Q562R8;Q562P0;Q562S0;Q562U2;Q562Y8;Q562N2;Q562M5;Q562M3;Q562Z6;P63261;B4E3A4;I3L1U9;I3L4N8;B4DW52;Q562L9	Actin, cytoplasmic 1;Actin, cytoplasmic 1, N-terminally processed;Actin, cytoplasmic 2;Actin, cytoplasmic 2, N-terminally processed	ACTB;ACTG1;ACT	TTGIVMDSGDGVTHTVPIYEGYALPHAILR	30	Unmodified	0	0	0	3182.61	2;3;4;5	0	345.8	no	no	56940000000	9150400000	10480000000	10708000000	8682800000	10026000000	7892200000
Q53GK6;Q53G76;P60709;B4E335;Q53G99;Q8WVW5;B3KWQ3;Q6PJ43;B7ZAP6;Q5T8M7;B3KUD3;Q96FU6;A4UCT3;A5GZ75;Q96DE1;F1BXA6;P63261;B4E3A4;B4DVQ0;P68032;A8K3K1;P68133;B7Z6P1;Q5T8M8;A6NL76;Q7Z7J6;P63267-2;B3KPP5;B4DW52;P63267;P62736;Q13707;B4DUI8;Q9UE89	Actin, cytoplasmic 1;Actin, cytoplasmic 1, N-terminally processed;Actin, cytoplasmic 2;Actin, cytoplasmic 2, N-terminally processed;Actin, alpha cardiac muscle 1;Actin, alpha skeletal muscle;Actin, gamma-enteric smooth muscle;Actin, aortic smooth muscle	ACTB;ACTG1;ACTA1;ACTC1;ACTG2;ACTA2	EITALAPSTMK	11	Oxidation (M)	0	1	0	1176.61	2	5.8035e-05	86.463	no	no	17270000000	2935200000	3174600000	3315400000	2358000000	2719800000	2766900000
Q53GK6;Q53G76;P60709;B4E335;Q53G99;Q8WVW5;B3KWQ3;Q6PJ43;B7ZAP6;Q5T8M7;B3KUD3;Q96FU6;A4UCT3;A5GZ75;Q96DE1;F1BXA6;P63261;B4E3A4;B4DVQ0;P68032;A8K3K1;P68133;B7Z6P1;Q5T8M8;A6NL76;Q7Z7J6;P63267-2;B3KPP5;B4DW52;P63267;P62736;Q13707;B4DUI8;Q9UE89	Actin, cytoplasmic 1;Actin, cytoplasmic 1, N-terminally processed;Actin, cytoplasmic 2;Actin, cytoplasmic 2, N-terminally processed;Actin, alpha cardiac muscle 1;Actin, alpha skeletal muscle;Actin, gamma-enteric smooth muscle;Actin, aortic smooth muscle	ACTB;ACTG1;ACTA1;ACTC1;ACTG2;ACTA2	EITALAPSTMK	11	Unmodified	0	0	0	1160.61	1;2	5.4767e-06	93.345	no	no	69374000000	11649000000	12070000000	12648000000	10494000000	11622000000	10892000000
Q53GK6;Q53G76;P60709;B4E335;Q53G99;Q8WVW5;B3KWQ3;Q6PJ43;B7ZAP6;Q5T8M7;B3KUD3;Q96FU6;A4UCT3;A5GZ75;Q96DE1;F1BXA6;P63261;B4E3A4;B4DVQ0;P68032;A8K3K1;P68133;B7Z6P1;Q5T8M8;A6NL76;Q7Z7J6;P63267-2;B3KPP5;B4DW52;P63267;P62736;Q13707;B4DUI8;Q9UE89	Actin, cytoplasmic 1;Actin, cytoplasmic 1, N-terminally processed;Actin, cytoplasmic 2;Actin, cytoplasmic 2, N-terminally processed;Actin, alpha cardiac muscle 1;Actin, alpha skeletal muscle;Actin, gamma-enteric smooth muscle;Actin, aortic smooth muscle	ACTB;ACTG1;ACTA1;ACTC1;ACTG2;ACTA2	EITALAPSTMKIK	13	Unmodified	0	0	1	1401.79	3	0.061673	31.071	no	no	198300000	35583000	38174000	35709000	29388000	30807000	28640000
Q53GK6;Q53G76;P60709;B4E335;Q8WVW5;B3KWQ3;Q6PJ43;B7ZAP6;Q5T8M7;B3KUD3;Q96FU6;A4UCT3;A5GZ75;Q96DE1;F1BXA6;P63261;B4E3A4;B4DVQ0;P68032;A8K3K1;P68133;B7Z6P1;Q5T8M8;A6NL76;Q7Z7J6;P63267-2;B3KPP5;B4DW52;P63267;P62736;Q13707;B4DUI8;Q9UE89	Actin, cytoplasmic 1;Actin, cytoplasmic 1, N-terminally processed;Actin, cytoplasmic 2;Actin, cytoplasmic 2, N-terminally processed;Actin, alpha cardiac muscle 1;Actin, alpha skeletal muscle;Actin, gamma-enteric smooth muscle;Actin, aortic smooth muscle	ACTB;ACTG1;ACTA1;ACTC1;ACTG2;ACTA2	MQKEITALAPSTMK	14	Unmodified	0	0	1	1547.81	2;3	1.0206e-05	78.69	no	no	182850000	55868000	46916000	9441000	32021000	0	38609000
Q53GK6;Q53G76;P60709;B4E335;Q53G99;Q8WVW5;B3KWQ3;Q6PJ43;B7ZAP6;Q5T8M7;B3KUD3;A0AUL6;P63261;B4E3A4;I3L1U9;I3L4N8;P68032;A8K3K1;P68133;B7Z6P1;P63267-2;B4DW52;P63267;P62736;Q13707;B4DUI8;B3KW67;Q562R1;V9HVZ7;K4EQ44;K4ENJ5	Actin, cytoplasmic 1;Actin, cytoplasmic 1, N-terminally processed;Actin, cytoplasmic 2;Actin, cytoplasmic 2, N-terminally processed;Actin, alpha cardiac muscle 1;Actin, alpha skeletal muscle;Actin, gamma-enteric smooth muscle;Actin, aortic smooth muscle;Beta-actin-like protein 2	ACTB;ACTG1;ACTA1;ACTC1;ACTG2;ACTA2;ACTBL2	DLTDYLMK	8	Oxidation (M)	0	1	0	1013.47	2	0.012481	52.482	no	no	4487700000	873700000	750580000	808540000	647760000	706240000	700840000
Q53GK6;Q53G76;P60709;B4E335;Q53G99;Q8WVW5;B3KWQ3;Q6PJ43;B7ZAP6;Q5T8M7;B3KUD3;A0AUL6;P63261;B4E3A4;I3L1U9;I3L4N8;P68032;A8K3K1;P68133;B7Z6P1;P63267-2;B4DW52;P63267;P62736;Q13707;B4DUI8;B3KW67;Q562R1;V9HVZ7;K4EQ44;K4ENJ5	Actin, cytoplasmic 1;Actin, cytoplasmic 1, N-terminally processed;Actin, cytoplasmic 2;Actin, cytoplasmic 2, N-terminally processed;Actin, alpha cardiac muscle 1;Actin, alpha skeletal muscle;Actin, gamma-enteric smooth muscle;Actin, aortic smooth muscle;Beta-actin-like protein 2	ACTB;ACTG1;ACTA1;ACTC1;ACTG2;ACTA2;ACTBL2	DLTDYLMK	8	Unmodified	0	0	0	997.479	1;2	0.0042118	65.246	no	no	44751000000	7764800000	7709600000	7550200000	7126400000	7122100000	7477700000
Q53GK6;Q53G76;P60709;B4E335;Q53G99;Q8WVW5;B3KWQ3;Q6PJ43;B7ZAP6;Q5T8M7;B3KUD3;A0AUL6;P63261;B4E3A4;I3L1U9;I3L4N8;P68032;A8K3K1;P68133;B7Z6P1;P63267-2;B4DW52;P63267;P62736;Q13707;B4DUI8;B3KW67;Q562R1;V9HVZ7;K4EQ44;K4ENJ5	Actin, cytoplasmic 1;Actin, cytoplasmic 1, N-terminally processed;Actin, cytoplasmic 2;Actin, cytoplasmic 2, N-terminally processed;Actin, alpha cardiac muscle 1;Actin, alpha skeletal muscle;Actin, gamma-enteric smooth muscle;Actin, aortic smooth muscle;Beta-actin-like protein 2	ACTB;ACTG1;ACTA1;ACTC1;ACTG2;ACTA2;ACTBL2	DLTDYLMKILTER	13	Unmodified	0	0	1	1609.84	2;3	1.0381e-13	122.64	no	no	149800000	27206000	31124000	36697000	14064000	29569000	11139000
Q53GK6;Q53G76;P60709;B4E335;Q53G99;Q8WVW5;B3KWQ3;Q6PJ43;B7ZAP6;Q5T8M7;B3KUD3;Q96FU6;A4UCT3;A5GZ75;Q96DE1;F1BXA6;P63261;B4E3A4;B4DVQ0;P68032;A8K3K1;P68133;B7Z6P1;Q5T8M8;A6NL76;P63267-2;B3KPP5;B4DW52;Q6S8J3;A5A3E0;G8FSY7;P63267;P62736;Q13707;B4DUI8;B3KW67;Q562R1;V9HVZ7;K4EQ44;K4ENJ5	Actin, cytoplasmic 1;Actin, cytoplasmic 1, N-terminally processed;Actin, cytoplasmic 2;Actin, cytoplasmic 2, N-terminally processed;Actin, alpha cardiac muscle 1;Actin, alpha skeletal muscle;Actin, gamma-enteric smooth muscle;POTE ankyrin domain family member E;POTE ankyrin domain family member F;Actin, aortic smooth muscle;Beta-actin-like protein 2	ACTB;ACTG1;ACTA1;ACTC1;ACTG2;POTEE;POTEF;ACTA2;ACTBL2	SYELPDGQVITIGNER	16	Unmodified	0	0	0	1789.88	1;2;3	2.2058e-63	220.69	no	no	51288000000	7699400000	9866200000	8965500000	7319600000	7872300000	9564800000
Q53GK6;Q53G76;P60709;B4E335;Q53G99;Q8WVW5;B3KWQ3;Q6PJ43;B7ZAP6;Q96FU6;A4UCT3;A5GZ75;P63261;B4E3A4;B4DVQ0;I3L4N8;B4DW52;Q6S8J3;G8FSY7;V9HVZ7	Actin, cytoplasmic 1;Actin, cytoplasmic 1, N-terminally processed;Actin, cytoplasmic 2;Actin, cytoplasmic 2, N-terminally processed;POTE ankyrin domain family member E	ACTB;ACTG1;POTEE	EKLCYVALDFEQEMATAASSSSLEK	25	Unmodified	0	0	1	2806.3	3	0.00030183	42.791	no	no	0	0	0	0	0	0	0
Q53GK6;Q53G76;P60709;B4E335;Q53G99;Q8WVW5;B3KWQ3;Q6PJ43;B7ZAP6;Q96FU6;A4UCT3;A5GZ75;P63261;B4E3A4;B4DVQ0;I3L4N8;B4DW52;Q6S8J3;G8FSY7;V9HVZ7	Actin, cytoplasmic 1;Actin, cytoplasmic 1, N-terminally processed;Actin, cytoplasmic 2;Actin, cytoplasmic 2, N-terminally processed;POTE ankyrin domain family member E	ACTB;ACTG1;POTEE	LCYVALDFEQEMATAASSSSLEK	23	Unmodified	0	0	0	2549.17	2;3;4	5.4905e-179	283.01	no	no	28128000000	5477300000	6422400000	5581800000	3553600000	2737800000	4355200000
Q53GK6;Q53G76;P60709;B4E335;Q53G99;Q8WVW5;B3KWQ3;Q6PJ43;B7ZAP6;Q96FU6;A4UCT3;A5GZ75;P63261;B4E3A4;B4DVQ0;I3L4N8;B4DW52;Q6S8J3;G8FSY7;V9HVZ7	Actin, cytoplasmic 1;Actin, cytoplasmic 1, N-terminally processed;Actin, cytoplasmic 2;Actin, cytoplasmic 2, N-terminally processed;POTE ankyrin domain family member E	ACTB;ACTG1;POTEE	LCYVALDFEQEMATAASSSSLEK	23	Oxidation (M)	0	1	0	2565.16	2;3	7.3362e-29	120.33	no	no	593020000	119340000	21582000	197420000	134070000	96474000	24142000
Q53GK6;Q53G76;P60709;B4E335;Q53G99;Q8WVW5;B3KWQ3;Q6PJ43;B7ZAP6;Q96FU6;Q96DE1;P63261;B4E3A4;B4DVQ0;B4DW52;P0CG39;Q6S8J3;A5A3E0;V9HVZ7	Actin, cytoplasmic 1;Actin, cytoplasmic 1, N-terminally processed;Actin, cytoplasmic 2;Actin, cytoplasmic 2, N-terminally processed;POTE ankyrin domain family member J;POTE ankyrin domain family member E;POTE ankyrin domain family member F	ACTB;ACTG1;POTEJ;POTEE;POTEF	QEYDESGPSIVHR	13	Unmodified	0	0	0	1515.7	1;2;3	1.5782e-45	209.19	no	no	68924000000	10490000000	11464000000	14889000000	9711900000	10681000000	11688000000
Q562R1	Beta-actin-like protein 2	ACTBL2	KDLYANTVLSGGSTMYPGIADR	22	Oxidation (M)	0	1	1	2344.14	2	0.0046375	43.841	yes	yes	0	0	0	0	0	0	0
Q562R1	Beta-actin-like protein 2	ACTBL2	VAPDEHPILLTEAPLNPK	18	Unmodified	0	0	0	1953.06	3;4	0.045058	22.051	yes	yes	301580000	0	113200000	16188000	97571000	65234000	9386800
P68032;A8K3K1;P68133;B7Z6P1;Q5T8M8;A6NL76;Q7Z7J6;F8WB63;B8ZZJ2;P63267;P62736;Q13707;B4DUI8;B3KW67;C9JFL5;F6UVQ4;B7Z6I1	Actin, alpha cardiac muscle 1;Actin, alpha skeletal muscle;Actin, gamma-enteric smooth muscle;Actin, aortic smooth muscle	ACTC1;ACTA1;ACTG2;ACTA2	GILTLKYPIEHGIITNWDDMEK	22	Unmodified	0	0	1	2585.32	3;4	0.040059	26.5	no	no	13686000	0	0	13686000	0	0	0
P68032;A8K3K1;P68133;B7Z6P1;Q5T8M8;A6NL76;Q7Z7J6;F8WB63;B8ZZJ2;P63267;P62736;Q13707;B4DUI8;B3KW67;C9JFL5;F6UVQ4;B7Z6I1	Actin, alpha cardiac muscle 1;Actin, alpha skeletal muscle;Actin, gamma-enteric smooth muscle;Actin, aortic smooth muscle	ACTC1;ACTA1;ACTG2;ACTA2	YPIEHGIITNWDDMEK	16	Unmodified	0	0	0	1959.9	2;3	1.4684e-58	209.6	no	no	59015000000	9612600000	11347000000	11110000000	7998000000	9313100000	9633900000
P68032;A8K3K1;P68133;B7Z6P1;Q5T8M8;A6NL76;Q7Z7J6;F8WB63;B8ZZJ2;P63267;P62736;Q13707;B4DUI8;B3KW67;C9JFL5;F6UVQ4;B7Z6I1	Actin, alpha cardiac muscle 1;Actin, alpha skeletal muscle;Actin, gamma-enteric smooth muscle;Actin, aortic smooth muscle	ACTC1;ACTA1;ACTG2;ACTA2	YPIEHGIITNWDDMEK	16	Oxidation (M)	0	1	0	1975.9	2;3	3.5551e-15	118.5	no	no	15977000000	3110300000	3027900000	965270000	2908000000	3132200000	2833100000
P68032;A8K3K1;P68133;Q5T8M8;A6NL76;Q7Z7J6;P63267-2;P63267;P62736;Q13707;B4DUI8;B3KW67;C9JFL5;F6UVQ4;B7Z6I1;Q562S2	Actin, alpha cardiac muscle 1;Actin, alpha skeletal muscle;Actin, gamma-enteric smooth muscle;Actin, aortic smooth muscle	ACTC1;ACTA1;ACTG2;ACTA2;ACT	VAPEEHPTLLTEAPLNPK	18	Unmodified	0	0	0	1955.04	3	7.2879e-06	69.979	no	no	284300000	47308000	54456000	49298000	51713000	44230000	37291000
P68032;A8K3K1;P63267-2;B3KPP5;P63267;P62736;B4DUI8;B3KW67	Actin, alpha cardiac muscle 1;Actin, gamma-enteric smooth muscle;Actin, aortic smooth muscle	ACTC1;ACTG2;ACTA2	DLYANNVLSGGTTMYPGIADR	21	Unmodified	0	0	0	2227.06	2	0.023832	31.926	no	no	0	0	0	0	0	0	0
P63261;B4E3A4;B4DVQ0;I3L1U9;I3L4N8;I3L3R2;J3KT65;K7EM38	Actin, cytoplasmic 2;Actin, cytoplasmic 2, N-terminally processed	ACTG1	EEEIAALVIDNGSGMCK	17	Acetyl (Protein N-term);Oxidation (M)	1	1	0	1892.85	2	1.1929e-46	165.89	yes	no	1506900000	261950000	242300000	304460000	201710000	239520000	256960000
P63261;B4E3A4;B4DVQ0;I3L1U9;I3L4N8;I3L3R2;J3KT65;K7EM38	Actin, cytoplasmic 2;Actin, cytoplasmic 2, N-terminally processed	ACTG1	EEEIAALVIDNGSGMCK	17	Acetyl (Protein N-term)	1	0	0	1876.85	2	2.0084e-78	230.38	yes	no	13280000000	2055800000	2320300000	2485400000	1932700000	2239500000	2246200000
P63261;B4E3A4;B4DVQ0;I3L1U9;I3L4N8;I3L3R2;J3KT65;K7EM38	Actin, cytoplasmic 2;Actin, cytoplasmic 2, N-terminally processed	ACTG1	MEEEIAALVIDNGSGMCK	18	Acetyl (Protein N-term)	1	0	0	2007.9	2	6.8072e-06	78.674	yes	no	0	0	0	0	0	0	0
P63267;P62736;Q13707;B4DUI8;B3KW67;C9JFL5;F6UVQ4;B7Z6I1;Q562S2	Actin, gamma-enteric smooth muscle;Actin, aortic smooth muscle	ACTG2;ACTA2;ACT	IWHHSFYNELR	11	Unmodified	0	0	0	1500.73	3	0.031378	32.254	yes	no	100550000	0	41694000	0	16057000	42800000	0
Q53FS0;O96019;O96019-2;D3DNS0	Actin-like protein 6A	ACTL6A	ELFQEMNIELVPPYMIASK	19	Unmodified	0	0	0	2251.13	2;3	4.7045e-34	139.11	yes	no	685530000	109490000	125210000	112240000	115210000	123260000	100120000
Q53FS0;O96019;O96019-2;H7C5S0	Actin-like protein 6A	ACTL6A	NGMVEDWDSFQAILDHTYK	19	Unmodified	0	0	0	2268.02	3	7.982e-05	57.366	yes	no	481500000	79499000	93462000	105530000	64586000	90402000	48022000
Q53FS0;O96019;O96019-2;Q6FI97;H7C5S0;C9JQT2	Actin-like protein 6A	ACTL6A;BAF53A	DDGSTLMEIDGDK	13	Unmodified	0	0	0	1394.59	2	0.00011988	72.891	yes	no	36682000	0	11577000	11016000	14089000	0	0
Q53FS0;O96019;O96019-2;Q6FI97;H7C5S0;C9JQT2	Actin-like protein 6A	ACTL6A;BAF53A	DDGSTLMEIDGDKGK	15	Unmodified	0	0	1	1579.7	2;3	2.7631e-06	89.389	yes	no	80731000	0	13391000	10277000	0	9608100	47455000
Q53FS0;O96019;O96019-2;Q6FI97;H7C5S0;C9JQT2	Actin-like protein 6A	ACTL6A;BAF53A	ENMEAISPLK	10	Unmodified	0	0	0	1130.56	2	0.0071941	46.73	yes	no	389840000	64835000	66598000	73106000	58316000	59629000	67359000
Q53FS0;O96019;O96019-2;Q6FI97;D3DNS0	Actin-like protein 6A	ACTL6A;BAF53A	LIANNTTVER	10	Unmodified	0	0	0	1129.61	2	0.0090485	43.297	yes	no	1290300000	0	0	0	0	0	1290300000
Q53FS0;O96019;O96019-2;Q6FI97;H7C5S0	Actin-like protein 6A	ACTL6A;BAF53A	LTELMFEHYNIPAFFLCK	18	Unmodified	0	0	0	2272.11	2	2.4028e-10	93.768	yes	no	0	0	0	0	0	0	0
Q53FS0;O96019;O96019-2;Q6FI97;H7C5S0	Actin-like protein 6A	ACTL6A;BAF53A	LTELMFEHYNIPAFFLCK	18	Oxidation (M)	0	1	0	2288.1	3	0.0005277	45.083	yes	no	21289000	11643000	0	0	0	9645600	0
Q53FS0;O96019;O96019-2;Q6FI97;H7C5S0;C9JQT2	Actin-like protein 6A	ACTL6A;BAF53A	QGGPTYYIDTNALR	14	Unmodified	0	0	0	1567.76	2	0.00047563	56.793	yes	no	317140000	45805000	51309000	61457000	64288000	48244000	46041000
Q53FS0;O96019;O96019-2;Q6FI97;H7C5S0	Actin-like protein 6A	ACTL6A;BAF53A	SEASLHPVLMSEAPWNTR	18	Unmodified	0	0	0	2023.98	2;3	4.9875e-65	174.59	yes	no	1321700000	195360000	275800000	276540000	159510000	221920000	192610000
Q53FS0;O96019;O96019-2;Q6FI97	Actin-like protein 6A	ACTL6A;BAF53A	STGLILDSGATHTTAIPVHDGYVLQQGIVK	30	Unmodified	0	0	0	3090.64	3;4	1.5102e-101	184	yes	no	2637900000	433870000	403100000	430690000	467500000	448710000	454000000
Q53FS0;O96019;Q6FI97;H7C5S0	Actin-like protein 6A	ACTL6A;BAF53A	VDFPTAIGMVVER	13	Unmodified	0	0	0	1432.74	2;3	0.00010392	72.321	yes	no	544540000	5649600	118470000	121480000	83660000	110980000	104290000
Q53FS0;O96019;Q6FI97;H7C5S0;O94805	Actin-like protein 6A;Actin-like protein 6B	ACTL6A;BAF53A;ACTL6B	AGYAGEDCPK	10	Unmodified	0	0	0	1066.44	2	0.0023533	56.548	yes	no	1252100000	174840000	220400000	245250000	158680000	199530000	253420000
Q53FS0;O96019;O96019-2;Q6FI97;D3DNS0;O94805	Actin-like protein 6A;Actin-like protein 6B	ACTL6A;BAF53A;ACTL6B	IPEGLFDPSNVK	12	Unmodified	0	0	0	1314.68	2	0.0003437	65.234	yes	no	543530000	95070000	85613000	88168000	101460000	88476000	84740000
Q53FS0;O96019;O96019-2;Q6FI97;O94805	Actin-like protein 6A;Actin-like protein 6B	ACTL6A;BAF53A;ACTL6B	TAVLTAFANGR	11	Unmodified	0	0	0	1119.6	2	0.00096628	61.344	yes	no	236020000	52250000	44528000	63060000	42179000	0	34003000
P12814	Alpha-actinin-1	ACTN1	ACLISLGYDIGNDPQGEAEFAR	22	Unmodified	0	0	0	2395.11	2;3	6.4903e-85	190.31	yes	yes	860490000	186460000	195670000	209710000	93081000	88196000	87376000
P12814;P12814-3;P12814-2;P12814-4;Q86TX4;G3V2N5;B4DRP5;G3V5M4;G3V380	Alpha-actinin-1	ACTN1	AGTQIENIEEDFRDGLK	17	Unmodified	0	0	1	1933.94	2;3	3.1047e-67	180.1	yes	no	1573900000	345150000	327270000	357050000	169450000	186420000	188560000
P12814;P12814-3;P12814-2;P12814-4;H9KV75;B7Z565;B4DFY0;B3KUX9;B7Z2W3;H7C5W8	Alpha-actinin-1	ACTN1	ATLPDADKER	10	Unmodified	0	0	1	1114.56	2	0.056807	47.844	yes	no	1487100000	331250000	336660000	394900000	127090000	128450000	168770000
P12814;P12814-3;P12814-2;P12814-4;H9KV75;B7Z565;Q86TX4;G3V2N5;B4DRP5;G3V2W4	Alpha-actinin-1	ACTN1	DDPLTNLNTAFDVAEK	16	Unmodified	0	0	0	1761.84	2;3	1.1975e-42	179.81	yes	no	538940000	115030000	242040000	126690000	8839200	46339000	0
P12814;P12814-3;P12814-2;P12814-4;H9KV75;B7Z565;Q86TX4;G3V2N5;B4DRP5;G3V2W4;G3V2X9	Alpha-actinin-1	ACTN1	DGLGFCALIHR	11	Unmodified	0	0	0	1257.63	3	0.00076431	55.046	yes	no	572620000	109010000	154530000	109600000	62274000	73017000	64187000
P12814;P12814-3;B7Z2W3;A1L0V1	Alpha-actinin-1	ACTN1	DHSGTLGPEEFK	12	Unmodified	0	0	0	1315.6	2;3	2.6842e-46	193.49	yes	no	2006500000	386050000	495930000	540020000	182530000	182600000	219390000
P12814;P12814-3;P12814-2;P12814-4;H9KV75;B7Z565;B4DFY0;B3KUX9;A1L0V1;H0YJW3	Alpha-actinin-1	ACTN1	ETADTDTADQVMASFK	16	Unmodified	0	0	0	1728.75	2;3	4.5113e-47	194.77	yes	no	903810000	172100000	243880000	214610000	74683000	100660000	97861000
P12814;P12814-3;P12814-2;P12814-4;H9KV75;B7Z565;B4DFY0;B3KUX9;A1L0V1;H0YJW3	Alpha-actinin-1	ACTN1	ETADTDTADQVMASFK	16	Oxidation (M)	0	1	0	1744.75	2	3.4543e-05	77.191	yes	no	0	0	0	0	0	0	0
P12814;P12814-3;P12814-2;P12814-4;H9KV75;B7Z565;B4DFY0;B3KUX9;B7Z2W3;H7C5W8;A1L0V1;H0YJW3;H0YJ11;Q5ZEZ4	Alpha-actinin-1	ACTN1	GISQEQMNEFR	11	Oxidation (M)	0	1	0	1353.6	2	1.9278e-12	152.64	yes	no	321260000	80281000	83500000	72455000	25739000	30229000	29060000
P12814;P12814-3;P12814-2;P12814-4;H9KV75;B7Z565;B4DFY0;B3KUX9;B7Z2W3;H7C5W8;A1L0V1;H0YJW3;H0YJ11;Q5ZEZ4	Alpha-actinin-1	ACTN1	GISQEQMNEFR	11	Unmodified	0	0	0	1337.6	2	1.4116e-07	107.06	yes	no	2083800000	403100000	480240000	539760000	189570000	230230000	240900000
P12814;P12814-3;P12814-2;P12814-4;H9KV75;B7Z565;Q86TX4;G3V2N5;B4DRP5;G3V2W4;G3V2X9	Alpha-actinin-1	ACTN1	HRPELIDYGK	10	Unmodified	0	0	1	1226.64	2;3	0.00045546	87.184	yes	no	3685000000	948710000	944410000	642930000	444130000	397450000	307380000
P12814;P12814-3;P12814-2;P12814-4;H9KV75;B7Z565;Q86TX4;B4DFY0;B3KUX9;B7Z2W3;H7C5W8	Alpha-actinin-1	ACTN1	ICDQWDNLGALTQK	14	Unmodified	0	0	0	1660.79	2;3	4.0555e-28	156.17	yes	no	1229400000	305930000	263220000	252850000	117510000	144090000	145750000
P12814;P12814-3;P12814-2;P12814-4;H9KV75;B7Z565;B4DFY0;B3KUX9;B7Z2W3;H7C5W8;A1L0V1;H0YJW3;H0YJ11;Q5ZEZ4	Alpha-actinin-1	ACTN1	IDQLEGDHQLIQEALIFDNK	20	Unmodified	0	0	0	2338.18	2;3	1.0499e-147	277.48	yes	no	4254800000	870820000	998790000	1021300000	401100000	514960000	447810000
P12814;P12814-3;P12814-2;P12814-4;H9KV75;B7Z565;B4DFY0;B3KUX9;B7Z2W3;A1L0V1;H0YJW3;H0YJ11	Alpha-actinin-1	ACTN1	ISIEMHGTLEDQLSHLR	17	Unmodified	0	0	0	1977.99	2;4	9.9469e-48	168.42	yes	no	1671300000	507760000	388650000	265080000	204980000	168200000	136650000
P12814;P12814-3;P12814-2;P12814-4;H9KV75;B7Z565;B4DFY0;B3KUX9;B7Z2W3;A1L0V1;H0YJW3;H0YJ11	Alpha-actinin-1	ACTN1	ISIEMHGTLEDQLSHLR	17	Oxidation (M)	0	1	0	1993.99	3;4	0.00016367	55.546	yes	no	131180000	46645000	27606000	26046000	0	12620000	18268000
P12814;P12814-3;P12814-2;P12814-4;H9KV75;B7Z565;B4DFY0;B3KUX9;B7Z2W3;H7C5W8	Alpha-actinin-1	ACTN1	IVQTYHVNMAGTNPYTTITPQEINGK	26	Unmodified	0	0	0	2889.43	3	1.2069e-16	95.519	yes	no	343020000	67718000	74279000	80573000	38068000	45098000	37280000
P12814;P12814-3;P12814-2;P12814-4;H9KV75;B7Z565;Q86TX4;G3V2N5;B4DRP5;G3V2W4	Alpha-actinin-1	ACTN1	KDDPLTNLNTAFDVAEK	17	Unmodified	0	0	1	1889.94	2;3	4.1947e-56	192.66	yes	no	1024400000	276630000	308410000	356260000	29920000	21137000	32029000
P12814;P12814-3;P12814-2;P12814-4;H9KV75;B7Z565;B4DFY0;B3KUX9;B7Z2W3;H7C5W8	Alpha-actinin-1	ACTN1	LAILGIHNEVSK	12	Unmodified	0	0	0	1292.75	2;3	0.00039491	79.492	yes	no	3318200000	905130000	983510000	1003300000	125960000	140660000	159690000
P12814;P12814-3;P12814-2;P12814-4;H9KV75;B7Z565;Q86TX4;B4DFY0;B3KUX9;B7Z2W3;H7C5W8;H0YJ11	Alpha-actinin-1	ACTN1	LLETIDQLYLEYAK	14	Unmodified	0	0	0	1710.91	2;3	5.0799e-22	139.3	yes	no	1614000000	428740000	312610000	339780000	193060000	189760000	150070000
P12814;P12814-3;P12814-2;P12814-4;H9KV75;B7Z565;Q86TX4	Alpha-actinin-1	ACTN1	LSNRPAFMPSEGR	13	Unmodified	0	0	1	1460.72	2;3	0.0012101	68.044	yes	no	2707000000	532900000	646220000	678470000	256180000	313920000	279290000
P12814;P12814-3;P12814-2;P12814-4	Alpha-actinin-1	ACTN1	MDHYDSQQTNDYMQPEEDWDR	21	Acetyl (Protein N-term)	1	0	0	2744.04	2	3.0589e-156	234.36	yes	no	0	0	0	0	0	0	0
P12814;P12814-3;P12814-2;P12814-4	Alpha-actinin-1	ACTN1	MDHYDSQQTNDYMQPEEDWDR	21	Acetyl (Protein N-term);Oxidation (M)	1	1	0	2760.03	2	8.7834e-46	150.36	yes	no	0	0	0	0	0	0	0
P12814;P12814-3;P12814-2;P12814-4;H9KV75;B7Z565;Q86TX4;G3V2N5;B4DRP5;G3V2W4	Alpha-actinin-1	ACTN1	MLDAEDIVGTARPDEK	16	Oxidation (M)	0	1	1	1774.84	2;3	2.1402e-05	70.784	yes	no	168200000	55204000	41905000	48509000	16750000	5832400	0
P12814;P12814-3;P12814-2;P12814-4;H9KV75;B7Z565;Q86TX4;G3V2N5;B4DRP5;G3V2W4	Alpha-actinin-1	ACTN1	MLDAEDIVGTARPDEK	16	Unmodified	0	0	1	1758.85	2;3	1.679e-33	151.39	yes	no	3333600000	777310000	761550000	824160000	318350000	312380000	339860000
P12814;P12814-3;P12814-2;P12814-4;H9KV75;B7Z565;Q86TX4	Alpha-actinin-1	ACTN1	MVSDINNAWGCLEQVEK	17	Oxidation (M)	0	1	0	2007.9	2	6.6041e-31	134.93	yes	no	99113000	53883000	0	45230000	0	0	0
P12814;P12814-3;P12814-2;P12814-4;H9KV75;B7Z565;Q86TX4	Alpha-actinin-1	ACTN1	MVSDINNAWGCLEQVEK	17	Unmodified	0	0	0	1991.91	2;3	3.2054e-69	212.95	yes	no	1298100000	258700000	288090000	320410000	136810000	161860000	132200000
P12814;P12814-3;P12814-2;P12814-4;H9KV75;Q86TX4;G3V2N5;B4DRP5;G3V2W4;G3V2X9	Alpha-actinin-1	ACTN1	NVNIQNFHISWK	12	Unmodified	0	0	0	1498.77	3	0.00029343	60.509	yes	no	1814800000	419540000	420730000	458480000	164080000	181610000	170330000
P12814;P12814-3;P12814-2;P12814-4;H9KV75;B7Z565;B4DFY0;B3KUX9;A1L0V1;H0YJW3	Alpha-actinin-1	ACTN1	NYITMDELR	9	Unmodified	0	0	0	1153.54	2	0.0021835	60.064	yes	no	1474000000	318950000	351160000	346960000	129920000	168510000	158520000
P12814;P12814-3;P12814-2;P12814-4;H9KV75;B7Z565;B4DFY0;B3KUX9;B7Z2W3;A1L0V1;H0YJW3;H0YJ11	Alpha-actinin-1	ACTN1	QFGAQANVIGPWIQTK	16	Unmodified	0	0	0	1756.93	2	5.4392e-40	158.65	yes	no	499590000	102050000	109050000	113920000	49060000	65931000	59574000
P12814;P12814-3;P12814-2;P12814-4;H9KV75;B7Z565;Q86TX4;B4DFY0;B3KUX9;B7Z2W3;H7C5W8	Alpha-actinin-1	ACTN1	QKDYETATLSEIK	13	Unmodified	0	0	1	1524.77	2;3	8.7219e-28	169.17	yes	no	2254400000	477740000	521830000	591930000	194160000	210750000	257940000
P12814;P12814-3;P12814-2;P12814-4;H9KV75;B7Z565;B4DFY0;B3KUX9;B7Z2W3;A1L0V1;H0YJ11	Alpha-actinin-1	ACTN1	RDQALTEEHAR	11	Unmodified	0	0	1	1324.65	3	1.7239e-05	85.672	yes	no	29337000	7863400	5797700	7500700	0	3608700	4566500
P12814;P12814-3;P12814-2;P12814-4;H9KV75;B7Z565;B4DFY0;B3KUX9;B7Z2W3;H7C5W8;A1L0V1;H0YJW3;H0YJ11	Alpha-actinin-1	ACTN1	SIVNYKPK	8	Unmodified	0	0	1	947.544	2	0.095375	50.703	yes	no	844780000	175070000	286630000	284400000	98674000	0	0
P12814;P12814-3;P12814-2;P12814-4;H9KV75;B7Z565;Q86TX4;B4DFY0;B3KUX9;B7Z2W3;H7C5W8	Alpha-actinin-1	ACTN1	VEQIAAIAQELNELDYYDSPSVNAR	25	Unmodified	0	0	0	2807.36	2;3;4	2.727e-136	246	yes	no	1820100000	428750000	421140000	381360000	205650000	180400000	202780000
P12814;P12814-3;P12814-2;P12814-4;H9KV75;B7Z565;Q86TX4;G3V2N5;G3V2W4	Alpha-actinin-1	ACTN1	VLAVNQENEQLMEDYEK	17	Unmodified	0	0	0	2050.95	2;3	1.1239e-132	281.92	yes	no	1278500000	249230000	329710000	337860000	37230000	152890000	171550000
P12814;P12814-3;P12814-2;P12814-4;H9KV75;B7Z565;Q86TX4;G3V2N5;G3V2W4	Alpha-actinin-1	ACTN1	VLAVNQENEQLMEDYEK	17	Oxidation (M)	0	1	0	2066.95	2	4.4884e-22	119.47	yes	no	78981000	23883000	22923000	23020000	0	0	9155000
P12814;P12814-3;P12814-2;P12814-4;H9KV75;B7Z565;Q86TX4	Alpha-actinin-1	ACTN1	VPENTMHAMQQK	12	Unmodified	0	0	0	1412.65	2;3	7.6599e-22	180.61	yes	no	2673100000	490810000	509990000	962770000	232710000	255300000	221460000
P35609-2;P35609;B7Z4V1;P12814;P12814-3;P12814-2;P12814-4;Q86TX4;G3V2N5;B4DRP5;G3V5M4;G3V380	Alpha-actinin-2;Alpha-actinin-1	ACTN2;ACTN1	AGTQIENIEEDFR	13	Unmodified	0	0	0	1520.71	2	8.3015e-27	145	no	no	515020000	151800000	119060000	110090000	35414000	47379000	51275000
P35609-2;P35609;B7Z4V1;P12814;P12814-3;P12814-2;P12814-4;Q86TX4;G3V2N5;B4DRP5;G3V5M4;G3V380	Alpha-actinin-2;Alpha-actinin-1	ACTN2;ACTN1	KAGTQIENIEEDFR	14	Unmodified	0	0	1	1648.81	3	0.0028424	41.743	no	no	229380000	51840000	50763000	60967000	18429000	21384000	26001000
P35609-2;P35609;B7Z2N5;B7Z4V1;P12814;P12814-3;P12814-2;P12814-4;H9KV75;B7Z565;Q86TX4;G3V2N5;B4DRP5;G3V2W4;G3V5M4;G3V2X9;G3V2E8	Alpha-actinin-2;Alpha-actinin-1	ACTN2;ACTN1	LVSIGAEEIVDGNVK	15	Unmodified	0	0	0	1541.83	2	0.00020543	62.861	no	no	326420000	97788000	97736000	105880000	5938500	19085000	0
P35609-2;P35609;B7Z2N5;B7Z4P6;Q59FD9;B7Z4K1;P12814;P12814-3;P12814-2;P12814-4;H9KV75;B7Z565;Q86TX4;G3V2W4	Alpha-actinin-2;Alpha-actinin-1	ACTN2;ACTN1	TIPWLENR	8	Unmodified	0	0	0	1027.55	2	0.0082883	53.775	no	no	207260000	0	0	0	100540000	0	106720000
P35609-2;P35609;B7Z2N5;B7Z4P6;Q59FD9;B7Z4K1;Q4VAM3	Alpha-actinin-2	ACTN2;ACTN3	LASELLEWIR	10	Unmodified	0	0	0	1228.68	2	0.0005641	70.028	no	no	412500000	70471000	93738000	45555000	61874000	78171000	62693000
P35609-2;P35609;B7Z2N5;B7Z4P6;Q59FD9;B7Z4K1;Q4VAM3;B7Z4P8;Q4JCP9;P12814;P12814-3;P12814-2;P12814-4;H9KV75;B7Z565;B4DFY0;B3KUX9;B7Z2W3;H7C5W8;A1L0V1;H0YJW3;H0YJ11;Q5ZEZ4	Alpha-actinin-2;Alpha-actinin-1	ACTN2;ACTN3;ACTN1	ASFNHFDR	8	Unmodified	0	0	0	992.446	2	0.0078614	54.982	no	no	950520000	129700000	253820000	332980000	55981000	72606000	105430000
O43707;O43707-2;Q96BG6;O43707-3;F5GXS2	Alpha-actinin-4	ACTN4	ACLISLGYDVENDR	14	Unmodified	0	0	0	1623.76	2;3	7.311e-28	153.39	yes	no	8301300000	1385200000	1503500000	1482300000	1361700000	1269300000	1299300000
O43707;O43707-2;Q96BG6;O43707-3;F5GXS2	Alpha-actinin-4	ACTN4	ACLISLGYDVENDRQGEAEFNR	22	Unmodified	0	0	1	2555.17	3	0.00015766	45.885	yes	no	48655000	0	0	0	23306000	25349000	0
K7EJH8		ACTN4	AIMTYVSCFYHAFSGAQK	18	Unmodified	0	0	0	2079.95	3	0.00016682	54.103	yes	yes	42103000	8615000	5450600	14355000	0	13682000	0
O43707;O43707-2;Q96BG6;O43707-3;F5GXS2;H7C144	Alpha-actinin-4	ACTN4	ASFNHFDK	8	Unmodified	0	0	0	964.44	1;2	0.01045	51.528	yes	no	2678100000	58963000	128980000	1063100000	620770000	736270000	70008000
O43707;O43707-2;Q96BG6;O43707-3;F5GXS2	Alpha-actinin-4	ACTN4	ASFNHFDKDHGGALGPEEFK	20	Unmodified	0	0	1	2202.01	2;3;4;5	2.8197e-24	120.41	yes	no	18535000000	3284500000	3397000000	3722100000	2436300000	2922000000	2773100000
O43707;B4E337;B4DSX0;K7EJH8	Alpha-actinin-4	ACTN4	DDPVTNLNNAFEVAEK	16	Unmodified	0	0	0	1774.84	2;3	1.1293e-42	179.97	no	no	3045400000	910560000	484180000	517580000	312300000	396100000	424680000
O43707;B4E337;B4DSX0	Alpha-actinin-4	ACTN4	DGLAFNALIHR	11	Unmodified	0	0	0	1225.66	2;3	6.3857e-10	130.41	no	no	15554000000	2509300000	2625900000	2800200000	2551400000	2536200000	2531300000
O43707;O43707-2;Q96BG6;O43707-3;F5GXS2;H7C144	Alpha-actinin-4	ACTN4	DHALLEEQSK	10	Unmodified	0	0	0	1168.57	2	4.6796e-08	131.83	yes	no	1894000000	0	493000000	458350000	0	458320000	484320000
O43707;O43707-2;Q96BG6;O43707-3;F5GXS2	Alpha-actinin-4	ACTN4	DHGGALGPEEFK	12	Unmodified	0	0	0	1255.58	2;3	3.3259e-19	149.41	yes	no	5956700000	1012400000	1376600000	1515400000	468450000	490980000	1092800000
O43707;O43707-2;Q96BG6;B4E337	Alpha-actinin-4	ACTN4	DYETATLSDIK	11	Unmodified	0	0	0	1254.6	2	1.0031e-06	103.91	yes	no	6966800000	1214800000	1265900000	1339300000	973710000	1066200000	1106900000
O43707;O43707-2;Q96BG6;O43707-3;F5GXS2;H7C144	Alpha-actinin-4	ACTN4	EAILAIHK	8	Unmodified	0	0	0	893.533	2	0.0023542	77.282	yes	no	15351000000	2162900000	2834500000	3388300000	1756900000	2448900000	2759000000
O43707;O43707-2;Q96BG6;O43707-3;F5GXS2;H7C144	Alpha-actinin-4	ACTN4	ETTDTDTADQVIASFK	16	Unmodified	0	0	0	1740.81	2;3	1.2049e-42	179.79	yes	no	10170000000	1649500000	1945300000	2061600000	1493500000	1522200000	1498200000
O43707;O43707-2;Q96BG6;O43707-3;F5GXS2;H7C144	Alpha-actinin-4	ACTN4	GISQEQMQEFR	11	Oxidation (M)	0	1	0	1367.61	2	1.855e-06	104.07	yes	no	2052200000	473170000	437590000	269610000	287880000	293300000	290610000
O43707;O43707-2;Q96BG6;O43707-3;F5GXS2;H7C144	Alpha-actinin-4	ACTN4	GISQEQMQEFR	11	Unmodified	0	0	0	1351.62	2	1.128e-17	188.28	yes	no	12235000000	2275900000	2319000000	2682400000	1459000000	1812400000	1686700000
O43707;O43707-2;Q96BG6;B4E337	Alpha-actinin-4	ACTN4	HRDYETATLSDIK	13	Unmodified	0	0	1	1547.76	2;3	3.7356e-26	151.99	yes	no	11253000000	1543900000	2408100000	2455900000	1188400000	1677400000	1979200000
O43707;B4E337;B4DSX0;K7EJH8	Alpha-actinin-4	ACTN4	HRPELIEYDK	10	Unmodified	0	0	1	1298.66	2;3	4.0029e-07	140.24	no	no	20825000000	3390300000	3244400000	2597100000	3472800000	3445500000	4674700000
O43707;O43707-2;Q96BG6;O43707-3;F5GXS2;H7C144	Alpha-actinin-4	ACTN4	IAESNHIK	8	Unmodified	0	0	0	910.487	2	0.033953	38.776	yes	no	29912000	0	4957700	5653900	5576600	7682400	6041400
O43707;O43707-2;Q96BG6;O43707-3;F5GXS2	Alpha-actinin-4	ACTN4	ICDQWDALGSLTHSR	15	Unmodified	0	0	0	1757.82	2;3	5.2163e-40	171.78	yes	no	16784000000	2768000000	3308100000	3329300000	2303700000	2607700000	2467600000
O43707;O43707-2;Q96BG6;O43707-3;F5GXS2;H7C144	Alpha-actinin-4	ACTN4	IMSLVDPNHSGLVTFQAFIDFMSR	24	Oxidation (M)	0	1	0	2740.34	3	1.336e-20	117.62	yes	no	255250000	59041000	0	66769000	68671000	60773000	0
O43707;O43707-2;Q96BG6;O43707-3;F5GXS2;H7C144	Alpha-actinin-4	ACTN4	IMSLVDPNHSGLVTFQAFIDFMSR	24	Unmodified	0	0	0	2724.34	3	2.9306e-48	151.91	yes	no	1525500000	414250000	295670000	412680000	166740000	236170000	0
O43707;O43707-2;Q96BG6;O43707-3;F5GXS2;H7C144	Alpha-actinin-4	ACTN4	ISIEMNGTLEDQLSHLK	17	Oxidation (M)	0	1	0	1942.97	2;3	6.6611e-28	137.61	yes	no	1835500000	188420000	397760000	351560000	295650000	308400000	293720000
O43707;O43707-2;Q96BG6;O43707-3;F5GXS2;H7C144	Alpha-actinin-4	ACTN4	ISIEMNGTLEDQLSHLK	17	Unmodified	0	0	0	1926.97	2;3	2.6123e-37	155.26	yes	no	8589600000	1412500000	1541400000	1959500000	1159900000	1504500000	1011800000
O43707;B4E337;B4DSX0;K7EJH8	Alpha-actinin-4	ACTN4	KDDPVTNLNNAFEVAEK	17	Unmodified	0	0	1	1902.93	2;3	5.4587e-169	297.36	no	no	17707000000	3182900000	3119100000	3390600000	2568000000	2649500000	2796500000
O43707;O43707-2;Q96BG6;O43707-3;F5GXS2;H7C144	Alpha-actinin-4	ACTN4	LSGSNPYTTVTPQIINSK	18	Unmodified	0	0	0	1919	2;3	7.3047e-76	205.23	yes	no	8105600000	1384500000	1478500000	1279700000	1219300000	1280100000	1463400000
O43707;O43707-2;Q96BG6;B4E337;K7EJH8	Alpha-actinin-4	ACTN4	LSNRPAFMPSEGK	13	Oxidation (M)	0	1	1	1448.71	2;3	0.0018171	91.969	no	no	3385800000	950310000	661540000	728280000	115310000	469470000	460910000
O43707;O43707-2;Q96BG6;B4E337;K7EJH8	Alpha-actinin-4	ACTN4	LSNRPAFMPSEGK	13	Unmodified	0	0	1	1432.71	2;3	6.6668e-09	108.58	no	no	9399600000	1420300000	1767800000	1683000000	1555000000	1301700000	1671900000
O43707;B4E337;B4DSX0	Alpha-actinin-4	ACTN4	LVSIGAEEIVDGNAK	15	Unmodified	0	0	0	1513.8	2	3.3064e-41	157.09	yes	no	7546700000	1366000000	1451700000	1453700000	1044000000	1251400000	979930000
O43707;O43707-2;Q96BG6;O43707-3;F5GXS2;H7C144	Alpha-actinin-4	ACTN4	MAPYQGPDAVPGALDYK	17	Oxidation (M)	0	1	0	1807.85	2	1.2656e-15	108.77	yes	no	2565800000	449150000	465190000	514770000	364580000	370730000	401350000
O43707;O43707-2;Q96BG6;O43707-3;F5GXS2;H7C144	Alpha-actinin-4	ACTN4	MAPYQGPDAVPGALDYK	17	Unmodified	0	0	0	1791.85	2;3	5.522e-08	84.653	yes	no	10326000000	1792100000	1889800000	1940000000	1445200000	1530800000	1728000000
K7EJH8		ACTN4	MLDAEDIVGTLRPDEK	16	Unmodified	0	0	1	1800.89	2;3	2.3406e-18	124.46	yes	yes	1580800000	239950000	250540000	281900000	266110000	264610000	277710000
O43707;B4E337;B4DSX0	Alpha-actinin-4	ACTN4	MLDAEDIVNTAR	12	Unmodified	0	0	0	1346.65	2	0.005497	43.761	yes	no	504280000	131500000	0	144700000	101140000	126930000	0
O43707;B4E337;B4DSX0	Alpha-actinin-4	ACTN4	MLDAEDIVNTARPDEK	16	Oxidation (M)	0	1	1	1831.86	2;3	1.0642e-39	175.08	yes	no	2330700000	437220000	522600000	476840000	419930000	379380000	94686000
O43707;B4E337;B4DSX0	Alpha-actinin-4	ACTN4	MLDAEDIVNTARPDEK	16	Unmodified	0	0	1	1815.87	2;3	7.3306e-104	259.53	yes	no	16901000000	2993800000	3114900000	3290300000	2363100000	2713000000	2425600000
O43707;O43707-2;Q96BG6;B4E337	Alpha-actinin-4	ACTN4	MVSDINNGWQHLEQAEK	17	Oxidation (M)	0	1	0	2013.92	2;3	9.6415e-71	220.78	yes	no	2978600000	556550000	538210000	685760000	385410000	445200000	367420000
O43707;O43707-2;Q96BG6;B4E337	Alpha-actinin-4	ACTN4	MVSDINNGWQHLEQAEK	17	Unmodified	0	0	0	1997.93	2;3	2.4718e-102	256.67	yes	no	18053000000	2960700000	3045900000	3158100000	2851600000	3053500000	2982700000
O43707;O43707-2;Q96BG6;O43707-3;F5GXS2;H7C144	Alpha-actinin-4	ACTN4	NFITAEELR	9	Unmodified	0	0	0	1091.56	2	0.00034487	80.688	yes	no	14816000000	2250300000	2703900000	2850000000	2221000000	2284300000	2506600000
O43707;B4E337;B4DSX0	Alpha-actinin-4	ACTN4	NVNVQNFHISWK	12	Unmodified	0	0	0	1484.75	2;3	1.0927e-13	127.56	yes	no	18139000000	4051000000	3766900000	2638700000	2800700000	2095200000	2786000000
O43707;O43707-2;Q96BG6;O43707-3;F5GXS2;H7C144	Alpha-actinin-4	ACTN4	PNLDLLEQQHQLIQEALIFDNK	22	Unmodified	0	0	0	2618.37	3	3.6711e-13	101.16	yes	no	197150000	37287000	53099000	35975000	22703000	29843000	18247000
O43707;O43707-2;Q96BG6;O43707-3;F5GXS2;H7C144	Alpha-actinin-4	ACTN4	QFASQANVVGPWIQTK	16	Unmodified	0	0	0	1772.92	2;3	5.1054e-20	130.4	yes	no	10191000000	1750800000	1936100000	1963900000	1406300000	1451000000	1683000000
O43707;O43707-2;Q96BG6;O43707-3;F5GXS2	Alpha-actinin-4	ACTN4	QGEAEFNR	8	Unmodified	0	0	0	949.425	2	0.0012206	93.429	yes	no	9263500000	2521300000	2579800000	1128500000	470670000	1345300000	1217800000
O43707;O43707-2;Q96BG6;O43707-3;F5GXS2	Alpha-actinin-4	ACTN4	QLEAIDQLHLEYAK	14	Unmodified	0	0	0	1669.87	2;3	2.5259e-46	211.82	yes	no	12801000000	2055600000	2437400000	2595100000	1761600000	1895400000	2056000000
O43707;O43707-2;Q96BG6;O43707-3;F5GXS2;H7C144	Alpha-actinin-4	ACTN4	QQSNEHLR	8	Unmodified	0	0	0	1010.49	2	0.081617	25.559	yes	no	2780000	479800	590820	659630	0	411430	638360
O43707;O43707-2;Q96BG6;O43707-3;F5GXS2;H7C144	Alpha-actinin-4	ACTN4	RDHALLEEQSK	11	Unmodified	0	0	1	1324.67	2;3	2.7125e-14	179.43	yes	no	1752200000	189680000	302830000	321720000	390350000	246810000	300820000
O43707;O43707-2;Q96BG6;O43707-3;F5GXS2;H7C144	Alpha-actinin-4	ACTN4	SFSTALYGESDL	12	Unmodified	0	0	0	1288.58	1;2	0.00012813	73.327	yes	no	1385100000	280910000	217020000	214160000	215140000	220700000	237120000
O43707;O43707-2;Q96BG6;O43707-3;F5GXS2;H7C144	Alpha-actinin-4	ACTN4	SIVDYKPNLDLLEQQHQLIQEALIFDNK	28	Unmodified	0	0	1	3323.74	3;4;5	8.3302e-236	300.3	yes	no	24235000000	4317500000	4186600000	4346800000	3784700000	3855900000	3743100000
O43707;O43707-2;Q96BG6;O43707-3;F5GXS2;H7C144	Alpha-actinin-4	ACTN4	STLPDADR	8	Unmodified	0	0	0	873.419	2	0.012027	49.423	yes	no	11959000000	2172800000	2305200000	2302400000	1689100000	1641400000	1848500000
O43707;O43707-2;Q96BG6;O43707-3;F5GXS2;H7C144	Alpha-actinin-4	ACTN4	STLPDADRER	10	Unmodified	0	0	1	1158.56	1;2	0.00039287	122.52	yes	no	8262900000	953930000	1223500000	2234400000	1263800000	1125200000	1462100000
O43707;O43707-2;Q96BG6;B4E337;B4DSX0;K7EJH8	Alpha-actinin-4	ACTN4	TIPWLEDR	8	Unmodified	0	0	0	1028.53	2	0.0062172	59.35	no	no	6046100000	1003300000	1119200000	1094200000	947880000	957390000	924110000
O43707;O43707-2;Q96BG6;B4DSX0;K7EJH8	Alpha-actinin-4	ACTN4	TIQEMQQK	8	Unmodified	0	0	0	1004.5	2	0.013967	39.324	no	no	318850000	14927000	0	111350000	81669000	36257000	74647000
O43707;O43707-2;Q96BG6	Alpha-actinin-4	ACTN4	VEQIAAIAQELNELDYYDSHNVNTR	25	Unmodified	0	0	0	2904.39	2;3;4	4.2453e-240	322.29	yes	no	16497000000	2738800000	2897200000	3152700000	2290500000	2631400000	2786800000
O43707;O43707-2;Q96BG6;O43707-3;F5GXS2;H7C144	Alpha-actinin-4	ACTN4	VLAGDKNFITAEELR	15	Unmodified	0	0	1	1674.89	2;3	7.4151e-32	154.99	yes	no	1489400000	192320000	240410000	258810000	309670000	260790000	227370000
O43707;O43707-2;Q96BG6;B4E337;B4DSX0;K7EJH8	Alpha-actinin-4	ACTN4	VLAVNQENEHLMEDYEK	17	Oxidation (M)	0	1	0	2075.95	2;3	8.5538e-79	232.15	no	no	4752800000	876620000	1084700000	1166500000	679030000	487380000	458600000
O43707;O43707-2;Q96BG6;B4E337;B4DSX0;K7EJH8	Alpha-actinin-4	ACTN4	VLAVNQENEHLMEDYEK	17	Unmodified	0	0	0	2059.95	2;3	3.9271e-69	211.16	no	no	17697000000	2916100000	3245900000	3210700000	2606100000	2835600000	2882600000
O43707;O43707-2;Q96BG6;O43707-3;F5GXS2;H7C144	Alpha-actinin-4	ACTN4	VQQLVPK	7	Unmodified	0	0	0	810.496	2	0.01083	78.616	yes	no	20116000000	3508700000	3502800000	3989500000	3145400000	2981400000	2988700000
O43707;B4E337;B4DSX0;P12814;P12814-3;P12814-2;P12814-4;H9KV75;B7Z565;Q86TX4;G3V2N5;B4DRP5;G3V2W4	Alpha-actinin-4;Alpha-actinin-1	ACTN4;ACTN1	AIMTYVSSFYHAFSGAQK	18	Unmodified	0	0	0	2006.96	3	1.646e-09	92.633	no	no	4038900000	692220000	759270000	894810000	551760000	673860000	466960000
O43707;B4E337;B4DSX0;P12814;P12814-3;P12814-2;P12814-4;H9KV75;B7Z565;Q86TX4;G3V2N5;B4DRP5;G3V2W4	Alpha-actinin-4;Alpha-actinin-1	ACTN4;ACTN1	AIMTYVSSFYHAFSGAQK	18	Oxidation (M)	0	1	0	2022.95	3	0.00031617	58.427	no	no	0	0	0	0	0	0	0
O43707;B4E337;B4DSX0;P12814;P12814-3;P12814-2;P12814-4;H9KV75;B7Z565;Q86TX4;G3V2N5;B4DRP5;G3V2W4;G3V5M4;G3V2X9;G3V2E8	Alpha-actinin-4;Alpha-actinin-1	ACTN4;ACTN1	ALDFIASK	8	Unmodified	0	0	0	863.475	2	0.0023108	77.732	no	no	14008000000	2735000000	2805900000	2370600000	2037300000	2007100000	2052400000
O43707;O43707-2;Q96BG6;B4E337;P12814;P12814-3;P12814-2;P12814-4;H9KV75;B7Z565;Q86TX4;B4DFY0	Alpha-actinin-4;Alpha-actinin-1	ACTN4;ACTN1	ASIHEAWTDGK	11	Unmodified	0	0	0	1213.57	2;3	1.2759e-09	129	no	no	20055000000	3167100000	3697800000	3949600000	2912200000	2995300000	3332900000
O43707;O43707-2;Q96BG6;O43707-3;F5GXS2;H7C144;P12814;P12814-3;P12814-2;P12814-4;H9KV75;B7Z565;B4DFY0;B3KUX9;A1L0V1;H0YJW3	Alpha-actinin-4;Alpha-actinin-1	ACTN4;ACTN1	ELPPDQAEYCIAR	13	Unmodified	0	0	0	1560.72	2	4.0621e-09	101.53	no	no	2934300000	512080000	556050000	621200000	416440000	399040000	429480000
O43707;O43707-2;Q96BG6;B4DSX0;P12814;P12814-3;P12814-2;P12814-4;H9KV75;B7Z565;Q86TX4;G3V2W4;K7EJH8	Alpha-actinin-4;Alpha-actinin-1	ACTN4;ACTN1	LASDLLEWIR	10	Unmodified	0	0	0	1214.67	2;3	4.6631e-08	135.86	no	no	20097000000	3419300000	3811000000	4074500000	2816500000	3113200000	2862200000
O43707;O43707-2;Q96BG6;O43707-3;F5GXS2;H7C144;P12814;P12814-3;P12814-2;P12814-4;H9KV75;B7Z565;B4DFY0;B3KUX9;B7Z2W3;H7C5W8;A1L0V1;H0YJW3;H0YJ11;Q5ZEZ4	Alpha-actinin-4;Alpha-actinin-1	ACTN4;ACTN1	TINEVENQILTR	12	Unmodified	0	0	0	1428.76	2;3	2.4103e-13	122.46	no	no	12332000000	1814900000	2011900000	2346000000	1924200000	2125800000	2108900000
O43707;O43707-2;Q96BG6;O43707-3;F5GXS2;H7C144;P12814;P12814-3;P12814-2;P12814-4;H9KV75;B7Z565;B4DFY0;B3KUX9;B7Z2W3;H7C5W8;A1L0V1;H0YJW3;H0YJ11;Q5ZEZ4	Alpha-actinin-4;Alpha-actinin-1	ACTN4;ACTN1	VGWEQLLTTIAR	12	Unmodified	0	0	0	1385.77	2;3	3.16e-14	130.56	no	no	33508000000	5466500000	5565900000	9631500000	4153100000	4361000000	4330100000
O43707;B4E337;B4DSX0;P35609-2;P35609;B7Z2N5;B7Z4V1;P12814;P12814-3;P12814-2;P12814-4;H9KV75;B7Z565;Q86TX4;G3V2N5;B4DRP5;G3V2W4;G3V2X9	Alpha-actinin-4;Alpha-actinin-2;Alpha-actinin-1	ACTN4;ACTN2;ACTN1	EGLLLWCQR	9	Unmodified	0	0	0	1173.6	2	8.2953e-05	113.71	no	no	10648000000	1817300000	2038100000	2087300000	1487400000	1586700000	1631000000
O43707;B4E337;B4DSX0;P35609-2;P35609;B7Z2N5;B7Z4V1;P12814;P12814-3;P12814-2;P12814-4;H9KV75;B7Z565;Q86TX4;G3V2N5;B4DRP5;G3V2W4;G3V5M4;G3V2X9;G3V2E8	Alpha-actinin-4;Alpha-actinin-2;Alpha-actinin-1	ACTN4;ACTN2;ACTN1	FAIQDISVEETSAK	14	Unmodified	0	0	0	1536.77	2;3	4.0923e-22	140.31	no	no	13436000000	2460500000	2463900000	2454300000	2013500000	2020100000	2024200000
O43707;O43707-2;Q96BG6;B4E337;P35609-2;P35609;B7Z2N5;B7Z4P6;Q59FD9;B7Z4K1;P12814;P12814-3;P12814-2;P12814-4;H9KV75;B7Z565;Q86TX4;B4DFY0	Alpha-actinin-4;Alpha-actinin-2;Alpha-actinin-1	ACTN4;ACTN2;ACTN1	GYEEWLLNEIR	11	Unmodified	0	0	0	1420.7	2;3	7.442e-12	141.08	no	no	8401800000	1339100000	1394000000	1726500000	1335900000	1293500000	1312900000
O43707;O43707-2;Q96BG6;O43707-3;F5GXS2;H7C144;P35609-2;P35609;B7Z2N5;B7Z4P6;Q59FD9;B7Z4K1;B7Z4P8;P12814;P12814-3;P12814-2;P12814-4;H9KV75;B7Z565;B4DFY0;B3KUX9;B7Z2W3;H7C5W8;A1L0V1;H0YJW3;H0YJ11;Q5ZEZ4	Alpha-actinin-4;Alpha-actinin-2;Alpha-actinin-1	ACTN4;ACTN2;ACTN1	HTNYTMEHIR	10	Oxidation (M)	0	1	0	1316.59	3	0.0009161	61.815	no	no	384190000	51359000	84170000	80276000	50736000	53304000	64345000
O43707;O43707-2;Q96BG6;O43707-3;F5GXS2;H7C144;P35609-2;P35609;B7Z2N5;B7Z4P6;Q59FD9;B7Z4K1;B7Z4P8;P12814;P12814-3;P12814-2;P12814-4;H9KV75;B7Z565;B4DFY0;B3KUX9;B7Z2W3;H7C5W8;A1L0V1;H0YJW3;H0YJ11;Q5ZEZ4	Alpha-actinin-4;Alpha-actinin-2;Alpha-actinin-1	ACTN4;ACTN2;ACTN1	HTNYTMEHIR	10	Unmodified	0	0	0	1300.6	2;3	4.629e-08	144.17	no	no	39539000000	6340900000	8502200000	8501200000	4271000000	5269900000	6654000000
O43707;O43707-2;Q96BG6;B4E337;P35609-2;P35609;B7Z2N5;B7Z4P6;Q59FD9;B7Z4K1;P12814;P12814-3;P12814-2;P12814-4;H9KV75;B7Z565;Q86TX4;B4DFY0;B3KUX9;B7Z2W3;H7C5W8	Alpha-actinin-4;Alpha-actinin-2;Alpha-actinin-1	ACTN4;ACTN2;ACTN1	KHEAFESDLAAHQDR	15	Unmodified	0	0	1	1752.82	2;3;4	1.0167e-48	195.92	no	no	42764000000	7001500000	6978000000	10634000000	6416000000	5894500000	5839700000
O43707;B4E337;B4DSX0;P35609-2;P35609;B7Z2N5;B7Z4V1;P12814;P12814-3;P12814-2;P12814-4;H9KV75;B7Z565;Q86TX4;G3V2N5;B4DRP5;G3V2W4;G3V5M4;G3V2X9;G3V2E8	Alpha-actinin-4;Alpha-actinin-2;Alpha-actinin-1	ACTN4;ACTN2;ACTN1	MTLGMIWTIILR	12	2 Oxidation (M)	0	2	0	1478.8	2	1.5075e-13	127.56	no	no	382840000	90647000	6947700	126950000	54803000	65151000	38340000
O43707;B4E337;B4DSX0;P35609-2;P35609;B7Z2N5;B7Z4V1;P12814;P12814-3;P12814-2;P12814-4;H9KV75;B7Z565;Q86TX4;G3V2N5;B4DRP5;G3V2W4;G3V5M4;G3V2X9;G3V2E8	Alpha-actinin-4;Alpha-actinin-2;Alpha-actinin-1	ACTN4;ACTN2;ACTN1	MTLGMIWTIILR	12	Oxidation (M)	0	1	0	1462.8	2	3.5535e-06	94.122	no	no	15328000	8081100	1580900	0	3586700	0	2079700
O43707;O43707-2;Q96BG6;B4E337;P35609-2;P35609;B7Z2N5;B7Z4P6;Q59FD9;B7Z4K1;Q4VAM3;K7EJH8	Alpha-actinin-4;Alpha-actinin-2	ACTN4;ACTN2;ACTN3	PAFMPSEGK	9	Unmodified	0	0	0	962.453	2	0.0003421	80.755	no	no	1878600000	352290000	366320000	354810000	249040000	287600000	268580000
O43707;O43707-2;Q96BG6;B4E337;B4DSX0;P35609-2;P35609;B7Z2N5;B7Z4P6;Q59FD9;B7Z4K1;Q4VAM3;P12814;P12814-3;P12814-2;P12814-4;H9KV75;B7Z565;Q86TX4;K7EJH8	Alpha-actinin-4;Alpha-actinin-2;Alpha-actinin-1	ACTN4;ACTN2;ACTN3;ACTN1	CQLEINFNTLQTK	13	Unmodified	0	0	0	1607.8	2;3	1.9082e-38	196.5	no	no	8050900000	1333200000	1425300000	1366500000	1228000000	1341500000	1356400000
O43707;O43707-2;Q96BG6;B4E337;P35609-2;P35609;B7Z2N5;B7Z4P6;Q59FD9;B7Z4K1;Q4VAM3;Q4JCP9;P12814;P12814-3;P12814-2;P12814-4;H9KV75;B7Z565;Q86TX4;B4DFY0;B3KUX9;B7Z2W3;H7C5W8	Alpha-actinin-4;Alpha-actinin-2;Alpha-actinin-1	ACTN4;ACTN2;ACTN3;ACTN1	HEAFESDLAAHQDR	14	Unmodified	0	0	0	1624.72	2;3	3.1833e-39	198.74	no	no	3901500000	751960000	731030000	830130000	517180000	460050000	611190000
O43707;O43707-2;O43707-3;F5GXS2;B4E337;B4DSX0;K7EP19;D6RH00;B3W6H3;P35609-2;P35609;B7Z4V1;P12814;P12814-3;P12814-2;P12814-4	Alpha-actinin-4;Alpha-actinin-2;Alpha-actinin-1	ACTN4;ACTN3;ACTN4-MLL;ACTN2;ACTN1	DLLLDPAWEK	10	Unmodified	0	0	0	1198.62	2	0.0016468	61.344	no	no	12168000000	2147700000	2325100000	2256200000	1747800000	1814900000	1876200000
O43707;O43707-3;F5GXS2;B4E337;B4DSX0;K7EP19;B3W6H4	Alpha-actinin-4	ACTN4;MLL-ACTN4	AGTQIENIDEDFR	13	Unmodified	0	0	0	1506.7	2	7.0183e-27	147.26	yes	no	5751900000	951670000	1176300000	1289200000	639770000	818090000	876940000
O43707;O43707-3;F5GXS2;B4E337;B4DSX0;K7EP19;B3W6H4	Alpha-actinin-4	ACTN4;MLL-ACTN4	AGTQIENIDEDFRDGLK	17	Unmodified	0	0	1	1919.92	2;3	3.8685e-149	288	yes	no	5528700000	923970000	1094000000	1095900000	747130000	822990000	844720000
O43707;O43707-3;F5GXS2;B4E337;B4DSX0;K7EP19;B3W6H4	Alpha-actinin-4	ACTN4;MLL-ACTN4	KAGTQIENIDEDFR	14	Unmodified	0	0	1	1634.79	2;3	1.7862e-91	265.64	yes	no	3071500000	523040000	589240000	775350000	348160000	438960000	396750000
O43707;O43707-3;F5GXS2;B4E337;B4DSX0;K7EP19;B3W6H4	Alpha-actinin-4	ACTN4;MLL-ACTN4	KAGTQIENIDEDFRDGLK	18	Unmodified	0	0	2	2048.02	2;3;4	1.7926e-69	188.41	yes	no	6100300000	999150000	1083500000	1185100000	956110000	929490000	946970000
O43707;B4E337;B4DSX0;B3W6H4;P35609-2;P35609;B7Z4V1;P12814;P12814-3;P12814-2;P12814-4;Q86TX4;G3V2N5;B4DRP5;G3V5M4	Alpha-actinin-4;Alpha-actinin-2;Alpha-actinin-1	ACTN4;MLL-ACTN4;ACTN2;ACTN1	LMLLLEVISGER	12	Unmodified	0	0	0	1371.78	2;3	5.5802e-10	116.24	no	no	2561100000	596180000	619590000	490770000	302090000	303470000	249040000
O43707;B4E337;B4DSX0;B3W6H4;P35609-2;P35609;B7Z4V1;P12814;P12814-3;P12814-2;P12814-4;Q86TX4;G3V2N5;B4DRP5;G3V5M4	Alpha-actinin-4;Alpha-actinin-2;Alpha-actinin-1	ACTN4;MLL-ACTN4;ACTN2;ACTN1	LMLLLEVISGER	12	Oxidation (M)	0	1	0	1387.77	2	0.00027005	74.392	no	no	93769000	78865000	0	0	0	6588300	8316400
O43707;O43707-3;F5GXS2;B4E337;B4DSX0;K7EP19;B3W6H4;P35609-2;P35609;B7Z4V1;P12814;P12814-3;P12814-2;P12814-4;Q86TX4;G3V2N5;B4DRP5;G3V5M4;G3V380	Alpha-actinin-4;Alpha-actinin-2;Alpha-actinin-1	ACTN4;MLL-ACTN4;ACTN2;ACTN1	TFTAWCNSHLR	11	Unmodified	0	0	0	1391.64	2;3	3.3779e-12	143.24	no	no	6535800000	1110300000	1399600000	1806200000	691160000	723570000	804920000
Q9NZ32;Q53HF6;Q53H79;B2RDG9;Q05DQ7;Q86TY2;V9GYX7;G3V2Q5;G3V5Y4;F6S9Y6;G3V524	Actin-related protein 10	ACTR10	CGFAGETGPR	10	Unmodified	0	0	0	1050.46	2	0.027339	37.995	yes	no	60612000	0	15795000	19943000	24873000	0	0
Q9NZ32;Q53HF6;Q53H79;B2RDG9;Q05DQ7;Q86TY2;V9GYX7;G3V2Q5;G3V5Y4;F6S9Y6	Actin-related protein 10	ACTR10	EFIHILYFR	9	Unmodified	0	0	0	1236.67	2;3	0.001432	55.37	yes	no	63173000	13185000	12125000	14297000	11595000	9551900	2418900
Q9NZ32;Q53HF6;Q53H79;B2RDG9;Q05DQ7;Q86TY2;V9GYX7	Actin-related protein 10	ACTR10	ELETQLLEQCTVDTSVAK	18	Unmodified	0	0	0	2063.01	2	0.018803	36.214	yes	no	0	0	0	0	0	0	0
Q9NZ32;B2RDG9;Q05DQ7;Q86TY2;V9GYX7	Actin-related protein 10	ACTR10	EQSLPSVMGSVPEGVLEDIK	20	Unmodified	0	0	0	2113.06	2	2.6923e-08	88.872	yes	no	127820000	17686000	22619000	27057000	16488000	18715000	25257000
Q9NZ32;Q53HF6;Q53H79;B2RDG9;Q86SY7	Actin-related protein 10	ACTR10	EYYNQTGR	8	Unmodified	0	0	0	1029.45	2	0.025943	71.501	no	no	58333000	0	0	58333000	0	0	0
Q9NZ32;Q53HF6;Q53H79;B2RDG9;Q05DQ7;Q86TY2;V9GYX7;Q86SY7	Actin-related protein 10	ACTR10	FNIDGNNERPSPPPNVDYPLDGEK	24	Unmodified	0	0	1	2683.25	3	3.7386e-48	152.66	yes	no	189610000	40482000	31747000	30914000	27323000	34527000	24616000
Q9NZ32;Q53HF6;Q53H79;B2RDG9;Q05DQ7;Q86TY2;V9GYX7;G3V2Q5;G3V5Y4;F6S9Y6	Actin-related protein 10	ACTR10	HLLVNPR	7	Unmodified	0	0	0	847.503	2	0.011295	75.311	yes	no	353450000	61917000	69051000	62239000	50299000	49431000	60516000
Q9NZ32;Q53HF6;Q53H79;B2RDG9;Q05DQ7;Q86TY2;V9GYX7;Q86SY7	Actin-related protein 10	ACTR10	ILHILGSIR	9	Unmodified	0	0	0	1020.64	2	0.02285	39.622	yes	no	69233000	10490000	12472000	12145000	11476000	12788000	9861000
Q9NZ32;Q53HF6;Q53H79;Q86SY7	Actin-related protein 10	ACTR10	IPDWCSLNNPPLEMMFDVGK	20	Unmodified	0	0	0	2362.08	2	2.685e-12	101.17	no	no	5320100	0	0	0	0	0	5320100
Q9NZ32;Q53HF6;Q53H79;B2RDG9;Q05DQ7;Q86SY7	Actin-related protein 10	ACTR10	QLAENLVVIGGTSMLPGFLHR	21	Unmodified	0	0	0	2251.21	3	8.4377e-26	122.49	no	no	304410000	56411000	52256000	61301000	45401000	45535000	43507000
Q9NZ32;Q53HF6;Q53H79;B2RDG9;Q05DQ7;Q86TY2;V9GYX7;G3V2Q5;G3V5Y4;F6S9Y6;G3V524	Actin-related protein 10	ACTR10	TAVVIDLGEAFTK	13	Unmodified	0	0	0	1362.74	2	0.0016304	52.527	yes	no	105820000	36044000	28565000	17531000	0	0	23676000
Q9NZ32;Q53HF6;Q53H79;B2RDG9;Q05DQ7;Q86TY2;V9GYX7;G3V2Q5;G3V5Y4;F6S9Y6	Actin-related protein 10	ACTR10	VVQYNINTEELYSYLK	16	Unmodified	0	0	0	1974.99	2	1.3339e-34	153.23	yes	no	119900000	22764000	23834000	27100000	21568000	24637000	0
B4DM97;P61163;F5H3I4;B4DMT4;B4DXP9;R4GMT0	Alpha-centractin	ACTR1A	ACYLSINPQKDETLETEK	18	Unmodified	0	0	1	2138.02	2;3	3.851e-102	235.45	yes	no	910790000	138720000	160920000	213400000	121800000	138500000	137460000
B4DM97;P61163;F5H3I4;B4DMT4;B4DXP9;R4GMT0	Alpha-centractin	ACTR1A	APELLFRPDLIGEESEGIHEVLVFAIQK	28	Unmodified	0	0	1	3148.68	3;4	2.1499e-23	110.01	yes	no	668580000	160860000	167920000	171610000	60548000	90317000	17313000
B4DM97;P61163;F5H3I4;B4DMT4;B4DXP9;R4GMT0	Alpha-centractin	ACTR1A	AQYYLPDGSTIEIGPSR	17	Unmodified	0	0	0	1865.92	2	5.6942e-08	84.375	yes	no	785000000	120080000	149360000	167040000	125400000	101450000	121680000
B4DM97;P61163;F5H3I4;B4DMT4;B4DXP9;R4GMT0	Alpha-centractin	ACTR1A	DQLQTFSEEHPVLLTEAPLNPR	22	Unmodified	0	0	0	2533.28	2;3	4.2564e-162	273.56	yes	no	3179600000	595900000	625770000	686960000	386790000	420110000	464050000
B4DM97;P61163;F5H3I4;B4DMT4;B4DXP9;R4GMT0	Alpha-centractin	ACTR1A	EGYDFHSSSEFEIVK	15	Unmodified	0	0	0	1772.79	2;3	3.8034e-41	155.43	yes	no	306400000	77019000	58834000	67220000	33055000	37702000	32568000
B4DM97;P61163;F5H3I4;B4DMT4;B4DXP9;R4GMT0	Alpha-centractin	ACTR1A	KEGYDFHSSSEFEIVK	16	Unmodified	0	0	1	1900.88	3	0.080833	19.943	yes	no	41015000	20942000	0	0	9637100	10436000	0
B4DM97;P61163;R4GMT0	Alpha-centractin	ACTR1A	MESYDVIANQPVVIDNGSGVIK	22	Acetyl (Protein N-term)	1	0	0	2389.18	2	1.1535e-58	162.65	yes	no	228570000	38298000	40989000	47520000	27231000	37386000	37147000
B4DM97;P61163;F5H3I4;B4DMT4;B4DXP9;R4GMT0	Alpha-centractin	ACTR1A	TLFSNIVLSGGSTLFK	16	Unmodified	0	0	0	1682.92	2;3	3.3537e-14	109.14	yes	no	2117400000	439120000	442570000	317570000	337820000	327970000	252340000
B4DM97;P61163;F5H3I4;B4DMT4;B4DXP9;R4GMT0;P42025;Q13841	Alpha-centractin;Beta-centractin	ACTR1A;ACTR1B	DWNDMER	7	Unmodified	0	0	0	964.371	2	0.030324	48.561	no	no	271340000	44284000	54783000	53182000	37307000	37160000	44626000
B4DM97;P61163;F5H3I4;B4DMT4;B4DXP9;P42025;Q13841	Alpha-centractin;Beta-centractin	ACTR1A;ACTR1B	ISAPQER	7	Unmodified	0	0	0	799.419	2	0.012044	66.073	no	no	386600000	0	0	2638800	151450000	0	232510000
B4DM97;P61163;F5H3I4;B4DMT4;B4DXP9;R4GMT0;P42025;Q13841	Alpha-centractin;Beta-centractin	ACTR1A;ACTR1B	IWQYVYSK	8	Unmodified	0	0	0	1085.55	2	0.0022352	78.516	no	no	817290000	141940000	151790000	154790000	117550000	119530000	131700000
B4DM97;P61163;F5H3I4;B4DMT4;B4DXP9;P42025;Q13841	Alpha-centractin;Beta-centractin	ACTR1A;ACTR1B	LYSTWIGGSILASLDTFK	18	Unmodified	0	0	0	1971.04	2;3	2.1523e-25	123.63	no	no	312890000	64907000	76523000	75815000	0	29818000	65824000
B4DM97;P61163;F5H3I4;B4DMT4;B4DXP9;P42025;Q13841	Alpha-centractin;Beta-centractin	ACTR1A;ACTR1B	LYSTWIGGSILASLDTFKK	19	Unmodified	0	0	1	2099.13	3	3.1542e-05	65.022	no	no	35153000	8318500	8520800	8206000	0	6116100	3991800
B4DM97;P61163;R4GMT0;P42025;Q13841	Alpha-centractin;Beta-centractin	ACTR1A;ACTR1B	YCFPNYVGR	9	Unmodified	0	0	0	1174.52	2	0.00061156	74.301	no	no	533340000	103420000	102450000	114620000	83884000	62835000	66133000
P42025;Q13841	Beta-centractin	ACTR1B	ACYLSINPQKDEALETEK	18	Unmodified	0	0	1	2108.01	2;3	7.7078e-43	156.83	yes	no	229770000	34840000	40365000	63887000	29646000	35167000	25868000
P42025;Q13841	Beta-centractin	ACTR1B	APELLFQPDLVGDESEGLHEVVAFAIHK	28	Unmodified	0	0	0	3059.56	3;4	1.9076e-13	88.573	yes	no	449170000	83708000	112750000	85348000	61687000	63350000	42330000
P42025;Q13841	Beta-centractin	ACTR1B	DQLQTFSEEHPVLLTEAPLNPSK	23	Unmodified	0	0	0	2592.31	2;3	1.5173e-29	126.16	yes	no	411500000	0	24496000	177190000	0	104500000	105320000
P42025	Beta-centractin	ACTR1B	MESYDIIANQPVVIDNGSGVIK	22	Acetyl (Protein N-term)	1	0	0	2403.2	2	2.1942e-10	91.276	yes	yes	18483000	0	0	0	8127900	0	10355000
P42025;Q13841	Beta-centractin	ACTR1B	TLFANIVLSGGSTLFK	16	Unmodified	0	0	0	1666.93	2;3	2.0207e-08	91.616	yes	no	222420000	44631000	43929000	44469000	26645000	34457000	28285000
P42025;Q13841	Beta-centractin	ACTR1B	VMAGALEGDLFIGPK	15	Unmodified	0	0	0	1516.8	2	5.2803e-09	100.11	yes	no	537770000	111390000	121610000	56262000	68771000	92055000	87681000
P42025;Q13841	Beta-centractin	ACTR1B	VQYTLPDGSTLDVGPAR	17	Unmodified	0	0	0	1787.91	2	2.1694e-06	78.228	yes	no	93378000	0	47639000	45739000	0	0	0
P61160;P61160-2	Actin-related protein 2	ACTR2	CGYAGSNFPEHIFPALVGR	19	Unmodified	0	0	0	2091	2;3	4.3681e-18	107.03	yes	no	809020000	126970000	0	190340000	148330000	181250000	162140000
P61160;P61160-2;Q8IY98;B4DHK9	Actin-related protein 2	ACTR2	DKDNFWMTR	9	Unmodified	0	0	1	1211.54	2;3	0.00059186	69.275	yes	no	1006600000	136040000	170520000	176650000	160890000	158480000	204000000
P61160;P61160-2;Q8IY98;B4DHK9	Actin-related protein 2	ACTR2	DNFWMTR	7	Unmodified	0	0	0	968.417	2	0.03569	45.382	yes	no	132270000	21796000	24092000	26707000	18383000	18808000	22485000
P61160;P61160-2;Q8IY98;B4DHK9;F5H6T1;B4DWQ5	Actin-related protein 2	ACTR2	GYAFNHSADFETVR	14	Unmodified	0	0	0	1612.73	2;3	2.5215e-08	104.95	yes	no	3179500000	491590000	509830000	556840000	536520000	553420000	531260000
P61160;P61160-2;Q8IY98;B4DHK9;F5H6T1;B4DWQ5	Actin-related protein 2	ACTR2	HIVLSGGSTMYPGLPSR	17	Unmodified	0	0	0	1770.91	2;3	5.1248e-52	170.09	yes	no	3591900000	603790000	678480000	700130000	523740000	564570000	521150000
P61160;P61160-2;Q8IY98;F5H6T1;B4DWQ5	Actin-related protein 2	ACTR2	HLWDYTFGPEK	11	Unmodified	0	0	0	1391.65	1;2	9.864e-13	147.62	yes	no	2025000000	322180000	396870000	429550000	224280000	328670000	323480000
P61160;P61160-2;Q8IY98;B4DHK9	Actin-related protein 2	ACTR2	HMVFLGGAVLADIMK	15	Unmodified	0	0	0	1600.85	2;3	6.9528e-44	186.56	yes	no	791490000	160940000	142110000	150030000	112450000	129220000	96743000
P61160;P61160-2;Q8IY98;B4DHK9	Actin-related protein 2	ACTR2	HMVFLGGAVLADIMK	15	Oxidation (M)	0	1	0	1616.84	3	0.00015814	60.345	yes	no	6727300	6727300	0	0	0	0	0
P61160;P61160-2;Q8IY98;B4DHK9;F5H6T1;B4DWQ5	Actin-related protein 2	ACTR2	ILLTEPPMNPTK	12	Oxidation (M)	0	1	0	1368.73	2	0.00020466	75.5	yes	no	232130000	34175000	27290000	67658000	33163000	33740000	36101000
P61160;P61160-2;Q8IY98;B4DHK9;F5H6T1;B4DWQ5	Actin-related protein 2	ACTR2	ILLTEPPMNPTK	12	Unmodified	0	0	0	1352.74	2	1.2753e-05	90.434	yes	no	3267100000	689710000	750680000	653500000	5569900	627740000	539900000
P61160;P61160-2	Actin-related protein 2	ACTR2	KVVVCDNGTGFVK	13	Unmodified	0	0	1	1421.73	2;3	1.5648e-09	112.62	yes	no	666620000	114870000	59551000	154550000	115040000	174240000	48354000
P61160;P61160-2;Q8IY98;B4DHK9;F5H6T1;B4DWQ5	Actin-related protein 2	ACTR2	LALETTVLVESYTLPDGR	18	Unmodified	0	0	0	1976.05	2	2.5817e-25	122.01	yes	no	54203000	9019300	20755000	11511000	12918000	0	0
P61160;P61160-2;Q8IY98;B4DHK9;F5H6T1;B4DWQ5	Actin-related protein 2	ACTR2	LCYVGYNIEQEQK	13	Unmodified	0	0	0	1642.77	2	2.9361e-21	138.2	yes	no	1219300000	199640000	231470000	200070000	186350000	181300000	220480000
P61160;P61160-2;Q8IY98;B4DHK9;F5H6T1;B4DWQ5	Actin-related protein 2	ACTR2	SMLEVNYPMENGIVR	15	Unmodified	0	0	0	1750.84	2;3	5.4898e-40	171.21	yes	no	1667000000	264310000	275070000	436170000	239640000	238890000	212950000
P61160;P61160-2;Q8IY98;B4DHK9;F5H6T1;B4DWQ5	Actin-related protein 2	ACTR2	SMLEVNYPMENGIVR	15	Oxidation (M)	0	1	0	1766.83	2	0.00052334	60.549	yes	no	134770000	20171000	28953000	23760000	14613000	24148000	23123000
P61160;P61160-2	Actin-related protein 2	ACTR2	VVVCDNGTGFVK	12	Unmodified	0	0	0	1293.64	2	8.0053e-07	100.93	yes	no	942910000	0	221010000	7753300	258210000	205320000	250630000
P61158;B4DXW1;F5H3P5;Q59FV6;B4DT29	Actin-related protein 3	ACTR3	AEPEDHYFLLTEPPLNTPENR	21	Unmodified	0	0	0	2481.18	2;3	5.3893e-108	232.54	yes	no	2581200000	448890000	446650000	502290000	368360000	398030000	417030000
P61158;B4DXW1;F5H3P5;Q59FV6;B4DT29;B4DTI0	Actin-related protein 3	ACTR3	DREVGIPPEQSLETAK	16	Unmodified	0	0	1	1767.9	2;3	2.8748e-22	127.97	yes	no	506900000	106750000	109500000	64009000	49124000	126490000	51032000
P61158;B4DXW1;F5H3P5;Q59FV6;B4DT29;B4DTI0;B4E1U3	Actin-related protein 3	ACTR3	DYEEIGPSICR	11	Unmodified	0	0	0	1337.59	2	8.6423e-07	98.156	yes	no	653090000	126600000	144970000	23873000	110030000	127170000	120440000
P61158;B4DXW1;F5H3P5;Q59FV6;B4DT29;B4DTI0	Actin-related protein 3	ACTR3	EFNKYDTDGSK	11	Unmodified	0	0	1	1302.57	2;3	6.5759e-14	179.67	yes	no	1728600000	232690000	329590000	328370000	252320000	278650000	306970000
P61158;B4DXW1;F5H3P5;Q59FV6;B4DT29;B4DTI0	Actin-related protein 3	ACTR3	EFSIDVGYER	10	Unmodified	0	0	0	1213.56	2	0.013268	44.543	yes	no	76977000	0	37185000	0	18338000	11666000	9789900
P61158;B4DXW1;F5H3P5;Q59FV6;B4DT29;B4DTI0	Actin-related protein 3	ACTR3	FLGPEIFFHPEFANPDFTQPISEVVDEVIQNCPIDVR	37	Unmodified	0	0	0	4315.09	4	4.6689e-14	63.305	yes	no	158380000	0	0	0	158380000	0	0
P61158;B4DXW1;F5H3P5;Q59FV6;B4DT29;B4E1U3	Actin-related protein 3	ACTR3	FMEQVIFK	8	Unmodified	0	0	0	1040.54	2	0.0030741	69.825	yes	no	1521900000	251910000	277740000	327250000	198540000	230020000	236410000
P61158;B4DXW1;Q59FV6	Actin-related protein 3	ACTR3	GVDDLDFFIGDEAIEKPTYATK	22	Unmodified	0	0	1	2443.18	2;3	5.8937e-98	219.22	yes	no	4220900000	666600000	763620000	817620000	574000000	725370000	673690000
P61158;B4DXW1;F5H3P5;Q59FV6;B4DT29	Actin-related protein 3	ACTR3	HGIVEDWDLMER	12	Oxidation (M)	0	1	0	1514.68	2	0.00023841	73.927	yes	no	81443000	16242000	16004000	20941000	12704000	15552000	0
P61158;B4DXW1;F5H3P5;Q59FV6;B4DT29	Actin-related protein 3	ACTR3	HGIVEDWDLMER	12	Unmodified	0	0	0	1498.69	2;3	1.5393e-24	184.31	yes	no	1953100000	316980000	372340000	441710000	277570000	284570000	259960000
P61158;B4DXW1;F5H3P5;Q59FV6;B4DT29;B4DTI0;B4E1U3	Actin-related protein 3	ACTR3	KDYEEIGPSICR	12	Unmodified	0	0	1	1465.69	2	1.1148e-18	148.89	yes	no	420490000	0	100510000	103890000	72993000	73855000	69240000
P61158	Actin-related protein 3	ACTR3	LGYAGNTEPQFIIPSCIAIK	20	Unmodified	0	0	0	2191.13	2;3	5.1002e-12	96.55	yes	yes	1512800000	247130000	254220000	215230000	257040000	262900000	276250000
P61158;F8WEW2;F8WE84	Actin-related protein 3	ACTR3	LPACVVDCGTGYTK	14	Unmodified	0	0	0	1539.71	2	1.8006e-05	73.722	yes	no	0	0	0	0	0	0	0
P61158;B4DXW1;F5H3P5;Q59FV6;B4DT29;B4DTI0;B4E1U3	Actin-related protein 3	ACTR3	NIVLSGGSTMFR	12	Unmodified	0	0	0	1280.65	2	0.00016602	69.864	yes	no	2518000000	408770000	460700000	480130000	345440000	405590000	417350000
P61158;B4DXW1;F5H3P5;Q59FV6;B4DT29;B4DTI0;B4E1U3	Actin-related protein 3	ACTR3	NIVLSGGSTMFR	12	Oxidation (M)	0	1	0	1296.65	2	0.00071809	64.827	yes	no	88918000	30758000	0	27850000	0	0	30310000
P61158;B4DXW1;F5H3P5;Q59FV6;B4DT29;B4DTI0	Actin-related protein 3	ACTR3	QYTGINAISK	10	Unmodified	0	0	0	1093.58	1;2	8.1069e-07	181.53	yes	no	964370000	166390000	156160000	207270000	148440000	146680000	139440000
P61158;B4DXW1;F5H3P5;B4DT29;B4DTI0	Actin-related protein 3	ACTR3	TLTGTVIDSGDGVTHVIPVAEGYVIGSCIK	30	Unmodified	0	0	0	3057.57	2;3;4	2.0138e-190	234.37	yes	no	2885900000	500220000	511220000	513800000	472350000	509580000	378740000
P61158;B4DXW1;F5H3P5;Q59FV6;B4DT29;B4DTI0;B4E1U3	Actin-related protein 3	ACTR3	YAVWFGGSMLASTPEFYQVCHTK	23	Unmodified	0	0	0	2678.23	3	2.8814e-09	63.225	yes	no	262660000	35866000	66177000	48171000	30737000	43483000	38229000
P61158;B4DXW1;F5H3P5;Q59FV6;B4DT29;B4DTI0	Actin-related protein 3	ACTR3	YSYVCPDLVK	10	Unmodified	0	0	0	1242.6	2	0.00014984	79.201	yes	no	1889700000	324570000	349490000	374800000	266540000	308890000	265460000
P61158;B4DXW1;F5H3P5;Q59FV6;B4DT29;B4DTI0;B4E1U3;Q59GD5;B7Z9W3;Q9P1U1-2;Q9P1U1;Q9P1U1-3;B3KM55	Actin-related protein 3;Actin-related protein 3B	ACTR3;ACTR3B	HNPVFGVMS	9	Unmodified	0	0	0	986.464	1;2	0.0027151	56.81	yes	no	699900000	93691000	117190000	109390000	113360000	135720000	130550000
P61158;B4DXW1;F5H3P5;Q59FV6;B4DT29;B4DTI0;B4E1U3;Q59GD5;B7Z9W3;Q9P1U1-2;Q9P1U1;B3KM55	Actin-related protein 3;Actin-related protein 3B	ACTR3;ACTR3B	LSEELSGGR	9	Unmodified	0	0	0	946.472	2	0.00048561	65.157	yes	no	1605800000	286390000	286320000	280260000	276140000	255480000	221190000
P61158;B4DXW1;F5H3P5;Q59FV6;B4DTI0;Q59GD5;B7Z9W3;Q9P1U1-2;Q9P1U1;Q9P1U1-3;H7C4J1;Q9C0K3;C9IZN3	Actin-related protein 3;Actin-related protein 3B;Actin-related protein 3C	ACTR3;ACTR3B;ACTR3C	DITYFIQQLLR	11	Unmodified	0	0	0	1408.77	2	9.8436e-13	150.61	yes	no	329840000	0	0	329840000	0	0	0
P61158;B4DXW1;F5H3P5;Q59FV6;B4DT29;B4DTI0;Q59GD5;B7Z9W3;Q9P1U1-2;Q9P1U1;Q9P1U1-3;H7C4J1;Q9C0K3;C9IZN3	Actin-related protein 3;Actin-related protein 3B;Actin-related protein 3C	ACTR3;ACTR3B;ACTR3C	EVGIPPEQSLETAK	14	Unmodified	0	0	0	1496.77	2	1.6988e-05	79.885	yes	no	281040000	62599000	11657000	46830000	56278000	70663000	33014000
Q9H9F9	Actin-related protein 5	ACTR5	LLYVQELLEDGQMDQFHK	18	Unmodified	0	0	0	2205.08	3	0.00011841	56.424	yes	yes	57421000	10817000	7149600	8629000	0	13752000	17074000
Q9H981-2;Q9H981	Actin-related protein 8	ACTR8	ETFCHLDQDISGLQDHEFQIR	21	Unmodified	0	0	0	2587.18	4	0.040026	20.921	yes	no	18745000	0	0	0	0	18745000	0
Q9H981-2;Q9H981;Q9H981-3;H0Y849	Actin-related protein 8	ACTR8	IIENVDVITRPK	12	Unmodified	0	0	1	1395.81	3	0.054858	27.33	yes	no	39427000	10593000	0	0	9092900	19741000	0
Q9H981-2;Q9H981	Actin-related protein 8	ACTR8	MDCLLLQHLK	10	Unmodified	0	0	0	1269.66	3	0.0051277	42.336	yes	no	35981000	0	6958500	0	10713000	10306000	8002700
P36896-5;P36896-2;P36896-3;P36896;P36896-4	Activin receptor type-1B	ACVR1B	HDAVTDTIDIAPNQR	15	Unmodified	0	0	0	1664.81	2	0.00034742	54.281	yes	no	0	0	0	0	0	0	0
Q03154;B4DNW0;Q03154-4;Q03154-3;B4DPC3;C9JYZ0;F8WC59	Aminoacylase-1	ACY1	AGFALDEGIANPTDAFTVFYSER	23	Unmodified	0	0	0	2490.17	2;3	9.6381e-107	207.67	no	no	314340000	53736000	55672000	53313000	57456000	43535000	50628000
Q03154;B4DNW0;Q03154-4;Q03154-3;B4DPC3;C9JYZ0;F8WC59	Aminoacylase-1	ACY1	CVSIQYLEAVR	11	Unmodified	0	0	0	1336.68	2	4.1223e-09	122.7	no	no	271830000	49240000	54998000	58688000	34573000	34102000	40228000
Q03154;B4DNW0;Q03154-4;Q03154-3;Q03154-2	Aminoacylase-1	ACY1	DMNLTLEPEIMPAATDNR	18	Unmodified	0	0	0	2029.94	2	8.9777e-53	157.47	no	no	236870000	35363000	41919000	53659000	23360000	40267000	42307000
Q03154;B4DNW0;Q03154-4;Q03154-3;B4DPC3;C9JYZ0;F8WC59	Aminoacylase-1	ACY1	DSEGYIYAR	9	Unmodified	0	0	0	1072.48	2	0.0033433	54.722	no	no	32389000	0	32389000	0	0	0	0
Q03154;B4DNW0;Q03154-4;B4DPC3;Q03154-2	Aminoacylase-1	ACY1	EGSVTSVNLTK	11	Unmodified	0	0	0	1133.59	2	0.00092183	61.233	no	no	438010000	63176000	86739000	93200000	54326000	61269000	79297000
Q03154;B4DNW0;Q03154-4;Q03154-3;B4DPC3;Q03154-2;C9JYZ0	Aminoacylase-1	ACY1	FMEDTAAEK	9	Unmodified	0	0	0	1040.45	2	0.00084721	68.657	no	no	229350000	40767000	40036000	37402000	31650000	36498000	42994000
Q03154;B4DNW0;Q03154-4;Q03154-3;B4DPC3;Q03154-2;C9JYZ0;F8WC59	Aminoacylase-1	ACY1	GPEEEHPSVTLFR	13	Unmodified	0	0	0	1496.73	2;3	5.8004e-21	132.06	yes	no	968540000	171390000	168960000	176980000	126170000	158980000	166050000
Q03154;B4DNW0;Q03154-4;B4DPC3;Q03154-2	Aminoacylase-1	ACY1	LEGGVAYNVIPATMSASFDFR	21	Unmodified	0	0	0	2244.09	2	0.031103	29.058	no	no	42516000	11087000	0	11845000	7528100	12056000	0
Q03154;B4DNW0;Q03154-4;Q03154-3;Q03154-2	Aminoacylase-1	ACY1	LHEAVFLR	8	Unmodified	0	0	0	983.555	2	0.0022106	78.77	no	no	173240000	23845000	34102000	35639000	22246000	22551000	34852000
Q03154;B4DNW0;Q03154-4;Q03154-3;Q03154-2	Aminoacylase-1	ACY1	LLPALASVPALPSDS	15	Unmodified	0	0	0	1449.81	2	1.1434e-06	85.973	no	no	281190000	55611000	43745000	53741000	51057000	43010000	34031000
Q03154;B4DNW0;Q03154-3;B4DPC3;Q03154-2;C9JYZ0;F8WC59	Aminoacylase-1	ACY1	QLGLGCQK	8	Unmodified	0	0	0	902.464	2	0.071257	24.021	no	no	175640000	20260000	30098000	54252000	22005000	17714000	31312000
Q03154;B4DNW0;Q03154-4;Q03154-3;B4DPC3;C9JYZ0;F8WC59;B4DFB5	Aminoacylase-1	ACY1	TIHMTFVPDEEVGGHQGMELFVQRPEFHALR	31	Unmodified	0	0	1	3606.75	5	6.4725e-15	77.149	no	no	30204000	30204000	0	0	0	0	0
Q03154;B4DNW0;Q03154-4;Q03154-3;Q03154-2	Aminoacylase-1	ACY1	TPVLLHDHDER	11	Unmodified	0	0	0	1330.66	3	0.0029431	45.28	no	no	996980000	161390000	169030000	172750000	159860000	153160000	180790000
Q03154;B4DNW0;Q03154-3;B4DPC3;Q03154-2;C9JYZ0;F8WC59	Aminoacylase-1	ACY1	TVQPKPDYGAAVAFFEETAR	20	Unmodified	0	0	1	2196.09	3	5.6408e-06	74.703	yes	no	751190000	128040000	141850000	137270000	100660000	117620000	125750000
Q03154;B4DNW0;Q03154-4;B4DPC3;Q03154-2	Aminoacylase-1	ACY1	VAPDVDFK	8	Unmodified	0	0	0	889.455	2	0.0097348	52.482	no	no	413860000	76345000	61955000	67230000	71247000	74003000	63082000
P00813;F5GWI4;F5GXW0;F5GYD4	Adenosine deaminase	ADA	AQTPAFDKPK	10	Acetyl (Protein N-term)	1	0	1	1143.59	2	0.049501	44.847	yes	no	55398000	0	55398000	0	0	0	0
P00813;X5D767;F5GWI4	Adenosine deaminase	ADA	DMGFTEEEFKR	11	Unmodified	0	0	1	1387.61	2	0.00016989	80.737	yes	no	76895000	17840000	21104000	31051000	0	0	6899700
P00813;X5D767;F5GWI4	Adenosine deaminase	ADA	ELLDLLYK	8	Unmodified	0	0	0	1005.57	2	0.022295	41.448	yes	no	255550000	46343000	60099000	56112000	32264000	31950000	28784000
P00813;X5D767;F5GWI4;F5GXW0	Adenosine deaminase	ADA	FDYYMPAIAGCR	12	Unmodified	0	0	0	1462.64	2	0.00011409	74.611	yes	no	254150000	41703000	51949000	81292000	20994000	29299000	28916000
P00813;X5D767;F5GWI4;F5GXW0;F5GYD4	Adenosine deaminase	ADA	GIALPANTAEGLLNVIGMDKPLTLPDFLAK	30	Unmodified	0	0	1	3091.7	3	2.4232e-21	94.927	yes	no	579300000	122460000	148980000	142360000	68442000	97066000	0
P00813;X5D767;F5GWI4;F5GXW0	Adenosine deaminase	ADA	IAYEFVEMK	9	Unmodified	0	0	0	1128.55	2	0.00078996	70.028	yes	no	181360000	52833000	32858000	36150000	22227000	16499000	20790000
P00813;X5D767;F5GWI4;F5GXW0	Adenosine deaminase	ADA	LGHGYHTLEDQALYNR	16	Unmodified	0	0	0	1885.91	2;3;4	5.964e-60	169.94	yes	no	937820000	188690000	196890000	158120000	125340000	109880000	158900000
P00813;X5D767;F5GWI4	Adenosine deaminase	ADA	NDQANYSLNTDDPLIFK	17	Unmodified	0	0	0	1966.93	2	4.1013e-29	143.67	yes	no	215710000	41991000	44100000	44257000	25699000	26629000	33035000
P00813;X5D767;F5GWI4;F5GXW0;F5GYD4	Adenosine deaminase	ADA	PLTLPDFLAK	10	Unmodified	0	0	0	1113.64	2	0.0022583	57.532	yes	no	0	0	0	0	0	0	0
P00813;X5D767;F5GWI4	Adenosine deaminase	ADA	SSFLPEDEKR	10	Unmodified	0	0	1	1206.59	2	0.00049423	79.201	yes	no	92851000	24956000	29804000	6149500	17408000	14534000	0
P00813;X5D767;F5GWI4	Adenosine deaminase	ADA	STLDTDYQMTK	11	Unmodified	0	0	0	1301.58	2	0.0013513	65.179	yes	no	249580000	43881000	55039000	73773000	25117000	27226000	24541000
P00813;X5D767;F5GXW0	Adenosine deaminase	ADA	TVHAGEVGSAEVVK	14	Unmodified	0	0	0	1381.72	2;3	1.5739e-10	109.07	yes	no	168890000	24101000	21522000	31776000	16588000	56896000	18007000
P00813;X5D767;F5GWI4;F5GXW0	Adenosine deaminase	ADA	VEPIPWNQAEGDLTPDEVVALVGQGLQEGER	31	Unmodified	0	0	0	3344.65	3	8.4578e-46	135.92	yes	no	460670000	95784000	102510000	107210000	50499000	54125000	50547000
P00813;X5D767;F5GXW0	Adenosine deaminase	ADA	YQQQTVVAIDLAGDETIPGSSLLPGHVQAYQEAVK	35	Unmodified	0	0	0	3724.89	3	4.2358e-08	42.655	yes	no	55895000	25103000	0	30791000	0	0	0
O14672;A0AV88	Disintegrin and metalloproteinase domain-containing protein 10	ADAM10	AIDTIYQTTDFSGIR	15	Unmodified	0	0	0	1699.84	2;3	1.3511e-32	153.7	yes	no	1136900000	231670000	209170000	251550000	215110000	200410000	29003000
O14672;A0AV88;H0YK87;C9J9B4	Disintegrin and metalloproteinase domain-containing protein 10	ADAM10	AVSHEDQFLR	10	Unmodified	0	0	0	1200.59	2;3	4.3878e-06	117.14	yes	no	569040000	84698000	89084000	101170000	91841000	94950000	107300000
O14672;B4DU28;A0AV88	Disintegrin and metalloproteinase domain-containing protein 10	ADAM10	DECCFDANQPEGR	13	Unmodified	0	0	0	1596.59	2	0.00012327	69.92	yes	no	110850000	16179000	31528000	24428000	14310000	10007000	14395000
O14672;B4DU28;A0AV88;H0YNC5;B5MC71	Disintegrin and metalloproteinase domain-containing protein 10	ADAM10	DFDDGVLGLAWVGAPSGSSGGICEK	25	Unmodified	0	0	0	2493.15	2;3	1.7011e-48	151.23	yes	no	552870000	82734000	111160000	104570000	82169000	111490000	60745000
O14672;A0AV88	Disintegrin and metalloproteinase domain-containing protein 10	ADAM10	EAVIAQISSHVK	12	Unmodified	0	0	0	1280.71	2;3	2.3877e-13	122.55	yes	no	2197500000	334880000	340110000	378600000	413020000	398150000	332740000
O14672;B4DU28	Disintegrin and metalloproteinase domain-containing protein 10	ADAM10	ELCHVCCMK	9	Unmodified	0	0	0	1235.49	2;3	1.1303e-05	136.39	yes	no	656720000	95545000	115290000	140640000	87912000	127730000	89604000
O14672;A0AV88	Disintegrin and metalloproteinase domain-containing protein 10	ADAM10	FLELNSEQNHDDYCLAYVFTDR	22	Unmodified	0	0	0	2748.21	2;3	2.8701e-13	98.21	yes	no	616910000	121340000	122940000	127560000	89865000	109890000	45311000
O14672;A0AV88	Disintegrin and metalloproteinase domain-containing protein 10	ADAM10	FPNIGVEK	8	Unmodified	0	0	0	902.486	2	0.03194	58.981	yes	no	432820000	146300000	0	166600000	0	119920000	0
O14672;B4DU28;A0AV88;H0YNC5	Disintegrin and metalloproteinase domain-containing protein 10	ADAM10	FSLCSIR	7	Unmodified	0	0	0	881.443	2	0.031527	45.081	yes	no	890510000	139170000	157130000	163800000	118670000	180310000	131430000
O14672;A0AV88;H3BS53	Disintegrin and metalloproteinase domain-containing protein 10	ADAM10	GGTFYVEPAER	11	Unmodified	0	0	0	1224.58	2	7.5383e-05	79.659	yes	no	357720000	54158000	63944000	126140000	36424000	36723000	40328000
O14672;B4DU28	Disintegrin and metalloproteinase domain-containing protein 10	ADAM10	GYCDVFMR	8	Unmodified	0	0	0	1046.43	2	0.016677	43.218	yes	no	81191000	17141000	0	25699000	14760000	5967400	17624000
O14672;B4DU28	Disintegrin and metalloproteinase domain-containing protein 10	ADAM10	HTQVCINGQCAGSICEK	17	Unmodified	0	0	0	1960.86	2	5.7365e-31	130.02	yes	no	0	0	0	0	0	0	0
O14672;A0AV88;H0YK87;C9J9B4	Disintegrin and metalloproteinase domain-containing protein 10	ADAM10	HYEGLSYNVDSLHQK	15	Unmodified	0	0	0	1788.84	2;3	1.3746e-34	142.74	yes	no	616300000	96244000	128600000	122160000	89689000	96198000	83414000
O14672;B4DU28	Disintegrin and metalloproteinase domain-containing protein 10	ADAM10	ICSVHTPSSNPK	12	Unmodified	0	0	0	1325.64	2;3	3.391e-19	148.78	yes	no	647140000	113670000	144700000	102160000	100950000	96245000	89412000
O14672;B4DU28	Disintegrin and metalloproteinase domain-containing protein 10	ADAM10	KMDPSTCASTGSVQWSR	17	Unmodified	0	0	1	1896.85	2;3	6.4677e-06	76.586	yes	no	75016000	8602200	17289000	15784000	4904200	0	28437000
O14672;B4DU28	Disintegrin and metalloproteinase domain-containing protein 10	ADAM10	LPPPKPLPGTLK	12	Unmodified	0	0	1	1256.79	2;3	6.8688e-05	76.326	yes	no	2006600000	422510000	401390000	414600000	305680000	259050000	203380000
O14672;B4DU28	Disintegrin and metalloproteinase domain-containing protein 10	ADAM10	LVDADGPLAR	10	Unmodified	0	0	0	1025.55	2	0.00095263	66.056	yes	no	1950300000	323210000	327900000	380370000	321960000	310880000	286030000
O14672;B4DU28	Disintegrin and metalloproteinase domain-containing protein 10	ADAM10	MDPSTCASTGSVQWSR	16	Oxidation (M)	0	1	0	1784.75	2	1.2661e-06	86.488	yes	no	41529000	9775900	8016900	14991000	0	0	8745100
O14672;B4DU28	Disintegrin and metalloproteinase domain-containing protein 10	ADAM10	MDPSTCASTGSVQWSR	16	Unmodified	0	0	0	1768.75	2	1.783e-05	72.433	yes	no	530540000	79291000	85374000	114560000	72465000	83489000	95364000
O14672;A0AV88	Disintegrin and metalloproteinase domain-containing protein 10	ADAM10	NISFMVK	7	Unmodified	0	0	0	837.442	1	0.10107	105.04	yes	no	88360000	15251000	16580000	12411000	13908000	17135000	13075000
O14672;A0AV88	Disintegrin and metalloproteinase domain-containing protein 10	ADAM10	NTCQLYIQTDHLFFK	15	Unmodified	0	0	0	1926.93	2;3	3.4767e-40	175.43	yes	no	1129400000	198600000	215080000	212220000	170620000	183310000	149560000
O14672;B4DU28	Disintegrin and metalloproteinase domain-containing protein 10	ADAM10	QCSPSQGPCCTAQCAFK	17	Unmodified	0	0	0	1985.79	2	1.4481e-15	110.04	yes	no	245180000	35359000	50831000	46048000	31222000	33041000	48676000
O14672;B4DU28	Disintegrin and metalloproteinase domain-containing protein 10	ADAM10	RPPQPIQQPQR	11	Unmodified	0	0	1	1343.74	2;3	2.4521e-05	81.771	yes	no	851010000	137150000	170370000	163070000	128170000	136210000	116030000
O14672;B4DU28;A0AV88;H0YNC5	Disintegrin and metalloproteinase domain-containing protein 10	ADAM10	SLNTGIITVQNYGSHVPPK	19	Unmodified	0	0	0	2024.07	2	5.7478e-16	105.5	yes	no	0	0	0	0	0	0	0
O14672;B4DU28	Disintegrin and metalloproteinase domain-containing protein 10	ADAM10	TITLQPGSPCNDFR	14	Unmodified	0	0	0	1604.76	2	1.5696e-28	162.93	yes	no	1799900000	295410000	349350000	359010000	260290000	270480000	265360000
O14672;A0AV88	Disintegrin and metalloproteinase domain-containing protein 10	ADAM10	TLPFHSVIYHEDDINYPHK	19	Unmodified	0	0	0	2324.12	4;5	9.944e-05	54.764	yes	no	590980000	101010000	102010000	120390000	92295000	95440000	79832000
O14672;A0AV88	Disintegrin and metalloproteinase domain-containing protein 10	ADAM10	VLDYDTSHIYTGHIYGEEGSFSHGSVIDGR	30	Unmodified	0	0	0	3310.52	4	3.4191e-11	59.048	yes	no	186390000	42276000	43617000	53974000	24138000	0	22380000
O14672;B4DU28;A0AV88;H0YNC5	Disintegrin and metalloproteinase domain-containing protein 10	ADAM10	VSHITFAHEVGHNFGSPHDSGTECTPGESK	30	Unmodified	0	0	0	3220.43	3;4;6	5.9542e-85	173.11	yes	no	1250200000	192820000	173660000	186040000	232360000	258470000	206890000
O14672;B4DU28	Disintegrin and metalloproteinase domain-containing protein 10	ADAM10	YGLEECTCASSDGKDDK	17	Unmodified	0	0	1	1933.77	3	0.00011754	64.89	yes	no	49240000	11391000	4059800	20894000	3240500	0	9654400
O14672;B4DU28	Disintegrin and metalloproteinase domain-containing protein 10	ADAM10	YGLEECTCASSDGKDDKELCHVCCMK	26	Unmodified	0	0	2	3151.25	4;5	1.583e-16	95.153	yes	no	315320000	60267000	53273000	41163000	62337000	63837000	34446000
O14672;A0AV88	Disintegrin and metalloproteinase domain-containing protein 10	ADAM10	YGPQGGCADHSVFER	15	Unmodified	0	0	0	1678.72	2	8.8016e-07	79.837	yes	no	17901000	0	0	17901000	0	0	0
O14672;A0AV88	Disintegrin and metalloproteinase domain-containing protein 10	ADAM10	YQMTGVEEVTQIPQEEHAANGPELLR	26	Unmodified	0	0	0	2938.41	3	1.6873e-12	86.701	yes	no	503620000	85053000	85104000	113270000	75297000	75523000	69376000
Q13444-11;A6NG98;Q13444-8;B7Z390;Q13444-2;Q13444-7;Q13444-6;Q13444-12;Q13444-5;Q13444-4;Q59GF2;Q13444-3;Q13444	Disintegrin and metalloproteinase domain-containing protein 15	ADAM15	AAQSGPSERPGPPQR	15	Unmodified	0	0	1	1533.76	3	0.010843	35.037	yes	no	92263000	19070000	26918000	10986000	22731000	0	12557000
Q13444-11;A6NG98;Q13444-8;B7Z390;Q13444-2;Q13444-7;Q13444-6;Q13444-12;Q13444-5;Q13444-4;Q59GF2;Q13444-3;Q13444;Q13444-13;Q13444-10;Q13444-9	Disintegrin and metalloproteinase domain-containing protein 15	ADAM15	NPSGSYVSCTPR	12	Unmodified	0	0	0	1323.59	2	0.00018911	68.033	yes	no	22520000	9874000	0	3980400	8665400	0	0
P78536;Q53RS1;P78536-2	Disintegrin and metalloproteinase domain-containing protein 17	ADAM17	AYYSPVGK	8	Unmodified	0	0	0	883.444	2	0.053685	34.253	yes	no	39102000	0	39102000	0	0	0	0
P78536;Q53RS1;P78536-2	Disintegrin and metalloproteinase domain-containing protein 17	ADAM17	EADLVTTHELGHNFGAEHDPDGLAECAPNEDQGGK	35	Unmodified	0	0	0	3729.62	3;4;5	1.3434e-64	150.77	yes	no	637250000	106000000	81270000	172250000	56073000	125910000	95740000
P78536;Q53RS1;P78536-2	Disintegrin and metalloproteinase domain-containing protein 17	ADAM17	FWDFIDQLSINTFGK	15	Unmodified	0	0	0	1829.9	2	3.039e-12	110.97	yes	no	74611000	0	17987000	20152000	12122000	13553000	10797000
P78536;P78536-2;E7EUI5;Q53RF5	Disintegrin and metalloproteinase domain-containing protein 17	ADAM17	GEESTTTNYLIELIDR	16	Unmodified	0	0	0	1852.91	2;3	2.7929e-19	124.25	yes	no	265120000	41757000	46787000	48516000	35138000	49303000	43622000
P78536;P78536-2;E7EUI5;Q53RF5;A6H8L4	Disintegrin and metalloproteinase domain-containing protein 17	ADAM17	LLVVADHR	8	Unmodified	0	0	0	921.54	2	0.0075706	55.37	yes	no	169480000	42308000	34010000	43574000	22232000	0	27355000
P78536;Q53RS1	Disintegrin and metalloproteinase domain-containing protein 17	ADAM17	LQPAPVIPSAPAAPK	15	Unmodified	0	0	0	1455.84	2	0.020228	31.883	yes	no	450550000	76582000	88074000	80446000	73397000	74450000	57599000
P78536;P78536-2;E7EUI5;A6H8L4;Q53S40;Q6P5T8;A8K1B4	Disintegrin and metalloproteinase domain-containing protein 17	ADAM17	LYLTSSTER	9	Unmodified	0	0	0	1068.55	2	0.031193	37.556	yes	no	29752000	0	6577900	0	23174000	0	0
P78536;Q53RS1	Disintegrin and metalloproteinase domain-containing protein 17	ADAM17	MDTIQEDPSTDSHMDEDGFEK	21	Unmodified	0	0	0	2425.95	3	0.0017621	36.312	yes	no	11396000	11396000	0	0	0	0	0
P78536;Q53RS1;P78536-2	Disintegrin and metalloproteinase domain-containing protein 17	ADAM17	NCQFETAQK	9	Unmodified	0	0	0	1124.49	2	0.00058486	74.941	yes	no	83213000	32582000	23010000	9570800	0	8774000	9275700
P78536;Q53RS1	Disintegrin and metalloproteinase domain-containing protein 17	ADAM17	QYESLSLFHPSNVEMLSSMDSASVR	25	Unmodified	0	0	0	2813.3	3	4.3021e-15	103.75	yes	no	231520000	43452000	44429000	47350000	29222000	33384000	33689000
P78536;Q53RS1	Disintegrin and metalloproteinase domain-containing protein 17	ADAM17	SFEDLTDHPVTR	12	Unmodified	0	0	0	1415.67	2	0.052158	29.324	yes	no	80727000	22557000	0	26994000	16006000	0	15170000
P78536;Q53RS1;P78536-2	Disintegrin and metalloproteinase domain-containing protein 17	ADAM17	YVMYPIAVSGDHENNK	16	Unmodified	0	0	0	1835.85	2;3	1.1914e-07	81.992	yes	no	55761000	11709000	0	18171000	13660000	0	12221000
Q13443;A0AVL1;F8WC54;Q13443-2	Disintegrin and metalloproteinase domain-containing protein 9	ADAM9	ECELDPCCEGSTCK	14	Unmodified	0	0	0	1743.62	2	2.3928e-09	93.243	yes	no	97426000	21821000	20250000	6807400	22749000	25799000	0
Q13443;A0AVL1;F8WC54;Q13443-2	Disintegrin and metalloproteinase domain-containing protein 9	ADAM9	FGNCGFSGNEYK	12	Unmodified	0	0	0	1378.56	2	4.6292e-07	103.2	yes	no	170500000	25070000	34348000	41356000	31296000	38429000	0
Q13443;A0AVL1;F8WC54;Q13443-2	Disintegrin and metalloproteinase domain-containing protein 9	ADAM9	GGNCLLNIPKPDEAYSAPSCGNK	23	Unmodified	0	0	1	2461.14	3	1.281e-13	99.078	yes	no	304550000	39546000	42261000	56297000	54461000	52805000	59178000
Q13443;B4DDM8	Disintegrin and metalloproteinase domain-containing protein 9	ADAM9	GYGGSVDSGPTYNEMNTALR	20	Unmodified	0	0	0	2087.92	2	2.2439e-12	96.391	yes	no	0	0	0	0	0	0	0
Q13443;A0AVL1;F8WC54;Q13443-2	Disintegrin and metalloproteinase domain-containing protein 9	ADAM9	LQCENVQEIPVFGIVPAIIQTPSR	24	Unmodified	0	0	0	2707.44	3	9.976e-10	84.127	yes	no	325770000	48893000	49021000	57189000	58941000	66225000	45502000
Q13443;A0AVL1;F8WC54;Q13443-2	Disintegrin and metalloproteinase domain-containing protein 9	ADAM9	LVDAGEECDCGTPK	14	Unmodified	0	0	0	1549.64	2	1.8848e-10	107.11	yes	no	358420000	58155000	52854000	67262000	57623000	68906000	53618000
Q13443;A0AVL1;B4DDM8	Disintegrin and metalloproteinase domain-containing protein 9	ADAM9	NCHCENGWAPPNCETK	16	Unmodified	0	0	0	1972.76	2;3	1.3342e-06	81.346	yes	no	45664000	0	0	15476000	10571000	5037600	14579000
Q13443;B4DDM8	Disintegrin and metalloproteinase domain-containing protein 9	ADAM9	QPQQFPSRPPPPQPK	15	Unmodified	0	0	1	1727.91	3	9.8489e-06	78.505	yes	no	232430000	28715000	33303000	42059000	47279000	45619000	35458000
Q13443;A0AVL1;F8WC54;Q13443-2	Disintegrin and metalloproteinase domain-containing protein 9	ADAM9	SCIMNSGASGSR	12	Unmodified	0	0	0	1225.52	2	8.5166e-10	114.76	yes	no	381460000	47957000	58313000	75677000	62642000	63963000	72906000
Q13443;A0AVL1;F8WC54;Q13443-2	Disintegrin and metalloproteinase domain-containing protein 9	ADAM9	SFAECAYGDCCK	12	Unmodified	0	0	0	1466.53	2	2.3495e-10	117.86	yes	no	207870000	34489000	29292000	32660000	32701000	37619000	41104000
Q13443;A0AVL1;F8WC54;Q13443-2	Disintegrin and metalloproteinase domain-containing protein 9	ADAM9	SHAGGINVFGQITVETFASIVAHELGHNLGMNHDDGR	37	Unmodified	0	0	0	3899.88	5;6	5.8577e-36	96.461	yes	no	38755000	0	0	38755000	0	0	0
Q13443;B4DDM8	Disintegrin and metalloproteinase domain-containing protein 9	ADAM9	VSSQGNLIPAR	11	Unmodified	0	0	0	1140.63	2	0.0018317	54.486	yes	no	155980000	28816000	24734000	20607000	27905000	26324000	27591000
A8K3A2;H7C4B3;H7BZT6;B4DUZ7;O75689-3;H0Y7Q1;O75689;O75689-2;B3KWF6;H7C264;H7C324	Arf-GAP with dual PH domain-containing protein 1	ADAP1	IEHLNATFQPAK	12	Unmodified	0	0	0	1367.72	2	1.1871e-05	90.689	yes	no	58251000	0	0	20647000	13162000	10598000	13845000
A8K3A2;H7C4B3;H7BZT6;B4DUZ7;O75689-3;H0Y7Q1;O75689;O75689-2;B3KWF6;H7C264;B4DUH0;H7C324	Arf-GAP with dual PH domain-containing protein 1	ADAP1	IGHPHGLQVTYLK	13	Unmodified	0	0	0	1461.81	3	0.072631	20.177	yes	no	172780000	22103000	37998000	43935000	35128000	0	33616000
A8K3A2;H7C4B3;H7BZT6;B4DUZ7;O75689-3;H0Y7Q1;O75689;O75689-2;B3KWF6;H7C264;B4DUH0;H7C324	Arf-GAP with dual PH domain-containing protein 1	ADAP1	NIFIYHEDGK	10	Unmodified	0	0	0	1234.6	3	0.032004	29.317	yes	no	117420000	26691000	21887000	20207000	26103000	16965000	5568000
A8K3A2;H7C4B3;H7BZT6;O75689-3;H0Y7Q1;O75689;O75689-2;C9JN36	Arf-GAP with dual PH domain-containing protein 1	ADAP1	PTPSDCQLLR	10	Unmodified	0	0	0	1185.58	2	0.03127	42.718	yes	no	85731000	13759000	40812000	31161000	0	0	0
A8K3A2;H7C4B3;H7BZT6;B4DUZ7;O75689-3;H0Y7Q1;O75689;O75689-2;H7C264;B4DUH0;C9JN36	Arf-GAP with dual PH domain-containing protein 1	ADAP1	QEFIYPEK	8	Unmodified	0	0	0	1052.52	2	0.0029851	70.747	yes	no	93260000	23350000	33680000	36230000	0	0	0
A0A024DAK3;H0YCK3;P55265-2;P55265-3;D3DV75;Q59EC0;P55265;P55265-4;E7ENU4;P55265-5;B7Z8Y3	Double-stranded RNA-specific adenosine deaminase	ADAR	AGYVDFENGQWATDDIPDDLNSIR	24	Unmodified	0	0	0	2710.21	2;3	1.8068e-106	206.49	no	no	480110000	107030000	29161000	33753000	117020000	98221000	94922000
A0A024DAK3;H0YCK3;P55265-2;P55265-3;D3DV75;Q59EC0;P55265;P55265-4;E7ENU4;P55265-5;B7Z8Y3	Double-stranded RNA-specific adenosine deaminase	ADAR	AIMEMPSFYSHGLPR	15	Unmodified	0	0	0	1734.82	2;3	0.00094295	46.318	no	no	785890000	101810000	123720000	116180000	125000000	173570000	145600000
H0YCK3;P55265-2;Q59EC0;P55265;P55265-4;E7ENU4;P55265-5;B7Z8Y3	Double-stranded RNA-specific adenosine deaminase	ADAR	ALHGEATNSMASDNQPEGMISESLDNLESMMPNK	34	Unmodified	0	0	0	3647.58	3	3.1507e-64	150.77	no	no	137460000	0	0	53308000	15812000	24866000	43477000
A0A024DAK3;H0YCK3;P55265-2;P55265-3;D3DV75;Q59EC0;P55265;P55265-4;E7ENU4;P55265-5;B7Z8Y3	Double-stranded RNA-specific adenosine deaminase	ADAR	AMTILLEEAK	10	Oxidation (M)	0	1	0	1133.6	2	0.00496	55.806	no	no	120760000	16747000	33356000	16564000	12317000	19558000	22217000
A0A024DAK3;H0YCK3;P55265-2;P55265-3;D3DV75;Q59EC0;P55265;P55265-4;E7ENU4;P55265-5;B7Z8Y3	Double-stranded RNA-specific adenosine deaminase	ADAR	AMTILLEEAK	10	Unmodified	0	0	0	1117.61	2	0.0010999	65.056	no	no	540200000	0	0	0	240120000	300090000	0
H0YCK3;P55265-2;P55265-3;D3DV75;Q59EC0;P55265;P55265-4;E7ENU4;P55265-5;B7Z8Y3	Double-stranded RNA-specific adenosine deaminase	ADAR	CFNTLTNSFQPSLLGR	16	Unmodified	0	0	0	1853.91	2	2.672e-34	149.22	no	no	427220000	47072000	62284000	82212000	73247000	79393000	83018000
A0A024DAK3;H0YCK3;P55265-2;P55265-3;D3DV75;Q59EC0;P55265;P55265-4;E7ENU4;P55265-5	Double-stranded RNA-specific adenosine deaminase	ADAR	DGSAFEDGLR	10	Unmodified	0	0	0	1065.47	2	0.00039191	73.841	no	no	354660000	67382000	47681000	9024300	67143000	97666000	65764000
A0A024DAK3;H0YCK3;P55265-2;P55265-3;D3DV75;Q59EC0;P55265;P55265-4;E7ENU4;P55265-5;B7Z8Y3	Double-stranded RNA-specific adenosine deaminase	ADAR	DINAVLIDMER	11	Unmodified	0	0	0	1287.65	2	1.9649e-05	89.301	no	no	462440000	65330000	53570000	64053000	102060000	82869000	94555000
A0A024DAK3;H0YCK3;P55265-2;P55265-3;D3DV75;Q59EC0;P55265;P55265-4;E7ENU4;P55265-5	Double-stranded RNA-specific adenosine deaminase	ADAR	DMGYGNWISKPQEEK	15	Unmodified	0	0	1	1780.81	3	0.00058626	56.514	no	no	472190000	13875000	6125700	131410000	0	144810000	175980000
A0A024DAK3;H0YCK3;P55265-2;P55265-3;D3DV75;Q59EC0;P55265;P55265-4;E7ENU4;P55265-5;B7Z8Y3	Double-stranded RNA-specific adenosine deaminase	ADAR	DSIFEPAK	8	Unmodified	0	0	0	905.449	2	0.0080419	50.04	no	no	75632000	0	0	75632000	0	0	0
A0A024DAK3;H0YCK3;P55265-2;P55265-3;D3DV75;Q59EC0;P55265;P55265-4;E7ENU4;P55265-5;B7Z8Y3	Double-stranded RNA-specific adenosine deaminase	ADAR	FLYSELMK	8	Unmodified	0	0	0	1029.52	2	0.010796	51.066	no	no	634380000	89781000	93270000	93849000	121900000	115010000	120570000
A0A024DAK3;H0YCK3;P55265-2;P55265-3;D3DV75;Q59EC0;P55265;P55265-4;E7ENU4;P55265-5;B7Z8Y3	Double-stranded RNA-specific adenosine deaminase	ADAR	FQVVINGR	8	Unmodified	0	0	0	931.524	2	0.013782	47.082	no	no	507250000	63942000	78501000	71963000	99252000	94230000	99357000
A0A024DAK3;H0YCK3;P55265-2;P55265-3;D3DV75;Q59EC0;P55265;P55265-4;E7ENU4;P55265-5;B7Z8Y3	Double-stranded RNA-specific adenosine deaminase	ADAR	FQYCVAVGAQTFPSVSAPSK	20	Unmodified	0	0	0	2143.04	2	3.6022e-25	119.27	no	no	173930000	22090000	54565000	39554000	0	0	57716000
A0A024DAK3;H0YCK3;P55265-2;P55265-3;D3DV75;Q59EC0;P55265;P55265-4;E7ENU4;P55265-5;B7Z8Y3	Double-stranded RNA-specific adenosine deaminase	ADAR	GETVNDCHAEIISR	14	Unmodified	0	0	0	1599.73	2;3	4.2136e-34	189.11	no	no	1902800000	293000000	280580000	272620000	333470000	377350000	345790000
A0A024DAK3;H0YCK3;P55265-2;P55265-3;D3DV75;Q59EC0;P55265;P55265-4;E7ENU4;P55265-5	Double-stranded RNA-specific adenosine deaminase	ADAR	HYPVFENPK	9	Unmodified	0	0	0	1129.56	2	0.003136	55.064	no	no	581190000	84582000	113150000	98393000	93686000	93939000	97446000
A0A024DAK3;H0YCK3;P55265-2;P55265-3;Q59EC0;P55265;P55265-4;E7ENU4;B7Z8Y3	Double-stranded RNA-specific adenosine deaminase	ADAR	IAVSTQAWNQHSGVVRPDGHSQGAPNSDPSLEPEDR	36	Unmodified	0	0	1	3837.81	4;5	0.0022281	28.276	no	no	328690000	34468000	87719000	44240000	58306000	43232000	60720000
A0A024DAK3;H0YCK3;P55265-2;P55265-3;D3DV75;Q59EC0;P55265;P55265-4;E7ENU4;P55265-5;B7Z8Y3	Double-stranded RNA-specific adenosine deaminase	ADAR	ICDYLFNVSDSSALNLAK	18	Unmodified	0	0	0	2028.98	2;3	5.1416e-34	141.13	no	no	514910000	80883000	72930000	72462000	97018000	109360000	82251000
A0A024DAK3;H0YCK3;P55265-2;P55265-3;D3DV75;Q59EC0;P55265;P55265-4;E7ENU4;P55265-5;B7Z8Y3	Double-stranded RNA-specific adenosine deaminase	ADAR	ILAAIIMK	8	Unmodified	0	0	0	871.557	2	0.0013337	91.626	no	no	535700000	83087000	83207000	84440000	94655000	110210000	80098000
A0A024DAK3;H0YCK3;P55265-2;P55265-3;D3DV75;Q59EC0;P55265;P55265-4;E7ENU4;P55265-5;B7Z8Y3	Double-stranded RNA-specific adenosine deaminase	ADAR	LGNSCEFR	8	Unmodified	0	0	0	981.434	2	0.011808	49.715	no	no	529560000	66360000	75440000	125100000	91671000	77790000	93204000
A0A024DAK3;H0YCK3;P55265-2;P55265-3;D3DV75;Q59EC0;P55265;P55265-4;E7ENU4;P55265-5;B7Z8Y3	Double-stranded RNA-specific adenosine deaminase	ADAR	LKPPVHYNGPSK	12	Unmodified	0	0	1	1335.73	3	0.064368	26.232	no	no	664780000	96096000	114430000	101660000	96968000	133460000	122170000
A0A024DAK3;H0YCK3;P55265-2;P55265-3;D3DV75;Q59EC0;P55265;P55265-4;E7ENU4;P55265-5;B7Z8Y3	Double-stranded RNA-specific adenosine deaminase	ADAR	LVDQSGPPHEPK	12	Unmodified	0	0	0	1302.66	2;3	1.282e-06	97.69	no	no	3121400000	457550000	461060000	447290000	640690000	556030000	558790000
H0YCK3;P55265-2;P55265-3;D3DV75	Double-stranded RNA-specific adenosine deaminase	ADAR	MGFTELPLTGSTFHDQIAMLSHR	23	Unmodified	0	0	0	2588.25	3;4	2.8464e-07	75.868	yes	no	390190000	49559000	50619000	58035000	78842000	88072000	65067000
A0A024DAK3;Q59EC0;P55265;P55265-4;E7ENU4;P55265-5;B7Z8Y3	Double-stranded RNA-specific adenosine deaminase	ADAR	MGFTEVTPVTGASLR	15	Unmodified	0	0	0	1564.79	2	8.9082e-09	95.854	no	no	1168900000	158420000	165340000	201200000	192080000	223640000	228210000
A0A024DAK3;Q59EC0;P55265;P55265-4;E7ENU4;P55265-5;B7Z8Y3	Double-stranded RNA-specific adenosine deaminase	ADAR	MGFTEVTPVTGASLR	15	Oxidation (M)	0	1	0	1580.79	2	0.00011758	69.331	no	no	105280000	0	0	0	30312000	32999000	41966000
A0A024DAK3;H0YCK3;P55265-2;P55265-3;D3DV75;Q59EC0;P55265;P55265-4;E7ENU4;P55265-5;B7Z8Y3	Double-stranded RNA-specific adenosine deaminase	ADAR	NAEFLTCNIPTSNASNNMVTTEK	23	Unmodified	0	0	0	2555.16	2;3	3.0112e-62	163.15	no	no	58328000	0	0	0	29919000	28410000	0
A0A024DAK3;H0YCK3;P55265-2;P55265-3;D3DV75;Q59EC0;P55265;P55265-4;E7ENU4;P55265-5	Double-stranded RNA-specific adenosine deaminase	ADAR	NIFLLFK	7	Unmodified	0	0	0	893.537	2	0.031705	47.743	no	no	676220000	96730000	107430000	113610000	115990000	132350000	110110000
H0YCK3;P55265-2;P55265-3;D3DV75;Q59EC0;P55265;P55265-4;E7ENU4;P55265-5;B7Z8Y3	Double-stranded RNA-specific adenosine deaminase	ADAR	NPISGLLEYAQFASQTCEFNMIEQSGPPHEPR	32	Unmodified	0	0	0	3646.68	3	2.8171e-92	175.95	no	no	371160000	51712000	66453000	63112000	55884000	71629000	62366000
A0A024DAK3;H0YCK3;P55265-2;P55265-3;D3DV75;Q59EC0;P55265;P55265-4;E7ENU4;P55265-5;B7Z8Y3	Double-stranded RNA-specific adenosine deaminase	ADAR	QEAADAALR	9	Unmodified	0	0	0	943.472	2	0.0082365	58.699	no	no	1702800000	254270000	282930000	244190000	261810000	318550000	341040000
H0YCK3;P55265-2;P55265-3;D3DV75;Q59EC0;P55265;P55265-4;E7ENU4;P55265-5;B7Z8Y3	Double-stranded RNA-specific adenosine deaminase	ADAR	QGTTPPIWHLTDK	13	Unmodified	0	0	0	1492.77	2;3	3.8996e-05	80.379	no	no	1216900000	157320000	177960000	190310000	227500000	222780000	241080000
A0A024DAK3;H0YCK3;P55265-2;P55265-3;D3DV75;Q59EC0;P55265;P55265-4;E7ENU4;P55265-5;B7Z8Y3	Double-stranded RNA-specific adenosine deaminase	ADAR	QMAAEEAMK	9	Unmodified	0	0	0	1007.44	2	0.0067817	49.06	no	no	596940000	65421000	0	124500000	124590000	132500000	149930000
A0A024DAK3;H0YCK3;P55265-2;P55265-3;D3DV75;Q59EC0;P55265;P55265-4;E7ENU4;P55265-5;B7Z8Y3	Double-stranded RNA-specific adenosine deaminase	ADAR	SPVTTLLECMHK	12	Unmodified	0	0	0	1414.69	3	4.2857e-07	100.38	no	no	866410000	133590000	133580000	132230000	167290000	158960000	140750000
A0A024DAK3;H0YCK3;P55265-2;P55265-3;D3DV75;Q59EC0;P55265;P55265-4;E7ENU4;P55265-5;B7Z8Y3	Double-stranded RNA-specific adenosine deaminase	ADAR	TAESQTPTPSATSFFSGK	18	Unmodified	0	0	0	1842.86	2;3	8.9227e-53	157.54	no	no	1127000000	146490000	146390000	169510000	199530000	240130000	224920000
A0A024DAK3;H0YCK3;P55265-2;P55265-3;D3DV75;Q59EC0;P55265;P55265-4;E7ENU4;P55265-5	Double-stranded RNA-specific adenosine deaminase	ADAR	TKVENGEGTIPVESSDIVPTWDGIR	25	Unmodified	0	0	1	2698.34	3	7.2334e-07	64.305	no	no	234250000	0	0	60532000	59392000	54827000	59495000
A0A024DAK3;Q59EC0;P55265;P55265-4;E7ENU4;P55265-5;B7Z8Y3	Double-stranded RNA-specific adenosine deaminase	ADAR	TLPLTGSTFHDQIAMLSHR	19	Unmodified	0	0	0	2124.08	2;3;4	2.3537e-12	94.45	no	no	1478400000	172010000	190200000	161120000	365680000	236290000	353070000
A0A024DAK3;H0YCK3;P55265-2;P55265-3;D3DV75;Q59EC0;P55265;P55265-4;E7ENU4;P55265-5	Double-stranded RNA-specific adenosine deaminase	ADAR	VENGEGTIPVESSDIVPTWDGIR	23	Unmodified	0	0	0	2469.2	2;3	7.4897e-20	116.45	no	no	792840000	118460000	126960000	118710000	145180000	143510000	140010000
A0A024DAK3;H0YCK3;P55265-2;P55265-3;D3DV75;Q59EC0;P55265;P55265-4;E7ENU4;P55265-5;B7Z8Y3	Double-stranded RNA-specific adenosine deaminase	ADAR	VENGQEPVIK	10	Unmodified	0	0	0	1111.59	2	4.8072e-05	88.495	no	no	1110100000	130950000	150740000	322080000	155750000	163160000	187370000
A0A024DAK3;H0YCK3;P55265-2;P55265-3;D3DV75;Q59EC0;P55265;P55265-4;E7ENU4;P55265-5;B7Z8Y3	Double-stranded RNA-specific adenosine deaminase	ADAR	VLIGENEK	8	Unmodified	0	0	0	900.492	2	0.048485	35.445	no	no	1180800000	143220000	159020000	205700000	233880000	230310000	208710000
A0A024DAK3;H0YCK3;P55265-2;P55265-3;D3DV75;Q59EC0;P55265;P55265-4;E7ENU4;P55265-5	Double-stranded RNA-specific adenosine deaminase	ADAR	WNVLGLQGALLTHFLQPIYLK	21	Unmodified	0	0	0	2423.37	3	0.0014963	37.4	no	no	63132000	0	0	63132000	0	0	0
A0A024DAK3;H0YCK3;P55265-2;P55265-3;D3DV75;Q59EC0;P55265;P55265-4;E7ENU4;P55265-5;B7Z8Y3	Double-stranded RNA-specific adenosine deaminase	ADAR	YLNTNPVGGLLEYAR	15	Unmodified	0	0	0	1678.87	2;3	4.4366e-18	130.72	no	no	1482800000	192140000	188770000	232340000	268780000	325810000	274940000
G3V426;Q86TW2-2;Q86TW2	Uncharacterized aarF domain-containing protein kinase 1	ADCK1	EIHDLFQSFDDTPLGTASLAQVHK	24	Unmodified	0	0	0	2668.31	4	5.6181e-10	87.793	yes	no	114690000	20998000	19613000	24681000	17240000	17300000	14862000
G3V426;Q86TW2-2;Q86TW2;F8W9Q8;B4DRU7	Uncharacterized aarF domain-containing protein kinase 1	ADCK1	VGQHLGALDYLLPEEYTSTLK	21	Unmodified	0	0	0	2346.21	3	0.00018115	45.363	yes	no	26084000	0	26084000	0	0	0	0
Q5T7A2;Q8NI60-3;B4DVB7;Q8NI60;B4DED1;Q8NI60-4;B4DN23;Q8NI60-2;E7EVZ8;B4DU83	Chaperone activity of bc1 complex-like, mitochondrial	ADCK3	IHNLIPVMLR	10	Unmodified	0	0	0	1204.71	3	0.0062768	46.001	yes	no	16588000	0	0	0	7450800	9136800	0
Q5T7A2;Q8NI60-3;B4DVB7;Q8NI60;B4DED1;Q8NI60-4;B4DN23;Q8NI60-2;E7EVZ8;B4DU83	Chaperone activity of bc1 complex-like, mitochondrial	ADCK3	LVPPPEETYSLHR	13	Unmodified	0	0	0	1536.79	3	0.030341	27.734	yes	no	41425000	15138000	0	0	0	26287000	0
Q5T7A2;Q8NI60-3;B4DVB7;Q8NI60;B4DED1;A1L377	Chaperone activity of bc1 complex-like, mitochondrial	ADCK3;CABC1	AVLGSSPFLSEANAER	16	Unmodified	0	0	0	1646.83	2	4.3418e-08	89.358	yes	no	42026000	0	0	6025700	0	18983000	17017000
Q5T7A2;Q8NI60-3;B4DVB7;Q8NI60;Q8NI60-4;B4DN23;A1L377	Chaperone activity of bc1 complex-like, mitochondrial	ADCK3;CABC1	DKLEYFEERPFAAASIGQVHLAR	23	Unmodified	0	0	2	2646.36	4	5.7592e-05	48.5	yes	no	73613000	0	0	0	26045000	25741000	21827000
Q96D53;Q96D53-2	Uncharacterized aarF domain-containing protein kinase 4	ADCK4	AAADGDRDCVLQK	13	Unmodified	0	0	1	1417.66	2	0.00021399	84.734	yes	no	121860000	15260000	20193000	19937000	21093000	21611000	23769000
Q96D53;Q96D53-2	Uncharacterized aarF domain-containing protein kinase 4	ADCK4	EFGTEFTDHYIEVVK	15	Unmodified	0	0	0	1812.86	2;3	1.4682e-72	205.3	yes	no	477010000	59307000	83368000	87287000	82684000	84514000	79852000
Q96D53;Q96D53-2	Uncharacterized aarF domain-containing protein kinase 4	ADCK4	FMQTDPNWANFLYDASSHQVTLLDFGASR	29	Unmodified	0	0	0	3330.54	3	2.2105e-07	49.09	yes	no	118380000	19946000	21934000	25248000	17606000	21483000	12167000
Q96D53;Q96D53-2	Uncharacterized aarF domain-containing protein kinase 4	ADCK4	IQDLIPVLLR	10	Unmodified	0	0	0	1178.74	2	1.1181e-05	105.98	yes	no	185110000	29622000	29528000	28890000	34833000	29806000	32431000
Q96D53;Q96D53-2;M0R001	Uncharacterized aarF domain-containing protein kinase 4	ADCK4	IQYPGIAQSIQSDVQNLLAVLK	22	Unmodified	0	0	0	2397.33	2	1.6441e-19	118.36	yes	no	20469000	0	0	0	0	0	20469000
Q96D53;Q96D53-2	Uncharacterized aarF domain-containing protein kinase 4	ADCK4	LAGAFLACAHLR	12	Unmodified	0	0	0	1298.69	3	0.07226	24.696	yes	no	71074000	0	14003000	17001000	14889000	16994000	8186500
Q96D53;Q96D53-2	Uncharacterized aarF domain-containing protein kinase 4	ADCK4	LCPPPEETYALHR	13	Unmodified	0	0	0	1581.76	3	0.010269	36.292	yes	no	193480000	30537000	52922000	36845000	14693000	31163000	27319000
Q96D53;M0R001;M0R011;M0R362;M0QZZ2;M0R3F7	Uncharacterized aarF domain-containing protein kinase 4	ADCK4	LQSEGGSGLDSSPFLSEANAER	22	Unmodified	0	0	0	2250.04	2	1.4958e-90	199.5	yes	no	188680000	30030000	33925000	33765000	24834000	34492000	31631000
Q96D53;Q96D53-2;M0R001	Uncharacterized aarF domain-containing protein kinase 4	ADCK4	QLLANDPFFR	10	Unmodified	0	0	0	1219.63	2	0.00041515	73.327	yes	no	147160000	0	30467000	34434000	25090000	27025000	30148000
Q96D53;Q96D53-2	Uncharacterized aarF domain-containing protein kinase 4	ADCK4	QPDAATAGSLPTK	13	Unmodified	0	0	0	1255.64	2	0.028906	33.265	yes	no	95056000	0	0	22144000	20011000	30435000	22466000
Q96D53;Q96D53-2;M0R001;M0R011	Uncharacterized aarF domain-containing protein kinase 4	ADCK4	QSADFMPR	8	Unmodified	0	0	0	950.428	2	0.036015	38.303	yes	no	18244000	12196000	0	0	0	6048500	0
Q96D53;Q96D53-2;M0R001;M0R011	Uncharacterized aarF domain-containing protein kinase 4	ADCK4	VASLEEVPFAAASIGQVHQGLLR	23	Unmodified	0	0	0	2391.29	3	1.2286e-13	96.016	yes	no	860060000	110870000	152880000	136560000	131920000	172950000	154880000
Q96D53;M0R001;M0R011	Uncharacterized aarF domain-containing protein kinase 4	ADCK4	VGQMLSIQDNSFISPQLQHIFER	23	Unmodified	0	0	0	2686.35	3	1.0027e-09	88.239	yes	no	278310000	42931000	50581000	45934000	46922000	56586000	35353000
Q96D53;Q96D53-2;M0R001;M0R011	Uncharacterized aarF domain-containing protein kinase 4	ADCK4	VLEEELGR	8	Unmodified	0	0	0	943.497	2	0.010796	51.066	yes	no	270910000	70503000	44708000	41570000	0	66018000	48109000
Q96D53;Q96D53-2	Uncharacterized aarF domain-containing protein kinase 4	ADCK4	VLGMELAGGVPLDQCQGLSQDLR	23	Unmodified	0	0	0	2455.22	2;3	1.3579e-29	126.55	yes	no	169100000	32978000	20114000	23857000	30151000	29538000	32457000
Q3MIX3	Uncharacterized aarF domain-containing protein kinase 5	ADCK5	AELVLLDHGLYQFLEEK	17	Unmodified	0	0	0	2016.06	3	1.2518e-21	124.29	yes	yes	178520000	28961000	27724000	31859000	31633000	34985000	23360000
Q3MIX3	Uncharacterized aarF domain-containing protein kinase 5	ADCK5	DRFDGDIHTLELLLR	15	Unmodified	0	0	1	1811.95	3;4	2.8245e-12	108.63	yes	yes	147050000	22420000	19870000	39515000	25772000	28218000	11249000
Q3MIX3	Uncharacterized aarF domain-containing protein kinase 5	ADCK5	ELAHFPYVVVPR	12	Unmodified	0	0	0	1425.78	3	1.3838e-11	111.86	yes	yes	24977000	0	11676000	13302000	0	0	0
Q3MIX3;E9PLF3;E9PJ20	Uncharacterized aarF domain-containing protein kinase 5	ADCK5	FSSPTPLWR	9	Unmodified	0	0	0	1089.56	2	0.00043557	78.516	yes	no	97038000	15826000	23859000	18621000	15514000	23219000	0
Q3MIX3	Uncharacterized aarF domain-containing protein kinase 5	ADCK5	GVYGTSLLR	9	Unmodified	0	0	0	964.534	2	0.004645	52.579	yes	yes	89560000	16272000	12287000	15688000	14237000	19021000	12055000
Q3MIX3	Uncharacterized aarF domain-containing protein kinase 5	ADCK5	LVEVMHPSFGFSWVLQDLK	19	Unmodified	0	0	0	2231.14	3	9.2493e-05	58.024	yes	yes	114600000	18960000	20352000	21377000	16355000	22963000	14589000
Q3MIX3;E9PLF3;E9PJ20	Uncharacterized aarF domain-containing protein kinase 5	ADCK5	VLSTAVVGAPLLLGAR	16	Unmodified	0	0	0	1535.94	2;3	0.0011299	42.958	yes	no	136820000	14830000	22040000	27527000	27878000	23782000	20766000
Q3MIX3	Uncharacterized aarF domain-containing protein kinase 5	ADCK5	VVWEMLK	7	Unmodified	0	0	0	903.489	2	0.037355	44.395	yes	yes	58330000	7862300	0	8633200	13927000	15013000	12894000
B3KT86;U3KQ91;B3KNM3;B3KVJ0;O60266;B7ZLX9	Adenylate cyclase type 3	ADCY3	VVDASEDEHELNQLLNEALLER	22	Unmodified	0	0	0	2535.25	3	1.6354e-09	81.144	yes	no	0	0	0	0	0	0	0
O43306-2;O43306;Q9NR74	Adenylate cyclase type 6	ADCY6	GTQDALNPEDEVDEFLSR	18	Unmodified	0	0	0	2033.92	2	3.4206e-26	126.4	yes	no	77404000	10741000	0	15366000	18113000	19448000	13736000
O43306-2;O43306;F8VZJ5	Adenylate cyclase type 6	ADCY6	LLLSVLPQHVAMEMK	15	Unmodified	0	0	0	1707.94	3	0.00062614	50.158	yes	no	107100000	17120000	14910000	13417000	19713000	22416000	19523000
O43306-2;O43306;C9JQ38;C9JRT8;B3KSK8	Adenylate cyclase type 6	ADCY6;ADCY5	ILGDCYYCVSGLPEAR	16	Unmodified	0	0	0	1871.85	2	0.00019435	60.489	no	no	115130000	0	20050000	16588000	25592000	30996000	21901000
I3NI20;O60503	Adenylate cyclase type 9	ADCY9	SEAGAEGGAPQNGCQDEHK	19	Unmodified	0	0	0	1940.79	3	3.7624e-05	63.691	yes	no	20551000	2498300	2618600	3512300	4011300	3317200	4593600
P35611-2;E7EV99;A2A3N8;E7ENY0;P35611;P35611-3;P35611-4;Q96D30;B4DI79;D6RAH3;D6RF25;D6RJE2	Alpha-adducin	ADD1	AAVVTSPPPTTAPHK	15	Unmodified	0	0	0	1472.8	3	0.064894	22.538	yes	no	0	0	0	0	0	0	0
P35611-2;E7EV99;A2A3N8;E7ENY0;P35611;P35611-3;P35611-4;Q96D30;B4DI79	Alpha-adducin	ADD1	LADLFGWSQLIYNHITTR	18	Unmodified	0	0	0	2147.12	3	4.1835e-06	74.618	yes	no	396620000	90828000	105080000	95839000	34319000	50421000	20133000
P35611-2;E7EV99;A2A3N8;E7ENY0;P35611;P35611-3;P35611-4;Q96D30;B4DI79;D6RAH3;D6RF25;D6RJE2	Alpha-adducin	ADD1	NMAPDLR	7	Unmodified	0	0	0	815.396	2	0.03993	42.869	yes	no	203580000	39412000	40428000	29623000	28797000	33526000	31789000
P35611-2;E7EV99;A2A3N8;E7ENY0;P35611;P35611-3;P35611-4;Q96D30;B4DI79;D6RAH3	Alpha-adducin	ADD1	VSMILQSPAFCEELESMIQEQFK	23	Unmodified	0	0	0	2743.29	3	2.1354e-14	104.52	yes	no	20330000	0	0	20330000	0	0	0
P35611-2;E7EV99;A2A3N8;E7ENY0;P35611;P35611-3;P35611-4;H0Y9H2;H0YG19;Q16155	Alpha-adducin	ADD1;ADDA	GSEENLDEAR	10	Unmodified	0	0	0	1118.48	2	7.0243e-05	82.417	yes	no	190890000	42161000	45151000	45956000	23558000	0	34063000
P35611-2;E7EV99;A2A3N8;E7ENY0;P35611;P35611-3;P35611-4;Q96D30;B4DI79;Q4TT76;B4DPW4	Alpha-adducin	ADD1;LA04NC01-25A3.2-001	CGLLPISPEALSLGEVAYHDYHGILVDEEEK	31	Unmodified	0	0	0	3452.68	4	1.4979e-11	61.725	yes	no	296360000	60199000	71883000	85680000	43329000	0	35272000
P35611-2;E7EV99;A2A3N8;E7ENY0;P35611;P35611-3;P35611-4;Q96D30;B4DI79;Q4TT76;D6RF25	Alpha-adducin	ADD1;LA04NC01-25A3.2-001	INLQGDIVDR	10	Unmodified	0	0	0	1141.61	2	0.0006315	68.536	yes	no	495470000	101440000	107420000	121300000	53636000	61744000	49931000
P35611-2;E7EV99;A2A3N8;E7ENY0;P35611;P35611-3;Q4TT76;H0Y9H2	Alpha-adducin	ADD1;LA04NC01-25A3.2-001	SLVQGELVTASK	12	Unmodified	0	0	0	1230.68	2	2.9648e-05	85.554	yes	no	533560000	101100000	116270000	127410000	57668000	66387000	64728000
P35611-2;E7EV99;A2A3N8;E7ENY0;P35611;P35611-3;P35611-4;Q96D30;B4DI79;Q4TT76;H0Y9H2;B4DPW4	Alpha-adducin	ADD1;LA04NC01-25A3.2-001	SPGSPVGEGTGSPPK	15	Unmodified	0	0	0	1352.66	2	4.545e-38	161.82	yes	no	435630000	100130000	96484000	110450000	40516000	36550000	51486000
P35611-2;E7EV99;A2A3N8;E7ENY0;P35611;P35611-3;P35611-4;Q4TT76;H0Y9H2;H0YFD8	Alpha-adducin	ADD1;LA04NC01-25A3.2-001	TAGPQSQVLCGVVMDR	16	Unmodified	0	0	0	1716.83	2	4.8086e-35	155.79	yes	no	360860000	69743000	71545000	86866000	34902000	44368000	53438000
P35611-2;E7EV99;A2A3N8;E7ENY0;P35611;P35611-3;P35611-4;Q96D30;B4DI79;Q4TT76;H0Y9H2;B4DPW4	Alpha-adducin	ADD1;LA04NC01-25A3.2-001	TLASAGGPDNLVLLNPEK	18	Unmodified	0	0	0	1807.97	2	2.0848e-12	99.092	yes	no	501280000	90604000	111140000	121510000	56326000	60966000	60736000
P35611-2;E7EV99;A2A3N8;E7ENY0;P35611;P35611-3;P35611-4;Q4TT76;H0Y9H2	Alpha-adducin	ADD1;LA04NC01-25A3.2-001	TSTSAVPNLFVPLNTNPK	18	Unmodified	0	0	0	1899.01	2	8.3785e-06	74.793	yes	no	457780000	88092000	100710000	109420000	47716000	50282000	61564000
P35611-2;E7EV99;A2A3N8;E7ENY0;P35611;P35611-3;P35611-4;Q96D30;B4DI79;Q4TT76;H0Y9H2;B4DPW4	Alpha-adducin	ADD1;LA04NC01-25A3.2-001	WQIGEQEFEALMR	13	Unmodified	0	0	0	1635.77	2	5.0337e-22	143.42	yes	no	339600000	70515000	68079000	79782000	36615000	42641000	41970000
Q9UEY8-2;Q9UEY8;Q59EK1;Q53FL4	Gamma-adducin	ADD3	EDLECLIQEQMK	12	Unmodified	0	0	0	1534.7	2	1.415e-09	111.94	yes	no	148630000	22564000	29932000	26799000	20515000	26341000	22481000
Q9UEY8-2;Q9UEY8;Q59EK1;Q53FL4	Gamma-adducin	ADD3	EQDHIIIIPR	10	Unmodified	0	0	0	1232.69	2;3	0.019464	34.692	yes	no	322990000	130190000	11282000	139840000	17088000	15607000	8978000
Q9UEY8-2;Q9UEY8;Q59EK1;Q53FL4	Gamma-adducin	ADD3	IEDPNQFVPLNTNPNEVLEK	20	Unmodified	0	0	0	2309.15	2;3	5.2244e-06	72.383	yes	no	402130000	82704000	79367000	76090000	52243000	57052000	54670000
Q9UEY8-2;Q9UEY8;Q59EK1;Q53FL4	Gamma-adducin	ADD3	IEEVLSPEGSPSK	13	Unmodified	0	0	0	1370.69	2	0.064995	31.914	yes	no	0	0	0	0	0	0	0
Q9UEY8-2;Q9UEY8;Q59EK1	Gamma-adducin	ADD3	INENDPEYIR	10	Unmodified	0	0	0	1261.59	2	0.0083754	44.543	yes	no	431190000	98750000	96503000	101090000	55469000	53859000	25522000
Q9UEY8-2;Q9UEY8;Q59EK1;Q53FL4	Gamma-adducin	ADD3	NMSPDLR	7	Unmodified	0	0	0	831.391	2	0.076753	36.842	yes	no	231020000	41832000	49478000	64183000	19290000	26457000	29780000
Q9UEY8-2;Q9UEY8;Q59EK1;Q53FL4	Gamma-adducin	ADD3	QDFNMMEQR	9	Unmodified	0	0	0	1197.49	2	0.00020809	94.309	yes	no	51470000	0	23579000	27890000	0	0	0
Q9UEY8-2;Q9UEY8;Q59EK1	Gamma-adducin	ADD3	SDVEIPATVTAFSFEDDTVPLSPLK	25	Unmodified	0	0	0	2677.34	2	3.4219e-37	135.62	yes	no	35760000	10074000	9534600	16151000	0	0	0
Q9UEY8-2;Q9UEY8;Q59EK1;Q53FL4	Gamma-adducin	ADD3	SFISMEVPVMVVNGK	15	Unmodified	0	0	0	1635.84	2	1.3252e-06	84.753	yes	no	87368000	19522000	20131000	18731000	13985000	0	14999000
Q9UEY8-2;Q9UEY8;Q59EK1	Gamma-adducin	ADD3	SSDASQGVITTPPPPSMPHK	20	Acetyl (Protein N-term)	1	0	0	2075	2	3.3838e-12	96.379	yes	no	39363000	6628700	17337000	15398000	0	0	0
Q9UEY8-2;Q9UEY8;Q59EK1;Q53FL4	Gamma-adducin	ADD3	VGEIEFEGLMR	11	Unmodified	0	0	0	1278.63	2	5.4767e-06	93.345	yes	no	330260000	70769000	80838000	70429000	37197000	36871000	34152000
Q9UEY8-2;Q9UEY8;Q59EK1;Q53FL4	Gamma-adducin	ADD3	VNIIGEVVDQGSTNLK	16	Unmodified	0	0	0	1684.9	2;3	7.6139e-11	98.408	yes	no	284220000	66013000	45862000	69169000	20526000	47787000	34859000
Q9UEY8-2;Q9UEY8;Q59EK1;Q53FL4	Gamma-adducin	ADD3	VTQILQSPAFR	11	Unmodified	0	0	0	1258.7	2	5.943e-12	141.88	yes	no	474250000	104860000	98526000	121110000	54290000	46862000	48601000
Q6FI45;P11766;Q5U043;Q2VIM7;H0YAG8;D6RFE4;D6R9G2;D6RAY0	Alcohol dehydrogenase class-3	ADH5	AAVAWEAGKPLSIEEIEVAPPK	22	Unmodified	0	0	1	2304.24	2;3	3.088e-46	156.36	yes	no	3237100000	578360000	630400000	672590000	446480000	437020000	472210000
Q6FI45;P11766;Q5U043	Alcohol dehydrogenase class-3	ADH5	AFELMHSGK	9	Unmodified	0	0	0	1018.49	2	0.00040918	79.148	yes	no	824550000	219370000	151100000	144950000	84538000	94356000	130240000
Q6FI45;P11766;Q5U043;Q2VIM7;D6RFE4	Alcohol dehydrogenase class-3	ADH5	AGDTVIPLYIPQCGECK	17	Unmodified	0	0	0	1919.91	2;3	4.6947e-12	98.508	yes	no	1392300000	197030000	234320000	250890000	223640000	237200000	249240000
Q6FI45;P11766;H0YAG8	Alcohol dehydrogenase class-3	ADH5	EFGATECINPQDFSK	15	Unmodified	0	0	0	1741.76	2	1.1726e-23	132.08	yes	no	413100000	12737000	81709000	96228000	68628000	76946000	76856000
Q6FI45;P11766;Q5U043;Q2VIM7;H0YAG8	Alcohol dehydrogenase class-3	ADH5	GLMPDGTSR	9	Unmodified	0	0	0	932.439	2	0.04453	28.958	yes	no	947750000	173390000	168630000	134810000	162790000	148340000	159790000
Q6FI45;P11766;Q5U043;Q2VIM7	Alcohol dehydrogenase class-3	ADH5	GTAFGGWK	8	Unmodified	0	0	0	822.402	1;2	0.015091	45.335	yes	no	673730000	137300000	145620000	141730000	113620000	18937000	116520000
Q6FI45;P11766;Q5U043;Q2VIM7;H0YAG8	Alcohol dehydrogenase class-3	ADH5	IDPLAPLDK	9	Unmodified	0	0	0	980.554	2	0.00047121	77.662	yes	no	1081500000	177580000	204360000	179370000	173370000	173660000	173130000
Q6FI45;P11766;Q5U043;D6RFE4;D6R9G2	Alcohol dehydrogenase class-3	ADH5	IIATAVCHTDAYTLSGADPEGCFPVILGHEGAGIVESVGEGVTK	44	Unmodified	0	0	0	4497.18	4	2.9146e-24	77.024	yes	no	702170000	119190000	137610000	143470000	113820000	111890000	76191000
Q6FI45;P11766;Q5U043;Q2VIM7;H0YAG8	Alcohol dehydrogenase class-3	ADH5	IIGVDINK	8	Unmodified	0	0	0	870.517	2	0.010586	51.346	yes	no	1404900000	190220000	205420000	216150000	301430000	197600000	294040000
Q6FI45;P11766;Q5U043;Q2VIM7;H0YAG8	Alcohol dehydrogenase class-3	ADH5	IIGVDINKDK	10	Unmodified	0	0	1	1113.64	2	0.017492	58.743	yes	no	144130000	0	26723000	24578000	34943000	28858000	29026000
Q6FI45;P11766;Q5U043	Alcohol dehydrogenase class-3	ADH5	IKVDEFVTHNLSFDEINK	18	Unmodified	0	0	1	2147.09	2;3;4	9.2904e-16	114.63	yes	no	561300000	94090000	102540000	108020000	80090000	90112000	86455000
Q6FI45;P11766;Q5U043;Q2VIM7	Alcohol dehydrogenase class-3	ADH5	LVSEYMSK	8	Unmodified	0	0	0	955.468	2	0.066224	31.379	yes	no	532390000	139020000	0	255300000	138060000	0	0
Q6FI45;P11766;Q5U043;Q2VIM7	Alcohol dehydrogenase class-3	ADH5	PFQLVTGR	8	Unmodified	0	0	0	916.513	2	0.027865	65.224	yes	no	401140000	68891000	74610000	83656000	60239000	56285000	57456000
Q6FI45;P11766;Q5U043;H0YAG8	Alcohol dehydrogenase class-3	ADH5	PIQEVLIEMTDGGVDYSFECIGNVK	25	Unmodified	0	0	0	2812.33	3	0.031541	20.42	yes	no	36905000	10677000	14041000	0	12188000	0	0
Q6FI45;P11766;Q5U043;Q2VIM7;H0YAG8;D6RFE4;D6R9G2;D6RAY0	Alcohol dehydrogenase class-3	ADH5	PLSIEEIEVAPPK	13	Unmodified	0	0	0	1420.78	2	0.00010748	71.879	yes	no	191940000	35400000	37991000	30701000	27585000	27846000	32416000
Q6FI45;P11766;Q5U043;H0YAG8	Alcohol dehydrogenase class-3	ADH5	VCLLGCGISTGYGAAVNTAK	20	Unmodified	0	0	0	2010.99	2	8.2714e-71	186.97	yes	no	446380000	61023000	79866000	102970000	58296000	70716000	73506000
Q6FI45;P11766;Q5U043	Alcohol dehydrogenase class-3	ADH5	VDEFVTHNLSFDEINK	16	Unmodified	0	0	0	1905.91	2;3	3.2725e-42	174.78	yes	no	2001200000	374710000	397140000	548650000	61141000	295660000	323940000
Q9BV57;Q9BV57-2	1,2-dihydroxy-3-keto-5-methylthiopentene dioxygenase	ADI1	DKLPNYEEK	9	Unmodified	0	0	1	1134.56	2	0.00092334	109.88	yes	no	292310000	30306000	56560000	57980000	34710000	43931000	68822000
Q9BV57;Q9BV57-2	1,2-dihydroxy-3-keto-5-methylthiopentene dioxygenase	ADI1	GDMVTLPAGIYHR	13	Unmodified	0	0	0	1428.72	2;3	0.00021157	66.393	yes	no	503810000	100920000	88047000	94346000	67427000	81910000	71164000
Q9BV57;Q9BV57-2	1,2-dihydroxy-3-keto-5-methylthiopentene dioxygenase	ADI1	LDADKYENDPELEK	14	Unmodified	0	0	1	1677.77	2;3	5.3543e-19	136.34	yes	yes	828330000	123640000	137810000	154440000	140570000	139730000	132140000
Q9BV57	1,2-dihydroxy-3-keto-5-methylthiopentene dioxygenase	ADI1	LGVLYWK	7	Unmodified	0	0	0	877.506	2	0.015071	62.714	yes	yes	326000000	0	66728000	71878000	67118000	56616000	63657000
Q9BV57;Q9BV57-2	1,2-dihydroxy-3-keto-5-methylthiopentene dioxygenase	ADI1	MFYEEHLHLDDEIR	14	Unmodified	0	0	0	1845.84	4	0.0015463	42.958	yes	no	37783000	0	0	11874000	14649000	0	11260000
Q9BV57	1,2-dihydroxy-3-keto-5-methylthiopentene dioxygenase	ADI1	QPHRPDPGRPVGLEQLR	17	Unmodified	0	0	2	1951.05	4	0.057563	22.867	yes	yes	341410000	0	64575000	93552000	69375000	48123000	65790000
Q9BV57;Q9BV57-2	1,2-dihydroxy-3-keto-5-methylthiopentene dioxygenase	ADI1	YENDPELEK	9	Unmodified	0	0	0	1135.5	2	0.0096163	44.392	yes	no	27411000	9822500	6790100	10799000	0	0	0
Q9BV57;Q9BV57-2	1,2-dihydroxy-3-keto-5-methylthiopentene dioxygenase	ADI1	YILDGSGYFDVR	12	Unmodified	0	0	0	1403.67	2	0.0034484	52.576	yes	no	81762000	16786000	17038000	16279000	13481000	18178000	0
P55263;P55263-3	Adenosine kinase	ADK	AAAEEEPKPK	10	Acetyl (Protein N-term)	1	0	1	1110.56	2	0.035094	57.532	yes	no	422550000	63313000	96591000	0	0	112370000	150280000
P55263;P55263-2;P55263-3;Q86U79;P55263-4	Adenosine kinase	ADK	AATFFGCIGIDK	12	Unmodified	0	0	0	1298.63	2	0.0095963	41.577	yes	no	209850000	44086000	46671000	0	44959000	37353000	36781000
P55263;P55263-2;P55263-3;Q86U79;P55263-4	Adenosine kinase	ADK	EIIDTNGAGDAFVGGFLSQLVSDKPLTECIR	31	Unmodified	0	0	1	3321.66	3	1.5903e-171	239.26	yes	no	1361000000	215520000	241990000	251640000	195820000	219850000	236150000
P55263;P55263-2;P55263-3;Q86U79	Adenosine kinase	ADK	ELFDELVK	8	Unmodified	0	0	0	991.523	2	0.0012414	94.114	yes	no	599350000	101310000	109490000	103440000	93001000	89640000	102480000
P55263;P55263-2;P55263-3;Q86U79;P55263-4	Adenosine kinase	ADK	ENILFGMGNPLLDISAVVDKDFLDK	25	Unmodified	0	0	1	2762.42	3	4.1697e-21	117.61	yes	no	1384400000	249900000	257360000	251890000	220530000	214390000	190360000
P55263;P55263-2;P55263-3;Q86U79	Adenosine kinase	ADK	HKELFDELVK	10	Unmodified	0	0	1	1256.68	3	0.00028809	73.666	yes	no	167880000	24526000	35058000	29357000	25069000	29059000	24812000
P55263;P55263-2;P55263-4	Adenosine kinase	ADK	IFTLNLSAPFISQFYK	16	Unmodified	0	0	0	1888.01	2;3	1.6323e-34	152.34	yes	no	361890000	58619000	62062000	56545000	68178000	60781000	55707000
P55263;P55263-2;P55263-3;Q86U79;P55263-4	Adenosine kinase	ADK	IVIFTQGR	8	Unmodified	0	0	0	932.544	2	0.0051301	62.546	yes	no	1384600000	215690000	247130000	224790000	240010000	208290000	248670000
P55263;P55263-2;P55263-3;Q86U79;P55263-4	Adenosine kinase	ADK	NWMLVEK	7	Unmodified	0	0	0	918.463	2	0.013771	65.252	yes	no	299040000	57887000	67781000	67081000	29586000	43511000	33189000
P55263;P55263-2;P55263-3;Q86U79;P55263-4	Adenosine kinase	ADK	SLIANLAAANCYK	13	Unmodified	0	0	0	1407.72	2;3	2.0696e-27	155.99	yes	no	543170000	245900000	277190000	0	8856700	11222000	0
P55263;P55263-2;P55263-3;Q86U79;P55263-4	Adenosine kinase	ADK	TGCTFPEKPDFH	12	Unmodified	0	0	1	1434.62	2;3	0.00083666	76.165	yes	no	464670000	65636000	92952000	89436000	42258000	79088000	95303000
P55263;P55263-2;P55263-3;Q86U79;P55263-4	Adenosine kinase	ADK	VAQWMIQQPHK	11	Unmodified	0	0	0	1364.7	2;3	1.0358e-07	110.38	yes	no	1195300000	211960000	195300000	253920000	181530000	159410000	193150000
P55263;P55263-2;Q86U79;P55263-4	Adenosine kinase	ADK	VCYIAGFFLTVSPESVLK	18	Unmodified	0	0	0	2029.06	2	8.4622e-06	74.732	yes	no	34931000	7945000	10485000	8221300	0	8280000	0
P55263;P55263-3	Adenosine kinase	ADK	VEAPQALR	8	Unmodified	0	0	0	882.492	2	0.0084793	54.157	yes	no	290220000	51120000	59456000	49527000	35075000	41295000	53748000
P55263;P55263-2;P55263-3;Q86U79;P55263-4	Adenosine kinase	ADK	VEYHAGGSTQNSIK	14	Unmodified	0	0	0	1489.72	2;3	3.3018e-39	198.38	yes	no	1124700000	130400000	221030000	169010000	218270000	166670000	219360000
P55263;P55263-2;Q86U79;P55263-4	Adenosine kinase	ADK	VMPYVDILFGNETEAATFAR	20	Unmodified	0	0	0	2243.09	2;3	9.8389e-44	150.23	yes	no	363160000	68785000	73633000	71459000	71796000	47349000	30136000
P55263;P55263-2;P55263-3;Q86U79	Adenosine kinase	ADK	YSLKPNDQILAEDK	14	Unmodified	0	0	1	1632.84	2;3	4.6216e-21	139	yes	no	1720900000	314120000	290260000	317530000	254510000	309740000	234750000
Q9H2P0;Q6DHZ8;B2RBM8	Activity-dependent neuroprotector homeobox protein	ADNP	ICTICNELFPENVYSVHFEK	20	Unmodified	0	0	0	2498.16	3	1.5002e-08	88.176	yes	no	416800000	60092000	76178000	63797000	71491000	77245000	67999000
Q9H2P0;Q6DHZ8;B2RBM8;E9PQK8	Activity-dependent neuroprotector homeobox protein	ADNP	IFHAPNASAPSSSLSTFK	18	Unmodified	0	0	0	1860.94	2	0.00055134	60.062	yes	no	20955000	13089000	0	0	7866200	0	0
Q9H2P0;Q6DHZ8;B2RBM8;E9PQK8	Activity-dependent neuroprotector homeobox protein	ADNP	ILSDIGLEYCK	11	Unmodified	0	0	0	1309.66	2	0.0074693	48.115	yes	no	10451000	0	0	0	0	0	10451000
Q9H2P0;Q6DHZ8;B2RBM8	Activity-dependent neuroprotector homeobox protein	ADNP	ISNDNPEEHVLK	12	Unmodified	0	0	0	1393.68	3	0.078998	20.124	yes	no	160650000	21394000	25804000	29729000	37735000	45992000	0
Q9H2P0;Q6DHZ8;B2RBM8	Activity-dependent neuroprotector homeobox protein	ADNP	KLDDDSDSPSFFEEKPEEPVVLALDPK	27	Unmodified	0	0	2	3045.47	4	0.00026956	35.572	yes	no	181900000	33210000	28303000	34539000	32983000	52862000	0
Q9H2P0;Q6DHZ8;B2RBM8	Activity-dependent neuroprotector homeobox protein	ADNP	LAASLWLWK	9	Unmodified	0	0	0	1086.62	2	0.008639	46.001	yes	no	24655000	0	1746900	0	8629100	8507900	5771100
Q9H2P0;Q6DHZ8;B2RBM8	Activity-dependent neuroprotector homeobox protein	ADNP	LGLGGNAPVSIPQQSQSVK	19	Unmodified	0	0	0	1879.02	2	1.8743e-06	79.462	yes	no	163260000	20723000	17896000	16345000	34129000	35176000	38995000
Q9H2P0;Q6DHZ8;B2RBM8	Activity-dependent neuroprotector homeobox protein	ADNP	LNQSPSLAPVK	11	Unmodified	0	0	0	1152.65	2	0.0033027	51.286	yes	no	129600000	10166000	18851000	0	40178000	30717000	29687000
Q9H2P0;Q6DHZ8;B2RBM8;E9PQK8	Activity-dependent neuroprotector homeobox protein	ADNP	MFQLPVNNLGSLR	13	Acetyl (Protein N-term)	1	0	0	1529.8	2	0.00081789	62.287	yes	no	89457000	0	14506000	11903000	16772000	18847000	27429000
Q9H2P0;Q6DHZ8;B2RBM8;E9PQK8	Activity-dependent neuroprotector homeobox protein	ADNP	NVHSEDFENR	10	Unmodified	0	0	0	1245.54	3	0.0015176	54.259	yes	no	897030000	51313000	51584000	61309000	81550000	492930000	158340000
Q9H2P0;Q6DHZ8;B2RBM8	Activity-dependent neuroprotector homeobox protein	ADNP	PAAAATGPPPGNTSSTQK	18	Unmodified	0	0	0	1651.82	2	1.6717e-25	125.45	yes	no	164060000	20363000	22798000	23552000	32668000	32292000	32389000
Q9H2P0;Q6DHZ8;B2RBM8	Activity-dependent neuroprotector homeobox protein	ADNP	SPSLSQSQASR	11	Unmodified	0	0	0	1146.56	2	3.6834e-09	123.67	yes	no	198500000	41754000	43013000	66167000	0	0	47567000
Q9H2P0;Q6DHZ8;B2RBM8	Activity-dependent neuroprotector homeobox protein	ADNP	STFNDVEK	8	Unmodified	0	0	0	938.435	2	0.055308	47.603	yes	no	193800000	23871000	0	28949000	43306000	45789000	51880000
Q9H2P0;Q6DHZ8;B2RBM8	Activity-dependent neuroprotector homeobox protein	ADNP	SVGQGYSVGQSMR	13	Unmodified	0	0	0	1354.63	2	1.8889e-05	86.944	yes	no	140380000	0	0	26859000	26982000	39924000	46612000
Q9H2P0;Q6DHZ8;B2RBM8	Activity-dependent neuroprotector homeobox protein	ADNP	SYEALVQHVIEDHER	15	Unmodified	0	0	0	1823.88	3;4	1.5175e-05	75.018	yes	no	432540000	46634000	62087000	55568000	81780000	96206000	90260000
Q9H2P0;Q6DHZ8;B2RBM8	Activity-dependent neuroprotector homeobox protein	ADNP	TYEQMEFPLLK	11	Unmodified	0	0	0	1397.69	2	0.0001794	74.962	yes	no	122650000	17312000	21114000	12105000	30051000	27310000	14756000
Q9H2P0;Q6DHZ8;B2RBM8	Activity-dependent neuroprotector homeobox protein	ADNP	VPAVANYIMK	10	Unmodified	0	0	0	1104.6	2	0.020176	39.848	yes	no	116720000	18555000	17706000	12165000	42835000	0	25459000
Q9H2P0;Q6DHZ8;B2RBM8	Activity-dependent neuroprotector homeobox protein	ADNP	YKPGVLLGFNMK	12	Unmodified	0	0	1	1365.75	3	0.021268	37.327	yes	no	22104000	11259000	0	0	0	0	10845000
Q9H2P0;Q6DHZ8;B2RBM8	Activity-dependent neuroprotector homeobox protein	ADNP	YSLQSANASSLSSGQLK	17	Unmodified	0	0	0	1739.87	2	7.3666e-06	76.586	yes	no	46263000	0	0	0	23417000	22847000	0
Q96SZ5;B3KXN9	2-aminoethanethiol dioxygenase	ADO	DNLHQIDAVEGPAAFLDILAPPYDPDDGR	29	Unmodified	0	0	0	3133.5	3	0.002636	29.021	yes	no	0	0	0	0	0	0	0
Q96SZ5;B3KXN9	2-aminoethanethiol dioxygenase	ADO	EVWLLETPQADDFWCEGEPYPGPK	24	Unmodified	0	0	0	2862.28	3	3.1674e-07	70.959	yes	no	11787000	0	0	0	11787000	0	0
Q96SZ5;B3KXN9	2-aminoethanethiol dioxygenase	ADO	SLLTQLR	7	Unmodified	0	0	0	829.502	2	0.092728	48.756	yes	no	261270000	65921000	62356000	74782000	27690000	30516000	0
Q9BRR6-2;Q9BRR6;B4DDP8;B4DG35;H3BRS6;Q9BRR6-5;H3BU35	ADP-dependent glucokinase	ADPGK	ETFHDIAQVASEFPGAQHYVGGNAALIGQK	30	Unmodified	0	0	0	3154.55	3	5.0994e-85	174.49	yes	no	148640000	19977000	21243000	27737000	23984000	29772000	25926000
Q9BRR6-2;Q9BRR6;H3BRS6;H3BTH4;Q9BRR6-6;H3BN66	ADP-dependent glucokinase	ADPGK	LAAAWDALIVR	11	Unmodified	0	0	0	1197.69	2	0.0045542	54.259	yes	no	96172000	10971000	23544000	13414000	16581000	17953000	13710000
Q9BRR6-2;Q9BRR6;H3BRS6;H3BTH4;Q9BRR6-6;H3BN66	ADP-dependent glucokinase	ADPGK	LAAAWDALIVRPVR	14	Unmodified	0	0	1	1549.91	3	6.3047e-05	70.438	yes	no	260010000	33458000	35904000	32571000	55429000	55399000	47249000
Q9BRR6-2;Q9BRR6;B4DDP8;B4DG35;Q9BRR6-3;Q9BRR6-5	ADP-dependent glucokinase	ADPGK	LLEVVTSISDIPTGIPVHLELASMTNR	27	Unmodified	0	0	0	2904.56	3	2.15e-17	102.97	yes	no	310400000	45257000	49415000	38098000	56666000	82182000	38781000
Q9BRR6-2;Q9BRR6;B4DDP8;B4DG35;H3BRS6	ADP-dependent glucokinase	ADPGK	NDLEEAFIHFMGK	13	Unmodified	0	0	0	1549.72	3	0.00078353	52.576	yes	no	174650000	27584000	28102000	30820000	32799000	31580000	23766000
Q9BRR6-2;Q9BRR6;B4DDP8;B4DG35;Q9BRR6-3;Q69YR1;Q9BRR6-4	ADP-dependent glucokinase	ADPGK;DKFZp667C1917	APQEFMTSHSEAGSR	15	Unmodified	0	0	0	1633.72	2;3	4.6874e-12	106.6	yes	no	145870000	2475500	16015000	50999000	26231000	21806000	28344000
Q9BRR6-2;Q9BRR6;B4DDP8;B4DG35;Q9BRR6-3;Q69YR1;Q9BRR6-4	ADP-dependent glucokinase	ADPGK;DKFZp667C1917	EGISFHFTPVLVCK	14	Unmodified	0	0	0	1632.83	2;3	4.2457e-06	88.282	yes	no	194420000	23489000	26658000	25395000	33848000	53900000	31126000
Q9BRR6-2;Q9BRR6;B4DDP8;B4DG35;Q9BRR6-3;Q69YR1;Q9BRR6-4	ADP-dependent glucokinase	ADPGK;DKFZp667C1917	IVLNPNKPVVEWHR	14	Unmodified	0	0	1	1699.95	3;4	0.00026856	62.287	yes	no	646750000	99568000	92025000	116240000	122650000	132220000	84048000
Q9NX46;B4DHV5	Poly(ADP-ribose) glycohydrolase ARH3	ADPRHL2	ALVQSLLAK	9	Unmodified	0	0	0	941.591	2	0.009667	62.582	yes	no	442200000	76776000	79929000	80358000	63551000	68241000	73348000
Q9NX46;B4DHV5;B7ZAN4	Poly(ADP-ribose) glycohydrolase ARH3	ADPRHL2	CMEPDPEIPSAFNSLQR	17	Unmodified	0	0	0	1989.89	2	1.1067e-05	74.428	yes	no	52910000	0	0	12293000	14415000	10821000	15381000
Q9NX46;B4DHV5	Poly(ADP-ribose) glycohydrolase ARH3	ADPRHL2	GYGAGVVTVFK	11	Unmodified	0	0	0	1096.59	2	0.0011762	58.274	yes	no	198680000	34683000	39063000	37737000	22908000	30740000	33547000
Q9NX46	Poly(ADP-ribose) glycohydrolase ARH3	ADPRHL2	HVQSLEPDPGTPGSER	16	Unmodified	0	0	0	1704.81	2;3	4.7251e-42	171.26	yes	yes	654180000	128050000	122720000	59460000	126440000	123880000	93624000
Q9NX46;B4DHV5;B7ZAN4	Poly(ADP-ribose) glycohydrolase ARH3	ADPRHL2	IGELLDQASVTR	12	Unmodified	0	0	0	1300.7	2	5.1745e-05	80.31	yes	no	245910000	52736000	55480000	66117000	0	61288000	10288000
Q9NX46;B4DHV5;B7ZAN4	Poly(ADP-ribose) glycohydrolase ARH3	ADPRHL2	LSAQLTHASSLGYNGAILQALAVHLALQGESSSEHFLK	38	Unmodified	0	0	0	3961.07	5	8.2502e-10	50.493	yes	no	65199000	14771000	12883000	18727000	0	18818000	0
Q9NX46;B4DHV5;B7ZAN4	Poly(ADP-ribose) glycohydrolase ARH3	ADPRHL2	QLLGHMEDLEGDAQSVLDAR	20	Unmodified	0	0	0	2196.05	2;3	7.5776e-72	193.84	yes	no	453990000	92306000	77199000	87684000	54314000	82619000	59867000
Q9NX46	Poly(ADP-ribose) glycohydrolase ARH3	ADPRHL2	TEALYYTDDTAMAR	14	Unmodified	0	0	0	1619.71	2	6.1372e-14	107.46	yes	yes	142360000	0	20258000	40255000	17934000	25635000	38275000
Q9NX46;B4DHV5;B7ZAN4	Poly(ADP-ribose) glycohydrolase ARH3	ADPRHL2	VAGISLAYSSVQDVQK	16	Unmodified	0	0	0	1663.88	2	9.4283e-08	84.41	yes	no	213950000	38064000	51186000	47328000	0	35944000	41426000
P25098;E9PRV7	Beta-adrenergic receptor kinase 1	ADRBK1	FYAAEIILGLEHMHNR	16	Unmodified	0	0	0	1912.96	4	2.9388e-06	77.776	yes	no	25345000	7862600	6326000	11156000	0	0	0
P25098;E9PRV7	Beta-adrenergic receptor kinase 1	ADRBK1	ILLPEPSIR	9	Unmodified	0	0	0	1036.63	2	0.013563	46.462	yes	no	0	0	0	0	0	0	0
P25098;E9PRV7	Beta-adrenergic receptor kinase 1	ADRBK1	LGYLLFR	7	Unmodified	0	0	0	880.517	2	0.0092619	89.903	yes	no	52152000	9604500	7945600	7984600	10645000	8711900	7261000
P25098;E9PRV7;P35626;A8K869;Q8N433	Beta-adrenergic receptor kinase 1;Beta-adrenergic receptor kinase 2	ADRBK1;ADRBK2	ISDLGLACDFSK	12	Unmodified	0	0	0	1324.63	2	0.029373	35.037	yes	no	43102000	0	0	23401000	0	19701000	0
P25098;P35626;A8K869;Q59F73	Beta-adrenergic receptor kinase 1;Beta-adrenergic receptor kinase 2	ADRBK1;ADRBK2	QLGHEEDYALGK	12	Unmodified	0	0	0	1358.65	2	0.0007993	59.935	yes	no	0	0	0	0	0	0	0
P25098;P35626;A8K869;Q59F73	Beta-adrenergic receptor kinase 1;Beta-adrenergic receptor kinase 2	ADRBK1;ADRBK2	YFYLFPNR	8	Unmodified	0	0	0	1118.55	2	0.04545	52.403	yes	no	21416000	0	5798400	9942200	5675500	0	0
Q16186	Proteasomal ubiquitin receptor ADRM1	ADRM1	DKKDEEEDMSLD	12	Oxidation (M)	0	1	2	1468.59	2	1.5627e-07	117.03	yes	yes	134230000	17440000	19110000	31527000	20935000	11360000	33863000
Q16186	Proteasomal ubiquitin receptor ADRM1	ADRM1	DKKDEEEDMSLD	12	Unmodified	0	0	2	1452.59	2	1.0666e-07	110.8	yes	yes	297160000	36934000	38182000	53893000	48721000	38477000	80957000
Q16186;B4DMP7	Proteasomal ubiquitin receptor ADRM1	ADRM1	LFFWMQEPK	9	Unmodified	0	0	0	1224.6	2	0.0003421	80.755	yes	no	678640000	98893000	125040000	115120000	103700000	130250000	105630000
Q16186;B4DMP7;Q68E00	Proteasomal ubiquitin receptor ADRM1	ADRM1;DKFZp686G2045	GLVYIQQTDDSLIHFCWK	18	Unmodified	0	0	0	2222.08	3	0.002419	38.261	yes	no	68704000	10618000	0	14334000	19684000	14031000	10037000
Q16186;Q68E00	Proteasomal ubiquitin receptor ADRM1	ADRM1;DKFZp686G2045	SQSAAVTPSSTTSSTR	16	Unmodified	0	0	0	1566.75	2	4.0445e-42	172.91	yes	no	2040400000	235630000	284400000	445550000	299610000	346740000	428490000
Q16186;B4DMP7;Q68E00	Proteasomal ubiquitin receptor ADRM1	ADRM1;DKFZp686G2045	TSGNVEDDLIIFPDDCEFK	19	Unmodified	0	0	0	2212.98	2;3	8.0457e-43	150.23	yes	no	1685600000	307250000	301880000	283030000	239030000	271620000	282750000
Q16186;B4DMP7;Q68E00	Proteasomal ubiquitin receptor ADRM1	ADRM1;DKFZp686G2045	TTSGALFPSLVPGSR	15	Acetyl (Protein N-term)	1	0	0	1530.8	2	0.00033978	64.52	yes	no	458820000	81505000	61462000	70227000	86774000	80822000	78028000
Q71UA4;P30566;E7ERF4;B4DP46;P30566-2;X5DP48;X5D2Z4;B4DEP1;X5D7W4;X5D7V4	Adenylosuccinate lyase	ADSL	AAGGDHGSPDSYR	13	Acetyl (Protein N-term)	1	0	0	1330.55	2	2.0955e-54	229.56	yes	no	523520000	63704000	91384000	95159000	70165000	83912000	119190000
Q71UA4;P30566;E7ERF4;B4DP46;P30566-2;X5DP48;X5D2Z4;A8K4X6;B4DUM2	Adenylosuccinate lyase	ADSL	AFIITGQTYTR	11	Unmodified	0	0	0	1269.67	2	0.00020885	73.632	yes	no	477220000	87360000	92551000	94647000	60107000	72868000	69692000
Q71UA4;P30566;E7ERF4;B4DP46;P30566-2;X5DP48;X5D2Z4;A8K4X6	Adenylosuccinate lyase	ADSL	ASLPTLGFTHFQPAQLTTVGK	21	Unmodified	0	0	0	2213.18	3	0.034699	22.886	yes	no	581470000	86420000	115200000	115880000	80909000	91375000	91679000
Q71UA4;P30566;E7ERF4;B4DP46;P30566-2;X5DP48;X5D2Z4;A8K4X6	Adenylosuccinate lyase	ADSL	CCLWIQDLCMDLQNLK	16	Unmodified	0	0	0	2108.95	2	0.0079497	38.376	yes	no	16510000	0	0	0	0	9694000	6816100
Q71UA4;P30566;E7ERF4;B4DP46;P30566-2;A8K4X6;B4DUM2	Adenylosuccinate lyase	ADSL	FLEEEVYPLLKPYESVMK	18	Unmodified	0	0	1	2213.13	3	0.00013461	59.372	yes	no	357170000	50709000	67256000	66406000	53370000	59720000	59709000
Q71UA4;P30566;E7ERF4;B4DP46;P30566-2;X5DP48;X5D2Z4;A8K4X6;B4DUM2	Adenylosuccinate lyase	ADSL	GTTGTQASFLQLFEGDDHKVEQLDK	25	Unmodified	0	0	1	2763.34	3;4	2.1102e-20	111.84	yes	no	1021000000	151550000	170820000	171240000	170970000	173890000	182510000
Q71UA4;P30566;E7ERF4;B4DP46;P30566-2;X5DP48;X5D2Z4;A8K4X6;B4DEP1	Adenylosuccinate lyase	ADSL	HDVMAHVHTFGHCCPK	16	Unmodified	0	0	0	1931.83	4	0.075701	15.627	yes	no	96953000	37320000	0	0	47017000	0	12616000
Q71UA4;P30566;E7ERF4;B4DP46;P30566-2;X5DP48;X5D2Z4;A8K4X6;B4DUM2	Adenylosuccinate lyase	ADSL	HLMTLVMDPLQTASVQWFER	20	Unmodified	0	0	0	2401.19	3	3.8989e-19	118.15	yes	no	250460000	46348000	50047000	40441000	36460000	52648000	24512000
Q71UA4;P30566;E7ERF4;B4DP46;B4DUM2	Adenylosuccinate lyase	ADSL	IQVDAYFSPIHSQLDHLLDPSSFTGR	26	Unmodified	0	0	0	2942.46	3;4	1.8712e-08	64.27	yes	no	731820000	106900000	143400000	131070000	98116000	168740000	83593000
Q71UA4;P30566;E7ERF4;B4DP46;P30566-2;X5DP48;X5D2Z4;A8K4X6;B4DUM2	Adenylosuccinate lyase	ADSL	KVDIEVLSVLASLGASVHK	19	Unmodified	0	0	1	1964.13	3;4	3.655e-07	80.362	yes	no	381230000	57405000	79937000	68909000	63828000	73540000	37607000
Q71UA4;P30566;P30566-2;X5DP48;X5D2Z4;A8K4X6	Adenylosuccinate lyase	ADSL	NALDLLLPK	9	Unmodified	0	0	0	995.602	2	0.00084721	68.657	yes	no	234230000	33515000	36832000	40241000	38548000	41421000	43672000
Q71UA4;P30566;E7ERF4;B4DP46;B4DUM2	Adenylosuccinate lyase	ADSL	QEGGDNDLIER	11	Unmodified	0	0	0	1244.56	2	6.4247e-07	101.71	yes	no	159040000	21199000	22627000	22180000	27173000	31231000	34629000
Q71UA4;P30566;E7ERF4;B4DP46;P30566-2;X5DP48;X5D2Z4;A8K4X6;B4DUM2	Adenylosuccinate lyase	ADSL	VDIEVLSVLASLGASVHK	18	Unmodified	0	0	0	1836.04	3	4.3884e-05	64.346	yes	no	78447000	16054000	14988000	10718000	11483000	16232000	8972700
Q71UA4;P30566;E7ERF4;B4DP46;P30566-2;X5DP48;X5D2Z4;A8K4X6;B4DEP1;X5D7W4;X5D7V4	Adenylosuccinate lyase	ADSL	YASPEMCFVFSDR	13	Unmodified	0	0	0	1607.67	2	3.3305e-05	77.776	yes	no	34744000	0	0	0	0	0	34744000
P30520	Adenylosuccinate synthetase isozyme 2	ADSS	AFAETYPAASSLPNGDCGRPR	21	Acetyl (Protein N-term)	1	0	1	2278.04	2	1.7448e-45	151.87	yes	yes	109550000	15407000	11265000	21888000	13607000	21411000	25969000
P30520;B4E1L0	Adenylosuccinate synthetase isozyme 2	ADSS	AHIVFDFHQAADGIQEQQR	19	Unmodified	0	0	0	2209.07	3;4	1.4677e-53	161.86	yes	no	348480000	55383000	61509000	74493000	30339000	68118000	58634000
P30520;B4E1L0	Adenylosuccinate synthetase isozyme 2	ADSS	CGWLDLVLLK	10	Unmodified	0	0	0	1215.67	2	2.0842e-06	123.75	yes	no	129460000	17474000	23514000	24443000	18071000	21972000	23982000
P30520;B4E1L0	Adenylosuccinate synthetase isozyme 2	ADSS	ELPVNAQNYVR	11	Unmodified	0	0	0	1301.67	2	3.9977e-05	83.499	yes	no	881230000	148340000	158720000	142790000	141150000	145510000	144720000
P30520;B4E1L0	Adenylosuccinate synthetase isozyme 2	ADSS	FIEDELQIPVK	11	Unmodified	0	0	0	1329.72	2	0.0003217	68.536	yes	no	550750000	73772000	92284000	100800000	91753000	103960000	88182000
P30520;B4E1L0	Adenylosuccinate synthetase isozyme 2	ADSS	LDGEIIPHIPANQEVLNK	18	Unmodified	0	0	0	1999.07	2;3	3.0262e-08	85.203	yes	no	609200000	112700000	129840000	19891000	111870000	111590000	123300000
P30520;B4E1L0	Adenylosuccinate synthetase isozyme 2	ADSS	LDILDMFTEIK	11	Unmodified	0	0	0	1336.69	2	8.9472e-08	111.63	yes	no	472770000	69563000	96077000	67130000	72904000	98039000	69061000
P30520;B4E1L0	Adenylosuccinate synthetase isozyme 2	ADSS	MCDLVSDFDGFSER	14	Unmodified	0	0	0	1676.68	2	7.7703e-06	83.633	yes	no	114180000	14839000	13005000	15447000	25165000	17253000	28469000
P30520;B4E1L0	Adenylosuccinate synthetase isozyme 2	ADSS	VGIGAFPTEQDNEIGELLQTR	21	Unmodified	0	0	0	2286.15	2;3	3.8729e-35	140.95	yes	no	555530000	93852000	109800000	95116000	86485000	91406000	78876000
P30520;B4E1L0	Adenylosuccinate synthetase isozyme 2	ADSS	VVDLLAQDADIVCR	14	Unmodified	0	0	0	1585.81	2	2.0774e-09	94.717	yes	no	132960000	0	0	0	15368000	117590000	0
P30520;B4E1L0	Adenylosuccinate synthetase isozyme 2	ADSS	YAHMINGFTALALTK	15	Unmodified	0	0	0	1649.86	3	0.032655	25.823	yes	no	143400000	0	54621000	0	47499000	41282000	0
Q08117;Q08117-2;K7ELE3;K7ELQ8	Amino-terminal enhancer of split	AES	FTTSDSCDR	9	Unmodified	0	0	0	1087.42	2	0.002129	60.398	yes	no	34043000	7959200	9042900	3718500	1407800	7361100	4553600
Q08117;Q08117-2;K7ELE3;K7EQH5	Amino-terminal enhancer of split	AES	QVTAPELNSIIR	12	Unmodified	0	0	0	1339.75	2	0.078993	31.215	yes	no	0	0	0	0	0	0	0
Q8N556;Q8N556-2	Actin filament-associated protein 1	AFAP1	GCEVIPGLDSK	11	Unmodified	0	0	0	1173.57	2	0.1058	25.588	yes	no	64256000	13869000	12163000	11274000	0	14609000	12340000
Q8N556;Q8N556-2	Actin filament-associated protein 1	AFAP1	ITQQGTDPLVLAVQSK	16	Unmodified	0	0	0	1696.94	2	7.2917e-08	86.488	yes	no	133490000	25321000	27901000	27050000	17831000	18582000	16805000
Q8N556;Q8N556-2;Q15850	Actin filament-associated protein 1	AFAP1;urf-ret	MEELIVELR	9	Acetyl (Protein N-term)	1	0	0	1172.61	2	0.0025371	66.056	yes	no	23252000	4570600	4288700	4996300	2891100	3593100	2912000
Q8N4X5-2;Q8N4X5;Q8N4X5-4;F5GZE1;B7Z2Q0;Q8N4X5-3;B7Z363	Actin filament-associated protein 1-like 2	AFAP1L2	AVTPASAPDCTPVNSATTLK	20	Unmodified	0	0	0	1999.99	2	3.4782e-05	65.887	yes	no	47609000	17580000	15000000	15029000	0	0	0
Q8N4X5-2;Q8N4X5;Q8N4X5-4;F5GZE1;B7Z2Q0;F6QUH3	Actin filament-associated protein 1-like 2	AFAP1L2	DHSPQLDVNLLGSSVIHK	18	Unmodified	0	0	0	1958.02	3	0.0030955	37.346	yes	no	61092000	20110000	22937000	18045000	0	0	0
Q8N4X5-2;Q8N4X5;Q8N4X5-4;F5GZE1;B7Z2Q0;Q8N4X5-3;B7Z363	Actin filament-associated protein 1-like 2	AFAP1L2	EIDEECRGEESR	12	Unmodified	0	0	1	1507.62	3	0.012348	39.006	yes	no	41170000	11508000	12523000	17139000	0	0	0
Q8N4X5-2;Q8N4X5;Q8N4X5-4;F5GZE1;B7Z2Q0;F6QUH3	Actin filament-associated protein 1-like 2	AFAP1L2	SAPYQWPSPEAGIELMR	17	Unmodified	0	0	0	1930.92	2	0.1043	24.714	yes	no	0	0	0	0	0	0	0
Q8N4X5-2;Q8N4X5;Q8N4X5-4;F5GZE1;B7Z2Q0;Q8N4X5-3;B7Z363	Actin filament-associated protein 1-like 2	AFAP1L2	VYLDLTPVK	9	Unmodified	0	0	0	1046.6	2	0.068417	38.567	yes	no	24534000	6580800	9051400	8902100	0	0	0
Q9UHB7;Q9UHB7-2	AF4/FMR2 family member 4	AFF4	EQGTGNSYTDTSGPK	15	Unmodified	0	0	0	1540.66	2	9.5784e-09	95.067	yes	no	36476000	3344200	0	0	6766800	13652000	12713000
Q9UHB7;Q9UHB7-2;H7C319	AF4/FMR2 family member 4	AFF4	ESQQSNFGTGEQK	13	Unmodified	0	0	0	1438.63	2	1.4751e-14	120.59	yes	no	16644000	0	0	0	8615400	0	8028300
Q9UHB7	AF4/FMR2 family member 4	AFF4	NSYNNSQAPSPGLGSK	16	Unmodified	0	0	0	1619.75	2	3.7319e-19	121.72	yes	yes	54064000	0	10691000	9628800	8899900	12738000	12106000
Q9UHB7;Q9UHB7-2;H7C319	AF4/FMR2 family member 4	AFF4	STPGSNSEPSHHNSEGADNSR	21	Unmodified	0	0	0	2165.9	4	0.089095	10.554	yes	no	3896800	0	0	0	0	2338100	1558700
D3DUJ0;Q9Y4W6;Q8TA92	AFG3-like protein 2	AFG3L2	DLFALAR	7	Unmodified	0	0	0	804.449	2	0.011883	71.141	yes	no	388190000	55706000	56190000	67737000	69236000	72104000	67217000
D3DUJ0;Q9Y4W6;Q8TA92	AFG3-like protein 2	AFG3L2	EQYLYTK	7	Unmodified	0	0	0	943.465	2	0.093029	34.253	yes	no	625260000	104580000	98964000	97787000	99085000	111860000	112990000
D3DUJ0;Q9Y4W6;Q8TA92	AFG3-like protein 2	AFG3L2	EVLDKNDMVELLGPR	15	Unmodified	0	0	1	1726.89	2;3	1.9889e-17	125.22	yes	no	581510000	74394000	91387000	97552000	91940000	122720000	103510000
D3DUJ0;Q9Y4W6;Q8TA92	AFG3-like protein 2	AFG3L2	EVLDKNDMVELLGPRPFAEK	20	Unmodified	0	0	2	2299.19	4	9.2993e-06	68.952	yes	no	238860000	27938000	31964000	35254000	42481000	62564000	38655000
D3DUJ0;Q9Y4W6;Q8TA92;K7EP56	AFG3-like protein 2	AFG3L2	FKDVAGCEEAK	11	Unmodified	0	0	1	1252.58	2;3	0.023821	57.52	yes	no	877250000	104820000	134490000	111330000	160520000	219820000	146260000
D3DUJ0;Q9Y4W6;Q8TA92	AFG3-like protein 2	AFG3L2	GAILTGPPGTGK	12	Unmodified	0	0	0	1067.6	2	0.0028796	50.354	yes	no	587260000	86147000	84515000	81089000	132750000	99594000	103160000
D3DUJ0;Q9Y4W6;Q8TA92;K7EP56	AFG3-like protein 2	AFG3L2	GDIPWDDKDFR	11	Unmodified	0	0	1	1362.62	3	0.026623	34.264	yes	no	201580000	0	48795000	51376000	44220000	57184000	0
D3DUJ0;Q9Y4W6;Q8TA92	AFG3-like protein 2	AFG3L2	GLGYAQYLPK	10	Unmodified	0	0	0	1108.59	2	0.02027	45.598	yes	no	142130000	5065100	0	60250000	67499000	2971400	6344100
D3DUJ0;Q9Y4W6;Q8TA92;K7EP56	AFG3-like protein 2	AFG3L2	GMGGLFSVGETTAK	14	Oxidation (M)	0	1	0	1369.65	2	0.00090229	57.267	yes	no	58357000	26873000	0	0	0	0	31484000
D3DUJ0;Q9Y4W6;Q8TA92	AFG3-like protein 2	AFG3L2	HFEQAIER	8	Unmodified	0	0	0	1028.5	2	0.012027	43.635	yes	no	1039800000	0	169520000	234450000	228920000	210490000	196380000
D3DUJ0;Q9Y4W6;Q8TA92	AFG3-like protein 2	AFG3L2	ILINDAYK	8	Unmodified	0	0	0	948.528	2	0.015527	44.753	yes	no	516530000	0	79441000	88715000	114580000	126360000	107440000
D3DUJ0;Q9Y4W6;Q8TA92	AFG3-like protein 2	AFG3L2	ITTGAQDDLRK	11	Unmodified	0	0	1	1216.64	2;3	4.9855e-08	111.27	yes	no	1232200000	184270000	216550000	168710000	217520000	241960000	203150000
D3DUJ0;Q9Y4W6;Q8TA92	AFG3-like protein 2	AFG3L2	LASLTPGFSGADVANVCNEAALIAAR	26	Unmodified	0	0	0	2587.31	2	4.4089e-27	106.11	yes	no	0	0	0	0	0	0	0
D3DUJ0;Q9Y4W6;Q8TA92	AFG3-like protein 2	AFG3L2	NAPCILFIDEIDAVGR	16	Unmodified	0	0	0	1801.9	2;3	3.5992e-19	122.08	yes	no	264990000	36971000	42000000	44995000	51102000	50958000	38969000
D3DUJ0;Q9Y4W6;Q8TA92;K7EP56	AFG3-like protein 2	AFG3L2	NLETLQQELGIEGENR	16	Unmodified	0	0	0	1841.91	2	2.6007e-51	196.22	yes	no	566240000	81263000	78358000	112910000	91553000	103440000	98721000
D3DUJ0;Q9Y4W6;Q8TA92	AFG3-like protein 2	AFG3L2	QGDMVLEKPYSEATAR	16	Unmodified	0	0	1	1793.86	2;3	1.8776e-14	112.67	yes	no	668070000	88859000	100830000	98184000	122540000	133370000	124290000
D3DUJ0;Q9Y4W6;Q8TA92	AFG3-like protein 2	AFG3L2	QIFIGPPDIK	10	Unmodified	0	0	0	1126.64	2	0.04106	40.154	yes	no	433800000	60859000	67347000	65728000	79305000	81781000	78779000
D3DUJ0;Q9Y4W6;Q8TA92;K7EP56	AFG3-like protein 2	AFG3L2	TPVDGQYVWFNIGSVDTFER	20	Unmodified	0	0	0	2329.1	2	4.7813e-66	170.32	yes	no	131480000	20341000	20617000	22389000	22364000	26649000	19120000
D3DUJ0;Q9Y4W6;Q8TA92	AFG3-like protein 2	AFG3L2	TQVLQPEEK	9	Unmodified	0	0	0	1070.56	2	0.00028959	85.807	yes	no	565060000	77770000	78152000	131260000	102850000	90936000	84092000
D3DUJ0;Q9Y4W6;Q8TA92	AFG3-like protein 2	AFG3L2	TVALLTEK	8	Unmodified	0	0	0	873.517	1;2	0.0072088	56.434	yes	no	863010000	128770000	117560000	122380000	178650000	159100000	156550000
D3DUJ0;Q9Y4W6;Q8TA92	AFG3-like protein 2	AFG3L2	TVAYHEAGHAVAGWYLEHADPLLK	24	Unmodified	0	0	0	2647.32	3	1.0624e-10	92.565	yes	no	37735000	0	15774000	0	0	21961000	0
D3DUJ0;Q9Y4W6;Q8TA92	AFG3-like protein 2	AFG3L2	VALLLLEK	8	Unmodified	0	0	0	897.59	2	0.0030754	69.812	no	no	769580000	115020000	120090000	109500000	140840000	156220000	127910000
D3DUJ0;Q9Y4W6;Q8TA92	AFG3-like protein 2	AFG3L2	VGQISFDLPR	10	Unmodified	0	0	0	1130.61	2	7.0243e-05	82.417	yes	no	1134000000	172360000	177000000	178540000	192640000	222550000	190910000
D3DUJ0;Q9Y4W6;Q8TA92;K7EP56	AFG3-like protein 2	AFG3L2	VLKDEIDVK	9	Unmodified	0	0	1	1057.6	2	0.016072	59.35	yes	no	595300000	0	99950000	84199000	146060000	150310000	114790000
D3DUJ0;Q9Y4W6;Q8TA92	AFG3-like protein 2	AFG3L2	VSEEIFFGR	9	Unmodified	0	0	0	1082.54	2	0.030323	37.771	yes	no	356580000	39976000	47997000	50970000	89280000	65546000	62812000
D3DUJ0;Q9Y4W6;Q8TA92;K7EP56;Q658U5	AFG3-like protein 2	AFG3L2;DKFZp666D103	LEIMEFVNFLK	11	Unmodified	0	0	0	1381.73	2	3.2045e-06	97.734	yes	no	524790000	87113000	88991000	92613000	88415000	114550000	53103000
D3DUJ0;Q9Y4W6;Q8TA92;K7EP56;Q658U5	AFG3-like protein 2	AFG3L2;DKFZp666D103	LEIMEFVNFLK	11	Oxidation (M)	0	1	0	1397.73	2	0.00020505	78.342	yes	no	95247000	18282000	11203000	6310900	23009000	18122000	18320000
P20933;B4E0G5	N(4)-(beta-N-acetylglucosaminyl)-L-asparaginase;Glycosylasparaginase alpha chain;Glycosylasparaginase beta chain	AGA	ALASGGSALDAVESGCAMCER	21	Unmodified	0	0	0	2110.91	2	7.0075e-09	85.805	yes	no	0	0	0	0	0	0	0
P20933;H0Y9C7	N(4)-(beta-N-acetylglucosaminyl)-L-asparaginase;Glycosylasparaginase alpha chain;Glycosylasparaginase beta chain	AGA	FLPSYQAVEYMR	12	Unmodified	0	0	0	1502.72	2	0.0020293	52.495	yes	no	266010000	40298000	49430000	56639000	40204000	43238000	36201000
P20933	N(4)-(beta-N-acetylglucosaminyl)-L-asparaginase;Glycosylasparaginase alpha chain;Glycosylasparaginase beta chain	AGA	TGHIAAGTSTNGIK	14	Unmodified	0	0	0	1326.69	2	2.9453e-15	121.18	yes	yes	86324000	11839000	16050000	18953000	12078000	14177000	13227000
P20933	N(4)-(beta-N-acetylglucosaminyl)-L-asparaginase;Glycosylasparaginase alpha chain;Glycosylasparaginase beta chain	AGA	VGDSPIPGAGAYADDTAGAAAATGNGDILMR	31	Unmodified	0	0	0	2874.35	3	2.9757e-08	54.003	yes	yes	13131000	13131000	0	0	0	0	0
B2RZG9;Q9UPQ3-2;Q9UPQ3;Q9UPQ3-3;X5D293	Arf-GAP with GTPase, ANK repeat and PH domain-containing protein 1	AGAP1	EHVIAIEDAFVNSQEWTLSR	20	Unmodified	0	0	0	2343.15	3	0.09418	11.426	yes	no	398910000	50718000	86191000	66656000	59216000	71497000	64636000
B2RZG9;B4DIC3		AGAP1	SLDLDDWPIELIK	13	Unmodified	0	0	0	1555.81	2	0.0016394	52.5	yes	no	8829500	0	3675100	0	0	5154400	0
B2RZG9;Q9UPQ3-2;Q9UPQ3;B4DIC3;X5D293;E7EUN2;H7C3T5;Q4ZG22;D3DWE7;Q8TF27;J3KQL4;A8MT82;A6NIR3;F5GXM9;B4DUR6	Arf-GAP with GTPase, ANK repeat and PH domain-containing protein 1;Arf-GAP with GTPase, ANK repeat and PH domain-containing protein 11;Putative centaurin-gamma-like family member 11P;Arf-GAP with GTPase, ANK repeat and PH domain-containing protein 5	AGAP1;CENTG2;hCG_1994053;AGAP11;AGAP5;CTGLF11P	LFLAPLPCTELSLGQHLLR	19	Unmodified	0	0	0	2177.2	3	0.0071	29.577	yes	no	52136000	12718000	0	0	14983000	13258000	11178000
Q96P47;Q96P47-2;Q96P47-4;C9J975;Q96P47-3;E9PAL8	Arf-GAP with GTPase, ANK repeat and PH domain-containing protein 3	AGAP3	IEDLALQNQIR	11	Unmodified	0	0	0	1311.71	2	0.0056363	51.979	yes	no	94210000	16938000	20396000	21616000	18074000	0	17186000
Q96P47;Q96P47-2;Q96P47-4;C9J975;Q96P47-3;E9PAL8;H7C4F1;Q86ST5;E7ESL9	Arf-GAP with GTPase, ANK repeat and PH domain-containing protein 3	AGAP3	NASEVPMVLVGTQDAISAANPR	22	Unmodified	0	0	0	2239.13	3	0.0018518	39.223	yes	no	0	0	0	0	0	0	0
Q96P47;Q96P47-2;Q96P47-4;C9J975;Q96P47-3;E9PAL8;H7C4F1;Q86ST5;E7ESL9;C9J8Z2;Q53S93;B2RZG9;Q9UPQ3-2;Q9UPQ3;Q9UPQ3-3;E7EUN2	Arf-GAP with GTPase, ANK repeat and PH domain-containing protein 3;Arf-GAP with GTPase, ANK repeat and PH domain-containing protein 1	AGAP3;AGAP1;CENTG2	YLTGTYVQEESPEGGR	16	Unmodified	0	0	0	1784.82	2	1.0966e-14	115.8	no	no	72533000	10433000	14531000	0	12983000	15685000	18901000
Q96P47;Q96P47-2;Q96P47-4;Q9H3X2;Q96T14;Q86XV5;H0Y873;Q8N8Q2;Q96P47-5;D3DX07;Q6ZNF7	Arf-GAP with GTPase, ANK repeat and PH domain-containing protein 3	AGAP3;DKFZp761E2216;CENTG3	LFLAPLPSSDVPLGQQLLR	19	Unmodified	0	0	0	2063.18	3	0.0016749	38.546	yes	no	29059000	7626300	10031000	0	11401000	0	0
B4DHC5;A0A024R458;P52594-2;P52594-3;P52594;P52594-4;C9J2I0;B8ZZY2	Arf-GAP domain and FG repeat-containing protein 1	AGFG1	QIWLGLFDDR	10	Unmodified	0	0	0	1261.65	2	4.7705e-05	88.596	yes	no	208040000	32612000	36585000	35295000	32831000	32694000	38021000
B4DHC5;A0A024R458;P52594-2;P52594-3;P52594;P52594-4;C9J2I0;B8ZZY2	Arf-GAP domain and FG repeat-containing protein 1	AGFG1	SLLGDSAPTLHLNK	14	Unmodified	0	0	0	1464.79	2;3	2.4493e-15	122.97	yes	no	784160000	180010000	170450000	162120000	131730000	114650000	25202000
B4DHC5;A0A024R458;P52594-2;P52594-3;P52594;P52594-4;C9J2I0;B8ZZY2	Arf-GAP domain and FG repeat-containing protein 1	AGFG1	SSAIPDFR	8	Unmodified	0	0	0	891.445	2	0.007516	55.531	yes	no	216880000	52258000	55203000	58558000	0	0	50858000
B4DHC5;A0A024R458;P52594-2;P52594-3;P52594;P52594-4;C9J2I0;B8ZZY2	Arf-GAP domain and FG repeat-containing protein 1	AGFG1	SSAIPDFRDPQK	12	Unmodified	0	0	1	1359.68	2;3	0.022384	51.064	yes	no	961660000	108310000	141900000	248320000	155890000	157370000	149870000
B4DHC5;A0A024R458;P52594-2;P52594-3;P52594;P52594-4;C9J2I0;B8ZZY2	Arf-GAP domain and FG repeat-containing protein 1	AGFG1	SSSADFGTFNTSQSHQTASAVSK	23	Unmodified	0	0	0	2344.06	2;3	6.7127e-135	245.09	yes	no	719040000	113480000	120060000	128980000	109880000	114330000	132310000
B4DHC5;A0A024R458;P52594-2;P52594-3;P52594;P52594-4	Arf-GAP domain and FG repeat-containing protein 1	AGFG1	YAALANLDNIFSAGQGGDQGSGFGTTGK	28	Unmodified	0	0	0	2716.27	2;3	6.3169e-138	212.9	yes	no	15311000	0	0	0	0	15311000	0
O95081-2;O95081	Arf-GAP domain and FG repeat-containing protein 2	AGFG2	IWLGLFDAR	9	Unmodified	0	0	0	1089.6	2	0.035113	36.585	yes	no	8605900	3627900	0	4978100	0	0	0
O95081-2;O95081	Arf-GAP domain and FG repeat-containing protein 2	AGFG2	SISMTTFTEPEVVFLQSR	18	Unmodified	0	0	0	2071.03	2	1.066e-05	73.138	yes	no	13661000	0	13661000	0	0	0	0
E9PC15;B4E2Z8;Q53H12;E9PG39;B4DR72	Acylglycerol kinase, mitochondrial	AGK	ATVFLNPAACK	11	Unmodified	0	0	0	1190.61	2	0.0053447	46.844	yes	no	381570000	65884000	50523000	67188000	71888000	70335000	55752000
E9PC15;B4E2Z8;Q53H12	Acylglycerol kinase, mitochondrial	AGK	EDFLNICIEPDTISK	15	Unmodified	0	0	0	1792.86	2	2.7124e-17	125.33	yes	no	196300000	26632000	37672000	29715000	32146000	40103000	30031000
E9PC15;B4E2Z8;Q53H12	Acylglycerol kinase, mitochondrial	AGK	EWPQTHQASISYTGPTERPPNEPEETPVQR	30	Unmodified	0	0	1	3460.63	3;4	2.0066e-11	63.625	yes	no	52877000	32503000	0	0	0	0	20374000
E9PC15;B4E2Z8;Q53H12	Acylglycerol kinase, mitochondrial	AGK	GDFITIGSR	9	Unmodified	0	0	0	964.498	2	0.03888	35.652	yes	no	343680000	58919000	72253000	0	65576000	78494000	68436000
E9PC15;B4E2Z8;Q53H12;E9PG39;B4DR72	Acylglycerol kinase, mitochondrial	AGK	GETVPLDVLQIK	12	Unmodified	0	0	0	1310.74	2	0.02102	41.339	yes	no	389580000	62732000	56504000	66122000	66898000	64069000	73253000
E9PC15;B4E2Z8;Q53H12;E9PG39;B4DR72	Acylglycerol kinase, mitochondrial	AGK	IPIGFIPLGETSSLSHTLFAESGNK	25	Unmodified	0	0	0	2614.36	2;3;4	1.8409e-37	134.66	yes	no	1570300000	232480000	227780000	267470000	290560000	308750000	243250000
E9PC15;B4E2Z8;Q53H12;E9PG39;B4DR72	Acylglycerol kinase, mitochondrial	AGK	KATVFLNPAACK	12	Unmodified	0	0	1	1318.71	2	0.084689	36.236	yes	no	36539000	11936000	15338000	0	0	9265100	0
E9PC15;B4E2Z8;Q53H12	Acylglycerol kinase, mitochondrial	AGK	KLQFFCDPR	9	Unmodified	0	0	1	1209.6	3	0.076759	23.144	yes	no	79498000	12516000	14207000	14232000	8039800	16131000	14372000
E9PC15;B4E2Z8;Q53H12	Acylglycerol kinase, mitochondrial	AGK	LASYWAQPQDALSQEVSPEVWK	22	Unmodified	0	0	0	2531.23	2	1.3978e-46	153.83	yes	no	226310000	29788000	37491000	43345000	31068000	41693000	42920000
E9PC15;B4E2Z8;Q53H12;E9PG39;B4DR72	Acylglycerol kinase, mitochondrial	AGK	VQHITDATLAIVK	13	Unmodified	0	0	0	1407.81	2;3	2.0852e-05	86.214	yes	no	507240000	72703000	89954000	91811000	72874000	93227000	86673000
E9PC15;B4E2Z8;Q53H12;E9PG39	Acylglycerol kinase, mitochondrial	AGK	YWYLGPLK	8	Unmodified	0	0	0	1038.55	2	0.015281	45.081	yes	no	183990000	29226000	31090000	37029000	32537000	32089000	22020000
P35573;P35573-2;P35573-3;G1UI17	Glycogen debranching enzyme;4-alpha-glucanotransferase;Amylo-alpha-1,6-glucosidase	AGL	AVTVYTNYPFPGETFNR	17	Unmodified	0	0	0	1974.95	2	1.9312e-08	90.453	yes	no	45758000	8270700	0	6231500	18246000	13010000	0
P35573;P35573-2;P35573-3	Glycogen debranching enzyme;4-alpha-glucanotransferase;Amylo-alpha-1,6-glucosidase	AGL	DGSAVEIVGLSK	12	Unmodified	0	0	0	1173.62	2	0.00084863	59.227	yes	no	15413000	15413000	0	0	0	0	0
P35573;P35573-2;P35573-3;G1UI17	Glycogen debranching enzyme;4-alpha-glucanotransferase;Amylo-alpha-1,6-glucosidase	AGL	DTFIALR	7	Unmodified	0	0	0	834.46	2	0.016312	60.294	yes	no	87484000	16295000	16077000	17118000	10431000	11081000	16482000
[truncated: 65,074 more rows]
