# Supplementary material for: The Primary Effect on the Proteome of ARID1A-mutated Ovarian Clear Cell Carcinoma is Downregulation of the Mevalonate Pathway at the Post-transcriptional Level
Source: Mol Cell Proteomics. 2016 Sep 21;15(11):3348–60. doi: 10.1074/mcp.M116.062539 (PMC5098034; doi:10.1074/mcp.M116.062539)
Supplement: Supplemental Data [file 10.1074_M116.062539_mcp.M116.062539-5.xlsx]

## Sheet: Sheet1
Supplemental Table S5: Protein identifications in biological triplicate analyses of OVISE with and without ARID1A induction. Intensity and label-free quantitation (LFQ) intensity values log2 transformed.
Protein IDs	Protein names	Gene names	Peptides	Razor + unique peptides	Unique peptides	Sequence coverage [%]	Unique + razor sequence coverage [%]	Unique sequence coverage [%]	Mol. weight [kDa]	Sequence length	Q-value	Intensity	Intensity ARID1A Induction 1	Intensity ARID1A Induction 2	Intensity ARID1A Induction 3	Intensity Control 1	Intensity Control 2	Intensity Control 3	LFQ Intensity ARID1A Induction 1	LFQ Intensity ARID1A Induction 2	LFQ Intensity ARID1A Induction 3	LFQ Intensity Control 1	LFQ Intensity Control 2	LFQ Intensity Control 3
Q9NRG9;Q53HS1;F8VZ44;Q9NRG9-2;B4DDU7;H3BU82;F8VUB6;D9DBT3;D9DBT2;D9DBT0	Aladin	AAAS	17	17	16	54.9	54.9	52	59.573	546	0	31.1469	28.0006	27.8817	28.0851	28.8255	29.2027	28.8491	28.2812	27.9831	28.2732	29.039	29.0043	28.9087
Q86V21;Q86V21-2;Q86V21-3;F5GWW7;Q9H7A6;Q49AJ4;F5GYN1;F8W8B5;F5H790;E7EW25;B4E296;F5H8J5;F5H3E3;F5GYW2;B9EIP9;Q9H9K9	Acetoacetyl-CoA synthetase	AACS	19	19	19	35.1	35.1	35.1	75.143	672	0	32.107	29.7427	30.1469	30.1672	28.6717	28.8383	28.6632	30.0168	30.1126	30.0415	28.8036	28.8972	29.0908
Q6PD74;H0YL49;Q6PD74-2	Alpha- and gamma-adaptin-binding protein p34	AAGAB	2	2	2	13	13	13	34.593	315	0	27.803	25.1684	25.255	25.1176	25.1212	25.3229	25.3083	25.3631	25.3035	25.1176	25.2686	25.3609	25.4313
L0R804;Q6ZSR9	Uncharacterized protein FLJ45252	AAK1	4	4	4	23.5	23.5	23.5	32.309	302	0	28.5373	25.6984	26.7858	27.2078	25.1618	23.7492	23.6068	25.2873	26.7753	27.0473	25.6746	24.8326	24.7896
D6W5G0;Q2M2I8-2;B7ZLC4;Q2M2I8;E9PG46;Q9BUD9	AP2-associated protein kinase 1	AAK1	13	13	13	25.4	25.4	25.4	93.449	862	0	29.6852	27.7409	27.8912	27.7804	25.935	25.0481	25.853	27.5079	27.4779	27.7142	26.0411	26.3366	26.715
C9JG97;Q13685;C9JEH3;C9JTS3;Q59EM1;H7C0R2	Angio-associated migratory cell protein	AAMP	6	6	6	17.8	17.8	17.8	44.693	415	0	30.4547	28.0338	28.24	28.1789	27.5048	27.5475	27.496	27.9181	28.1033	28.0104	27.6657	27.9146	28.0935
Q9Y312;A2A2Q9	Protein AAR2 homolog	AAR2	5	5	5	21.6	21.6	21.6	43.472	384	0	28.4677	26.1177	26.1215	26.1012	25.5233	25.9161	25.3199	25.993	26.0484	25.9949	25.8384	25.9094	26.0356
P49588;B4DR45;H3BPK7	Alanine--tRNA ligase, cytoplasmic	AARS	42	42	42	63.8	63.8	63.8	106.81	968	0	35.0707	32.2705	32.4729	32.3785	32.3743	32.5919	32.7689	32.3982	32.4686	32.3557	32.6193	32.5981	32.8042
Q5JTZ9;A2VCL8	Alanine--tRNA ligase, mitochondrial	AARS2	27	27	27	42.9	42.9	42.9	107.34	985	0	32.9305	29.9947	30.0884	30.2177	30.6422	30.5754	30.4333	30.3094	30.1961	30.2575	30.6457	30.5898	30.4999
Q9BTE6;C9J5N1;Q9BTE6-2;B3KSP9;Q9BTE6-3;L7N2F4;K7EQ85;K7N799;H7C1K1;L7N2F5	Alanyl-tRNA editing protein Aarsd1	AARSD1;PTGES3L-AARSD1	14	14	14	53.4	53.4	53.4	45.479	412	0	31.4273	28.932	28.6321	28.8915	29.0089	28.714	28.8416	29.0226	28.9018	28.8864	28.8947	28.8701	29.05
Q9NRN7;E9PLW6;E9PNF3;B4DDW7	L-aminoadipate-semialdehyde dehydrogenase-phosphopantetheinyl transferase	AASDHPPT	5	5	5	22	22	22	35.776	309	0	31.6046	28.8971	29.0219	29.169	28.8987	28.9501	29.1549	29.1607	29.1055	29.1205	29.1622	28.9308	29.0896
Q9NY61;K7ERC2;K7ENE9;K7EK88	Protein AATF	AATF	13	13	13	35	35	35	63.132	560	0	31.129	27.9847	28.1606	27.9199	29.0088	29.0092	28.7396	28.1955	28.1761	28.1805	29.028	28.8833	28.9052
P80404;H3BRN4;H3BNQ7;B7Z1V4;X5D2Y3;H3BPW8;H3BMJ9	4-aminobutyrate aminotransferase, mitochondrial	ABAT	17	17	17	49.4	49.4	49.4	56.438	500	0	31.2013	29.534	29.4861	29.733	24.4303	24.3065	21.9195	29.6156	29.6229	29.766	23.187	22.8296	21.2622
O75027;O75027-2;B4DGL8;O75027-3;B3KM98;E9PNQ5;E9PJR8	ATP-binding cassette sub-family B member 7, mitochondrial	ABCB7	12	12	12	26.6	26.6	26.6	82.64	752	0	30.2363	27.6469	27.7553	27.9841	27.1422	27.543	27.7055	27.6129	27.8089	27.7939	27.7494	27.5549	27.8333
B3KSN3;B3KND2;G3XAP3;B4DG02;Q8N1X3;Q9NUT2-2;Q9NUT2;Q9NUT2-3;C9JYI3;C9JTY4;Q6ZRM3;E7ENE8	ATP-binding cassette sub-family B member 8, mitochondrial	ABCB8	10	9	9	25.9	24.4	24.4	55.497	513	0	29.8671	27.5252	27.3545	27.4277	27.3167	27.2332	26.7001	27.5783	27.366	27.4496	27.3264	27.3202	27.1835
P33527;I3L4X2;P33527-3;P33527-9;P33527-4;P33527-2;Q9UQ98;P33527-7;P33527-5;Q68CP7;P33527-6;P33527-8;Q9BV39;G0ZCM3;G0ZCM4;G0ZCM6;G0ZCM5;Q96QA9;O15438;Q59H05;O15438-4	Multidrug resistance-associated protein 1	ABCC1;MRP;DKFZp781G125	38	38	38	36	36	36	171.59	1531	0	32.9966	30.4326	30.4832	30.5834	30.3787	30.4236	30.1299	30.5653	30.4913	30.5386	30.4244	30.4678	30.3322
O15439;O15439-2;O15439-3;A8K2Q2;B7Z3Q7;O75555;Q59GY6;B7Z5H4	Multidrug resistance-associated protein 4	ABCC4;MOAT-B	27	27	27	28.8	28.8	28.8	149.52	1325	0	32.1325	29.3042	29.3167	29.2871	29.6466	29.931	29.6752	29.3769	29.3601	29.3873	29.7907	29.9058	29.8393
P33897;Q6TGM2	ATP-binding cassette sub-family D member 1	ABCD1;ALD	2	2	2	4	4	4	82.936	745	0	26.8081	24.1722	23.7523	24.4473	24.1185	24.5947	24.1049	24.3669	23.8006	24.4473	24.2661	24.6327	24.2278
F5GYC1;P28288;E7EUE1;B4DL07;P28288-2;B4DZ22;P28288-3	ATP-binding cassette sub-family D member 3	ABCD3	11	11	11	23.5	23.5	23.5	67.315	586	0	31.7384	29.2175	29.1236	29.53	28.8225	29.3282	28.7444	29.2454	29.1589	29.2065	29.0972	29.1728	29.0274
P61221;D6R9I9;D6RGF4	ATP-binding cassette sub-family E member 1	ABCE1	22	22	15	47.7	47.7	35.1	67.314	599	0	34.5019	31.6673	31.8741	31.8238	31.8022	32.1576	32.113	31.9397	32.0053	31.8488	31.9753	32.0231	32.1513
Q8NE71;Q8NE71-2;Q59F96;H0YGW7;B4DNU2;Q5STZ7;Q5STZ8;A0PJ72	ATP-binding cassette sub-family F member 1	ABCF1	21	21	21	37.8	37.8	37.8	95.925	845	0	32.4676	29.5061	29.9056	29.9821	29.7314	29.913	30.1701	29.6504	29.8742	29.787	30.0764	30.0855	30.2367
Q9UG63;Q9UG63-2;C9JHK9;C9JZV3	ATP-binding cassette sub-family F member 2	ABCF2	17	17	17	31.3	31.3	31.3	71.289	623	0	32.3138	29.5056	29.7029	29.788	29.7557	29.7508	29.8467	29.6852	29.8261	29.6523	29.8604	29.8736	29.9725
B4DRU9;Q9NUQ8;Q9NUQ8-2;F8WCU6	ATP-binding cassette sub-family F member 3	ABCF3	15	15	15	31.4	31.4	31.4	75.573	668	0	31.2481	28.5524	29.381	28.5952	28.3251	28.4512	28.3783	28.8492	28.8909	28.9678	28.467	28.614	28.5799
Q9NUJ1;B7Z6A8;C9IZX5	Mycophenolic acid acyl-glucuronide esterase, mitochondrial	ABHD10	12	12	12	50.7	50.7	50.7	33.932	306	0	32.9157	30.3965	30.3043	30.5073	30.3049	30.2776	30.1712	30.4253	30.317	30.3554	30.4002	30.4753	30.4026
Q8NFV4;Q8NFV4-4;D3DXF2;Q8NFV4-6;H0YC52;Q8NFV4-3;Q8NFV4-2;C9J7Q4;H7BZ58;H7C396;Q8NFV4-5	Alpha/beta hydrolase domain-containing protein 11	ABHD11	11	11	11	57.8	57.8	57.8	34.69	315	0	33.0405	30.5332	30.5165	30.7445	30.3469	30.4103	30.1031	30.7128	30.567	30.6414	30.5281	30.4796	30.307
Q8N2K0;Q8N2K0-2;Q8N2K0-3;Q5T712;I3L294;I3L440;I3L1V0;I3L380	Monoacylglycerol lipase ABHD12	ABHD12	8	8	8	24.4	24.4	24.4	45.096	398	0	30.9245	28.264	28.7657	28.5095	28.2659	28.1839	27.8945	28.6996	28.5454	28.5701	28.3535	28.2975	27.9875
B4DNR3;Q96IU4;F8W9U3;B4DKK0;Q96IU4-2;B4DQI4	Alpha/beta hydrolase domain-containing protein 14B	ABHD14B	4	4	4	40.5	40.5	40.5	19.796	185	0	30.0822	27.2181	27.3205	27.8747	27.1752	27.541	27.7131	27.525	27.6168	27.624	27.6523	27.3731	27.6832
O95870;O95870-2;A8K0A4;B3KNX9;F2Z3H2	Abhydrolase domain-containing protein 16A	ABHD16A	7	7	7	17.4	17.4	17.4	63.243	558	0	29.401	26.9837	26.6195	27.3567	26.5735	26.6862	26.4769	27.1474	26.8317	27.0968	26.6102	26.8616	26.8086
Q8IZP0-10;B6VEX5;Q8IZP0-8;B6VEX4;F5H1G9;Q8IZP0-7;F8WA55;Q8IZP0-2;Q8IZP0-4;Q8IZP0-3;Q8IZP0-5;Q59G41;Q8IZP0-6;Q8IZP0-9;F8WA56;Q8IZP0;A6NFN2;Q8IZP0-12;Q8IZP0-11;B4DKX2;B7Z9E9	Abl interactor 1	ABI1	11	11	9	35.1	35.1	28.6	42.667	388	0	31.5912	29.0532	28.9601	29.148	28.9511	28.7937	29.103	29.2116	29.0889	29.1643	29.0317	28.9537	28.9463
Q9NYB9-2;E7EW77;E7EP65;Q9NYB9-4;Q9NYB9;J3KNB2;E9PEZ7;Q53RS4;B7Z836;Q9NYB9-3;F8WBL5;F8WAQ3;F8WEB9;H7C3Q7;H0Y6B5;Q53SH3;B7Z612;E7EUA1;B7Z9N5;F8WAU3;F8WCD7;F8WAZ8;B4DG63;B7ZAM8;B4DSH8;B4DMM5;Q13802;F8WAL6;B7Z617;B7Z5L1	Abl interactor 2	ABI2;ABI-2	6	4	4	16.4	11.2	11.2	52.445	475	0	28.0288	26.0948	24.3493	26.1407	24.8963	24.4729	25.6408	26.0095	24.9587	25.8128	25.6048	25.0719	25.5218
H0Y3K7;B7Z4H1;Q5T6N2;O14639-2;F8W8M4;B3KVH2;B3KSG3;O14639;Q5T6N4;H0Y7N6;F6XFR5;B4DQA3;O14639-4;O14639-3;O14639-5;J3QSX6;Q5JVV3	Actin-binding LIM protein 1	ABLIM1	5	5	5	13.1	13.1	13.1	73.232	655	0	27.7608	25.6517	25.8363	26.2614	24.5277	22.2783	22.2761	26.2777	25.0862	26.2061	24.4534	23.4216	23.4768
Q9P1F3;Q5SZC9	Costars family protein ABRACL	ABRACL	3	3	3	65.4	65.4	65.4	9.0564	81	0	30.2225	27.2115	27.2908	27.5821	28.1575	26.8544	28.2148	27.4431	27.3448	26.87	27.606	27.3971	27.8109
Q9ULW3	Activator of basal transcription 1	ABT1	4	4	4	24.3	24.3	24.3	31.079	272	0	28.1781	23.9227	24.6934	22.3109	25.8719	26.8977	26.0409	24.3022	24.9266	24.3586	26.1406	26.7712	25.8488
Q8N961-2;Q8N961;B3KPV6	Ankyrin repeat and BTB/POZ domain-containing protein 2	ABTB2	3	3	3	5.8	5.8	5.8	93.289	839	0	25.861	23.1762	24.2135	24.0773	NaN	23.7708	NaN	24.2354	24.2674	23.7589	NaN	23.1366	NaN
P09110;B4DEN6;C9JDE9;H7C131;Q8NCW8;P09110-2;H0Y4D4;B4E072;O43203;B4DVF4;F2Z2Q6;F2Z3P7	3-ketoacyl-CoA thiolase, peroxisomal	ACAA1	11	11	11	47.2	47.2	47.2	44.292	424	0	32.708	30.3634	30.4408	30.5712	29.717	29.838	29.4624	30.4692	30.4737	30.5774	29.7657	29.8466	29.7761
P42765;B2RB23;B3KNP8;K7EME0;K7EJ68;K7ER88;K7EJB1	3-ketoacyl-CoA thiolase, mitochondrial	ACAA2	16	16	16	57.4	57.4	57.4	41.924	397	0	31.8879	29.0455	29.3952	29.4813	29.1907	29.3385	29.3253	29.3873	29.266	29.331	29.5029	29.3628	29.4312
Q13085;Q13085-4;Q13085-3;Q13085-2;A2NX49;Q59FY4;Q7Z5W8;B4DWK9;K4DID9;B4DIR2;B4DIG6;B4DIW1;B4DK31;K7EK64;O00763-2;F8W8T8;O00763;K7EPF1;K7EII5;S4R3S7;B4DYJ7;Q4G170;F6QQI9;H0YGH5;Q59GJ9;A8MYL5;D3YTK0;E9PEW7;K7EMF7;K7EJ22;X6RCE4;B4DYM0	Acetyl-CoA carboxylase 1;Biotin carboxylase	ACACA	55	55	55	34.6	34.6	34.6	265.55	2346	0	33.0559	30.4472	30.6436	30.4829	30.3176	30.4859	30.4288	30.6172	30.6459	30.5366	30.4414	30.5056	30.5647
Q6JQN1-2;Q6JQN1;Q6JQN1-5;F8W1I9;Q6JQN1-3;F8W0Q4;F8W179;Q6JQN1-4;F8VXK4	Acyl-CoA dehydrogenase family member 10	ACAD10	10	10	10	17.1	17.1	17.1	100.35	890	0	29.0186	26.5372	25.9408	26.1734	26.6999	27.0715	25.7465	26.5752	26.2742	26.3901	26.861	26.5545	26.2087
Q709F0;Q709F0-2;Q709F0-3;D6RDI8;F8WEV0;Q08AE9;B4DQ41;H0Y9C6;Q7Z491	Acyl-CoA dehydrogenase family member 11	ACAD11	16	16	16	34.6	34.6	34.6	87.282	780	0	31.8965	29.418	28.6936	29.3456	29.466	29.3944	29.4168	29.3462	29.3501	29.385	29.3747	29.5634	29.3721
Q9H845;Q9H9W4;H0Y8Z9;Q9BUX5;Q59FN3;B4DGH4;D6RCD8	Acyl-CoA dehydrogenase family member 9, mitochondrial	ACAD9	28	28	28	56.5	56.5	56.5	68.76	621	0	34.0116	31.1925	31.2615	31.398	31.5829	31.5981	31.4788	31.4354	31.3775	31.4433	31.6202	31.6402	31.4971
B7Z9I1;B4DWX6;P11310;P11310-2;Q5T4U5;Q5HYG7;B4DVB1;B4DJE7;B4DVE0;H0YDT5;E9PRX4;E9PJM9	Medium-chain specific acyl-CoA dehydrogenase, mitochondrial	ACADM;DKFZp686M24262	8	8	8	30.4	30.4	30.4	42.426	385	0	30.2887	27.0866	27.2945	26.7303	28.331	28.1006	27.9958	27.7144	27.6141	27.7098	27.8987	27.851	27.9984
E5KSE7;P16219;D4QEZ8;E9PE82;B4DUH1	Short-chain specific acyl-CoA dehydrogenase, mitochondrial	ACADS	13	13	13	49.3	49.3	49.3	44.327	412	0	31.2472	28.7468	28.7254	28.476	28.7154	28.7003	28.5912	28.8225	28.7353	28.7571	28.7632	28.7173	28.7518
P45954;B4DQ51;H0Y6T4	Short/branched chain specific acyl-CoA dehydrogenase, mitochondrial	ACADSB	13	13	13	42.1	42.1	42.1	47.485	432	0	32.015	29.484	29.7721	29.8837	28.9597	28.9909	29.222	29.5992	29.6809	29.7165	29.2308	29.3363	29.369
P49748-2;P49748;P49748-3;B3KPA6;Q53HR2;B4DEA8;G3V1M7;B4DYY0;K7EQP4;J3QRJ8;J3KS89;J3QKU9;K7EJW8;J3KSR4;K7EMF8	Very long-chain specific acyl-CoA dehydrogenase, mitochondrial	ACADVL	31	31	16	64.3	64.3	34.9	68.058	633	0	34.9559	32.5707	32.5012	32.6625	32.1559	32.1833	32.0375	32.676	32.558	32.671	32.2233	32.274	32.1442
Q15057;H7C3K3;H7C1E0;H7C3Q8;Q96P50-4;Q96P50-1;Q96P50	Arf-GAP with coiled-coil, ANK repeat and PH domain-containing protein 2	ACAP2	15	15	15	28.5	28.5	28.5	88.028	778	0	31.114	28.3189	28.6503	28.4718	28.4785	28.6607	28.5657	28.5668	28.6405	28.5602	28.6319	28.5696	28.7375
P24752;Q96FG8;G3XAB4;E9PRQ6;H0YEL7	Acetyl-CoA acetyltransferase, mitochondrial	ACAT1	17	17	16	56.9	56.9	52.5	45.199	427	0	34.4737	31.6776	31.7498	31.8928	31.9073	32.1631	31.8925	31.9042	31.8646	31.8557	32.0219	32.0143	31.962
Q9BWD1;A8K4W5;Q59GW6;B7Z233	Acetyl-CoA acetyltransferase, cytosolic	ACAT2	14	14	14	63.2	63.2	63.2	41.35	397	0	34.0835	31.8339	32.0155	32.1572	30.8544	30.4561	30.7698	31.9942	32.2056	31.937	30.8041	30.6533	30.7139
Q9H3P7	Golgi resident protein GCP60	ACBD3	16	16	16	45.3	45.3	45.3	60.593	528	0	32.0263	29.2562	29.4821	29.5615	29.3281	29.5314	29.4644	29.4225	29.54	29.6312	29.4277	29.4341	29.6541
Q5T8D3-2;B7Z2R7;Q5T8D3-3;Q5T8D3;Q5T8D3-4;Q8NCM9;X6RDD7;Q5T8E0;B7Z2A7;B7Z9D0;Q8NC06;K7EM05;Q8NC06-3;B7ZAP4;B4DJP3	Acyl-CoA-binding domain-containing protein 5	ACBD5;KIAA1996	7	7	6	19.8	19.8	18	54.785	490	0	29.2203	26.366	26.5965	26.7998	26.5457	26.7149	26.7457	26.3989	26.8002	26.7128	26.664	26.6197	26.8756
Q9BR61;B2RAA8	Acyl-CoA-binding domain-containing protein 6	ACBD6	3	3	3	14.9	14.9	14.9	31.15	282	0	27.0618	24.6447	23.8232	24.2349	23.7323	24.8551	25.0603	24.4541	24.7792	24.6005	24.2454	24.5069	24.7826
S4R3H4;E7EQT4;Q9UKV3-5;Q9UKV3;B4DQZ7;Q69YJ6;G3V3B0;Q9UKV3-3;Q9UKV3-2;G3V3T3	Apoptotic chromatin condensation inducer in the nucleus	ACIN1;DKFZp667N107	28	28	28	31.4	31.4	31.4	145.44	1283	0	32.6841	29.3589	29.731	30.0449	30.2541	30.4023	30.4956	29.6017	29.8873	29.9704	30.3005	30.4283	30.5016
P53396;Q4LE36;P53396-2;B4E3P0;Q8N9C4;K7EIE7;K7ESG8	ATP-citrate synthase	ACLY;ACLY variant protein	55	55	55	61.9	61.9	61.9	120.84	1101	0	35.8492	33.7421	33.6896	33.5921	32.7341	32.667	32.6547	33.7697	33.7371	33.6358	32.8165	32.7365	32.8463
P21399;Q9HBB2;Q59FI0;Q5VZA6;F5H2R8;Q7Z2Y2;F5H143;F5H3Z7;O00408-5;E9PEF1;B4DIM1;O00408-4;O00408-3;Q8IW54;O00408;B3KT60	Cytoplasmic aconitate hydratase	ACO1;IRP1	29	29	29	43.5	43.5	43.5	98.398	889	0	33.4881	31.2083	31.354	31.2373	30.4856	30.2687	30.4763	31.3592	31.2766	31.2159	30.6267	30.4747	30.6486
Q99798;B4DZ08;B2RBW5;A2A274;B4DJW1;B4DLY4;Q71UF1;B4DEC3;B4DW08	Aconitate hydratase, mitochondrial	ACO2	39	39	24	59	59	33.8	85.424	780	0	35.3081	32.5039	32.6101	32.6698	32.8357	32.9687	32.7025	32.6622	32.6586	32.688	32.9406	32.9588	32.8389
Q86TX2;B4DV16;A1L172;G3V4F2;B7ZMC1	Acyl-coenzyme A thioesterase 1	ACOT1	11	11	1	31.8	31.8	2.6	46.277	421	0	30.5406	27.8496	27.6579	27.9148	28.1271	28.0057	28.1238	28.034	27.8545	27.9205	28.0977	28.1298	28.2364
Q9NPJ3;Q9NPJ3-2	Acyl-coenzyme A thioesterase 13	ACOT13	5	5	5	55.7	55.7	55.7	14.96	140	0	31.0331	28.0593	28.0554	27.7886	28.9509	28.8429	28.5984	28.0175	28.4666	28.3752	28.9881	29.0038	28.0662
O00154-4;O00154-6;O00154-7;O00154;O00154-5;B4DUX0;K7EKP8;O00154-2;O00154-3;F5GWE2;B7Z957	Cytosolic acyl coenzyme A thioester hydrolase	ACOT7	14	14	14	52.7	52.7	52.7	37.419	338	0	33.2642	30.8636	31.0046	30.9851	30.3359	30.3028	30.3856	31.036	30.9542	30.9212	30.5933	30.3875	30.5436
Q9Y305-4;Q9Y305-2;Q9Y305;Q9Y305-3;H7C5Q2;Q9H2R8;Q96EA2;C9J7L8	Acyl-coenzyme A thioesterase 9, mitochondrial	ACOT9	21	21	21	58	58	58	50.85	448	0	34.5527	32.1829	32.209	32.3233	31.5861	31.785	31.5118	32.2165	32.1923	32.3399	31.7616	31.7811	31.6947
A0A024R8T3;Q15067;K7ELT1;I3L0T4;I3L4S5	Peroxisomal acyl-coenzyme A oxidase 1	ACOX1	14	2	2	38.3	7.6	7.6	74.441	660	0	27.3946	25.4296	25.3125	25.5487	23.55	23.7614	23.7385	25.2697	25.1837	25.161	24.4116	24.5135	24.5755
A0A024R8L7;Q15067-2;B4DU07;Q15067-3;I3L2U4;K7ENF1;K7ESC7	Peroxisomal acyl-coenzyme A oxidase 1;Acyl-coenzyme A oxidase	ACOX1	14	14	2	38.9	38.9	8.2	74.685	660	0	32.0565	29.8074	29.7884	29.7753	29.1683	29.0709	28.9362	29.7635	29.7404	29.7925	29.328	29.3841	29.2251
O15254;B2R856;O15254-2;D6RJ89	Peroxisomal acyl-coenzyme A oxidase 3;Acyl-coenzyme A oxidase	ACOX3	9	9	9	20.1	20.1	20.1	77.628	700	0	30.7395	28.3312	28.6669	28.334	27.8403	28.0553	27.3517	28.6094	28.3211	28.486	27.9478	28.3141	27.5104
P24666;Q59EH3;P24666-3;P24666-2;G5E9R5;P24666-4;F2Z2Q9;O75702;D3YTI2	Low molecular weight phosphotyrosine protein phosphatase	ACP1	7	7	7	65.8	65.8	65.8	18.042	158	0	32.4246	29.8851	30.0131	29.9181	30.0467	29.0001	29.9387	29.9117	30.0448	29.857	29.9407	29.7749	29.9898
E9PP23;E9PHY0;B7Z4Z2;B7Z6L8;P11117;E9PQY3;B7Z552;G5EA28;B7Z5T5;E9PKW9;P11117-2;E9PQW9;B7Z6T8;B7Z6U3;F5GWV7;B7Z8T9;B7Z7D2	Lysosomal acid phosphatase	ACP2	4	4	4	15.1	15.1	15.1	35.156	305	0	28.8342	26.44	26.481	26.4739	25.8848	25.7467	26.2968	26.613	26.5685	26.5209	25.8883	26.0093	26.0086
X5D289;Q9NPH0;X5D9K6;Q9NPH0-2;V9GZ71	Lysophosphatidic acid phosphatase type 6	ACP6	6	6	6	27.8	27.8	27.8	48.886	428	0	28.5927	26.232	26.4218	26.157	26.0016	25.331	25.629	26.2196	26.1083	26.0248	26.0675	26.1512	26.0329
B4DHT5;Q96CM8;B4DFQ6;E9PF16;B4DTB9;B4DUF5;D6RF87	Acyl-CoA synthetase family member 2, mitochondrial	ACSF2	16	16	16	41	41	41	66.798	602	0	33.3088	30.8639	30.8703	31.0856	30.6286	30.4324	30.3143	31.0434	30.8636	31.0188	30.7466	30.5459	30.4848
Q4G176;F5H5A1;F5H362;F5H755;Q6P2C7;F5H2G6;H0YGC7;F5GX20;F5H3B2;H0YH37	Acyl-CoA synthetase family member 3, mitochondrial	ACSF3	8	8	8	19.8	19.8	19.8	64.129	576	0	29.4298	26.8669	27.0552	27.0736	26.6444	27.0064	26.2611	27.0303	26.9476	27.0268	27.0109	26.9641	26.4651
P33121-2;P33121;A8K9T3;E7EPM6;B4E0R0;P33121-3;B7Z3Z9;D6RER0;Q108N1;H0Y9U7;Q108N2;H0Y9Z9;D6RG07	Long-chain-fatty-acid--CoA ligase 1	ACSL1	23	23	21	43	43	40.3	76.87	688	0	32.4622	29.3412	30.1147	30.1414	29.5909	30.0458	29.8579	29.8665	29.8631	30.0087	29.9443	29.9939	29.9088
O95573;B2RBE0;B3KN05;B3KMA6;Q6PIM8;H7BYZ7;H7C260;F5GWH2;F5H062;C9JC11	Long-chain-fatty-acid--CoA ligase 3	ACSL3	29	29	27	54.9	54.9	50.8	80.419	720	0	34.5621	31.7599	31.9913	32.1033	31.9284	32.1116	31.9393	32.0292	31.9692	32.0344	32.0493	32.0613	31.9469
O60488-2;O60488;Q8TAF6;B4DH39;H0Y9A0;D6RF95;D6RD96;D6RFW9;D6RDA8	Long-chain-fatty-acid--CoA ligase 4	ACSL4;FACL4	23	21	21	46.4	42.1	42.1	74.435	670	0	32.1252	29.9705	30.0675	30.0535	29.1422	28.772	28.3495	29.92	29.8965	30.0115	29.3383	29.0488	29.1987
Q9ULC5-4;Q9ULC5;Q9ULC5-3;B4DX30	Long-chain-fatty-acid--CoA ligase 5	ACSL5	14	12	12	27	24.1	24.1	73.277	659	0	30.8613	27.9407	28.2425	28.4399	28.0536	28.6824	28.1698	28.3655	28.1703	28.2647	28.4688	28.3696	28.4951
Q53FZ2;E7ETR5;B4DJK7;H3BSM0;A8K2Q7;Q53FZ2-2;H3BVD5;H3BV29;V9H1E0;H3BR33;H3BT38;H3BUF2	Acyl-coenzyme A synthetase ACSM3, mitochondrial	ACSM3	8	8	8	20.5	20.5	20.5	66.152	586	0	29.347	26.5329	26.2276	26.5741	27.314	26.794	26.8862	26.7996	26.7316	26.7138	27.1098	26.7828	26.9874
Q53GK6;Q53G76;P60709;B4E335;Q53G99;Q8WVW5;B3KWQ3;Q6PJ43;B7ZAP6;G5E9R0;E7EVS6;Q5T8M7;B3KUD3;C9JZR7;A1E282;Q96FU6;A4UCT3;A5GZ75;C9JTX5;C9JUM1;Q96DE1;F1BXA6;Q562Z7;Q562Y6;Q562X9;Q562N8;Q562N0;Q562L5;A0AUL6;Q562R8;Q562P0;Q562S0;Q562U2;Q562N6;Q562N4;Q562L6;F8WCH0;Q562V5;Q562P9;Q562Y8;Q562N2;Q562M5;Q562M3;Q562Z6;Q562X1;Q562W2;Q562U0;Q562T8;Q562R0;Q562Q6;Q562P8	Actin, cytoplasmic 1;Actin, cytoplasmic 1, N-terminally processed	ACTB;ACTG1	26	2	0	76.3	7.2	0	41.722	375	0	34.1068	31.4464	31.4448	31.4576	31.6244	31.599	31.5474	31.4028	31.1388	31.2401	31.8346	31.2974	31.4611
Q562R1	Beta-actin-like protein 2	ACTBL2	6	2	2	21.3	10.6	10.6	42.003	376	0.0038156	28.168	NaN	26.7543	23.9484	26.5399	25.9591	23.1622	NaN	26.8647	NaN	26.7226	25.8183	NaN
P68032;A8K3K1;P68133;B7Z6P1;Q5T8M8;A6NL76;Q7Z7J6;P63267-2;F8WB63;B8ZZJ2;B3KPP5	Actin, alpha cardiac muscle 1;Actin, alpha skeletal muscle;Actin, gamma-enteric smooth muscle	ACTC1;ACTA1;ACTG2	17	4	0	42.2	16.2	0	42.019	377	0	36.1317	33.572	33.7483	33.4988	33.3513	33.5401	33.5417	33.2433	33.3323	33.2322	32.9942	33.035	33.1118
P63261;B4E3A4;B4DVQ0;I3L1U9;I3L4N8;I3L3R2;J3KT65;K7EM38	Actin, cytoplasmic 2;Actin, cytoplasmic 2, N-terminally processed	ACTG1	26	26	2	76.5	76.5	4.8	41.792	375	0	39.9589	37.3402	37.5285	37.5853	37.1456	37.2704	37.3266	37.3314	37.362	37.335	37.1536	37.1661	37.2333
Q53FS0;O96019;O96019-2;Q6FI97;H7C5S0;C9JQT2;D3DNS0;O94805	Actin-like protein 6A	ACTL6A;BAF53A	14	14	14	46.4	46.4	46.4	47.48	429	0	33.1958	30.2402	30.4914	30.5743	30.3082	30.3935	31.3422	30.7446	30.7037	30.7797	30.5711	30.6751	30.6659
P12814;P12814-3;P12814-2;P12814-4;H9KV75;B7Z565;Q86TX4;B4DFY0;B3KUX9;B7Z2W3;G3V2N5;B4DRP5;H7C5W8;G3V2W4;A1L0V1;H0YJW3;H0YJ11;G3V5M4;G3V2X9;Q5ZEZ4;G3V2E8;G3V380	Alpha-actinin-1	ACTN1	52	34	29	73.1	50.6	47	103.06	892	0	35.5476	33.3943	33.4942	33.5513	32.0813	32.1823	32.1687	33.4824	33.4598	33.4555	32.2486	32.3073	32.3925
K7EJH8		ACTN4	12	2	2	71.4	18.7	18.7	21.43	182	0	30.5959	27.8891	27.9315	28.1422	27.9874	28.052	28.049	28.0166	28.0564	28.0848	28.1692	28.0947	28.182
O43707;O43707-2;Q96BG6;O43707-3;F5GXS2;B4E337;H7C144;B4DSX0;K7EP19;B3W6H4;D6RH00;B3W6H3	Alpha-actinin-4	ACTN4	67	67	40	76.6	76.6	45.3	104.85	911	0	39.3928	36.8382	36.9565	37.0851	36.5527	36.6466	36.6971	36.9482	36.9289	36.9504	36.6337	36.6342	36.7352
Q9NZ32;Q53HF6;Q53H79;B2RDG9;Q05DQ7;Q86TY2;V9GYX7;G3V2Q5;G3V5Y4;F6S9Y6;Q86SY7;G3V524	Actin-related protein 10	ACTR10	12	12	9	42	42	30.2	46.306	417	0	30.441	27.9483	28.0001	28.3016	27.6391	27.5402	27.5402	28.0658	27.9064	27.9932	27.7919	27.8929	27.657
B4DM97;P61163;F5H3I4;B4DMT4;B4DXP9;R4GMT0	Alpha-centractin	ACTR1A	14	14	8	56.6	56.6	41.6	38.274	334	0	33.3025	30.8636	30.9262	30.9544	30.4751	30.4025	30.582	31.079	30.9828	31.0476	30.4723	30.4615	30.4653
P42025;Q13841	Beta-centractin	ACTR1B	13	7	7	50.3	37	37	42.293	376	0	30.87	28.0326	28.5418	28.8169	27.538	28.2958	28.1596	28.426	28.3504	28.3319	27.7874	27.9984	27.8141
P61160;P61160-2;Q8IY98;B4DHK9;F5H6T1;B4DWQ5	Actin-related protein 2	ACTR2	13	13	13	39.6	39.6	39.6	44.76	394	0	34.1995	31.5763	31.7198	31.8177	31.2704	31.6713	31.5722	31.6949	31.7355	31.7624	31.5834	31.5795	31.6287
P61158;B4DXW1;F5H3P5;Q59FV6;B4DT29;B4DTI0;B4E1U3;Q59GD5;B7Z9W3;Q9P1U1-2;Q9P1U1;Q9P1U1-3;B3KM55;H7C4J1;Q9C0K3;C9IZN3;F8WEW2;F8WE84	Actin-related protein 3	ACTR3	21	21	21	71.1	71.1	71.1	47.371	418	0	34.6491	32.0094	32.1637	32.2934	31.9184	32.0383	31.9242	32.1934	32.1817	32.2524	31.986	32.0355	32.043
Q9H981-2;Q9H981;Q9H981-3;H0Y849	Actin-related protein 8	ACTR8	3	3	3	8.4	8.4	8.4	58.044	513	0.0026563	26.4885	23.3366	22.7303	NaN	24.2394	25.5402	22.9321	23.766	23.7665	NaN	24.4535	24.8987	24.0427
Q03154;B4DNW0;Q03154-4;Q03154-3;B4DPC3;Q03154-2;C9JYZ0;F8WC59;B4DFB5	Aminoacylase-1	ACY1	15	15	2	52.9	52.9	8.1	45.884	408	0	32.3186	29.7778	29.8407	29.906	29.5055	29.6018	29.7314	29.9452	29.8522	29.8747	29.6333	29.6776	29.8837
P00813;X5D767;F5GWI4;F5GXW0;F5GYD4	Adenosine deaminase	ADA	14	14	14	59	59	59	40.764	363	0	31.739	29.4348	29.6115	29.5737	28.5918	28.7899	28.4646	29.5099	29.6062	29.4921	28.8856	28.746	28.8779
O14672;B4DU28;A0AV88;H0YNC5;H0YK87;C9J9B4;H3BS53;B5MC71	Disintegrin and metalloproteinase domain-containing protein 10	ADAM10	31	31	31	59.2	59.2	59.2	84.141	748	0	34.2548	31.7259	31.7524	31.9406	31.5544	31.6522	31.3188	31.8547	31.8791	31.8943	31.6475	31.6566	31.5284
Q13444-11;A6NG98;Q13444-8;B7Z390;Q13444-2;Q13444-7;Q13444-6;Q13444-12;Q13444-5;Q13444-4;Q59GF2;Q13444-3;Q13444;Q13444-13;Q13444-10;Q13444-9	Disintegrin and metalloproteinase domain-containing protein 15	ADAM15	2	2	2	5.2	5.2	5.2	55.445	520	0	26.7743	24.7868	24.6821	23.8353	24.9041	NaN	23.582	24.8677	24.7259	23.7111	24.9688	NaN	24.2131
P78536;Q53RS1;P78536-2;E7EUI5;Q53RF5;A6H8L4;Q53S40;Q6P5T8;A8K1B4	Disintegrin and metalloproteinase domain-containing protein 17	ADAM17	12	12	12	22.9	22.9	22.9	93.02	824	0	30.9872	28.5328	28.5062	28.7989	28.0661	28.186	28.1865	28.749	28.6025	28.6337	28.2658	28.3621	28.1637
Q13443;A0AVL1;F8WC54;Q13443-2;B4DDM8	Disintegrin and metalloproteinase domain-containing protein 9	ADAM9	12	12	12	25.6	25.6	25.6	90.555	819	0	31.1107	28.3129	28.3594	28.7586	28.5975	28.6822	28.3825	28.4975	28.3766	28.6205	28.6763	28.7141	28.7274
A8K3A2;H7C4B3;H7BZT6;B4DUZ7;O75689-3;H0Y7Q1;O75689;O75689-2;B3KWF6;H7C264;B4DUH0;H7C324;C9JN36	Arf-GAP with dual PH domain-containing protein 1	ADAP1	6	6	6	23.8	23.8	23.8	35.383	302	0	29.3937	26.6808	27.3514	27.3952	26.606	25.9196	26.3307	26.4908	26.9966	26.8519	26.9122	26.8345	26.8717
Q59EC0;P55265;P55265-4;E7ENU4;P55265-5;B7Z8Y3	Double-stranded RNA-specific adenosine deaminase	ADAR	37	37	1	44.1	44.1	1.4	137.83	1244	0	34.7242	31.7885	31.8607	32.0867	32.2899	32.3798	32.3227	32.0227	32.0194	32.0656	32.3778	32.3225	32.3804
G3V426;Q86TW2-2;Q86TW2;F8W9Q8;B4DRU7	Uncharacterized aarF domain-containing protein kinase 1	ADCK1	2	2	2	17	17	17	30.059	265	0	27.0689	24.3237	25.4456	24.5569	24.0393	24.0443	23.8251	24.8066	24.5619	24.845	24.4748	24.3704	24.2362
Q5T7A2;Q8NI60-3;B4DVB7;Q8NI60;B4DED1;Q8NI60-4;B4DN23;Q8NI60-2;E7EVZ8;B4DU83;A1L377	Chaperone activity of bc1 complex-like, mitochondrial	ADCK3;CABC1	4	4	4	12.6	12.6	12.6	55.981	492	0	27.3716	23.8517	NaN	22.5227	24.9975	26.2562	25.2112	24.6533	NaN	24.0116	25.1796	25.6377	25.619
Q96D53;Q96D53-2;M0R001;M0R011;M0R362;M0QZZ2;M0R3F7	Uncharacterized aarF domain-containing protein kinase 4	ADCK4	15	15	15	44.9	44.9	44.9	60.069	544	0	31.5821	28.7587	29.0469	29.0439	28.7918	29.2277	29.0589	29.0854	29.0927	29.0222	29.0745	29.1257	29.1056
Q3MIX3;E9PLF3;E9PJ20	Uncharacterized aarF domain-containing protein kinase 5	ADCK5	8	8	8	17.9	17.9	17.9	65.896	580	0	29.6576	26.8989	27.0381	27.3953	27.1147	27.317	26.5001	27.0549	27.1758	27.2923	27.2894	27.3341	26.7079
O43306-2;O43306;F8VZJ5;C9JQ38;Q9NR74;C9JRT8;B3KSK8	Adenylate cyclase type 6	ADCY6	3	3	2	4.4	4.4	3	124.86	1115	0	28.1586	24.7317	25.0592	25.4353	25.9184	26.1186	25.7171	25.6361	25.367	25.3264	25.8704	25.9148	25.75
P35611-2;E7EV99;A2A3N8;E7ENY0;P35611;P35611-3;P35611-4;Q96D30;B4DI79;Q4TT76;H0Y9H2;B4DPW4;D6RAH3;D6RF25;D6RJE2;H0YFD8;H0YG19;Q16155	Alpha-adducin	ADD1;LA04NC01-25A3.2-001	13	13	13	32.6	32.6	32.6	69.984	631	0	31.9787	29.67	29.7991	29.9459	28.7688	28.7353	28.912	29.8112	29.8089	29.8812	28.8867	28.9696	29.0534
Q9UEY8-2;Q9UEY8;Q59EK1;Q53FL4	Gamma-adducin	ADD3	13	13	13	26.6	26.6	26.6	75.67	674	0	31.4025	29.2845	29.0669	29.4763	28.1145	28.2116	28.0298	29.2704	29.1205	29.2355	28.4762	28.432	28.5821
Q6FI45;P11766;Q5U043;Q2VIM7;H0YAG8;D6RFE4;D6R9G2;D6RAY0	Alcohol dehydrogenase class-3	ADH5	17	17	17	59.4	59.4	59.4	39.69	374	0	33.8035	31.2697	31.3261	31.5454	31.0089	30.9438	31.1306	31.414	31.3953	31.3973	31.1989	31.0859	31.2563
Q9BV57;Q9BV57-2	1,2-dihydroxy-3-keto-5-methylthiopentene dioxygenase	ADI1	8	8	8	48	48	48	21.498	179	0	31.1835	28.0684	28.7048	28.9292	28.6016	28.5333	28.621	28.4639	28.7542	28.7557	28.6673	28.5313	28.8191
P55263;P55263-2;P55263-3;Q86U79;P55263-4	Adenosine kinase	ADK	17	17	17	63.3	63.3	63.3	40.545	362	0	33.4736	30.986	31.151	30.8562	30.6877	30.7757	30.8271	31.0469	31.0298	30.9475	30.8511	30.7971	30.8932
Q9H2P0;Q6DHZ8;B2RBM8;E9PQK8	Activity-dependent neuroprotector homeobox protein	ADNP	19	19	19	24	24	24	123.56	1102	0	31.7178	28.5379	28.5811	28.7227	29.1899	29.9352	29.2945	28.9708	28.9262	28.8276	29.5334	29.4682	29.3406
Q96SZ5;B3KXN9	2-aminoethanethiol dioxygenase	ADO	3	3	3	22.2	22.2	22.2	29.751	270	0	28.0246	25.9742	25.894	26.1562	25.2345	24.8631	NaN	NaN	NaN	NaN	25.382	NaN	NaN
Q9BRR6-2;Q9BRR6;B4DDP8;B4DG35;H3BRS6;Q9BRR6-3;Q69YR1;Q9BRR6-4;H3BTH4;Q9BRR6-6;H3BN66;Q9BRR6-5;H3BU35	ADP-dependent glucokinase	ADPGK	8	8	8	25.6	25.6	25.6	53.96	496	0	30.8806	27.9693	28.1259	28.3208	28.4559	28.6622	28.1261	28.264	28.1347	28.3132	28.5892	28.6194	28.3038
Q9NX46;B4DHV5;B7ZAN4	Poly(ADP-ribose) glycohydrolase ARH3	ADPRHL2	9	9	9	42.1	42.1	42.1	38.946	363	0	31.2015	28.7043	28.773	28.7452	28.1583	28.7707	28.4463	28.8231	28.757	28.5894	28.5427	28.7319	28.6736
P25098;E9PRV7;P35626;A8K869;Q59F73;Q8N433	Beta-adrenergic receptor kinase 1;Beta-adrenergic receptor kinase 2	ADRBK1;ADRBK2	6	6	6	9.3	9.3	9.3	79.573	689	0	27.0814	24.0581	24.2585	25.6454	23.9601	24.76	22.7917	24.7418	24.3118	24.6654	24.8233	24.474	24.2468
Q16186;B4DMP7;Q68E00	Proteasomal ubiquitin receptor ADRM1	ADRM1;DKFZp686G2045	6	6	6	21.9	21.9	21.9	42.153	407	0	32.3206	29.5541	29.6287	29.917	29.6083	29.7346	29.9256	29.7283	29.7507	29.8183	29.7049	29.7665	29.8286
Q71UA4;P30566;E7ERF4;B4DP46;P30566-2;X5DP48;X5D2Z4;A8K4X6;B4DUM2;B4DEP1;X5D7W4;X5D7V4	Adenylosuccinate lyase	ADSL	14	14	14	45	45	45	54.871	484	0	32.203	29.4985	29.7212	29.6746	29.4979	29.7052	29.5933	29.668	29.7681	29.7055	29.6064	29.7131	29.6159
P30520;B4E1L0	Adenylosuccinate synthetase isozyme 2	ADSS	11	11	11	36.2	36.2	36.2	50.097	456	0	31.9144	29.1636	29.4835	29.066	29.2852	29.6426	29.2562	29.3748	29.4937	29.3938	29.3697	29.3967	29.4494
Q08117;Q08117-2;K7ELE3;K7ELQ8;K7EQH5	Amino-terminal enhancer of split	AES	2	2	2	10.7	10.7	10.7	21.97	197	0.0032283	25.0209	22.9242	23.1084	21.8263	20.425	22.8115	22.1186	23.2299	23.2677	21.4937	20.5534	22.9605	21.8051
Q8N556;Q8N556-2;Q15850	Actin filament-associated protein 1	AFAP1	3	3	3	4.9	4.9	4.9	80.724	730	0	27.7195	25.3831	25.4026	25.3685	24.3047	25.1326	24.9341	25.563	25.3822	25.4387	24.913	25.0177	24.8653
Q8N4X5-2;Q8N4X5;Q8N4X5-4;F5GZE1;B7Z2Q0;Q8N4X5-3;B7Z363;F6QUH3	Actin filament-associated protein 1-like 2	AFAP1L2	5	5	5	9.3	9.3	9.3	90.859	814	0	27.3779	25.7332	25.8267	25.817	NaN	NaN	NaN	25.9929	25.9329	25.6773	NaN	NaN	NaN
Q9UHB7;Q9UHB7-2;H7C319	AF4/FMR2 family member 4	AFF4	4	4	4	5.6	5.6	5.6	127.46	1163	0	26.727	21.6732	23.3499	23.1989	24.5334	24.776	25.0362	22.9834	23.9728	23.8731	24.195	24.8636	24.7653
D3DUJ0;Q9Y4W6;Q8TA92;K7EP56;Q658U5	AFG3-like protein 2	AFG3L2	26	26	25	41	41	39.9	84.444	759	0	33.6517	30.5731	30.9523	31.0441	31.2744	31.3426	31.0895	31.0312	30.9592	31	31.298	31.3147	31.2015
P20933;B4E0G5;H0Y9C7	N(4)-(beta-N-acetylglucosaminyl)-L-asparaginase;Glycosylasparaginase alpha chain;Glycosylasparaginase beta chain	AGA	4	4	4	22.5	22.5	22.5	37.208	346	0	28.4452	25.9599	25.9646	26.1717	25.6398	25.7749	25.5588	25.7969	26.0656	26.2497	25.8163	25.8749	25.8326
B2RZG9;Q9UPQ3-2;Q9UPQ3;B4DIC3;Q9UPQ3-3;X5D293;E7EUN2;H7C3T5;Q4ZG22;D3DWE7;Q8TF27;J3KQL4;A8MT82;A6NIR3;F5GXM9;B4DUR6	Arf-GAP with GTPase, ANK repeat and PH domain-containing protein 1	AGAP1	4	3	3	8.5	6.5	6.5	89.091	804	0	28.7767	25.9188	26.4213	25.9902	26.1449	26.422	26.176	26.325	26.2703	26.2936	26.2739	26.3781	26.134
Q96P47;Q96P47-2;Q96P47-4;C9J975;Q96P47-3;E9PAL8;H7C4F1;Q86ST5;E7ESL9;C9J8Z2;Q53S93;Q9H3X2;Q96T14;Q86XV5;H0Y873;Q8N8Q2;Q96P47-5;D3DX07;Q6ZNF7	Arf-GAP with GTPase, ANK repeat and PH domain-containing protein 3	AGAP3	4	4	3	7.8	7.8	5.9	95.043	875	0	27.5448	25.0608	25.4221	24.3656	25.3395	23.9029	25.105	24.9242	25.1452	NaN	25.0622	25.2256	25.4478
B4DHC5;A0A024R458;P52594-2;P52594-3;P52594;P52594-4;C9J2I0;B8ZZY2	Arf-GAP domain and FG repeat-containing protein 1	AGFG1	6	6	6	19.2	19.2	19.2	46.506	453	0	31.4359	28.8584	28.9655	29.2382	28.6809	28.6943	28.5619	29.0326	29.0028	28.8985	28.8653	28.7841	29.0288
O95081-2;O95081	Arf-GAP domain and FG repeat-containing protein 2	AGFG2	2	2	2	17.3	17.3	17.3	17.344	156	0	24.4084	21.7907	23.7036	22.2472	NaN	NaN	NaN	21.9854	NaN	22.2472	NaN	NaN	NaN
E9PC15;B4E2Z8;Q53H12;E9PG39;B4DR72	Acylglycerol kinase, mitochondrial	AGK	11	11	11	39.3	39.3	39.3	43.796	394	0	31.8857	29.2429	29.2372	29.2005	29.323	29.4903	29.2915	29.2777	29.3845	29.41	29.3838	29.505	29.3926
P35573;P35573-2;P35573-3;G1UI17	Glycogen debranching enzyme;4-alpha-glucanotransferase;Amylo-alpha-1,6-glucosidase	AGL	24	24	24	20	20	20	174.76	1532	0	31.5584	28.8607	29.1373	29.1487	28.7718	29.0222	28.8557	29.0942	29.1219	29.1178	28.891	29.0129	29.0073
Q9UKV8;A4FVC0;Q9UKV8-2;Q5TA58;B3KME0;Q9UL18;B2RAD8;Q9H9G7;A8KA05;Q9H9G7-2;B4E1P5;Q9HCK5;B4DY67;E5RJY2;Q96JZ0;Q6NXU1;Q5TA56	Protein argonaute-2	AGO2;EIF2C2	23	23	23	38.4	38.4	38.4	97.207	859	0	32.0771	29.2565	29.4409	29.5376	29.5542	29.6058	29.5315	29.5148	29.4934	29.5034	29.6326	29.6538	29.5966
Q9HBM8;B3KPH3;Q71VH6;B4DRH1;Q99943	1-acyl-sn-glycerol-3-phosphate acyltransferase alpha	AGPAT1	2	2	2	9.9	9.9	9.9	18.756	171	0.00032242	27.2814	26.4083	26.1424	NaN	NaN	NaN	NaN	26.3585	26.4628	NaN	NaN	NaN	NaN
O15120;Q8WUW2;Q96IS9;O15120-2	1-acyl-sn-glycerol-3-phosphate acyltransferase beta	AGPAT2	5	5	5	29.9	29.9	29.9	30.914	278	0	28.9291	26.0508	26.1379	26.2689	26.509	26.6827	26.3183	26.2459	26.3512	26.3403	26.5468	26.6389	26.4489
Q9NRZ7;Q9NRZ7-2;Q9NRZ7-3;C9JK35;C9JQX8;C9J184;C9JL26;B4DUA6	1-acyl-sn-glycerol-3-phosphate acyltransferase gamma	AGPAT3	4	4	4	10.4	10.4	10.4	43.38	376	0	29.7524	27.3011	27.2963	27.4691	27.108	26.9053	26.8153	27.3598	27.3307	27.4037	27.1567	26.9819	26.9902
Q6NUM7;Q9NUQ2;E5RH21;H0YC22	1-acyl-sn-glycerol-3-phosphate acyltransferase epsilon	AGPAT5	4	4	4	15.4	15.4	15.4	41.165	356	0	28.1619	24.8039	25.3832	24.9113	26.116	25.8548	25.8926	25.6346	25.5687	25.5909	26.1226	25.7863	25.1682
Q86UL3;Q8NDD3;E5RIA1;E5RHA6;Q9HAM9	Glycerol-3-phosphate acyltransferase 4	AGPAT6;DKFZp586M1819	6	4	4	17.1	10.5	10.5	52.07	456	0	29.149	26.5319	26.8071	27.1045	26.2548	26.4042	26.0118	26.9268	26.7656	27.0634	26.3281	26.3836	26.1912
Q53EU6	Glycerol-3-phosphate acyltransferase 3	AGPAT9	13	13	11	33.4	33.4	26.5	48.705	434	0	30.1244	26.6366	26.5166	27.0057	28.082	28.1745	27.887	27.4017	27.2087	26.952	27.953	28.1323	27.7634
O00116;B7Z3Q4;Q53SG6;B7ZAC5;B8ZZ81;Q53SN7;Q53S12	Alkyldihydroxyacetonephosphate synthase, peroxisomal	AGPS	28	28	28	59.4	59.4	59.4	72.911	658	0	33.9579	31.3601	31.4484	31.5235	31.3973	31.2943	31.1907	31.5235	31.5298	31.4844	31.4774	31.4236	31.3289
O00468-6;O00468-3;O00468-7;O00468-5;O00468-4;O00468;O00468-2;Q5XG79;B3KMM7;H0Y5U1;Q15952	Agrin;Agrin N-terminal 110 kDa subunit;Agrin C-terminal 110 kDa subunit;Agrin C-terminal 90 kDa fragment;Agrin C-terminal 22 kDa fragment	AGRN	47	47	47	36.5	36.5	36.5	214.84	2045	0	32.5788	30.0835	30.2091	30.3602	29.873	29.5156	29.7563	30.2242	30.1409	30.275	29.9977	29.7642	29.9158
Q5VZW6;Q5VZW3;Q9UPW5-2;Q9UPW5;Q9UPW5-3	Cytosolic carboxypeptidase 1	AGTPBP1	2	2	2	16.5	16.5	16.5	20.49	188	0	22.0774	22.0774	NaN	NaN	NaN	NaN	NaN	22.2722	NaN	NaN	NaN	NaN	NaN
Q6RW13;D7RF68;Q6RW13-2;A8K1X7	Type-1 angiotensin II receptor-associated protein	AGTRAP	2	2	2	24.5	24.5	24.5	17.419	159	0	29.1156	26.7078	26.4722	26.722	26.4305	26.6432	26.1219	26.7505	26.6429	26.4974	26.694	26.3327	26.3258
Q8WYP5;Q8WYP5-3;Q8WYP5-2;B3KVE5;B3KTD2;B3KRD0;Q96M44;H7C4S1	Protein ELYS	AHCTF1	24	24	24	16	16	16	252.5	2266	0	31.332	27.8605	28.0042	27.9837	29.1858	29.3358	29.2456	28.3144	28.2026	28.3452	29.2203	29.2727	29.2313
P23526;P23526-2	Adenosylhomocysteinase	AHCY	26	26	6	66.2	66.2	18.5	47.716	432	0	37.3025	34.7305	34.5741	34.7868	34.66	34.7432	34.798	34.7393	34.7792	34.7023	34.7681	34.7297	34.8856
O43865	Putative adenosylhomocysteinase 2	AHCYL1	14	14	2	34.2	34.2	5.7	58.951	530	0	32.7823	29.9567	29.749	30.2093	30.4368	30.3983	30.3114	30.2058	30.1449	30.1271	30.4362	30.3921	30.3855
Q09666;Q6ZQN2;B4DTV0;Q8N274;Q13727;E9PJZ0;E9PKR9;E9PJC6;E9PLK4;Q96EC4;Q09666-2;E9PQE3;Q9BVU3	Neuroblast differentiation-associated protein AHNAK	AHNAK	230	230	230	67.9	67.9	67.9	629.09	5890	0	38.7852	36.2607	36.3382	36.4435	35.9771	36.0897	36.0326	36.332	36.2961	36.3577	36.0444	36.0755	36.1099
Q8IVF2-3;Q8IVF2;Q8IVF2-2	Protein AHNAK2	AHNAK2	23	23	23	12.8	12.8	12.8	605.64	5695	0	30.6029	27.3224	27.2753	27.0338	28.716	28.7071	28.0809	27.8621	27.8808	27.2168	28.64	28.4082	28.2687
O95433;B4DUR9;G3V438;H0YJU2;H0YJG7;G3V3W9;H0YJG6;H0YJ63	Activator of 90 kDa heat shock protein ATPase homolog 1	AHSA1	18	18	18	71.6	71.6	71.6	38.274	338	0	33.6643	30.9033	31.1627	31.028	31.0416	31.1087	31.2109	31.0802	31.2174	31.0089	31.1997	31.1308	31.3296
B7ZW30;F5H715;B7Z7D5;Q96BJ3;Q96BJ3-2;Q96BJ3-3	Axin interactor, dorsalization-associated protein	AIDA	5	5	5	22.2	22.2	22.2	29.149	257	0	30.8002	28.2046	28.4082	28.5871	27.7843	27.857	28.2835	28.4181	28.4516	28.5854	27.9117	27.9075	28.4004
Q9BQI0-3;Q9BQI0;Q9BQI0-2;A6PVM9;F5GYC9;B7Z6K5;Q5JUP3;Q9BQI0-4;H7C605	Allograft inflammatory factor 1-like	AIF1L	5	5	5	32.4	32.4	32.4	16.183	142	0	29.9143	27.8083	27.9568	27.6861	26.2225	25.6804	27.3259	27.8181	27.5984	27.7757	26.9552	26.929	27.0135
O95831-3;O95831;O95831-2;E9PMA0;O95831-5;Q5RZA0;O95831-6;O95831-4;Q5RZ99	Apoptosis-inducing factor 1, mitochondrial	AIFM1	24	24	24	53.9	53.9	53.9	66.294	609	0	34.4151	31.823	31.8103	31.6264	31.8971	31.9718	31.8294	31.9503	31.822	31.8796	31.9689	31.9576	31.877
Q9Y4K1;B3KPT0;B7ZAH2;B4DU04;B4DLI1;Q6P5P8;Q96QW7	Absent in melanoma 1 protein	AIM1	36	36	14	33.2	33.2	11.9	188.67	1723	0	32.5548	29.3149	29.2233	29.6157	30.2027	30.4977	30.4236	29.7743	29.5627	29.6694	30.3121	30.4047	30.3435
E7ET48;Q9NWG5;Q5T144		AIM1L	7	7	6	22.7	22.7	19.1	49.276	466	0	28.5876	26.0527	26.8424	27.104	24.4955	23.7624	24.9	26.3946	26.5634	26.7881	25.0431	25.0094	25.6218
E9PIR9;Q8N1P7;J3KQW1;Q9NTH7	Absent in melanoma 1-like protein	AIM1L	10	10	9	25.5	25.5	23.9	86.721	787	0	29.4222	27.544	27.9486	27.4814	22.9978	24.2244	25.5546	27.8437	28.2736	26.7381	23.535	24.3896	25.5996
Q12904;Q12904-2;B4DNK3;D6R937	Aminoacyl tRNA synthase complex-interacting multifunctional protein 1;Endothelial monocyte-activating polypeptide 2	AIMP1	17	17	17	69.9	69.9	69.9	34.352	312	0	33.9733	31.236	31.3911	31.4913	31.3423	31.3577	31.4948	31.3828	31.4898	31.533	31.456	31.435	31.5649
Q13155;B2R7M3;A8MU58;F8W950;F8WCL2	Aminoacyl tRNA synthase complex-interacting multifunctional protein 2	AIMP2	11	11	11	55.3	55.3	55.3	35.348	320	0	32.8857	30.1469	30.2836	30.257	30.2972	30.394	30.4094	30.3256	30.3605	30.2761	30.4336	30.4174	30.5294
A5JGZ4;O00170;G9I2H4;D5LTB3;D0EKE6;C8CK05;C8CK04;C8CHN4;C0JXB9;D0EKE5;E9PMH2;V9GYQ3;A7YDK4	AH receptor-interacting protein;Peptidyl-prolyl cis-trans isomerase	AIP	9	2	1	37.5	7.1	3	40.763	368	0	23.1315	NaN	NaN	23.1315	NaN	NaN	NaN	NaN	NaN	23.1315	NaN	NaN	NaN
D2CVN5		AIP	9	9	0	51.1	51.1	0	30.771	270	0	31.3118	28.0535	29.0323	28.9161	28.6746	28.6325	28.8588	28.8779	28.7773	28.9414	28.8281	28.5151	28.8857
Q96IF1;H0YJL9;G3V5F5;G3V481;Q96IF1-2	LIM domain-containing protein ajuba	AJUBA	4	4	4	12.6	12.6	12.6	56.933	538	0	25.9904	24.3863	NaN	23.8974	23.6521	NaN	23.9252	NaN	NaN	23.8974	23.7996	NaN	24.0481
Q53EY8;P00568;Q5T9B7;H0Y4J6;H0YID2	Adenylate kinase isoenzyme 1	AK1	11	11	10	61.9	61.9	57.2	21.619	194	0	32.4288	29.9836	30.2174	30.0781	29.5489	29.5468	29.5169	30.1625	30.1567	30.0271	29.7214	29.5113	29.7498
P54819-2;F8W1A4;P54819;P54819-3;P54819-5;F8VY04;P54819-6;F8VZG5;P54819-4;B4DLK2;G3V213;F8VPP1	Adenylate kinase 2, mitochondrial;Adenylate kinase 2, mitochondrial, N-terminally processed	AK2	14	14	14	76.3	76.3	76.3	25.614	232	0	34.8303	32.0102	32.148	32.2113	32.3334	32.4095	32.3235	32.2367	32.2524	32.1994	32.3964	32.4188	32.3893
Q9UIJ7;Q7Z4Y4;Q7Z531;Q9UIJ7-2;Q9UIJ7-3;B3KWD9	GTP:AMP phosphotransferase AK3, mitochondrial	AK3	15	15	15	71.4	71.4	71.4	25.565	227	0	33.0987	30.4863	30.3647	30.7985	30.2076	30.723	30.4153	30.7322	30.5151	30.5939	30.5781	30.565	30.4327
P27144;D3DQ64;K4Q5R3	GTP:AMP phosphotransferase AK4, mitochondrial	AK4	11	11	11	58.3	58.3	58.3	25.268	223	0	32.6532	30.2391	30.5142	30.5104	29.62	29.7293	29.4016	30.3846	30.3502	30.3735	29.8366	29.8602	29.8564
Q92667-2;Q92667;B4DN86;I3L0W0;I3L3K1;I3L364;I3L0K6;I3L2A2;I3L2N7	A-kinase anchor protein 1, mitochondrial	AKAP1	6	6	6	16.4	16.4	16.4	62.921	593	0	28.3234	23.9763	25.0624	23.9224	26.2592	26.3788	26.5879	25.2796	25.2874	25.0309	26.2289	26.1451	26.433
Q02952;Q02952-3;Q02952-2;Q86TJ9	A-kinase anchor protein 12	AKAP12	70	70	29	60.2	60.2	24.4	191.48	1782	0	35.0855	31.2486	31.3215	31.1672	32.9174	33.288	33.2494	31.4228	31.3612	31.453	33.1161	33.217	33.3476
Q12802-4;Q12802;Q12802-2;A8MYJ1;B7ZW05;H0YMW2;Q12802-5	A-kinase anchor protein 13	AKAP13	12	12	12	7.3	7.3	7.3	305.28	2793	0	29.9668	27.404	27.4578	27.6701	26.4214	27.0922	27.8438	27.4591	27.4629	27.6538	27.2708	27.3149	27.6227
Q02040;Q05DA9;Q02040-2;Q02040-3;X6RAJ1	A-kinase anchor protein 17A	AKAP17A;SFRS17A	5	5	5	8.6	8.6	8.6	80.735	695	0	27.3131	23.364	24.8031	24.7458	24.5051	24.6423	25.5331	24.7431	24.7176	24.888	24.8412	24.5228	25.1021
P24588;Q6PG46	A-kinase anchor protein 5	AKAP5	2	2	2	8.4	8.4	8.4	47.088	427	0.00031954	24.5324	NaN	22.1538	NaN	22.2917	22.589	22.9594	NaN	22.467	NaN	22.4502	NaN	22.9071
Q8NE02;O43823;Q9UG73;B7Z8L8;M0QYL4	A-kinase anchor protein 8	AKAP8;DKFZp586B1222	10	10	10	29	29	29	76.165	692	0	30.6714	27.5402	27.5427	28.0027	28.3405	28.3823	28.4262	28.0394	27.8612	27.9299	28.3214	28.4396	28.3751
Q9ULX6;B3KMD4;V9GZ50;Q9ULX6-2;Q9UF73;M0R1Y5;M0R010;M0QYT7	A-kinase anchor protein 8-like	AKAP8L	5	5	5	9.6	9.6	9.6	71.648	646	0	29.5919	26.9912	27.016	27.2619	26.7838	27.0745	26.8651	27.0986	27.034	27.4793	26.8928	26.9315	27.0538
Q99996-5;Q99996-3;Q99996-2;Q99996;Q99996-6;H7BYL6;B3KQF9;Q5GIA7;Q99996-4;A4D1E4	A-kinase anchor protein 9	AKAP9	4	4	2	1.3	1.3	0.7	447.75	3857	0	25.9925	23.0789	23.4463	24.5347	22.0635	23.0896	23.0784	23.5991	23.8203	23.6051	22.5364	23.4531	23.5267
P14550;Q5T621;V9GYG2;V9GYP9	Alcohol dehydrogenase [NADP(+)]	AKR1A1	18	18	18	67.1	67.1	67.1	36.573	325	0	33.8453	31.3988	31.5087	31.425	31.0709	30.9999	31.0737	31.4781	31.4592	31.4438	31.2355	31.0506	31.3691
P42330;S4R3Z2;B4DKT3;B4DL37;Q2XPP3;B4E0M1;S4R3D5;A6NHU4;Q04828	Aldo-keto reductase family 1 member C3	AKR1C3	4	4	4	23.8	23.8	23.8	36.853	323	0	26.9506	25.5237	25.362	25.0151	NaN	NaN	22.0775	25.1727	25.407	24.9725	NaN	NaN	24.4739
O43488;H3BLU7;B4DZX4;H7C5H7;Q8NHP1	Aflatoxin B1 aldehyde reductase member 2	AKR7A2	6	6	6	29.2	29.2	29.2	39.589	359	0	31.54	29.0091	29.079	29.1149	28.8283	28.7532	28.9105	29.1782	29.1226	29.1772	28.8591	28.8407	28.9982
P31749;B3KVH4;B7Z5R1;G3V4I6;G3V3X1;B3KXD7;Q9BV07	RAC-alpha serine/threonine-protein kinase	AKT1	4	2	2	12.9	6.9	6.9	55.686	480	0	28.3435	25.9743	26.0934	26.2815	25.4081	24.9478	25.4116	26.1347	25.9751	26.2668	25.5215	25.449	25.5123
P31751;B3KP61;B4DG79;Q0VAN0;M0R0P9;J3QKW1;J3QL45;M0R283;B7Z8Z9;M0QZW8;C9JIF6;C9J258;J3QQM6;J3KSY8;C9JC83;C9JIJ1;J3KRI8;F6YBB4;A8MX96;E7EVP8;Q6P4H3;M0QZK3;J3QLS6;C9JHS6	RAC-beta serine/threonine-protein kinase	AKT2	7	7	5	21.8	21.8	15.8	55.768	481	0	30.4679	28.0309	28.4984	28.2667	27.0626	27.187	27.6845	28.1313	28.3151	28.3335	27.62	27.4963	27.6744
Q9H8T0;Q9H8T0-2;H3BM79;H3BRV2	AKT-interacting protein	AKTIP	3	3	3	18.8	18.8	18.8	33.128	292	0	29.1131	26.7247	26.7872	26.5942	25.2866	26.6431	26.672	26.7286	26.8737	26.6389	26.3034	26.5304	26.3258
P13716-2;B7Z3I9;P13716;A0A024R877;Q6ZMU0;B7ZBK6	Delta-aminolevulinic acid dehydratase	ALAD	6	6	6	23.1	23.1	23.1	39.033	359	0	28.6174	25.1766	26.9612	27.1845	24.161	25.1712	25.0259	25.8284	26.9803	26.5142	25.5332	25.531	25.3561
B4DDG9;P13196;B4DVA0;H7C5B0;H7C4H7	5-aminolevulinate synthase, nonspecific, mitochondrial	ALAS1	3	3	3	10.7	10.7	10.7	48.832	440	0.0018841	27.0597	23.8687	24.7266	NaN	24.1069	25.1946	25.266	NaN	24.7569	NaN	25.2993	24.6528	25.104
Q13740-2;Q13740;F5GXJ9;B3KNN9;H7C543;Q13740-4;Q13740-3	CD166 antigen	ALCAM	23	23	11	52.8	52.8	24.7	63.664	570	0	34.8943	32.3772	32.3104	32.3551	32.3103	32.2361	32.2618	32.434	32.4675	32.4781	32.3135	32.4087	32.1915
Q8IZ83-3;Q8IZ83;F8WBH3;B4DVV1;F5H4B6;B4DQ15;Q8IZ83-2;M0QY06	Aldehyde dehydrogenase family 16 member A1	ALDH16A1	16	16	16	36.2	36.2	36.2	79.917	751	0	33.1224	30.4006	30.5969	30.8728	30.4105	30.4091	30.4726	30.6506	30.59	30.6538	30.654	30.5178	30.6203
P54886;P54886-2	Delta-1-pyrroline-5-carboxylate synthase;Glutamate 5-kinase;Gamma-glutamyl phosphate reductase	ALDH18A1	38	38	38	59	59	59	87.301	795	0	35.3194	32.7347	32.6308	32.7024	32.7656	32.8907	32.6675	32.8383	32.7414	32.7075	32.9099	32.8821	32.7325
B4DH89;O94788-4;H0YKL3;B4YAH7;P05091-2;Q53FB6;P05091;Q9UED3;F8VP50	Retinal dehydrogenase 2	ALDH1A2	19	2	2	49.5	3.9	3.9	53.791	489	0	27.6412	25.3661	25.4107	25.517	24.2026	24.8037	24.5677	25.4018	25.3524	25.417	24.55	25.0416	24.8905
O94788;O94788-2;H0YMG7;O94788-3;E9PF31	Retinal dehydrogenase 2	ALDH1A2	21	18	4	54.1	50.2	11	56.723	518	0	32.009	29.708	29.6479	29.7875	29.0569	29.031	29.0864	29.7793	29.7962	29.7842	29.2407	29.0127	29.1222
P47895;B2R5T2;B4DYU3;H0Y2X5;Q7Z3A2;H0YKF9;B4E0M6;H0YNQ3;Q59EJ0;B4DXX3;B4DDF8;V9HVX6;P00352;H0YLT1	Aldehyde dehydrogenase family 1 member A3	ALDH1A3;DKFZp686G1675	35	35	31	76.2	76.2	70.7	56.108	512	0	37.5482	34.8601	35.0647	34.9414	34.8673	34.9881	35.0447	34.9171	34.9862	34.8554	35.0129	34.96	35.0929
P30837;B4DLJ0	Aldehyde dehydrogenase X, mitochondrial	ALDH1B1	23	20	20	53.4	50.1	50.1	57.206	517	0	33.5893	30.7688	30.9017	31.0022	31.1377	31.1807	30.9959	31.0219	31.0297	30.9642	31.1402	31.1945	31.0623
J3QRD1;Q59H65;P51648;P51648-2;Q68D64;J3QKK9;J3KTD9;I3L2W1;K7EN73;J3QS00;J3KTG1;E9PJV0;I3L1M4;C9JGJ2;I3L0X1;C9JKT2;B4DSX1;C9JMC5;I3L3I9;A8MYB8;E9PNN6;B3KSJ6;P30838;Q6PKA6;Q8N9T9	Aldehyde dehydrogenase;Fatty aldehyde dehydrogenase	ALDH3A2;DKFZp686E23276	4	4	3	13	13	9.9	44.648	393	0	27.9144	24.9645	24.7037	23.2031	26.1367	25.7213	25.6905	25.0651	25.003	24.8424	25.945	25.7932	25.6129
P30038;P30038-2;P30038-3;Q5TF55	Delta-1-pyrroline-5-carboxylate dehydrogenase, mitochondrial	ALDH4A1	9	9	9	28.2	28.2	28.2	61.719	563	0	29.9383	27.5802	27.9154	28.1197	26.8623	26.1245	26.3931	27.6512	27.5758	27.7362	27.3588	27.1828	26.9591
X5DNC0;X5D8T4;P51649;P51649-2;B4DGP6;C9J8Q5;A8K435;F5H328;Q8N3W7	Succinate-semialdehyde dehydrogenase, mitochondrial	ALDH5A1	11	11	11	34.9	34.9	34.9	55.109	516	0	30.3646	27.9381	27.9848	28.1722	27.2686	27.616	27.5007	28.0484	27.7805	28.077	27.7075	27.6325	27.8975
Q02252-2;Q53FN8;Q02252;Q53H94;G3V4Z4;O43573	Methylmalonate-semialdehyde dehydrogenase [acylating], mitochondrial	ALDH6A1	13	13	13	33.7	33.7	33.7	56.227	522	0	31.0739	28.9764	28.7793	29.0272	27.8091	27.9159	27.8146	29.0169	28.9286	28.9477	28.0126	28.0383	28.0212
P49419-2;P49419;F8VS02;P49419-4;P49419-3;H0YHM6;F8VVF2;F8WDY6;F8WD33	Alpha-aminoadipic semialdehyde dehydrogenase	ALDH7A1	21	21	21	54.4	54.4	54.4	55.366	511	0	33.9431	31.3282	31.4348	31.5875	31.2666	31.3882	31.0961	31.5055	31.4633	31.559	31.4185	31.3317	31.2626
P49189;B4DE91;B9EKV4;B4DX14;B4DXY7;B4DYY1	4-trimethylaminobutyraldehyde dehydrogenase	ALDH9A1	14	14	14	32.8	32.8	32.8	53.801	494	0	32.6674	30.0334	30.1455	30.308	30.0363	29.9732	29.9684	30.2887	30.2356	30.1585	30.072	30.0651	30.1681
P04075;P04075-2;J3KPS3;H3BQN4;H3BPS8;H3BUH7;H3BR04;H3BMQ8;H3BU78;H3BR68;A4UCS9;A4UCT0	Fructose-bisphosphate aldolase A;Fructose-bisphosphate aldolase	ALDOA	28	28	24	82.4	82.4	72.8	39.42	364	0	37.9326	35.5015	35.5872	35.6998	34.8938	35.0584	35.1663	35.5465	35.5448	35.5075	35.087	34.9606	35.1002
Q9BT22;B4DP08;K7EID2;K7EPU3;Q6GMV1	Chitobiosyldiphosphodolichol beta-mannosyltransferase	ALG1	8	8	8	24.6	24.6	24.6	52.518	464	0	30.5912	27.3809	27.7995	27.7272	28.2316	28.3762	28.2689	27.9483	27.9514	27.8984	28.25	28.3396	28.1371
Q5I7T1;Q5BKT4;F8VWA9;F5H5T2;F8VXJ0;F5GZZ6	Putative Dol-P-Glc:Glc(2)Man(9)GlcNAc(2)-PP-Dol alpha-1,2-glucosyltransferase;Dol-P-Glc:Glc(2)Man(9)GlcNAc(2)-PP-Dol alpha-1,2-glucosyltransferase	ALG10B;ALG10	2	2	2	5.7	5.7	5.7	55.447	473	0	27.5527	24.9575	24.8513	24.8359	25.0405	25.0922	25.0105	24.7029	24.8998	24.8359	25.188	25.1302	25.1334
H7C4I6;Q9BV10;H7C5R7	Dol-P-Man:Man(7)GlcNAc(2)-PP-Dol alpha-1,6-mannosyltransferase	ALG12	2	2	2	13.3	13.3	13.3	21.987	196	0	28.0663	25.5649	25.534	25.5289	25.274	25.5845	25.3758	25.7741	25.5517	25.5744	25.4461	25.6111	25.4545
Q9H553;Q9H553-2;B3KNL8	Alpha-1,3/1,6-mannosyltransferase ALG2	ALG2	13	13	13	37	37	37	47.091	416	0	32.2545	29.6028	29.5314	29.5434	29.7791	29.9538	29.5549	29.7601	29.6076	29.4956	29.9103	29.9151	29.6926
H7C0X4;B4DS50;Q92685-2;C9J7S5;Q92685	Dol-P-Man:Man(5)GlcNAc(2)-PP-Dol alpha-1,3-mannosyltransferase	ALG3	2	2	2	6.2	6.2	6.2	36.898	323	0	27.7729	25.5139	25.8601	25.7946	24.1351	24.5879	24.1546	24.9814	25.0961	25.0355	25.3723	25.6475	25.3673
Q9Y673-2;Q9Y673;Q9HC03;B4DR67	Dolichyl-phosphate beta-glucosyltransferase	ALG5	6	6	6	27.2	27.2	27.2	33.525	294	0	28.8808	25.8334	26.2482	26.5746	26.646	26.2082	26.1082	26.1183	26.2339	26.6369	26.408	26.3008	25.8732
Q9Y672;A2A2G4;B4DHV8;S4R350	Dolichyl pyrophosphate Man9GlcNAc2 alpha-1,3-glucosyltransferase	ALG6	2	2	2	4.9	4.9	4.9	58.18	507	0	26.4279	23.7507	24.159	23.8653	24.0984	23.8678	23.0824	24.0728	23.5517	23.9926	24.3732	24.0331	23.3327
Q9BVK2-2;Q9BVK2;B3KQL8;E9PP80;E9PNE2;H0YDQ1;E9PLP7;E9PP04;H0YDD3;E9PK79;E9PP96	Probable dolichyl pyrophosphate Glc1Man9GlcNAc2 alpha-1,3-glucosyltransferase	ALG8	3	3	3	9	9	9	53.18	467	0.0086335	28.7977	25.2194	26.4485	24.8804	26.5564	26.773	26.4508	26.2008	26.2168	26.1574	26.3371	26.4768	26.409
H0YCW6;Q9H6U8-2;B4DQI3;Q9H6U8-4;Q9H6U8;Q9H6U8-3;B4DYW0	Alpha-1,2-mannosyltransferase ALG9	ALG9	2	2	2	14.5	14.5	14.5	24.198	207	0.00032347	27.3891	25.0573	24.3154	25.1785	25.1528	24.2926	24.5254	24.9933	24.8088	24.9092	24.9518	24.7922	24.951
Q96Q42;A8K4R4;Q6IQ41;B3KPJ0;H0Y696;Q96Q42-3	Alsin	ALS2	3	3	3	2.7	2.7	2.7	183.63	1657	0.0032328	26.4254	23.1942	24.5614	24.3691	NaN	24.1873	23.8379	24.2303	23.9929	24.4553	NaN	24.118	23.9857
Q60I27-2;Q60I27;Q60I27-3;H7C0M4;G3V0I7;Q8TEK5;F8WCP1;G5E9N5;Q60I27-6	ALS2 C-terminal-like protein	ALS2CL	5	5	5	12.5	12.5	12.5	85.485	754	0	27.6227	25.3274	25.1801	25.3806	24.7439	24.9979	24.3416	25.3947	25.0277	25.3114	24.8305	25.129	24.9921
Q86V81	THO complex subunit 4	ALYREF	9	9	1	36.2	36.2	5.1	26.888	257	0	33.797	30.6293	30.9587	31.0428	31.448	31.526	31.4549	31.067	30.9759	31.0671	31.5062	31.5095	31.5053
Q9C0C7-4;Q9C0C7-2;Q9C0C7-3;Q9C0C7;B4DZ97;Q9C0C7-5;H0YE34;Q9C0C7-6	Activating molecule in BECN1-regulated autophagy protein 1	AMBRA1	3	3	3	3.9	3.9	3.9	132.84	1208	0	26.729	23.101	23.2765	23.32	24.1766	23.9823	25.4573	23.8945	23.9238	23.9188	24.2928	24.6191	24.6195
Q9UKV5;A0A024R6R5;H3BQM3;Q6PGR1;H3BSK3;H3BRK9;Q1RN03;R4GNG2	E3 ubiquitin-protein ligase AMFR	AMFR	4	4	4	9.5	9.5	9.5	72.995	643	0	27.2911	25.1412	23.4505	25.3003	25.2892	NaN	24.9954	24.6981	25.1126	25.3945	25.0854	NaN	25.0258
Q86SJ2;B3KRK1;B3KS95	Amphoterin-induced protein 2	AMIGO2	2	2	2	4.6	4.6	4.6	57.933	522	0	25.8437	22.8785	23.0775	22.0398	22.8428	24.0296	23.8089	23.5919	23.4262	22.8832	23.3585	23.3737	23.3823
Q8IY63-2;Q8IY63;Q8N209;E7ESY6;A6NP16;Q4VCS5-2;A2BDD9;E7ERM3;Q4VCS5	Angiomotin-like protein 1	AMOTL1	3	3	3	4	4	4	101.18	906	0	27.1876	24.4266	23.8587	24.4769	24.8341	24.8885	24.8753	24.4316	24.4517	24.358	24.8484	24.9046	25.0496
B3KR56;Q9Y2J4-3;Q9Y2J4;Q9Y2J4-2;Q9Y2J4-4;B3KQD2	Angiomotin-like protein 2	AMOTL2	3	3	3	7.7	7.7	7.7	44.669	405	0	26.6153	22.1909	NaN	23.8568	24.3548	24.8776	24.864	23.4283	NaN	24.2738	24.2651	24.744	24.8145
Q01433-5;Q01433-2;Q01433;B2RB47;Q01433-3;Q01433-4;H0Y360;E9PIJ1;H0YCL9;E9PJF6;H0YF16	AMP deaminase 2	AMPD2	14	14	14	20.9	20.9	20.9	88.287	761	0	31.482	29.2063	29.0811	28.9736	28.268	28.8483	28.8336	29.2415	29.1119	29.1661	28.6417	28.6539	29.0001
Q9H1A4;H0Y564;F8WAS1;B3KM59	Anaphase-promoting complex subunit 1	ANAPC1	17	17	17	12.9	12.9	12.9	216.5	1944	0	29.6215	26.7797	27.0016	26.8193	27.3493	27.4686	26.5929	26.9231	27.0931	26.8413	27.2484	27.2957	27.1247
B4DGH7;Q9UJX6-2;Q9UJX6	Anaphase-promoting complex subunit 2	ANAPC2	3	3	3	6.3	6.3	6.3	74.621	654	0	26.5498	24.0979	23.2679	24.9294	21.9532	24.1632	23.875	23.9257	NaN	NaN	23.9105	24.3238	22.9997
Q9UJX5;E9PCR4;Q9UJX5-2;B3KN47;D6RFM7;D6RAP6	Anaphase-promoting complex subunit 4	ANAPC4	6	6	6	11.1	11.1	11.1	92.115	808	0	28.2794	25.4046	25.6474	25.7867	25.9794	26.0116	25.1463	25.8029	25.5833	25.7122	26.0037	25.9453	25.5919
Q9UJX4;F5H0F9;Q9UJX4-3;F5GY68;F5H0N1;B7Z6Z3;F5H3S5;Q49A41;B4DFK4;H0YFB5;F5GZ05;Q9UJX4-2;Q9Y2B7	Anaphase-promoting complex subunit 5	ANAPC5	10	10	10	22.8	22.8	22.8	85.076	755	0	29.2714	25.9301	26.8112	26.8376	26.7984	26.889	26.6512	26.6271	26.8833	26.497	26.8642	26.873	26.7953
B3KMP2;Q9UJX3-2;Q4KMX6;A5D8X2;Q9UJX3;Q2M2R1;A8KAQ7;H0YIW2	Anaphase-promoting complex subunit 7	ANAPC7	8	8	8	21.7	21.7	21.7	56.313	503	0	29.911	26.8474	27.0344	27.4226	27.3691	27.4423	27.6845	27.2761	27.2844	27.2961	27.6017	27.6075	27.309
B7Z5T0;Q5VTE6-2;B7Z5N3;F5H476;B7Z297;Q5VTE6	Protein angel homolog 2	ANGEL2	2	2	2	13.2	13.2	13.2	24.067	212	0	26.8	24.139	24.466	24.6677	24.7801	23.2853	23.1806	23.9253	24.3085	24.1815	24.5622	24.4014	24.3815
P16157-10;P16157-8;P16157-5;P16157-16;P16157-3;P16157;P16157-21;P16157-12;P16157-14;P16157-11;P16157-9;P16157-6;P16157-7;P16157-4;P16157-13;P16157-15;P16157-2;H0YBS0;B3KX39	Ankyrin-1	ANK1	28	28	28	28.8	28.8	28.8	197.75	1806	0	31.4742	28.5327	28.9336	28.8209	28.9937	29.007	28.9919	28.9432	28.9518	28.9049	29.1088	28.9622	28.9983
Q12955;Q59G01;Q12955-7;Q12955-5;Q12955-4;Q8NAK2;A8KA62;Q12955-6;E9PCH6;B7Z2H4;Q6ZT73;D6RHE1;B7Z678;Q7Z344;H0Y931	Ankyrin-3	ANK3	7	7	5	2.3	2.3	1.8	480.4	4377	0	29.1115	26.7361	25.9149	26.9404	26.2691	26.2977	26.7492	26.6645	26.4704	26.6371	26.5782	26.6688	26.6951
Q9P2R3;Q9P2R3-4;Q9P2R3-2;B3KPZ0;Q5H9P4;B4DZ21;I3L1Z9;K7EPT2	Ankyrin repeat and FYVE domain-containing protein 1	ANKFY1;DKFZp686M19106	20	20	20	29	29	29	128.4	1169	0	30.9929	28.4626	28.7783	28.611	28.0057	28.226	28.2221	28.631	28.6798	28.6564	28.2619	28.3343	28.3501
F5H2H5;Q86XL3;Q86XL3-2;Q86XL3-3;F5H1D4;F5H417;F5H1E7;F5H6J0	Ankyrin repeat and LEM domain-containing protein 2	ANKLE2	11	11	11	24.4	24.4	24.4	97.722	876	0	29.8247	27.1522	27.5192	27.8313	26.1197	27.4075	26.8342	27.5691	27.3607	27.3921	27.2591	27.251	26.9272
Q8IV38;B3KN56;B3KM88;G3V0G5	Ankyrin repeat and MYND domain-containing protein 2	ANKMY2	5	5	5	17.2	17.2	17.2	49.298	441	0	29.4448	27.2482	27.0308	27.6274	25.8307	26.4487	26.1727	27.1474	27.357	27.4661	26.3686	26.6239	26.1618
Q6UB99;Q7Z5E5;A8K4M9	Ankyrin repeat domain-containing protein 11	ANKRD11	2	2	2	1	1	1	297.91	2663	0	NaN	NaN	NaN	NaN	NaN	NaN	NaN	NaN	NaN	NaN	NaN	NaN	NaN
B4DYP5;Q8IZ07;S4R3D2;F8W150;S4R3U2;B3KMT9;Q6ZTN6-2;H0YIN8;B3KND9;B4DDL0;Q6ZTN6;Q6ZTN6-3	Ankyrin repeat domain-containing protein 13A	ANKRD13A	3	3	3	6.1	6.1	6.1	67.475	589	0	26.445	23.4704	25.0234	23.5816	23.2981	23.513	23.3631	24.0591	23.8601	23.9757	22.8929	22.8651	23.0304
O75179-6;H0YM23;O75179-7;O75179-2;O75179;B4DTP3;B4DR08;H0YLQ3;O75179-4;O75179-5;B3KU50;H0YMS3;O75179-3;H0Y4P6	Ankyrin repeat domain-containing protein 17	ANKRD17	12	12	6	7.9	7.9	4	246.75	2352	0	29.9756	27.0398	27.1521	27.745	27.248	27.5708	27.4622	27.5446	27.6082	27.6527	27.3663	27.2244	27.4112
Q9GZV1;B2RBQ4;Q9GZV1-2;Q5T457	Ankyrin repeat domain-containing protein 2	ANKRD2	6	6	6	29.4	29.4	29.4	39.859	360	0	29.396	26.6305	26.8417	26.8164	27.1676	26.8862	26.4123	26.6963	26.7534	26.9499	27.272	26.8141	26.8561
Q96NW4;K7EIH4;K7ELM1	Ankyrin repeat domain-containing protein 27	ANKRD27	2	2	2	2.7	2.7	2.7	116.98	1050	0.0026554	26.7727	24.0613	24.1246	24.1245	23.9549	24.8488	23.7477	24.3409	24.2856	24.1963	24.1742	24.515	24.0839
O15084-2;O15084;O15084-4;O15084-1;B4DS25;B4DIW9	Serine/threonine-protein phosphatase 6 regulatory ankyrin repeat subunit A	ANKRD28	7	6	6	10.9	9.8	9.8	96.16	899	0	27.4305	24.9073	23.5723	25.0681	25.5127	25.2088	23.8493	24.8952	25.0941	24.9593	24.9111	24.9242	24.8558
Q8NB46;B3KWN0;Q8N1H2	Serine/threonine-protein phosphatase 6 regulatory ankyrin repeat subunit C	ANKRD52	10	10	9	16	16	15.1	115.08	1076	0	29.1353	26.4719	27.3726	27.1845	24.7377	25.7925	26.3274	26.7571	27.0162	26.6898	26.3968	26.2635	26.3701
Q92625;B4DQW8;Q05CP0;Q49AR9	Ankyrin repeat and SAM domain-containing protein 1A	ANKS1A	7	7	7	12.4	12.4	12.4	123.11	1134	0	29.2908	26.5402	26.6971	26.7608	26.6305	26.5895	26.9736	26.7542	26.7253	26.7498	26.7381	26.7558	27.0393
Q68DC2-3;Q68DC2;Q68DC2-4;F5H7X9;B3KXP1	Ankyrin repeat and SAM domain-containing protein 6	ANKS6	2	2	2	11	11	11	35.392	335	0.0014231	25.4704	22.9245	23.052	23.1614	23.2155	22.6382	21.9963	23.036	23.1192	23.1801	23.3818	22.7038	NaN
Q9H8Y5;B8ZZS4;B4E0V1;B4DZT1;C9JS61;C9K022	Ankyrin repeat and zinc finger domain-containing protein 1	ANKZF1	6	6	6	12.1	12.1	12.1	80.926	726	0	28.3084	25.4232	25.4329	26.0219	25.9847	26.063	25.1601	25.6468	25.7634	25.7156	25.6669	25.7274	26.0731
Q9NQW6;B4DSL6;A8K5D9;Q9NQW6-2;H7C3S1;H7C1C2;H7C1K5;H7C0Y6;H7C167;C9JJT6	Actin-binding protein anillin	ANLN	20	20	20	24	24	24	124.2	1124	0	30.5501	24.0493	26.8409	24.9748	28.7046	28.9145	28.7714	26.0488	27.1901	25.6776	28.6319	29.2089	28.2125
Q9NW15;Q9NW15-5;Q9NW15-3;Q9NW15-2;Q9NW15-4;C9J670;C9JA49;C9IYD3;C9JQC9;C9JPY2;C9JH90;C9IZD0;H7C3N6	Anoctamin-10	ANO10	11	11	11	20.9	20.9	20.9	76.328	660	0	30.3637	28.1136	28.2266	28.1153	27.3571	27.4112	27.0186	28.2425	28.1052	28.2304	27.5641	27.4058	27.2595
Q4KMQ2-3;Q4KMQ2;Q4KMQ2-4;B4DZA5;Q4KMQ2-2;B4E1V1;B3KX12	Anoctamin-6;Anoctamin	ANO6	7	7	7	12.3	12.3	12.3	103.96	892	0	29.3147	27.0602	27.2462	27.1239	26.1895	26.1827	26.054	27.1436	27.3421	27.312	25.7067	26.0225	26.5275
H0YN26;Q6PKH8;Q08AJ6;P39687;Q3KPI8;O95626;H7BZ09;O43423	Acidic leucine-rich nuclear phosphoprotein 32 family member A	ANP32A	7	5	4	35.6	26.6	22	19.997	177	0	33.0966	30.2372	30.3068	30.4617	30.7206	30.7301	30.5407	30.023	30.1294	30.0575	30.5691	30.4709	30.8049
Q92688-2;Q53F35;Q92688;Q5T6W8	Acidic leucine-rich nuclear phosphoprotein 32 family member B	ANP32B	9	9	7	41.5	41.5	26.7	22.276	195	0	34.5541	31.673	31.7701	31.8571	32.1854	32.1708	32.0766	31.8056	31.8203	31.7257	32.3327	32.09	32.1248
Q53F20;Q9BTT0;Q9BTT0-3;E9PPH5;Q5TB19;B4E0D5;E9PLC4;Q9BTT0-2;Q5TB25	Acidic leucine-rich nuclear phosphoprotein 32 family member E	ANP32E	9	9	9	41.4	41.4	41.4	30.434	266	0	32.0802	29.0458	29.3313	29.4777	29.5874	29.7893	29.6261	29.2785	29.3758	29.4378	29.5983	29.6839	29.6799
P04083;B5BU38;Q5T3N1;B4DL19;Q5T3N0;Q05BR2	Annexin A1;Annexin	ANXA1	23	23	23	67.1	67.1	67.1	38.714	346	0	35.7543	33.4722	33.648	33.4164	32.7793	32.6459	32.7101	33.6552	33.6604	33.4229	32.8887	32.6332	32.9006
Q6ICS0;Q59EP1	Annexin	ANXA11	17	17	1	36.8	36.8	3.8	54.336	505	0	34.0685	31.533	31.7624	31.7558	31.2632	31.1339	31.3334	31.825	31.8779	31.8271	31.2292	31.1089	31.3218
V9HW65;P07355;P07355-2;H0YN42;H0YMD0;H0YMU9;H0YM50;A6NMY6;H0YKS4;B3KRQ1;B4DNH8;H0YNP5;H0YN28;H0YL33;H0YMM1;H0YKZ7;H0YLV6;H0YMT9;H0YKX9;H0YKL9;H0YMW4;H0YNA0;H0YKV8;H0YN52;H0YMD9;H0YNB8;H0YKN4;H0YLE2	Annexin A2;Annexin;Putative annexin A2-like protein	ANXA2;ANXA2P2	31	31	31	75.2	75.2	75.2	38.576	339	0	38.6001	36.248	36.3164	36.5209	35.5468	35.6032	35.4969	36.3559	36.3479	36.3676	35.6669	35.5674	35.6384
P12429;D6RA82;D6RFG5;D6RCA8;D6RFJ9;D6RAZ8	Annexin A3;Annexin	ANXA3	18	18	18	62.2	62.2	62.2	36.375	323	0	34.3834	31.7851	32.0457	32.0031	31.7337	31.5264	31.6235	32.0269	32.0835	32.0068	31.7147	31.6515	31.7673
P09525;Q6LES2;V9HW59;Q6P452;B4DE02;Q59FK3;B4DDZ4;Q6MZI0;B4E1S2	Annexin A4;Annexin	ANXA4	22	22	3	69.9	69.9	18.2	35.882	319	0	35.4426	33.0044	33.157	33.2573	32.4621	32.4657	32.573	33.1599	33.1727	33.1843	32.6493	32.4557	32.7601
P08758;D6RBL5;D6RBE9;E9PHT9;B4DNG6;D6RCN3	Annexin A5;Annexin	ANXA5	21	21	21	71.2	71.2	71.2	35.936	320	0	36.5792	34.1356	34.2464	34.1545	33.7213	33.8508	33.7696	34.2902	34.2457	34.1044	33.8719	33.8444	33.8534
A6NN80;E5RK69;P08133-2;P08133;B7Z582;A8K3Q7;Q6ZP35;E7EMC6;E5RJF5;E5RK63;E5RIU8;E5RJR0;E5RI05;E5RFF0	Annexin;Annexin A6	ANXA6	7	7	7	13	13	13	75.276	667	0	28.1529	26.0977	25.9843	26.2144	25.0741	24.389	24.5813	26.2683	26.3177	25.8319	25.2648	24.8072	24.5077
B4DT77;B4DWU2;B4DHY4;Q53HM8;P20073-2;P20073;B2R7L2;B2R657	Annexin;Annexin A7	ANXA7	17	17	17	50.9	50.9	50.9	37.805	336	0	33.4516	30.7812	31.2625	31.0748	30.6134	30.68	30.6637	30.9073	31.1176	31.0741	30.7031	30.5872	30.7542
O76027	Annexin A9	ANXA9	15	15	15	55.1	55.1	55.1	38.363	345	0	31.9922	29.7423	29.7265	29.9593	28.8882	28.9996	28.6036	29.8235	29.809	29.8435	29.0447	28.9774	28.9635
Q10567-3;Q10567-2;Q10567;Q10567-4;C9J1E7;H7C034;Q7Z3M8	AP-1 complex subunit beta-1	AP1B1	37	21	10	49.1	32.4	17.9	103.56	939	0	34.1594	31.6405	31.8913	31.7915	31.2594	31.3018	31.4439	31.908	31.8387	31.7984	31.4443	31.4019	31.4167
O43747;B3KXW5;O43747-2;J3KQU9;Q8IY97;B4DS96;B4DDL1;H3BR36;H3BUN9;H3BNR4;H3BN71;B4DGE1;H3BRM7;B3KNW1;H3BNN2;H3BS13;H3BV30	AP-1 complex subunit gamma-1	AP1G1	21	21	21	36	36	36	91.35	822	0	33.406	30.68	30.9096	30.9568	30.82	30.7508	30.7912	30.973	30.9769	30.8963	30.8613	30.8139	30.8652
O75843;Q86V28;B4E3E1;Q86U03;H0YJ08;Q86U41;H0YJ47;G3V532	AP-1 complex subunit gamma-like 2	AP1G2	9	9	9	17.6	17.6	17.6	87.116	785	0	30.6673	28.1467	28.4434	28.4461	27.7665	27.6404	27.8371	28.6288	28.5018	28.4149	27.8162	27.6038	27.6521
E7ENJ6;Q9BXS5;Q9BXS5-2;Q59EK3;B4DN99;B3KNH5;K7EJL1;B4DDG7;K7EPJ8;K7ENA7;K7ER75;K7EQ90;K7EQX3	AP-1 complex subunit mu-1	AP1M1	13	9	9	44.6	34.1	34.1	42.636	370	0	30.6814	28.6163	28.4028	28.5178	27.5471	27.1767	27.7345	28.443	28.4056	28.3087	27.9167	27.984	27.9902
Q9Y6Q5;Q53GI5;B3KN68;Q9Y6Q5-2;K7EPR4;K7EJJ1;K7EMG5;K7ERH5;K7EL08;K7EK69;K7EPI9	AP-1 complex subunit mu-2	AP1M2	21	21	17	55.8	55.8	49.2	48.108	423	0	33.7984	31.1794	31.3591	31.3861	31.0632	31.1002	31.1611	31.4456	31.3803	31.4068	31.1774	31.1334	31.1166
P61966;H7C1E4;P61966-2	AP-1 complex subunit sigma-1A	AP1S1	5	5	5	39.9	39.9	39.9	18.733	158	0	30.8139	28.3465	28.4554	28.6423	27.381	28.0046	28.2315	28.4391	28.5117	28.4849	28.0652	27.9623	28.2096
F8W8K9;G5E966;Q96PC3-3;B8ZZZ1;Q53R44;Q96PC3-4;Q96PC3;Q96PC3-2	AP-1 complex subunit sigma-3	AP1S3	2	2	2	30.2	30.2	30.2	7.7583	63	0.0018847	27.5337	25.6309	25.5728	21.2179	24.5045	24.9479	25.0118	25.812	25.6075	23.8532	24.6383	24.5017	25.0566
O95782-2;O95782;Q8N9K4;B4DXJ6;M0R2D9	AP-2 complex subunit alpha-1	AP2A1	40	40	31	54.2	54.2	42.7	105.36	955	0	34.5234	31.9369	32.1835	32.3434	31.6522	31.7388	31.6182	32.1974	32.1978	32.1897	31.7348	31.7975	31.7571
O94973;B7Z5S9;O94973-2;O94973-3;B7Z1Q4;Q8N2F8;B3KMI7;E9PR62;Q59FN8;E9PNC4;H0YEG0;H0YDE9;E9PQP4;Q9UFK5;E9PPY8	AP-2 complex subunit alpha-2	AP2A2	36	27	27	55.8	44.1	44.1	103.96	939	0	33.8197	31.2994	31.4567	31.4671	31.0387	31.2492	30.7808	31.4864	31.498	31.4334	31.1747	31.1727	31.0341
H0UID4;P63010;H0UID3;P63010-2;A8K916;A8K0G3;H0UID5;Q68DI0;P63010-3;K7EJT8;B4DWG4;B4E261;B4DIL5;Q96EL6;K7ERB2;K7EN71;K7EJX1;K7EJ01;K7ERE4;K7EKZ5	AP-2 complex subunit beta	AP2B1;DKFZp781K0743	40	40	24	55.4	55.4	38.6	104.34	935	0	35.3481	32.8705	32.8721	33.04	32.5568	32.6319	32.5335	32.922	32.9351	32.9438	32.6446	32.6787	32.5786
Q96CW1-2;Q96CW1;E9PFW3;B4DFM1;B4DNB9;B4E304;B4DJB1;B4DTI4;C9JJ47;B7Z4N2;C9JTK4;C9JGT8;C9JJD3;C9JPV8;H7C4C3	AP-2 complex subunit mu	AP2M1	16	16	16	41.6	41.6	41.6	49.389	433	0	33.7017	31.2562	31.4509	31.276	30.7227	30.8707	30.9915	31.3159	31.3739	31.4252	30.9983	31.0105	30.9707
P53680;M0R0N4;M0QYZ2;P53680-2;X6R390;M0QZ21;M0R1S0	AP-2 complex subunit sigma	AP2S1	6	6	6	33.8	33.8	33.8	17.018	142	0	31.3089	29.13	29.2297	28.8203	28.4344	27.9834	28.3463	29.0474	29.2635	29.2557	28.7277	27.3891	28.5117
O00203-3;O00203;A8K586;Q3MNE1;B4E0B2;Q13367;Q13367-4;Q68CN5;H0YBD0;Q13367-3;F5GYB0;F5GWU4;B3KUS4	AP-3 complex subunit beta-1	AP3B1	16	16	16	19.4	19.4	19.4	116.19	1045	0	31.3072	28.6557	28.9342	29.1706	28.3935	28.4102	28.6026	29.0189	28.9446	28.9665	28.5419	28.4901	28.797
O14617-5;O14617;O14617-4;O14617-2;G5E988;Q6PK82;O14617-3;E7EMM2;B0AZV8;B3KSV6;K7ERW8;K7ELX8;Q9UEA9	AP-3 complex subunit delta-1	AP3D1	30	30	30	33.2	33.2	33.2	136.65	1215	0	32.1657	29.3994	29.9372	29.9613	29.25	29.3799	29.3813	29.778	29.8617	29.8851	29.3814	29.4911	29.4625
Q9Y2T2;B4DRN6;Q8NDP0	AP-3 complex subunit mu-1	AP3M1;DKFZp586G1518	11	11	11	43.1	43.1	43.1	46.939	418	0	30.5603	28.2273	28.3492	27.9607	27.5094	27.7582	27.8849	28.2963	28.3432	28.0767	27.8413	27.8506	27.7919
Q92572;B2R4I8;F5H459	AP-3 complex subunit sigma-1	AP3S1	4	4	4	29.5	29.5	29.5	21.732	193	0	30.2592	26.9351	27.4321	28.2923	27.144	27.1168	28.3956	27.349	27.6935	28.0535	27.5581	27.3405	28.2845
B1ALD0;B4DTG3;Q9Y6B7;B1ALD1;B7Z4X3;B2RBF6;B1ALD3;B3KSJ4	AP-4 complex subunit beta-1	AP4B1	3	3	3	6.5	6.5	6.5	64.574	571	0	24.5287	21.1948	22.4278	23.3209	22.4383	NaN	NaN	NaN	22.6962	23.0155	22.8058	NaN	NaN
O14727-3;O14727-4;A5YM44;O14727-2;A7E2A2;O14727;C9JLV4;O14727-5;O14727-6	Apoptotic protease-activating factor 1	APAF1	4	4	4	4.2	4.2	4.2	135.98	1194	0	27.7234	25.6863	24.874	24.921	25.4247	23.8162	25.4326	25.2811	25.7869	24.7864	25.3813	24.9964	25.059
P13798;C9JIF9;H7C393;H7C1U0;C9JLK2;F8WEH5;H0YFE5	Acylamino-acid-releasing enzyme	APEH	21	21	21	45.5	45.5	45.5	81.224	732	0	33.662	31.0645	31.2149	31.0435	31.0751	31.0216	31.0337	31.2565	31.2404	31.1916	31.1007	30.8914	31.1317
P27695;G3V3M6;G3V5Q1;G3V3C7;G3V5D9;G3V5M0;G3V359;H7C4A8;G3V2D9;G3V3Y6	DNA-(apurinic or apyrimidinic site) lyase;DNA-(apurinic or apyrimidinic site) lyase, mitochondrial	APEX1	15	15	15	56.6	56.6	56.6	35.554	318	0	33.8579	31.1258	31.1161	31.3101	31.3717	31.3821	31.3073	31.2435	31.3783	31.3667	31.3836	31.3163	31.3829
Q96BI3-2;B3KQT0;Q96BI3;Q5TB21;B4DUG7	Gamma-secretase subunit APH-1A	APH1A	2	2	2	5.7	5.7	5.7	26.839	247	0	27.7279	24.2116	24.8319	24.8261	25.2378	25.5208	25.7271	25.2701	24.7649	24.5003	25.0328	25.5307	25.8646
Q9BZZ5-2;G3V1C3;Q9BZZ5;Q9BZZ5-5;B4E283;Q9BZZ5-1;Q9BZZ5-3;B4DDR3;H0YER7;E9PQK6	Apoptosis inhibitor 5	API5	20	20	20	50.4	50.4	50.4	56.769	504	0	33.6758	30.8478	31.028	30.8687	31.2405	31.3673	31.1192	30.9646	30.9407	31.0282	31.3461	31.3329	31.2103
Q96GX9;J3KN82;B4DY17;S4R3D6;Q96GX9-3	Methylthioribulose-1-phosphate dehydratase	APIP	4	4	4	23.1	23.1	23.1	27.125	242	0	29.718	26.9822	27.1526	27.2247	26.913	27.2124	27.2768	27.2172	27.2232	27.0823	27.1292	27.3223	27.3421
F5GZY0;A0A024R3N3;Q06481-3;Q06481-6;Q06481;B4E3I5;Q06481-4;Q06481-2;Q06481-5;F5H845;B4DTV1;B4DKY3;E9PQS3;E9PSC7	Amyloid-like protein 2	APLP2	12	11	11	23.3	22	22	75.877	658	0	30.7115	27.8477	28.2795	28.1785	28.0441	28.3524	27.9959	28.0569	28.079	28.1255	28.3965	28.2237	28.232
Q9HDC9;H0Y512;Q9HDC9-2	Adipocyte plasma membrane-associated protein	APMAP	20	20	20	62	62	62	46.48	416	0	34.4806	32.0492	32.0917	32.2634	31.5266	31.727	31.5511	32.2026	32.0861	32.1336	31.7635	31.7407	31.6806
Q8NCW5-2;Q8NCW5;B4DP80;Q5T3I4;Q6PGN4;Q5T3I3	NAD(P)H-hydrate epimerase	APOA1BP	8	8	8	66.5	66.5	66.5	20.43	185	0	32.9779	30.2561	30.4352	30.382	30.3509	30.409	30.5115	30.4261	30.4856	30.4467	30.5055	30.3804	30.5491
E1A689;P04114;C0JYY2;Q7Z7Q0;A8MUN2	Apolipoprotein B-100;Apolipoprotein B-48	APOB	3	3	1	0.8	0.8	0.2	489.81	4344	0.0036725	30.4898	27.9623	28.0832	29.1048	26.7335	27.2179	26.8007	27.8474	27.8347	28.3864	27.124	27.2764	27.2307
W0HJ78;Q9UH17;B0QYD3;Q9UH17-3;Q9UH17-2;B7ZLZ1;P31941-2;P31941	DNA dC->dU-editing enzyme APOBEC-3B	APOBEC3B	4	4	2	18.8	18.8	9.7	45.952	382	0	28.7673	24.5765	25.234	23.1297	27.1105	27.1923	26.3407	24.7361	24.6913	24.1666	26.9119	27.2571	26.9382
Q9NRW3;Q59GY0;M4VP52	DNA dC->dU-editing enzyme APOBEC-3C	APOBEC3C	7	7	6	48.9	48.9	42.6	22.826	190	0	29.699	26.9977	27.0639	27.2411	27.0965	27.2605	27.0014	26.9813	27.2408	27.224	27.3608	27.1305	26.9788
M4VR43;F2YHL7;Q8IUX4	DNA dC->dU-editing enzyme APOBEC-3F	APOBEC3F	4	2	2	14.5	6.2	6.2	45.05	373	0	24.9394	NaN	23.3476	23.5076	NaN	NaN	23.1908	NaN	23.3961	23.4616	NaN	NaN	23.3647
Q2KHQ6;O14791;A0A024R1Q4;O14791-2;A0A024R1G8;Q29RW7;Q1WWL5;A5PL32;O14791-3;B2R9E5;G8JL88;B4DNT5;U5LKT7;U5LKN4;U5LKN0;U5LKM6;U5LKJ0;U5LKH9;U5LKC6;U5LII8;U5LIA9;U5LI90;U5LH96;U5LGY0;U5LGU2;B4E1N5;B1AH94;B1AH96;U5LKR8;U5LKQ0;U5LKG0;U5LIJ1;U5LIH6;U5LIG7;U5LIC5;U5LHF6;U5LH46;U5LGW0;B1AH95;F8WCH3	Apolipoprotein L1	APOL1	5	5	2	22.1	22.1	10.1	43.927	398	0	29.2294	26.8602	27.1362	27.1418	26.2157	25.8408	26.1407	26.97	27.1433	27.1082	26.6129	26.1707	25.9783
A0A024R1M8;Q9BQE5;B4E1T5;J3KQL8;E9PM95;B0QYK8	Apolipoprotein L2	APOL2	11	11	11	44.8	44.8	44.8	37.078	337	0	34.1317	31.6261	31.6459	32.17	31.2124	31.0711	31.2599	31.8418	31.7454	32.0192	31.3852	31.1699	31.3484
H7C1U8;Q9BUR5;C9J574;Q9BUR5-2;G3V1B6	Apolipoprotein O	APOO	6	6	6	49.4	49.4	49.4	20.08	178	0	30.2463	27.819	27.1695	27.2558	27.7241	27.9855	27.8271	27.9351	27.9358	27.6863	27.6023	27.6747	27.698
Q6UXV4;Q68DW4	Apolipoprotein O-like	APOOL;DKFZp779P1227	4	4	4	25	25	25	29.159	268	0	29.1125	26.4528	26.3634	26.5249	26.6535	26.566	26.5862	26.5632	26.623	26.4061	26.7507	26.6599	26.5806
P05067;P05067-11;P05067-8;P05067-9;P05067-6;E9PG40;P05067-7;E9PEV0;B4DJT9;P05067-4;P05067-5;B4DGD0;P05067-3;P05067-10;B4DQM1;B4DM00;B4DMD5;H7C0V9;H7C104;B7Z313;P05067-2;H7C2L2;L7XE61	Amyloid beta A4 protein;N-APP;Soluble APP-alpha;Soluble APP-beta;C99;Beta-amyloid protein 42;Beta-amyloid protein 40;C83;P3(42);P3(40);C80;Gamma-secretase C-terminal fragment 59;Gamma-secretase C-terminal fragment 57;Gamma-secretase C-terminal fragment 50;C31	APP	23	23	22	46.6	46.6	45.6	86.942	770	0	32.9318	30.4498	30.513	30.445	30.2806	30.2684	30.0804	30.53	30.5336	30.4899	30.4227	30.2334	30.2514
Q9UKG1;B4DQX8;C9JAB0;C9K0C4	DCC-interacting protein 13-alpha	APPL1	13	13	13	29.1	29.1	29.1	79.663	709	0	30.5482	28.025	28.258	28.4659	27.4826	27.0704	28.044	28.2504	28.0762	28.2027	27.8281	27.5186	27.9912
Q8NEU8;B3KMB9;Q8NEU8-3;Q8NEU8-2;A8K3E7;B7Z1Q8;F8VXB0;F8VWV2;H0YH86;F8VS86;F8W124	DCC-interacting protein 13-beta	APPL2	15	15	15	34.6	34.6	34.6	74.493	664	0	30.946	28.061	28.4802	28.3978	28.3566	28.3252	28.5031	28.2989	28.4227	28.4618	28.4482	28.463	28.5957
P07741;H3BQZ9;P07741-2;H3BQF1;H3BQB1;H3BSW3;Q12898	Adenine phosphoribosyltransferase	APRT	9	9	9	74.4	74.4	74.4	19.608	180	0	33.5377	30.7567	31.1571	31.0432	30.9751	30.9679	30.7757	31.0799	31.0912	30.9743	31.0197	30.9093	30.8343
F5HRF8;Q7Z2E3-9;Q7Z2E3-11;Q7Z2E3-7;Q7Z2E3;C9JZ40;Q7Z2E3-5;Q7Z2E3-10;Q7Z2E3-8;Q7Z2E3-13;F8W6G5;Q7Z2E3-4;Q7Z2E3-3;C9J8U3;Q7Z2E3-6;Q7Z2E3-2;Q7Z2E3-12;F8WBD6;E7EUY4;F8WBM3;Q6JV79;E7EVB7	Aprataxin	APTX	6	6	6	30.2	30.2	30.2	32.632	288	0	28.7641	26.1151	26.1529	26.0773	26.1838	26.2376	26.2967	26.3868	26.1854	26.4267	26.4479	26.1962	25.9294
O60306;A8K6F0;B0AZM4;H0YH15;H0YLN9	Intron-binding protein aquarius	AQR	27	27	27	26.7	26.7	26.7	171.29	1485	0	31.2015	28.0435	27.9502	28.1549	28.718	29.2287	29.0709	28.4568	28.5494	28.3333	28.9674	29.01	28.6499
P10398;B4DV85;Q96II5;P10398-2;Q59HC8;B4DMG5	Serine/threonine-protein kinase A-Raf	ARAF	4	4	4	9.1	9.1	9.1	67.585	606	0	27.6273	25.1721	25.4934	26.0663	23.8633	23.9359	24.3032	25.2589	25.4363	25.4724	24.6929	24.8653	24.7652
Q96P48-3;Q96P48;E7EU13;B7ZMI2;Q96P48-2;Q96P48-4;Q96P48-1;Q96P48-7;Q96P48-5;Q6ZMJ9;F5GWN4;F8WBT0;F5GWQ2	Arf-GAP with Rho-GAP domain, ANK repeat and PH domain-containing protein 1	ARAP1	15	15	15	15.1	15.1	15.1	160.99	1439	0	30.2904	27.9671	28.1371	28.1237	27.2895	27.2893	27.0095	28.0378	27.9963	28.1149	27.6247	27.3388	27.3131
B4DIT1;Q8WWN8;A8K1Y7;G5E9Y3	Arf-GAP with Rho-GAP domain, ANK repeat and PH domain-containing protein 3	ARAP3	2	2	2	2.3	2.3	2.3	131.98	1193	0	24.3781	22.4827	22.8742	22.9768	NaN	NaN	NaN	22.7505	22.9368	22.9002	NaN	NaN	NaN
P48444;Q6MZV5;B0YIW6;P48444-2;Q6P1Q5;E9PK34	Coatomer subunit delta	ARCN1;DKFZp686M09245	30	30	30	57.9	57.9	57.9	57.21	511	0	35.1358	32.6919	32.7364	32.7805	32.2566	32.362	32.3901	32.7724	32.8315	32.7493	32.3958	32.3594	32.5375
P15514;D6RFX5	Amphiregulin	AREG	4	4	4	19	19	19	27.895	252	0	30.3912	26.1763	27.3169	26.0272	28.4083	28.6722	28.2205	27.2435	27.3192	26.979	28.6174	28.2758	28.1588
G3V506;B4DLA5;O15033-2;O15033	Apoptosis-resistant E3 ubiquitin protein ligase 1	AREL1	2	2	2	4.4	4.4	4.4	72.144	631	0.00032222	23.8063	NaN	NaN	22.2374	21.7636	22.5554	NaN	NaN	NaN	22.2374	21.9111	22.5934	NaN
P84077;P61204;B4DEB9;F5H423;B4DJC8;B4DN70;B7ZB63;B4E190;F5H0C7;H0YGG7	ADP-ribosylation factor 1;ADP-ribosylation factor 3	ARF1;ARF3	10	10	6	73.5	73.5	45.9	20.697	181	0	35.0614	32.6384	32.7545	32.547	32.3803	32.2445	32.2101	32.6068	32.5588	32.3627	32.2936	32.1124	32.1359
P18085;C9JPM4;C9JAK5;U3KQF2	ADP-ribosylation factor 4	ARF4	9	6	6	75	47.2	47.2	20.511	180	0	33.5709	31.1627	31.3177	31.3839	30.5592	30.6734	30.5596	31.1407	31.2466	31.2097	30.6412	30.5886	30.7559
P84085;C9J1Z8;B4DLJ3;F5H1V1;F5H6T5;F8WDB3	ADP-ribosylation factor 5	ARF5	9	5	5	75	41.7	41.7	20.529	180	0	30.947	28.8866	29.0039	29.1143	28.0916	26.6591	25.8919	28.5662	28.7764	28.8888	27.929	28.1943	28.0727
Q5U025;P62330;Q6FH17	ADP-ribosylation factor 6	ARF6	6	6	6	58.9	58.9	58.9	20.211	175	0	32.7197	30.0808	30.0537	30.1012	30.2559	30.2226	30.0817	30.2033	30.1353	30.0705	30.3164	30.2684	30.1575
Q8N6T3;F8VWH9;E7EV62;Q53F62;Q8N6T3-2;F8W1U7;Q8N6T3-4;B7Z3U0;Q8N6T3-3;E5RHT6;E5RHC5;E5RHH7;H0YIQ0;F8VWB3;E5RGL6	ADP-ribosylation factor GTPase-activating protein 1	ARFGAP1	11	11	11	40.1	40.1	40.1	44.667	406	0	30.7286	28.2622	28.6238	28.7162	27.628	27.5376	27.5781	28.4085	28.4497	28.5212	27.9633	27.7732	28.0912
Q8N6H7;G5E9L0;B3KV00;E9PQP3;B4DX29;B7Z9M7;E9PIY6;E9PMU9;E9PJT7;H0YDN9;E9PK28;B7Z6H9;E9PMR9;E9PM63;H0YF45;E9PNY8;H0YDX1	ADP-ribosylation factor GTPase-activating protein 2	ARFGAP2	8	8	0	29.9	29.9	0	56.72	521	0	30.0372	27.7973	28.154	27.467	26.5753	27.1714	26.9892	27.6646	27.8846	27.6635	27.224	27.3771	27.3252
C9JZR4;B7Z4Q0;Q9NP61-2;Q9NP61;B7Z6L2;H0Y6A0;B0QYV8;B0QYV9	ADP-ribosylation factor GTPase-activating protein 3	ARFGAP3	9	9	9	31.1	31.1	31.1	48.884	444	0	29.1034	26.4694	27.0493	27.378	26.006	25.1891	25.9516	26.9015	27.0703	27.1015	25.9725	26.0976	25.8633
Q9Y6D6;Q59FY5;E5RIF2;E5RHL7;B3KMS9;E5RHZ1;E5RJB2;E5RJN9	Brefeldin A-inhibited guanine nucleotide-exchange protein 1	ARFGEF1	46	46	36	33.9	33.9	27.9	208.76	1849	0	33.4899	30.9665	31.1257	31.0943	30.6144	30.8575	30.6967	31.0994	31.1258	31.1085	30.7536	30.7674	30.8469
Q9Y6D5;B4DYN7;Q59FR3;B3KMT7;Q86TH5	Brefeldin A-inhibited guanine nucleotide-exchange protein 2	ARFGEF2	23	13	13	17.1	10.9	10.9	202.04	1785	0	30.8879	28.3741	28.5095	28.294	28.2125	28.3442	28.0406	28.3712	28.4787	28.3246	28.4336	28.3636	28.2609
P53367;P53367-2;B7ZA10;B4DS69;Q8N8M9	Arfaptin-1	ARFIP1	10	10	10	41.8	41.8	41.8	41.738	373	0	30.9723	28.5694	28.6183	28.5678	28.1456	28.0414	28.2766	28.6102	28.6809	28.6872	28.2379	28.0894	28.4711
P53365-3;P53365;B4DXH2;P53365-2;B4DUZ3;E9PRV8;E9PPY7	Arfaptin-2	ARFIP2	6	6	6	26.4	26.4	26.4	33.782	303	0	28.7445	25.6676	25.8966	26.2331	25.858	26.1366	26.8445	26.1571	26.4954	26.5009	26.0336	25.9026	26.3063
Q13795;B3KTR4;V9GYH4;Q13795-2;B7ZKY8;V9GYZ3;H0Y2L5	ADP-ribosylation factor-related protein 1	ARFRP1	4	4	4	29.4	29.4	29.4	22.614	201	0	28.2429	25.2899	25.7596	25.7423	25.7547	25.9661	25.3075	25.7887	25.6511	25.6334	25.7528	25.9319	25.6811
Q07960;B4DPZ4;H0YE29;E9PNR6;O15376	Rho GTPase-activating protein 1	ARHGAP1	21	21	21	70.4	70.4	70.4	50.435	439	0	34.4956	31.6992	31.9769	31.961	31.9229	31.9609	31.9247	31.8963	32.0002	31.9784	31.9895	31.9419	32.0694
Q68EM7-2;Q68EM7-6;Q68EM7-5;Q68EM7;B4DWE9;Q68EM7-4;C9IZD3;I3L4P0;I3L1S9;I3L4P6;J3KRS3;F5H6L3;Q68EM7-3;Q17R89-2;E7ERK8;A6NCP5;Q17R89	Rho GTPase-activating protein 17	ARHGAP17	8	8	8	14.9	14.9	14.9	87.608	803	0	29.9214	27.679	27.4945	27.668	27.2404	26.7898	26.8977	27.7271	27.6057	27.6863	27.1804	27.1135	27.121
Q8N392-2;Q8N392;A9UK01	Rho GTPase-activating protein 18	ARHGAP18	2	2	2	4.2	4.2	4.2	70.163	618	0	26.9335	24.1544	24.266	NaN	23.0316	24.8396	25.5963	24.2212	24.2038	NaN	24.9627	24.5603	25.3059
Q9P2F6-4;Q9P2F6-2;Q9P2F6-3;Q9P2F6	Rho GTPase-activating protein 20	ARHGAP20	2	2	2	1.7	1.7	1.7	128.96	1155	0.002655	29.427	26.8663	27.2425	27.2324	26.1988	26.5191	26.7103	27.0621	27.2911	26.8225	26.8257	26.5736	26.882
Q6ZUM4-2;Q6ZUM4;E9PNT2;Q6ZUM4-3;E9PIR1;B7Z6T0;E9PNX6	Rho GTPase-activating protein 27	ARHGAP27	8	8	8	23.5	23.5	23.5	61.732	548	0	28.9413	26.438	26.7894	27.1727	25.984	25.8013	24.9514	26.8005	26.6659	26.7839	26.1207	26.2221	25.687
Q52LW3;F8VWZ8;Q52LW3-2	Rho GTPase-activating protein 29	ARHGAP29	35	35	35	39.2	39.2	39.2	142.06	1261	0	32.8432	30.5866	30.5056	30.3358	29.9383	30.102	29.9434	30.6547	30.5809	30.5197	30.0956	29.9883	30.0752
B7Z1P4;Q2M1Z3;C9J652	Rho GTPase-activating protein 31	ARHGAP31	3	3	3	4.7	4.7	4.7	120.58	1099	0	26.5326	25.1968	24.6114	24.9754	NaN	NaN	NaN	25.1332	25.0885	24.8873	NaN	NaN	NaN
Q9NRY4;A2RRE5;B4DPI8	Rho GTPase-activating protein 35	ARHGAP35;GRLF1	7	7	7	8.5	8.5	8.5	170.51	1499	0	28.8296	26.5664	27.3839	26.8763	24.5746	24.9849	24.3359	26.5329	27.2672	26.4805	25.1174	25.4495	26.0273
Q13017-2;Q13017;Q7Z2X2	Rho GTPase-activating protein 5	ARHGAP5	7	7	7	8.2	8.2	8.2	172.33	1501	0	28.1223	25.1	25.3674	25.8607	25.5086	25.3002	25.908	25.6843	25.7389	25.6261	25.4261	25.6301	25.6317
Q86XV6;P85298-4;P85298-3;P85298;Q8IZM6;A2RU51;B7ZMA4;H0Y9T8;F8W6F3;B1AHC3;B1AHC4;Q6PJW1;P85298-5;B1AHC2;Q52M44;B1AHF8;F8WCV8;F8W6F4	Rho GTPase-activating protein 8	ARHGAP8;BPGAP1;LOC553158;PRR5-ARHGAP8	12	12	4	38.6	38.6	12.2	49.85	433	0	30.7749	28.6956	28.7374	28.6729	27.2825	27.4921	27.3825	28.6887	28.6053	28.7994	27.5783	27.5704	27.7516
P52565;J3KTF8;J3QQX2;J3KRE2;J3QW41;P52565-2;J3KRY1;J3KS60	Rho GDP-dissociation inhibitor 1	ARHGDIA	10	10	10	71.1	71.1	71.1	23.207	204	0	33.4632	30.5222	30.9582	30.9417	30.8137	30.8293	31.1336	30.8328	31.0843	30.8623	30.8751	30.7681	31.1101
P52566;F5H6Q0;F5H3P3;B2R4F3;F5H2R5;H0YGX7	Rho GDP-dissociation inhibitor 2	ARHGDIB	4	4	4	40.3	40.3	40.3	22.988	201	0	28.0014	27.0281	26.4131	25.3401	NaN	NaN	NaN	26.9444	26.3707	26.0374	NaN	NaN	NaN
Q92888;Q92888-3;M0QZR4;Q92888-2;Q6NX52;M0QYC1;Q8NF33;Q49AN3;M0QYS3;M0QZH8;M0R2C7;M0R3H5	Rho guanine nucleotide exchange factor 1	ARHGEF1	16	16	16	25.5	25.5	25.5	102.43	912	0	30.6281	27.7138	28.3533	28.0912	27.7586	28.0079	28.2238	27.9963	28.0485	28.1154	28.0363	28.1359	28.2203
H0YAN8;O15013-7;O15013-4;O15013-5;O15013-6;O15013;B4DTE2;E9PB39;B3KX74;B4DTL3;Q5VXI4;Q9HCE6-5;Q9HCE6-3;Q9HCE6-2;Q9HCE6	Rho guanine nucleotide exchange factor 10;Rho guanine nucleotide exchange factor 10-like protein	ARHGEF10;ARHGEF10L	2	2	2	2.8	2.8	2.8	109.65	988	0.0058877	26.851	23.3952	25.1801	23.4454	24.4248	22.6281	24.9123	24.4476	25.0679	24.3393	23.9047	23.6197	24.3561
O15085;O15085-2;F8W8P9;B7Z7U2	Rho guanine nucleotide exchange factor 11	ARHGEF11	4	4	4	3.4	3.4	3.4	167.7	1522	0	25.876	22.5254	23.414	23.536	21.5868	24.1076	23.3884	23.7351	23.6385	NaN	NaN	23.3956	23.3813
E9PMR6;Q9NZN5-2;Q9NZN5;B4E2K6;B4DGW2	Rho guanine nucleotide exchange factor 12	ARHGEF12	9	9	9	8.4	8.4	8.4	161.91	1441	0	28.3617	26.1194	25.4261	26.5091	25.4041	24.8395	25.7646	26.1606	25.9936	26.1531	25.5815	25.2677	25.8527
Q5VV41;B3KTS4;B4DJM7;Q5VV41-2;B0QZD4	Rho guanine nucleotide exchange factor 16	ARHGEF16	6	6	6	12.1	12.1	12.1	80.104	709	0	28.7706	26.1453	25.4477	25.9661	26.6943	26.2411	26.3323	26.3103	26.3698	26.1723	26.373	26.2747	26.2154
Q96PE2;REV__Q8WY22;REV__Q13751	Rho guanine nucleotide exchange factor 17	ARHGEF17	5	4	4	2.4	2	2	221.67	2063	0	30.0342	27.4828	27.2298	27.4543	27.4543	27.6088	27.44	27.5655	27.3567	27.8082	27.424	27.4298	27.6255
Q92974-3;Q92974-2;Q92974;Q5VY93;D3DVA5;V9GYM8;B7Z977;B4DJ49;V9GZ14;V9GYF5;V9GYG5;V9GZ58;V9GYF0	Rho guanine nucleotide exchange factor 2	ARHGEF2	21	21	21	30.8	30.8	30.8	108.24	958	0	31.2963	28.5326	28.7471	28.389	28.828	28.9552	28.7445	28.5385	28.6121	28.5735	28.9799	28.8607	29.0036
Q14155-1;B1ALK7;B7Z6G2;Q14155-5;Q14155-6;Q5W9H1;Q14155-2;Q14155-3;Q14155;E7EUY6;E9PDQ5;B7Z344;C9JDI6;B1ANY6;E7ENL8;E7EU80;C9JAD7;Q5ZEZ3;B7Z6D9;B7Z667;Q15052-2;B7Z3C7;Q15052	Rho guanine nucleotide exchange factor 7	ARHGEF7;KIAA0142	9	9	9	20.3	20.3	20.3	73.139	646	0	30.0419	27.4189	27.5342	28.0601	27.2605	27.4809	26.627	27.8235	27.5264	27.6351	27.588	27.3912	27.1835
O14497;O14497-2;O14497-3;H0Y488;Q4LE49;Q8NC65;Q96SM7;Q96TA9;Q96T01;Q96SY8;H0YCU6;A4FU79;E9PQW6;H0YEW5;H0Y3S9;H0Y2R3	AT-rich interactive domain-containing protein 1A	ARID1A	51	51	49	37.4	37.4	35.7	242.04	2285	0	32.7129	30.9278	31.1632	31.2357	24.8861	24.5814	22.8331	30.8903	31.2401	31.2861	23.4511	23.1008	NaN
Q8NFD5-4;H0Y7H8;G3XAA0;Q8NFD5;Q8NFD5-2;Q8NFD5-3;B4DYC0;Q9NWF5	AT-rich interactive domain-containing protein 1B	ARID1B	4	2	2	4.8	2.2	2.2	162.47	1486	0	26.3295	NaN	NaN	NaN	24.2942	24.8738	24.9763	NaN	NaN	NaN	24.572	24.828	25.0842
Q68CP9-3;Q68CP9;F8WCU9;F8W108;Q4G0S8;Q8WV72;Q96SQ4;F8VWP4;Q8NBP1	AT-rich interactive domain-containing protein 2	ARID2	6	6	6	3.6	3.6	3.6	191.42	1783	0	27.4874	25.9581	25.4376	NaN	24.5892	24.9582	24.2314	25.4577	23.8588	NaN	25.4384	25.164	25.7113
Q99856;K7EJ04;A6NKF2	AT-rich interactive domain-containing protein 3A	ARID3A	11	11	10	25.6	25.6	22.9	62.888	593	0	31.3641	28.8994	28.6628	29.0754	28.9033	28.4478	28.5915	28.8662	28.9119	29.1165	28.7109	28.7414	28.8057
Q8IVW6-3;B4DXL8;B4DQB0;Q8IVW6-4;Q8IVW6;H3BQ92	AT-rich interactive domain-containing protein 3B	ARID3B	5	4	4	15.4	11.7	11.7	47.66	435	0	25.7797	22.2872	21.8444	NaN	22.4707	24.5929	24.0694	NaN	23.0914	NaN	23.454	24.4292	23.5711
Q4LE39-3;Q4LE39-2;Q4LE39;Q4LE39-4;A0A024R3V1;A0PJ81;X6RCR8;H0Y7Y8;H7C5R6	AT-rich interactive domain-containing protein 4B	ARID4B	3	3	3	3.8	3.8	3.8	130.42	1153	0	28.3067	25.2305	25.3306	25.9802	25.3787	25.8126	26.2839	25.523	25.5761	25.667	25.7526	25.8625	26.3176
Q9Y4X5;Q59FM8;H3BNB9;H3BSK4	E3 ubiquitin-protein ligase ARIH1	ARIH1	10	10	10	28.4	28.4	28.4	64.117	557	0	29.7094	27.4146	27.253	27.5051	26.7584	26.4348	27.1042	27.3766	27.6074	27.2012	27.133	26.6203	27.1915
Q53ET9;O95376;Q59HA2;B3KMG5;C9JZ71	E3 ubiquitin-protein ligase ARIH2	ARIH2	5	5	5	15	15	15	57.8	493	0	28.7776	25.5052	26.247	25.5649	26.9204	25.3705	26.7502	26.0673	26.1457	26.2432	26.54	26.1708	26.5397
B4DWW1;P40616;F8VYN9;B4DZG7;B4DR16;F8VP99;F8W1Z8;F8VP63	ADP-ribosylation factor-like protein 1	ARL1	8	8	8	65.9	65.9	65.9	18.565	164	0	32.7399	30.1905	30.263	29.8982	30.1858	30.2223	30.1418	30.3089	30.36	30.3139	30.1633	30.1458	30.0826
Q9NXU5;A8K4C1;R4GN67	ADP-ribosylation factor-like protein 15	ARL15	3	3	3	21.1	21.1	21.1	22.876	204	0	27.1889	24.5619	25.0901	23.875	24.4583	24.6975	24.6792	24.3922	24.8606	NaN	24.7436	24.8977	24.668
P36404;V9GYD0;P36404-2;B4DGG0	ADP-ribosylation factor-like protein 2	ARL2	6	6	6	43.5	43.5	43.5	20.878	184	0	29.2874	26.6697	26.8937	27.0951	26.0816	26.4798	26.7878	26.6823	26.7042	26.694	26.7248	26.8535	26.8772
Q9Y2Y0-2;Q9Y2Y0;H3BU49;B4DQD8;H3BM52	ADP-ribosylation factor-like protein 2-binding protein	ARL2BP	3	3	3	29.6	29.6	29.6	17.711	152	0	28.4794	25.3552	26.573	26.3479	25.8846	25.2129	25.4311	26.2212	26.3645	26.137	25.6067	25.7583	25.5555
P36405	ADP-ribosylation factor-like protein 3	ARL3	6	6	6	49.5	49.5	49.5	20.455	182	0	30.5585	28.6708	28.5337	28.4867	27.0122	26.8956	26.9429	28.5932	28.6193	28.52	27.393	27.203	27.1859
P56559;P56559-2	ADP-ribosylation factor-like protein 4C	ARL4C	2	2	2	15.1	15.1	15.1	21.487	192	0	27.6114	22.8449	24.9957	25.4139	25.1686	25.1617	25.3945	NaN	NaN	25.4139	NaN	NaN	NaN
F5GYV5;H7BZV4;B2RE15;Q66PJ3-7;F8WCT1;F5H7X4;Q66PJ3-4;Q66PJ3-3;Q66PJ3-2;Q66PJ3;Q8TEM4	ADP-ribosylation factor-like protein 6-interacting protein 4	ARL6IP4;FLJ00169	2	2	2	16.6	16.6	16.6	23.687	211	0	27.8388	24.1873	25.5304	25.7121	25.2941	25.6299	24.5432	24.8395	25.344	25.4146	25.1352	25.3126	25.754
B4DZZ0;O75915;B3KQB4;F8WF90;C9JQU6;F8WF33;B4DWQ6	PRA1 family protein 3	ARL6IP5	4	4	4	27.9	27.9	27.9	19.206	165	0	31.4704	29.2989	29.2249	29.4302	28.2796	28.2989	28.198	29.526	29.1853	29.3686	28.5454	28.2077	28.377
Q96BM9;B2R7U5	ADP-ribosylation factor-like protein 8A	ARL8A	8	2	2	48.4	8.6	8.6	21.416	186	0.00047763	29.9505	27.4482	27.5382	27.5585	27.095	27.3639	27.1181	27.5974	27.5362	27.5832	27.2671	27.2112	27.2657
B4DQT8;Q9NVJ2;B4E1J8;B4DI85	ADP-ribosylation factor-like protein 8B	ARL8B	9	9	3	58.8	58.8	16.9	20.598	177	0	33.2066	30.9199	30.4951	30.6008	30.6572	30.5486	30.4583	30.9474	30.8193	30.806	30.7081	30.4891	30.4333
Q9NVT9;E5RJ86;Q9NVT9-2;E5RHK3;E9PR92	Armadillo repeat-containing protein 1	ARMC1	9	9	9	59.6	59.6	59.6	31.28	282	0	30.8274	28.2853	28.4108	28.4259	27.8941	28.3922	27.9483	28.4279	28.3839	28.2126	28.3295	28.4309	28.082
Q8N2F6-4;Q8N2F6-2;Q8N2F6-3;Q8N2F6;Q8N2F6-6;Q8N2F6-5;H7BXQ8;C9J5N7;H7C2M7	Armadillo repeat-containing protein 10	ARMC10	7	7	7	46.6	46.6	46.6	27.389	249	0	30.1669	27.3583	27.3697	27.5913	27.6308	27.9278	27.5353	27.5995	27.4377	27.3955	27.8006	27.951	27.7625
F5GWV0;F5H4P3;Q6NXE6-2;Q6NXE6;F5H6J3;F5H2X2;F5H2K4;B4E1N1;Q68CW5;F5H3X1;F5H052	Armadillo repeat-containing protein 6	ARMC6;DKFZp762A1314	3	3	3	19.9	19.9	19.9	28.108	256	0	27.0901	24.5059	25.3151	23.1639	24.5336	23.4353	24.9437	24.6832	24.4955	24.2767	24.7564	24.6412	24.744
Q8IUR7-7;Q8IUR7;Q8IUR7-2;A8MTG8;B7Z637;Q8IUR7-3;B7Z979;B7Z5P0;Q8IUR7-8;C9J2I1;G5E9V6;Q8IUR7-6;G5E9V7;C9JAA7;C9JBY2;Q9NZY0;C9J625;H7C4J4;C9J8P8	Armadillo repeat-containing protein 8	ARMC8	10	10	10	18.4	18.4	18.4	71.898	642	0	29.5042	26.7766	26.9581	26.872	26.7383	27.1227	27.0108	27.041	26.9066	27.0204	26.9918	27.0819	27.008
Q7Z3E5-2;A0A024R486;Q7Z3E5;H7C3U7;H7BZY2;C9J535;H7BZA2	LisH domain-containing protein ARMC9	ARMC9	3	3	3	5.1	5.1	5.1	75.578	665	0	25.6798	23.9946	24.2204	24.0599	NaN	NaN	NaN	NaN	NaN	24.0599	NaN	NaN	NaN
Q9UH62;A8K5B0;H3BM63;H3BV87	Armadillo repeat-containing X-linked protein 3	ARMCX3	6	6	6	25.1	25.1	25.1	42.5	379	0	28.6138	25.8658	26.0246	25.7956	26.0294	26.1401	26.2659	25.7248	25.9173	25.9859	26.3678	26.0587	26.2737
I6L9E7;A6NGV6;B4E3L5;A8K6P0;P27540-2;B0AZM1;P27540-3;P27540-4;P27540;F8T0U3;Q53F30;O43392	Aryl hydrocarbon receptor nuclear translocator	ARNT	2	2	2	6.7	6.7	6.7	45.921	416	0.0030936	23.5584	NaN	NaN	NaN	23.5584	NaN	NaN	NaN	NaN	NaN	23.7059	NaN	NaN
Q92747;Q53GB6;Q59GQ0;E9PF58;B4DLQ7;Q75MY0;F8WFD3	Actin-related protein 2/3 complex subunit 1A	ARPC1A	10	9	9	44.6	38.4	38.4	41.569	370	0	32.0871	29.1463	29.3827	29.408	29.5839	29.7533	29.6563	29.5722	29.5543	29.6044	29.6597	29.551	29.612
O15143;C9JBJ7;C9K057;C9J4Z7;C9JEY1;C9JQM8;C9JTT6;C9JM51;F8WEB3	Actin-related protein 2/3 complex subunit 1B	ARPC1B	15	15	14	56.2	56.2	50	40.949	372	0	33.8151	31.1358	31.3563	31.5483	31.1788	31.0216	31.0693	31.3709	31.3629	31.4667	31.2749	31.2245	31.1501
O15144;Q9BXV5;A0A024R408;C9JTV5;G5E9J0;H7C3F9;G5E9S7	Actin-related protein 2/3 complex subunit 2	ARPC2	20	20	20	76.7	76.7	76.7	34.333	300	0	34.6672	32.1009	32.2469	32.2802	31.9877	31.8558	31.9737	32.2745	32.2444	32.1825	32.098	32.0693	32.0787
O15145;B2R4D5;B4DM63;Q2LE71;C9JZD1;F8VR50	Actin-related protein 2/3 complex subunit 3	ARPC3	7	7	7	51.7	51.7	51.7	20.546	178	0	33.3724	30.9481	30.9556	30.6762	30.6712	30.7778	30.662	31.1248	30.9902	30.6648	30.8495	30.7812	30.6968
P59998;F8WCF6;P59998-3;H7C0A3;R4GN08;P59998-4;F8WDD7;P59998-2;Q9H7Z5;F8WDW3;F8WE39	Actin-related protein 2/3 complex subunit 4	ARPC4;ARPC4-TTLL3	7	7	7	55.4	55.4	55.4	19.667	168	0	32.8655	30.3415	30.3451	30.4364	30.1681	30.2498	30.1174	30.505	30.4212	30.4149	30.2953	30.2618	30.2972
O15511;O15511-2;B1ALC0;Q6IPM3	Actin-related protein 2/3 complex subunit 5	ARPC5	6	5	5	49	43.7	43.7	16.32	151	0	31.5081	28.8861	29.135	29.1525	28.7553	28.6653	28.8765	29.0937	29.2672	29.0512	28.9615	28.7188	28.9261
Q9BPX5;B3KPC7;B3KTE1	Actin-related protein 2/3 complex subunit 5-like protein;Actin-related protein 2/3 complex subunit 5	ARPC5L	7	7	6	58.8	58.8	53.6	16.941	153	0	31.9116	29.1302	29.1472	29.4405	29.3494	29.4962	29.3576	29.43	29.3801	29.4526	29.4408	29.4446	29.3493
P49407-2;P49407;J3KPP7;A8K103;E9PM35;H0YET9	Beta-arrestin-1	ARRB1	7	7	7	26.1	26.1	26.1	46.308	410	0	29.2996	26.884	27.683	27.7691	24.768	24.3209	25.3635	27.2544	27.5169	27.642	25.4682	25.0541	25.5943
Q8N5I2;Q5T370;Q5T371;F2Z3I4;Q59FD7	Arrestin domain-containing protein 1	ARRDC1	6	6	6	28.2	28.2	28.2	45.981	433	0	30.236	26.9529	27.0763	27.1541	28.1101	28.1955	27.878	27.4261	27.3855	27.5701	28.0626	28.0246	27.8455
P15289;Q63HL5;A0A024R509;P15289-2;B4DVI5	Arylsulfatase A;Arylsulfatase A component B;Arylsulfatase A component C	ARSA;DKFZp686G12235	8	8	8	25.8	25.8	25.8	53.588	507	0	30.6384	28.3986	28.1568	28.6221	27.4576	27.4336	27.8355	28.4172	28.1043	28.4719	27.9201	27.7716	28.0416
P15848;P15848-2;A8K4A0	Arylsulfatase B	ARSB	2	2	2	5.6	5.6	5.6	59.687	533	0	26.7443	24.6293	24.8085	24.8295	23.151	23.0024	23.1879	24.3035	24.0827	24.4559	24.3244	23.9901	24.2606
F5H324;B7Z1M0;P51690;B2R7S0;A1L484;F5GYY5;B7Z6V4	Arylsulfatase E	ARSE	2	2	2	5.7	5.7	5.7	61.077	544	0.008768	26.4386	22.8744	24.2058	NaN	24.3846	24.4317	24.2081	23.5972	24.1897	NaN	24.1352	24.7133	24.2281
C9JJX6;O00192-2;E9PDC3;O00192;B9EH95;Q8NAH4	Armadillo repeat protein deleted in velo-cardio-facial syndrome	ARVCF	4	4	4	7.1	7.1	7.1	96.827	893	0	27.5312	25.6565	25.0604	25.9499	24.0311	24.5232	NaN	25.3426	25.3868	25.2404	24.9112	24.8571	NaN
A8K0B6;D3DSQ1;Q53H01;E7EMM4;Q13510;Q13510-2;B3KUZ6;Q13510-3;E7ERV9;B1B5S8;B1B5Q8;B1B5Q3;B1B5Q9;B1B5Q0;B1B5T7;B1B5T0;B1B5P6;B1B5S6;B1B5R8;B1B5S7;B1B5Q2;B1B5S5	Acid ceramidase;Acid ceramidase subunit alpha;Acid ceramidase subunit beta	ASAH1	23	23	23	59.5	59.5	59.5	44.673	395	0	34.8492	32.423	32.5287	32.6085	31.9635	32.0454	31.8338	32.5494	32.6232	32.5704	32.054	32.062	31.9927
H0YBF7;Q9ULH1;Q9ULH1-2;H0YBM4	Arf-GAP with SH3 domain, ANK repeat and PH domain-containing protein 1	ASAP1	6	5	5	10	8.8	8.8	105.13	950	0	27.5838	24.8776	24.6599	25.8742	22.8033	25.1977	25.1225	25.3372	24.9558	25.8142	23.7842	25.0324	24.7845
O43150-2;O43150;Q53RS3;Q53RT9;H0YBY9	Arf-GAP with SH3 domain, ANK repeat and PH domain-containing protein 2	ASAP2;DDEF2	11	11	10	19.4	19.4	18.2	106.98	961	0	31.0306	28.6203	28.479	28.6611	28.3312	28.3907	28.1244	28.6974	28.4394	28.4822	28.5887	28.5759	28.2945
R4GN94;Q96DX5-3;Q96DX5-2;Q96DX5;Q7Z4A2	Ankyrin repeat and SOCS box protein 9	ASB9	2	2	2	18.5	18.5	18.5	22.545	211	0	26.0777	23.0771	23.6273	23.5612	23.1204	23.6257	23.7971	23.2718	23.6757	23.5612	23.2679	23.6637	23.9201
Q8N9N2-2;F5H874;B7Z518;B3KU20;H0YCB3;Q8N9N2;E9PM82;E9PR40;E9PQZ6;H0YE76;E9PKM6;H0YER2	Activating signal cointegrator 1 complex subunit 1	ASCC1	5	5	5	26.1	26.1	26.1	41.227	357	0	28.3036	25.1456	26.0603	26.0861	25.4919	25.6981	25.6138	NaN	25.919	26.075	25.6588	25.8932	25.7954
Q9H1I8;Q9H1I8-3;A0A024R1E1;B1AH59;B1AH60;Q9H1I8-2;Q53H58;Q659F6;Q53G98;F2Z2W4;F8WAQ6	Activating signal cointegrator 1 complex subunit 2	ASCC2	13	13	13	23	23	23	86.359	757	0	29.8628	27.134	27.8448	27.5042	26.6517	27.0564	27.1853	27.5802	27.486	27.4359	27.3375	27.2414	27.0192
Q8N3C0;B4DR60;Q8N3C0-4;Q8N3C0-3;E5RFZ0;J3KNJ4	Activating signal cointegrator 1 complex subunit 3	ASCC3	36	36	36	23.7	23.7	23.7	251.46	2202	0	32.3117	29.7904	29.9527	29.7996	29.4361	29.6649	29.6651	29.9749	29.8837	29.8199	29.6603	29.6937	29.6926
Q9NVP2;K7ES22;K7ELW9;B4DXU6	Histone chaperone ASF1B	ASF1B	2	2	2	17.3	17.3	17.3	22.433	202	0	24.9612	23.6613	22.7326	NaN	NaN	NaN	23.5671	23.6079	23.0704	NaN	NaN	NaN	23.7727
F5H8F7;B4DPT1;Q9UBL3-3;Q9UBL3;A8K6T5;Q9UBL3-2;H0YBF6;B4DEM3;H0YAQ0	Set1/Ash2 histone methyltransferase complex subunit ASH2	ASH2L	7	7	7	20	20	20	55.324	489	0	29.66	26.7081	26.8345	26.9765	27.2985	27.3305	27.1903	27.1821	26.7891	27.0449	27.2735	27.1781	27.3265
P04424;P04424-2;P04424-3;B4DU69;F8W943;Q6XYD2;H7C0S8	Argininosuccinate lyase	ASL	11	11	11	31.2	31.2	31.2	51.657	464	0	30.6088	28.1186	28.3345	28.2748	27.4842	27.7445	28.0095	28.3776	28.1681	28.2894	27.8347	27.966	27.9304
O95671;O95671-2;B4DRF1;B3KM43;O95671-3;E7ER97;B4DN81	N-acetylserotonin O-methyltransferase-like protein	ASMTL	11	11	11	28.2	28.2	28.2	68.856	621	0	30.9203	28.4187	28.5508	28.5849	27.9613	27.9808	28.3877	28.7957	28.5896	28.5197	28.1398	28.2072	28.1766
O43681;B4DEE5;K7ERW9	ATPase ASNA1	ASNA1	11	11	11	50.9	50.9	50.9	38.792	348	0	33.0736	30.5533	30.6094	30.6105	30.2167	30.5686	30.3261	30.7388	30.6834	30.6154	30.4709	30.4574	30.4025
P08243-2;P08243;F8WEJ5;C9J057;C9JT45;C9JM09;C9JLN6	Asparagine synthetase [glutamine-hydrolyzing]	ASNS	21	21	3	53.1	53.1	8.5	62.168	540	0	32.5982	28.7443	29.2832	28.8558	30.4209	30.6863	30.703	29.0031	29.5183	29.1396	30.4786	30.6317	30.6417
Q12797;Q12797-10;E5RHK2;Q12797-6;Q12797-2;E5RG56;B3GQE5;E5RHJ2;E5RG29;Q12797-7;Q12797-9;Q12797-5;Q12797-8;A8K721;G3XAN5;Q12797-4;Q12797-3	Aspartyl/asparaginyl beta-hydroxylase	ASPH	29	29	21	46.8	46.8	29.8	85.862	758	0	34.8243	31.8758	31.8252	32.0758	32.4634	32.594	32.4191	32.0451	31.9681	32.0615	32.5354	32.5244	32.5448
Q9BZE9;Q9BZE9-2;J3QL04;Q9BZE9-4;J3QR12;Q9BZE9-3;J3QRW3;J3KRG1;J3KRY8;C9JAL9;J3QR50	Tether containing UBX domain for GLUT4	ASPSCR1	6	6	6	17.7	17.7	17.7	60.182	553	0	29.9727	27.4638	27.3768	27.3349	27.4088	27.3699	27.3689	27.5005	27.9293	27.0668	27.1059	27.5409	27.574
Q7L266;B3KR33;Q7L266-2;Q9BRH2;B4DLU4;E9PJK6	Isoaspartyl peptidase/L-asparaginase;Isoaspartyl peptidase/L-asparaginase alpha chain;Isoaspartyl peptidase/L-asparaginase beta chain	ASRGL1	9	9	9	47.4	47.4	47.4	32.054	308	0	31.5996	28.4995	28.5314	29.0761	29.0924	28.9764	29.6111	28.7497	28.9329	28.8502	29.1517	29.0039	29.2712
P00966;A8KAP9;Q5T6L5;Q5T6L6;B4E395;Q5T6L7;Q8NFZ7	Argininosuccinate synthase	ASS1	16	16	16	49.5	49.5	49.5	46.53	412	0	32.9985	31.2623	31.3415	31.4254	26.9766	27.1859	26.7847	31.2029	31.4845	31.5743	26.6335	27.2604	26.0779
Q9NVM9;B4DNK1;F5H457;Q9NW22;H0YH12;F8VRX9;F5H5W1;H0YI01;Q9BZT6	Protein asunder homolog	ASUN	7	7	7	13.6	13.6	13.6	80.224	706	0	29.4111	25.0869	26.9605	27.1147	26.8852	27.2306	26.8489	26.7794	26.8586	26.5861	26.7739	27.0321	27.2122
Q8NBU5;B4E2J1;Q8NBU5-2	ATPase family AAA domain-containing protein 1	ATAD1	14	14	14	48.2	48.2	48.2	40.744	361	0	32.74	29.9712	29.8968	30.0352	30.2118	30.4285	30.3114	30.078	30.0022	30.102	30.4452	30.3958	30.398
Q6PL18-2;Q6PL18	ATPase family AAA domain-containing protein 2	ATAD2	2	2	2	6.6	6.6	6.6	47.985	412	0	24.9869	NaN	NaN	NaN	23.351	23.337	23.5114	NaN	NaN	NaN	NaN	NaN	23.6343
Q9NVI7-2;Q9NVI7;H0Y2W2;Q9NVI7-3;Q96T67;Q5T9A4;Q5T9A4-3;Q5SV16;Q5T2N8;Q9H834;Q5T9A4-2;Q8N3E6;A6NFL3;J3QSF3	ATPase family AAA domain-containing protein 3A;ATPase family AAA domain-containing protein 3B	ATAD3A;ATAD3B	24	24	24	46.9	46.9	46.9	66.217	586	0	33.2323	30.4727	30.5293	30.5981	30.699	30.9453	30.5894	30.5883	30.5804	30.597	30.8535	30.8834	30.7656
Q96QE3;H0UIC2;Q96QE3-2	ATPase family AAA domain-containing protein 5	ATAD5	3	3	3	2.1	2.1	2.1	207.57	1844	0	24.5742	NaN	NaN	22.5961	22.7851	21.9935	22.7866	NaN	NaN	22.4211	23.0019	22.1387	NaN
B2R7P0;F5GXE4;B4DR48;O95260-2;B4E107;H0Y5C2;O95260;B4DIK1;B4DK25;B3KWA3;A8K9E2;Q5SQQ1	Arginyl-tRNA--protein transferase 1	ATE1	6	6	6	18.5	18.5	18.5	55.019	482	0	32.3886	29.2503	30.0969	30.461	29.4504	29.9303	29.1633	29.4254	29.7243	28.6057	28.9131	30.2516	28.9883
K7ESA4;P17544-2;K7ELQ4;P17544-3;P17544-6;P17544;P17544-5;P17544-4;B2R8U0;F8VWG7;K7EKZ7;B4DZG5	Cyclic AMP-dependent transcription factor ATF-7	ATF7	3	3	3	29.4	29.4	29.4	17.829	163	0	26.3738	NaN	NaN	22.6904	24.6042	24.6728	24.7358	NaN	NaN	23.9314	24.3985	24.3989	24.397
Q6VMQ6-2;G3V1U0;Q6VMQ6;F5GX74;B3KQF8;A8MV73;B4DRL6;B3KNI7;B4E2A2	Activating transcription factor 7-interacting protein 1	ATF7IP	5	5	5	8.1	8.1	8.1	118.65	1105	0	27.6933	23.5466	NaN	25.3596	26.09	25.2741	25.5673	24.7453	NaN	25.316	25.7411	25.5955	25.7212
O75143-4;O75143-3;O75143-2;A8KAP4;O75143;A8K0S6;O75143-5;H0YEM7;B7Z9G0;B4DKE5	Autophagy-related protein 13	ATG13	3	3	3	13.2	13.2	13.2	44.092	401	0	27.2664	23.9191	24.3269	24.4543	26.1449	23.612	23.7917	24.8296	24.9604	24.9999	24.5661	24.5977	24.73
B7ZLM5;Q17RG0;Q676U5-2;A5YM60;Q676U5;E7EVC7;Q676U5-3;Q53SV2;Q9NWG8;Q676U5-5;A0A024R4B6;Q676U5-4;D9N2U2;C9JAY7	Autophagy-related protein 16-1	ATG16L1;FLJ10035	8	8	1	25	25	3.6	62.974	561	0	29.524	26.6875	26.6695	27.3421	26.7614	26.8431	27.1876	26.9143	27.0062	27.1832	26.7836	27.1131	27.0412
H7C3T2;Q2TAZ0;Q2TAZ0-3	Autophagy-related protein 2 homolog A	ATG2A	2	2	2	1.5	1.5	1.5	190.64	1742	0	30.5542	28.1993	27.9912	28.2735	27.8445	27.5795	27.8116	28.3535	28.0345	28.2647	27.9884	27.607	28.0157
Q9NT62;Q9NT62-2;F8WDI0;C9JNW8;REV__CON__tr|E8UH19|E8UH19_MYCFM;REV__CON__tr|E1PSC3|E1PSC3_MYCFJ;REV__CON__tr|C4XER1|C4XER1_MYCFP	Ubiquitin-like-conjugating enzyme ATG3	ATG3	7	7	7	34.7	34.7	34.7	35.864	314	0	31.1388	28.0282	28.6311	28.6439	28.4494	28.7404	28.7142	28.4299	28.5884	28.5823	28.6394	28.7682	28.7964
Q9Y4P1-6;Q9Y4P1;Q9Y4P1-2;B4DZK0;C9JIK8;F8WD71;B7ZA52;B4DL29;Q9Y4P1-4;F5H7P2;H7C2A6;B4DNY2;C9JQ72;Q9Y4P1-3;Q63HN5;F2Z2K8;H0Y2Y0;B3KVU2;C9J3C0;C9J1C1;C9JVD5	Cysteine protease ATG4B	ATG4B	11	11	11	42.1	42.1	42.1	42.621	380	0	29.4425	26.8855	27.0674	26.8479	26.5915	26.8134	26.899	27.1705	27.1718	26.8422	26.6502	26.9537	26.8339
Q9H1Y0;B3KMH8;L7UQJ2;Q9H1Y0-2;B7Z5Y6;L7UMD8;Q7Z3H3	Autophagy protein 5	ATG5	6	6	6	27.3	27.3	27.3	32.447	275	0	28.912	26.4837	26.0703	26.5433	26.1424	26.2813	26.3811	26.6636	26.3536	26.1743	26.461	26.3973	26.431
O95352-2;A0A024R2E9;O95352;B3KQM6;O95352-3;B2RB57;C9JFF4;B4DQK1;C9J415;C9JE55;C9JGL2;F8WDY9;H7C369;C9JNU2;C9JKA3;H7C059	Ubiquitin-like modifier-activating enzyme ATG7	ATG7	6	6	6	12	12	12	75.001	676	0	28.148	25.9809	26.1121	25.6706	25.2114	25.0434	24.9245	25.8764	25.5222	25.4326	25.7744	25.5731	25.7138
Q7Z3C6;B3KPP7;A8K140;Q7Z3C6-2;B4DYN3;H7C1G6;H7C152;Q7Z3C6-3;C9JS65;C9JFV2;F2Z3I6;C9JX27;C9IYZ9;C9JKV7;C9JDK4;C9JXG2	Autophagy-related protein 9A	ATG9A	5	5	5	9.2	9.2	9.2	94.446	839	0	28.2199	26.4668	24.5344	25.7926	25.4887	25.865	24.8031	25.9003	25.6154	25.9393	25.7414	25.5633	25.6354
P31939;P31939-2;B2R7P8;F5GWY2;B4DP06;H7C1S2;C9JLK0;H7C084;H7BZU3;F8WEF0	Bifunctional purine biosynthesis protein PURH;Phosphoribosylaminoimidazolecarboxamide formyltransferase;IMP cyclohydrolase	ATIC	33	33	33	78	78	78	64.615	592	0	35.6095	32.9714	33.0688	33.0112	32.9019	33.0918	33.0921	33.1022	33.1161	32.9959	33.0606	33.0416	33.1633
Q8NHH9-5;Q8NHH9;Q8NHH9-3;Q8NHH9-4;Q8NHH9-2;B7Z2H0;B5MCN0;B7Z8V5;C9JQQ5;H7C3A2;B7ZA64;C9JC25	Atlastin-2	ATL2	9	9	9	24.8	24.8	24.8	64.521	565	0	30.8365	28.1125	28.1214	28.5153	28.2708	28.426	27.9923	28.3186	28.3663	28.346	28.2062	28.3649	28.0219
Q6DD88;F5H6I7;B4DXC4;C9JUU1;F5GWF8	Atlastin-3	ATL3	18	18	18	52.9	52.9	52.9	60.541	541	0	33.9322	31.2879	31.3544	31.5019	31.3154	31.4067	31.1979	31.442	31.4475	31.4909	31.3746	31.4084	31.39
Q13315;B4DSP3;Q68DE6;E9PIN0;Q8TDS0;Q96QM9;A8WFP7;H0YDU7	Serine-protein kinase ATM	ATM	11	11	11	4.7	4.7	4.7	350.68	3056	0	28.267	24.1207	25.7679	25.185	25.9944	26.1612	26.0106	25.6016	25.393	25.6146	25.9051	25.5698	25.947
Q59FW4;P54259;Q86V38	Atrophin-1	ATN1	3	3	3	7.1	7.1	7.1	83.115	774	0	27.5949	23.9649	24.2955	24.5362	25.5629	25.4299	25.4756	24.6127	24.7509	24.9733	25.5697	25.2163	25.2846
Q6PJ25;H0Y547;P98196;E9PEJ6;Q659C3;H0Y8F0;B4DKX1	Probable phospholipid-transporting ATPase IH	ATP11A;DKFZp434P0831	9	9	7	12	12	10.4	106.48	934	0	30.4313	28.726	27.4329	27.8423	27.1095	27.4367	27.9295	28.2618	28.043	28.0875	27.6411	27.8664	27.7378
Q9Y2G3;B3KSJ2;B4E3T1;H7C4W6;Q8N4L6;H0Y8C7	Probable phospholipid-transporting ATPase IF	ATP11B	5	3	3	7.2	5.9	5.9	134.19	1177	0	27.998	25.728	23.6576	25.6735	25.299	25.5982	25.6771	25.4546	25.424	25.6122	25.3618	25.4552	25.7312
Q8NB49-2;Q8NB49-3;Q8NB49-4;Q8NB49	Probable phospholipid-transporting ATPase IG	ATP11C	6	4	4	6.3	5	5	126.71	1108	0	28.07	25.4664	25.2937	25.1122	25.8777	25.4755	25.567	25.2669	25.4146	24.8428	25.8503	25.5413	25.3201
Q9HD20;Q9HD20-2;H7C3H2;Q9HD20-3;Q6ZUA1;Q8TEG5	Probable cation-transporting ATPase 13A1	ATP13A1	19	19	12	23.3	23.3	14.5	132.95	1204	0	31.4445	28.7381	28.9304	29.015	28.7451	28.7614	28.942	28.9378	28.9365	28.875	28.9451	28.8859	28.9392
Q9H7F0;Q9H7F0-2	Probable cation-transporting ATPase 13A3	ATP13A3	7	7	7	9.7	9.7	9.7	138.04	1226	0	28.5418	26.2502	26.0007	26.531	26.0808	24.7848	25.4852	26.3189	26.2333	26.1676	25.8735	25.8163	25.5849
P05023-4;P05023;P05023-3;P05023-2;B7Z1N5;M0R116;Q53ES0;P13637;P13637-3;B7Z9V4;B7Z1Q9;B7Z3F8;B3KX35;B3KV59;H0Y7C1;B4DIQ8;B3KSY7;B3KNQ8;Q13733;Q58I23;Q5TC01;Q5TC02;B4DRW5;E9PRA5;B4E0R9;Q658V6;Q53FM3;P20648;P54707;P54707-2;Q5TC05;Q58I22;Q58I21;M0QXF2	Sodium/potassium-transporting ATPase subunit alpha-1	ATP1A1	43	43	6	46.6	46.6	4.6	113	1023	0	36.6018	34.0511	34.1431	34.2592	33.8354	33.9872	33.766	34.1871	34.1398	34.1962	33.9429	33.9744	33.9303
P05026-2;Q6LEU2;P05026;B7Z9S8;A6NGH2;V9GYR2;Q58I20	Sodium/potassium-transporting ATPase subunit beta-1	ATP1B1	8	8	8	27.6	27.6	27.6	34.893	301	0	32.6474	30.2359	30.2931	30.3291	29.7285	29.9205	29.7334	30.3827	30.3613	30.3164	29.8481	29.9507	29.8398
P54709;D3DNF9;C9JA36;B7Z1N7;C9JXZ1;Q58I18;H7C4L9;H7C547;F8WBY4	Sodium/potassium-transporting ATPase subunit beta-3	ATP1B3	11	11	11	54.5	54.5	54.5	31.512	279	0	33.5248	30.7849	30.8903	31.0331	30.8756	31.0974	30.9354	31.0129	31.0091	31.0368	30.9732	31.0695	31.043
P16615;P16615-5;P16615-2;P16615-3;P16615-4;H7C5W9;O14983-2;O14983;Q8N3X5;Q7Z675;Q7Z6E5;O14983-3;Q93084-4;A8K9K1;Q93084-2;Q93084-3;Q93084-7;Q93084;Q93084-6;Q93084-5;B3KS35;H3BVB2;J3QSY6;B1PM99;H3BTW4	Sarcoplasmic/endoplasmic reticulum calcium ATPase 2	ATP2A2	44	44	44	50.2	50.2	50.2	114.76	1042	0	35.9577	33.3728	33.348	33.395	33.3895	33.4561	33.2685	33.423	33.322	33.361	33.3964	33.5039	33.3938
P20020-6;P20020-3;P20020-4;P20020;P20020-5;P20020-2;E7ERY9;Q59H63;Q58F24;Q4J697;H0Y7S3;Q16720-8;Q16720-7;Q16720-6;Q16720-3;Q16720-5;Q16720-2;Q01814-6;Q16720-4;Q4LE63;Q01814-8;Q16720;Q01814-5;Q01814;A1X4P8;A1L3B5;Q01814-4;Q01814-7;Q01814-3;Q01814-2;A1X4P7;H0YHH6;Q3L582;A1X4P9;H0YDG5;H7BZS8;A2VBC8;H7BY13;A1X4Q0	Plasma membrane calcium-transporting ATPase 1	ATP2B1	20	20	10	22.6	22.6	13.3	130.62	1184	0	31.5265	28.8184	28.9382	29.1327	28.787	29.0997	28.8339	28.9671	28.9475	29.107	28.8479	28.9641	29.0703
P23634-7;P23634-6;P23634-8;P23634;Q68DH9;P23634-5;P23634-4;P23634-3;A7E2D8;P23634-2;A8K8U3;A1X4Q1	Plasma membrane calcium-transporting ATPase 4	ATP2B4;DKFZp686M088	18	8	8	18.9	9.6	9.6	132.59	1193	0	29.7501	27.1582	27.8437	27.4916	26.4912	27.0035	26.4979	27.3632	27.4113	27.4694	26.9611	26.9067	27.0027
B4E2Q0;P98194-7;P98194-2;P98194-4;P98194;P98194-3;P98194-5;P98194-9;P98194-6;B4E295;H0Y9V7;P98194-8;E7ERC6;Q59G44;H0Y8X9;H0Y9S7;D6RGE9;D6REJ1;D6RHV9;D6R9U9	Calcium-transporting ATPase type 2C member 1	ATP2C1	20	20	20	27.9	27.9	27.9	104.71	953	0	31.7894	29.152	29.2982	29.385	29.0844	29.2826	28.9861	29.2976	29.2128	29.2861	29.3087	29.3194	29.2936
P25705;P25705-2;P25705-3;K7EK77;K7ENJ4;B4DGW3;K7ERX7;K7EJP1;K7EQH4;K7ESA0;CON__tr|N9VC72|N9VC72_MYCAR;CON__tr|D1J8A1|D1J8A1_MYCHP;CON__tr|N9V3D3|N9V3D3_MYCAR;CON__tr|D1J7G4|D1J7G4_MYCHP;CON__tr|E1PS41|E1PS41_MYCFJ;CON__tr|C4XEK0|C4XEK0_MYCFP	ATP synthase subunit alpha, mitochondrial	ATP5A1	31	31	31	64	64	64	59.75	553	0	37.5686	35.0364	34.9379	35.0685	34.9368	35.0299	34.8829	35.1024	34.9711	34.8697	35.0843	35.0192	34.9147
P06576;Q0QEN7;F8VPV9;H0YH81;F8W079;H0YI37;F8VQY0;CON__tr|N9TUW5|N9TUW5_MYCAR;CON__tr|D1J7G6|D1J7G6_MYCHP	ATP synthase subunit beta, mitochondrial;ATP synthase subunit beta	ATP5B	25	25	16	69	69	45.2	56.559	529	0	37.8008	35.1483	35.2702	35.1908	35.2054	35.3847	35.076	35.2574	35.1801	35.1336	35.213	35.2639	34.982
Q8TAS0;P36542;B4DL14;P36542-2;B4DFE6	ATP synthase subunit gamma;ATP synthase subunit gamma, mitochondrial	ATP5C1	9	9	9	40.2	40.2	40.2	32.247	291	0	34.473	31.707	31.9771	32.0576	31.6635	31.9566	31.9239	32.0285	31.9402	32.0552	31.9292	31.9297	31.8373
P30049	ATP synthase subunit delta, mitochondrial	ATP5D	4	4	4	37.5	37.5	37.5	17.49	168	0	32.3138	29.6242	29.586	29.7836	29.7445	29.763	29.8544	29.8741	29.7023	29.6883	29.7925	29.6794	29.872
Q5VTU8;P56381	ATP synthase subunit epsilon-like protein, mitochondrial;ATP synthase subunit epsilon, mitochondrial	ATP5EP2;ATP5E	2	2	2	29.4	29.4	29.4	5.8068	51	0.0029623	30.5677	27.7914	27.998	28.031	28.0495	27.8675	28.1324	28.0564	27.9271	28.1012	28.1777	27.9263	28.235
P24539;A8K4W2;Q5QNZ2;Q53GB3	ATP synthase subunit b, mitochondrial	ATP5F1	13	13	13	49.6	49.6	49.6	28.908	256	0	34.8127	32.1916	32.2086	32.4465	32.2579	32.3032	31.9046	32.3189	32.1901	32.3939	32.2922	32.2736	32.1671
O75947;O75947-2;F5H608;A0PJH2	ATP synthase subunit d, mitochondrial	ATP5H	12	12	12	74.5	74.5	74.5	18.491	161	0	33.8392	31.1291	31.2331	31.3299	31.1854	31.3829	31.2501	31.2073	31.2448	31.3032	31.3218	31.3213	31.4028
P56385	ATP synthase subunit e, mitochondrial	ATP5I	5	5	5	62.3	62.3	62.3	7.9331	69	0	30.5958	27.8108	28.1041	27.9671	27.9836	28.0728	28.1051	27.9909	28.0432	27.8453	27.9408	27.8508	28.1266
G3V325;B4DJ38;Q3SYP6;Q3ZB84;O75127;B3KMD7	Pentatricopeptide repeat-containing protein 1, mitochondrial	ATP5J2-PTCD1;PTCD1	5	5	3	7.7	7.7	4.5	84.109	749	0	31.924	29.1775	29.2632	29.453	29.4196	29.4508	29.2454	29.3591	29.3154	29.3937	29.5735	29.5303	29.3861
O75964;E9PN17	ATP synthase subunit g, mitochondrial	ATP5L	5	5	5	39.8	39.8	39.8	11.428	103	0	33.0548	30.5033	30.5776	30.3676	30.3724	30.5582	30.4255	30.6536	30.5702	30.618	30.5766	30.4716	30.4556
P48047;Q53HH2;H7C068;H7C0C1;H7C086	ATP synthase subunit O, mitochondrial	ATP5O	9	9	9	57.7	57.7	57.7	23.277	213	0	34.7649	32.1692	32.1326	32.2604	32.1785	32.2763	32.0506	32.3645	32.2176	32.1948	32.3136	32.3024	32.1773
Q99766;Q8WXQ4;Q99766-3;Q99766-2	ATP synthase subunit s, mitochondrial	ATP5S	5	5	5	30.7	30.7	30.7	24.866	215	0	29.9094	27.5188	27.5803	27.3273	27.4242	27.1958	26.7547	27.5882	27.4459	27.4917	27.3179	27.4322	27.2068
B3KR70;Q15904;Q8NF19;A6QRJ1;B4DWM8;H7C2Y8;A6NLC6	V-type proton ATPase subunit S1	ATP6AP1;FLJ00383	6	6	6	18.6	18.6	18.6	47.768	430	0	30.6185	27.8583	28.1017	27.9546	27.9626	28.1182	28.1798	28.2003	28.1049	28.1038	28.0372	28.2484	27.9422
B7Z9I3;B7Z4S4;O75787;H0Y750;B7Z1I9;B7Z413;H7C240;H7C3E1;B7Z487	Renin receptor	ATP6AP2	10	10	10	35.8	35.8	35.8	35.612	318	0	30.7087	27.948	28.1579	28.0261	28.1276	28.216	28.2445	28.1604	28.1411	28.0419	28.392	28.3342	28.1966
Q93050-1;Q53X12;Q53ET5;Q93050;F5H569;B7Z641;B7Z2A9;B7Z2J9;Q6AHY6;F5H1T6;K7EN36;K7EPG4;K7EM24;K7ELZ6;K7ERA0;K7ERA6	V-type proton ATPase 116 kDa subunit a isoform 1	ATP6V0A1	16	16	1	26.7	26.7	3.4	95.755	831	0	31.4487	29.1487	29.2374	29.2002	28.4151	28.4362	28.4432	29.1993	29.1808	29.2732	28.5728	28.6151	28.4718
Q9Y487;Q8TBM3;B4DQF7	V-type proton ATPase 116 kDa subunit a isoform 2	ATP6V0A2	6	5	5	9.7	8.8	8.8	98.081	856	0	27.7407	24.4646	25.5226	24.5472	25.6991	24.8172	25.4028	25.1467	24.8169	25.2927	25.4781	25.1118	25.3179
P61421;B2R7M1;F5GYQ1;R4GN72;B7Z6L9;J3QL14;B7Z788;H3BQJ1;H3BQB4;H3BSG7	V-type proton ATPase subunit d 1	ATP6V0D1	9	9	9	38.5	38.5	38.5	40.329	351	0	31.7304	29.3876	29.3556	29.4537	28.8512	28.8748	28.7828	29.5197	29.4055	29.4397	29.0248	28.8989	28.8511
P38606;B7Z1R5;B7Z2V6;C9JVW8;C9JA17	V-type proton ATPase catalytic subunit A	ATP6V1A	34	34	34	68.2	68.2	68.2	68.303	617	0	34.8058	32.4005	32.5884	32.6225	31.7628	31.8346	31.8308	32.5552	32.6147	32.5386	31.8929	31.8678	31.9916
P21281;B4DFM5;Q59HF3;H0YC04;B4DQI9;Q71UA2;B4DWH7;C9JL73;P15313;E5RGH6;C9J5E3;C9JNS9;H0YC45;H0YAT8	V-type proton ATPase subunit B, brain isoform	ATP6V1B2	17	17	17	53.4	53.4	53.4	56.5	511	0	32.654	30.1261	30.3189	30.2266	29.9474	29.8364	29.8924	30.3202	30.2516	30.1816	29.9611	29.9658	29.9912
P21283	V-type proton ATPase subunit C 1	ATP6V1C1	17	17	6	50.5	50.5	15.7	43.941	382	0	32.3262	29.8418	30.0417	30.082	29.2147	29.5395	29.5338	29.9591	29.996	30.039	29.6574	29.5362	29.6807
G3V2S6;Q9Y5K8;Q9H3H0;H0YJH8;Q8N5Z9;Q6PJ05;G3V2V6;H0YJS0;G3V559;H0YJ55;Q9NW63	V-type proton ATPase subunit D	ATP6V1D;VATD	7	7	7	50.5	50.5	50.5	21.921	192	0	29.2317	27.2079	26.9994	27.2545	26.1391	25.3616	25.9338	27.2516	27.0811	27.0736	25.936	26.123	26.4536
P36543;P36543-3;P36543-2;C9J8H1;Q96A05	V-type proton ATPase subunit E 1	ATP6V1E1	7	7	7	32.3	32.3	32.3	26.145	226	0	31.6869	28.8579	29.4094	29.6222	28.768	28.8412	28.8772	29.3453	29.4092	29.2786	28.8331	28.9183	28.9668
O75348;O95670-2;F2Z307;O95670	V-type proton ATPase subunit G 1	ATP6V1G1	6	6	6	63.6	63.6	63.6	13.757	118	0	31.1208	28.6487	29.0924	29.0947	27.6158	28.2113	27.9098	28.7744	29.1223	29.0639	27.9923	28.24	27.8762
B4E054;Q9UI12-2;Q9UI12;B3KUZ7;G3V126;Q8TF11;E5RK31;E5RJG1;H0YB41;E5RG49;E5RHH0	V-type proton ATPase subunit H	ATP6V1H	8	8	8	26.5	26.5	26.5	52.711	457	0	30.4839	28.1145	28.3667	28.0783	27.4892	27.6484	27.4454	28.3298	28.321	28.0284	27.6356	27.5831	27.6718
V9M9E1;V9M714;V9JTG4;V5JPT0;U3M4F0;T2HIR1;T2HIA7;T1SWT3;R9ZR79;R9Y5H6;Q9B1A3;Q94P44;Q8W8E1;Q85KZ3;Q85KW5;Q7YEE7;Q7YCG7;Q7GXU0;Q6RM58;Q6RLG0;Q5XTF0;Q5S8Z2;Q5S8W6;Q5S8S7;Q4GUF2;Q4GAR3;Q4F675;Q4F196;Q4F0Q1;Q3S937;Q3S924;Q0ZK82;Q0Z7D7;P03928;M1LM67;K9R3Q7;I3Q9B1;H9T6C8;H9T2R7;H9T1M7;H9S1L2;H9RZ55;H9PSV8;H9PBK1;H9LKY3;H6WHT5;H6WHI1;H6TVP0;G9LL05;G9LF90;G5D7T4;G4W1I6;F2WHR5;E7E463;E5E129;E5DY52;E2DFE6;…	ATP synthase protein 8	ATP8;ATPase 8;MT-ATP8	2	2	2	29.4	29.4	29.4	8.0096	68	0.0018853	27.7461	23.893	24.1167	NaN	25.8259	26.0933	25.8452	24.662	24.7008	NaN	25.6049	25.6839	26.3052
Q2NLD0;O75110-2;B4DR18;O75110	Probable phospholipid-transporting ATPase IIA	ATP9A	2	2	2	4.3	4.3	4.3	100.27	891	0	NaN	NaN	NaN	NaN	NaN	NaN	NaN	NaN	NaN	NaN	NaN	NaN	NaN
H0YEW4;Q5TC12-3;I3L1W9;A8MRA7;Q5TC12;I3L448;Q5TC12-2;H0YD21;Q9NTF8;B7Z3U4	ATP synthase mitochondrial F1 complex assembly factor 1	ATPAF1	5	5	5	36.8	36.8	36.8	19.91	174	0	28.1084	25.404	25.5278	26.3076	24.7136	25.119	25.5638	25.7564	25.7697	25.9027	25.2072	25.4909	25.3675
Q8N5M1;C9J2Q2;B7Z3V0;K7ELC1;B4DG98	ATP synthase mitochondrial F1 complex assembly factor 2	ATPAF2	5	5	5	26.6	26.6	26.6	32.772	289	0	28.3779	26.3994	25.6796	25.3951	26.1136	25.776	24.9476	26.1026	25.5286	25.7094	25.8935	26.1655	25.8291
Q13535-3;Q13535;Q13535-2;H0Y8Y6;H0Y9K2;H0Y8R8	Serine/threonine-protein kinase ATR	ATR	15	15	15	8	8	8	297.48	2610	0	29.3246	26.3216	25.8465	26.4684	27.028	27.0436	27.2542	26.6391	26.2691	26.6312	27.1109	27.0742	27.0976
Q8WXE1-5;Q8WXE1-3;Q8WXE1-2;Q8WXE1;F8WE08;C9IZM8	ATR-interacting protein	ATRIP	2	2	2	3.5	3.5	3.5	72.361	664	0.0066046	32.6435	30.2416	30.2109	30.387	29.7318	29.8067	29.8414	30.4364	30.2593	30.387	29.8792	29.8448	29.9643
P46100-3;P46100;A4LAA3;P46100-2;P46100-5;P46100-4;B4DLE1;B4DHH8;B4DLW1;P46100-6;Q5H9A3;B7Z1D8	Transcriptional regulator ATRX	ATRX	15	15	15	10	10	10	269.81	2375	0	29.9981	26.8854	27.5328	27.518	27.0544	27.8514	27.4269	27.2491	27.3863	27.3352	27.5468	27.5735	27.5085
Q9UBB4;Q9UBB4-2;Q7Z524;B1AHE4;Q9NTC6;B1AHE3;H0Y7N2	Ataxin-10	ATXN10	18	18	18	49.3	49.3	49.3	53.488	475	0	33.1843	30.5596	30.6773	30.8619	30.5013	30.4656	30.4891	30.7906	30.8497	30.8102	30.5784	30.3989	30.6075
H0YH87;Q99700-2;V9GY86;Q99700-4;Q99700;Q2M2R5;F8WB06;F8VQP2;Q24JQ7;B3KT59;F8VRK6;F8W0B5;F8VVY6;F8WB05	Ataxin-2	ATXN2	19	19	19	33.3	33.3	33.3	98.004	916	0	32.351	29.1436	29.4982	29.5599	29.8666	29.9666	30.2837	29.4138	29.6011	29.61	29.9478	29.9751	30.3073
Q8WWM7-6;Q8WWM7-8;Q8WWM7-5;Q8WWM7-4;Q8WWM7-9;Q8WWM7-2;Q8WWM7;Q8WWM7-3;H3BUF6;A0A024QZC0;A0A024QZB7;A0A024QZ91;Q8WWM7-7;H3BSK9;H3BUE3;H3BSQ5;H3BRB0	Ataxin-2-like protein	ATXN2L	27	27	27	38.3	38.3	38.3	102.89	968	0	33.5711	30.6058	30.9799	30.8009	30.9682	31.1449	31.3114	30.8406	30.8672	30.9127	31.1363	31.1925	31.3469
D3VVN1;D3VVJ5;D3VVJ4;D3VVJ1;D3VVR7;D3VVI8;D3VVT5;D3VVI9;D3VVG7;D3VVD6;D3VVT6;D3VVG8;D3VVD8;D3VVD7;D3VVB3;D3VVD3;D3VVN0;D3VVL4;D3VVI2;D3VVS1;D3VVN5;D3VVP5;D3VVK7;D3VVS4;D3VVC3;D3VVK9;D3VVI7;G3V526;E9PJN5;D3VVR8;D3VVK4;D3VVM2;D3VVD4;D3VVN3;D3VVD9;D3VVP8;D3VVM6;D3VVL3;D3VVC9;D3VVQ3;D3VVQ8;D3VVQ6;D3VVQ1;D3VVQ0;D3VVH0;D3VVB2;D3VVS2;D3VVQ5;D3VVQ4;D3VVP1;D3VVB1;D3VVB0;D3VVR4;D3VVL2;D3VVL1;D3VVR3;D3VVE3;…		ATXN3	4	4	1	19	19	7.3	39.681	343	0	26.6196	24.0085	24.2389	23.8721	21.2763	24.533	24.5322	24.0636	24.1795	23.9695	23.9675	24.1891	24.311
Q13825;B4DYI6;Q13825-2	Methylglutaconyl-CoA hydratase, mitochondrial	AUH	3	3	3	9.1	9.1	9.1	35.608	339	0	28.4352	26.2208	26.105	26.1418	24.5735	25.8181	25.6968	26.1981	26.0257	26.0789	25.5428	25.8521	25.8428
Q9Y679-2;A8KAQ6;B4E3W1;Q9Y679;Q9Y679-3;Q68CX8	Ancient ubiquitous protein 1	AUP1;DKFZp686P12272	6	6	6	22	22	22	45.786	410	0	30.1446	27.432	27.2326	27.4304	27.7894	27.8102	27.5751	27.3723	27.1881	27.225	27.9961	27.9945	27.7621
O14965;B2R6Z3;Q5QPD4;B4DX16;A3KFJ0;Q5QPD2;A3KFJ1	Aurora kinase A	AURKA	3	3	3	12.4	12.4	12.4	45.809	403	0	28.1297	22.9085	23.4051	23.5485	26.3973	26.7477	25.8709	24.3454	24.5789	24.6422	25.5996	26.5122	26.4871
B2RC06;J3QLN8;Q96GD4-4;Q96GD4-2;Q96GD4;Q96GD4-5;J3QR41;J3KTD6;J3KT86;J3KRJ2;J3KRF8;Q96GD4-3	Aurora kinase B	AURKB	5	5	5	20.6	20.6	20.6	39.279	344	0	27.7796	22.3375	23.0154	22.6763	26.0598	26.0945	26.0258	23.0449	23.4435	23.1859	26.0246	26.0858	26.2149
Q9NQS1	Cell death regulator Aven	AVEN	3	3	3	11	11	11	38.506	362	0	27.9373	24.9697	25.5531	25.6897	25.028	25.2483	25.4777	25.6636	25.3839	25.6714	25.0753	25.2284	25.4954
H7C0I1;Q8NBF6-2;B8ZZW5;A0A024RA79;Q8NBF6;Q8N6Z3	Late secretory pathway protein AVL9 homolog	AVL9	5	5	5	11.8	11.8	11.8	63.292	568	0	28.7282	25.7958	26.4783	26.7264	25.7208	26.0432	25.7764	25.9662	26.2655	26.547	26.1584	26.4502	25.7985
Q9UPN4-3;I3L2J8;Q9UPN4-2;B2RN10;Q9UPN4	5-azacytidine-induced protein 1	AZI1	2	2	2	2.5	2.5	2.5	117.4	1044	0	23.6384	21.8087	23.1619	NaN	NaN	NaN	NaN	NaN	23.2103	NaN	NaN	NaN	NaN
A6XMH5;P61769;F5H6I0;B4E0X1;H0YLF3;A6XND9;A6XMH4	Beta-2-microglobulin;Beta-2-microglobulin form pI 5.3	B2M	2	2	2	34.8	34.8	34.8	10.399	92	0	30.7426	28.2759	28.7694	28.2968	27.9243	27.5702	27.7793	27.9857	28.4357	27.8469	28.5314	28.1707	28.3912
Q96L58;Q499Z2	Beta-1,3-galactosyltransferase 6	B3GALT6	4	4	4	17	17	17	37.137	329	0	24.253	NaN	22.4708	NaN	NaN	23.7574	NaN	NaN	22.8239	NaN	NaN	23.648	NaN
B4DEN5;O43505;B4DGI0;B3KQQ7	N-acetyllactosaminide beta-1,3-N-acetylglucosaminyltransferase	B3GNT1	2	2	2	9.6	9.6	9.6	46.38	408	0	27.2396	23.8548	23.8896	25.2446	25.1203	NaN	25.6189	24.4553	24.3809	24.8837	24.9595	NaN	25.8687
Q9NY97-2;Q9NY97	UDP-GlcNAc:betaGal beta-1,3-N-acetylglucosaminyltransferase 2	B3GNT2	5	5	5	20.4	20.4	20.4	45.484	393	0	27.4682	24.5286	23.5068	25.9583	25.1696	24.7991	24.0548	24.8502	24.829	25.4003	24.9148	25.0847	24.5419
Q9Y2A9;B3KQT5;M0R199	UDP-GlcNAc:betaGal beta-1,3-N-acetylglucosaminyltransferase 3	B3GNT3	4	4	4	12.9	12.9	12.9	42.534	372	0	28.2108	25.5581	26.2349	25.65	25.3331	25.758	24.8684	25.803	25.8838	25.6239	25.5152	25.7727	25.6279
E7ETS9;C9J3R8;O60513;B3KM35;B4DWU8;C9J5S0;C9J4S5;C9JA31	Beta-1,4-galactosyltransferase 4;N-acetyllactosamine synthase;Lactotriaosylceramide beta-1,4-galactosyltransferase	B4GALT4	4	4	4	23.2	23.2	23.2	28.54	246	0	28.9489	26.2558	26.4279	26.393	26.3329	27.2593	23.789	26.5569	26.4239	26.2646	26.5562	27.2866	NaN
Q9UBV7;H0Y9D6;D6RJI5;B3KTP5;D6RDJ8;D6RA33;B3KMT1	Beta-1,4-galactosyltransferase 7;Xylosylprotein 4-beta-galactosyltransferase	B4GALT7	4	4	4	11.9	11.9	11.9	37.405	327	0	28.8442	26.0916	26.3289	26.2475	26.2179	26.4804	26.1559	26.3111	26.2645	26.297	26.362	26.4046	26.4436
Q9NWV8;J3KQS6;M0QX07;M0R0I0;Q9NWV8-3;M0R3F4;Q9NWV8-2;M0QXG9;M0R2A4;M0R2K3;M0R193;M0R2I2;M0QYV1;M0QY17	BRISC and BRCA1-A complex member 1	BABAM1	5	5	5	24	24	24	36.56	329	0	28.2343	25.0345	26.1309	25.9609	24.9108	25.8253	25.6208	25.6744	25.983	26.0368	25.3439	25.6688	25.5212
B4DXE2;O95816;B3KN59;B3KM36;A2A296	BAG family molecular chaperone regulator 2	BAG2	7	7	7	44.4	44.4	44.4	20.189	178	0	29.9766	26.9977	26.7605	26.6566	27.8555	28.0032	27.5098	27.3204	26.9988	27.0371	27.8125	27.8256	27.5959
O95817;Q53GY1;C9JFK9	BAG family molecular chaperone regulator 3	BAG3	4	4	4	11.7	11.7	11.7	61.594	575	0	27.4335	25.3373	25.1588	23.8786	25.2061	24.3926	24.5904	25.0314	25.0251	25.1247	24.9826	24.3893	25.0824
Q9UL15;Q9UL15-2;A8K5J7;G3V274;A8CGI4	BAG family molecular chaperone regulator 5	BAG5	14	14	14	50.1	50.1	50.1	51.199	447	0	30.3016	27.8491	27.9857	28.1833	27.393	27.7407	26.7204	28.0288	27.9882	27.9241	27.4572	27.6375	27.4062
P46379-2;A0A024RCR6;P46379;P46379-3;P46379-5;P46379-4;F6S6P2;X6REW1;H0Y710;X6RCT4;F6WML8;F6VEM6;F6X9W3;F6U341;F6UR09;F6U1F2;F6XTU0;F6RG75;H0Y4L1;F6TC96	Large proline-rich protein BAG6	BAG6	26	26	26	39.3	39.3	39.3	118.69	1126	0	33.1979	30.4389	30.6918	30.7588	30.6087	30.6878	30.4622	30.7128	30.8135	30.6613	30.6596	30.6437	30.7036
Q9UQB8-5;I3L4C2;Q9UQB8-3;Q9UQB8-4;Q9UQB8-6;Q9UQB8-2;Q9UQB8;B4DMV0;F8W878;B3KPV9;B4DQ43;B4DWA1;I3L2M4;I3L327;I3L3C6;I3L3J7;I3L1C8;I3L526;I3L0Y9;I3L125;I3L0M4;I3L3C5;I3L2J6;I3L113;I3L4A3	Brain-specific angiogenesis inhibitor 1-associated protein 2	BAIAP2	24	24	24	56.5	56.5	56.5	57.444	520	0	32.6974	29.7972	29.8612	29.9229	30.4136	30.3269	30.2328	30.1278	30.0287	30.0418	30.3686	30.2897	30.3435
Q9UHR4	Brain-specific angiogenesis inhibitor 1-associated protein 2-like protein 1	BAIAP2L1	11	11	11	33.7	33.7	33.7	56.882	511	0	31.1951	28.7515	28.9295	28.718	28.2691	28.4356	28.4518	28.8858	28.9604	28.7243	28.5666	28.5256	28.466
Q6UXY1-2;Q6UXY1;Q9H661;B0QYF0	Brain-specific angiogenesis inhibitor 1-associated protein 2-like protein 2	BAIAP2L2	3	3	3	10.1	10.1	10.1	57.352	515	0	26.5865	23.9067	23.9336	24.0012	23.2281	24.4788	24.181	23.9145	23.8382	24.2928	NaN	NaN	NaN
Q16611;A8K7S8;B4E0L2;C0H5Y7;Q8NFF3;Q5HCI0;B4DEB4;B3KRK7	Bcl-2 homologous antagonist/killer	BAK1;BAK;DKFZp686D0345	6	6	6	49.8	49.8	49.8	23.408	211	0	29.1121	26.9355	26.7308	27.1534	25.1295	26.3832	25.9981	26.7902	26.3485	26.6702	26.4363	26.2626	26.4025
O75531;B2R4V4;E9PJJ8	Barrier-to-autointegration factor;Barrier-to-autointegration factor, N-terminally processed	BANF1	5	5	5	56.2	56.2	56.2	10.058	89	0	32.6042	29.7293	29.8492	29.8833	30.1443	30.1783	30.2532	29.353	29.2829	29.3165	29.6002	29.5221	29.7026
Q8N9N5-3;B3KM38;Q8N9N5-6;Q8N9N5-2;Q8N9N5-4;Q8N9N5-5;B4DE54;Q8N9N5-7;Q8N9N5;C9JYB6;C9JGM9;C9JF73;C9JTM8;E9PJI6;C9J811;D3DUN6	Protein BANP	BANP	3	3	3	8.1	8.1	8.1	48.403	442	0.00032884	23.6394	NaN	23.6394	NaN	NaN	NaN	NaN	NaN	23.6878	NaN	NaN	NaN	NaN
P80723;P80723-2;U3KQP0	Brain acid soluble protein 1	BASP1	10	10	10	69.2	69.2	69.2	22.693	227	0	32.3807	29.7618	29.698	29.766	29.4251	29.974	30.0641	29.8821	29.7565	29.8187	29.577	29.9885	30.1734
Q07812-8;Q07812;Q07812-2;Q07812-5;Q07812-7;K4JQN1;Q5ZPJ1;Q07812-6;I6LPK7;Q07812-4;H0YA56;Q9UEI8;Q8WXU1	Apoptosis regulator BAX	BAX	8	8	8	58.7	58.7	58.7	19.718	179	0	32.0961	29.376	29.6015	29.6147	29.3891	29.4712	29.5936	29.4175	29.5308	29.4833	29.3694	29.3946	29.593
Q9NRL2-2;D3DS96;Q9NRL2;Q59G54;B3KND8;Q05CW0;Q32ND1	Bromodomain adjacent to zinc finger domain protein 1A	BAZ1A	10	10	10	8.3	8.3	8.3	175.38	1524	0	32.9346	32.8822	26.0887	24.6303	25.9442	26.0645	25.8636	31.6651	28.142	29.9991	30.5316	30.2568	30.7137
Q9UIG0-2;Q9UIG0	Tyrosine-protein kinase BAZ1B	BAZ1B	14	14	14	13.6	13.6	13.6	170.45	1479	0	29.4727	25.657	26.333	25.9501	27.4989	27.4972	27.2856	25.7174	26.582	26.4255	27.4501	27.2163	27.585
J3QK86;J3KPG5;Q9UIF9-2;Q9UIF9-3;F8VU39;Q9UIF9;H0YHL2	Bromodomain adjacent to zinc finger domain protein 2A	BAZ2A	14	14	14	10.8	10.8	10.8	207.81	1873	0	29.6488	25.6906	26.7608	26.9492	26.97	27.6142	27.6276	25.4866	26.8484	26.946	27.2068	28.0299	27.1591
Q9BXH1;B4DQK3;Q9BXH1-2	Bcl-2-binding component 3	BBC3	2	2	2	26.9	26.9	26.9	20.532	193	0	26.2002	NaN	NaN	NaN	25.0055	25.3717	NaN	NaN	NaN	NaN	25.153	25.4098	NaN
Q8WY36-2;Q8WY36;A8K6U2;C9JA69;Q9P043;C9J8D0;D3DN56;Q6ZNU6;Q9H6A7;C9JYU6;C9JZA0;Q9H6G9;Q8WY36-3	HMG box transcription factor BBX	BBX	6	6	6	9.5	9.5	9.5	101.55	911	0	26.6967	23.4151	NaN	21.8666	25.4444	24.1972	24.7829	23.9656	NaN	24.0334	24.7664	24.5672	NaN
P50895;I7L574;I7KDP0;G0TQY6;K7ENU8;A9YWT4;A9LST5;D0AB07;K7ERB7	Basal cell adhesion molecule	BCAM;LU	20	20	20	47.6	47.6	47.6	67.404	628	0	33.2851	30.6698	30.7617	30.9151	30.493	30.7383	30.5855	30.7572	30.7105	30.8174	30.5965	30.7467	30.6268
C9JTE9;A4D0R4;Q9UHQ4;Q9UHQ4-2;C9IYK6;H7C5E2;B7Z2L0;A6NME1;H0Y7N8;C9JGJ9;F8WB99;C9JP06;F8WDG1	B-cell receptor-associated protein 29	BCAP29	6	6	6	25.7	25.7	25.7	26.953	230	0	31.0695	28.3336	28.3926	28.4949	28.7549	28.3981	28.4931	28.6356	28.587	28.595	28.5663	28.4806	28.6057
Q53G72;P51572;P51572-2;Q53HT6;C9JMD7;C9JSP1;C9JQ75;C9J0M4;C9JM14	B-cell receptor-associated protein 31	BCAP31	13	13	13	36.2	36.2	36.2	27.931	246	0	35.0086	32.5948	32.5407	32.4991	32.4108	32.2214	32.2313	32.6614	32.5567	32.4156	32.3558	32.3529	32.2248
P56945-5;Q6P5Z4;P56945-8;P56945;P56945-7;P56945-3;P56945-2;D3DUK1;P56945-6;P56945-4;F5H855;B3KW85;B2RBL9;B3KWE2;Q8NC57;Q96CD4;B3KWS6;H3BN62;H3BVF0;H3BSY4;H3BQJ7;H3BSB2	Breast cancer anti-estrogen resistance protein 1	BCAR1	11	11	11	22.9	22.9	22.9	93.135	868	0	29.2494	27.3147	27.1511	26.7939	25.924	25.7988	26.3206	27.1467	27.0251	26.9609	26.2932	26.1816	26.7015
O75815-3;O75815;B3KP06;O75815-2;B4DWK2;B3KNL6	Breast cancer anti-estrogen resistance protein 3	BCAR3	3	3	3	5.3	5.3	5.3	82.356	734	0	25.9666	NaN	NaN	23.6095	24.4671	NaN	24.8181	NaN	NaN	24.4738	24.3842	NaN	24.6042
O75363;A0AVG7;O75363-2;B4DHY3;G3XAF7;B2RCQ5;H0Y542;H7C1E7;B4DFL4;Q05CL3;B4DFK2;B4E2C4	Breast carcinoma-amplified sequence 1	BCAS1	8	8	8	28.3	28.3	28.3	61.708	584	0	28.4779	25.9353	26.431	26.9754	24.3559	25.4923	24.1478	25.981	26.3507	26.905	25.3383	25.0789	25.1056
O75934;Q53HE3	Pre-mRNA-splicing factor SPF27	BCAS2	11	11	11	66.2	66.2	66.2	26.131	225	0	31.4593	28.4726	28.727	28.9292	28.8905	29.2066	28.9186	28.5722	28.8492	28.8351	29.0262	29.1165	29.1136
O15382;B3KSI3;Q53EW7;M0QXF9;M0QZ10;O15382-2;M0QZP4;M0R2K7	Branched-chain-amino-acid aminotransferase, mitochondrial;Branched-chain-amino-acid aminotransferase	BCAT2	17	17	17	55.6	55.6	55.6	44.287	392	0	32.816	30.4586	29.6686	30.143	30.3067	30.5167	30.1393	30.2813	30.1659	30.2118	30.4177	30.4809	30.3212
Q9P287;B4DUS0;Q9P287-4;Q9P287-3;Q9P287-2;B4E318	BRCA2 and CDKN1A-interacting protein	BCCIP	8	8	8	37.3	37.3	37.3	35.979	314	0	31.1629	28.1845	27.8005	28.4292	28.9064	28.9146	28.8822	28.3501	28.4666	28.2319	28.7874	28.8584	28.9386
Q59EI3;P12694;Q6ZSA3;F5H5P2;B2R8A9;B4DP47;F5GXU9;Q658P7;H0YH31;Q9UMB3	2-oxoisovalerate dehydrogenase subunit alpha, mitochondrial	BCKDHA;DKFZp313C0640	10	10	10	37.2	37.2	37.2	50.399	444	0	31.4378	28.8122	28.744	28.8069	28.9063	28.9197	28.9186	28.8973	28.9929	29.0518	28.8521	28.8176	28.9084
B7ZB80;P21953;B4E2N3;Q5T2J3	2-oxoisovalerate dehydrogenase subunit beta, mitochondrial	BCKDHB	8	8	8	41.9	41.9	41.9	35.507	322	0	31.04	28.6124	28.6985	28.7217	28.204	28.4157	27.9082	28.739	28.6699	28.726	28.4002	28.4579	28.1642
H3BTL2;H3BS02;B4DGN9;O14874-2;O14874-3;O14874;H3BNP3	[3-methyl-2-oxobutanoate dehydrogenase [lipoamide]] kinase, mitochondrial	BCKDK	3	3	3	22.2	22.2	22.2	24.208	216	0	28.7361	26.2797	26.3688	26.6395	25.9071	25.8479	25.6076	26.4348	26.3742	26.5889	25.9526	25.8692	26.0591
O95999;A2TDT2	B-cell lymphoma/leukemia 10	BCL10	3	3	3	22.3	22.3	22.3	26.251	233	0	27.8283	25.8212	25.8307	NaN	25.2794	25.2731	25.1821	25.9116	25.8456	NaN	25.3993	25.4956	25.3507
Q5QP56;Q9H1R6;Q5TE64;Q07817-3;Q07817;Q07817-2;Q5QP59;P10415-2;P10415;A9QXG9	Bcl-2-like protein 1	BCL2L1	7	7	7	66.9	66.9	66.9	20.244	181	0	31.3831	28.8124	29.1534	28.8972	28.4071	28.6202	28.7884	28.8948	28.8473	29.0196	28.7533	28.6977	28.8758
Q9HB09-3;Q9HB09;I6LJZ5;I6LJZ7;M0QZM6;I6LJZ8	Bcl-2-like protein 12	BCL2L12	7	7	7	19.8	19.8	19.8	36.665	333	0	30.8118	27.9956	27.9151	27.8062	28.4349	28.7002	28.2996	27.8274	27.7897	27.8998	28.4782	28.4451	28.4295
Q9BXK5;Q9BXK5-2;B2RB43;B7Z238;E9PDD6;B7Z737;Q9BXK5-4;A8K5Y4;Q86T62;Q8IZP5	Bcl-2-like protein 13	BCL2L13	12	12	10	42.1	42.1	33.2	52.723	485	0	30.9875	28.2391	28.26	28.4981	28.3229	28.7113	28.325	28.4862	28.4268	28.3801	28.5537	28.5353	28.5545
Q1JQ81;O00512;B4DNX8	B-cell CLL/lymphoma 9 protein	BCL9	3	3	3	3.4	3.4	3.4	149.3	1426	0	26.6791	23.5677	23.8711	23.8726	24.3665	23.8102	24.7378	24.0096	24.1667	24.1988	24.0564	24.0955	24.5541
Q86UU0-3;Q86UU0-4;Q86UU0-2;Q86UU0	B-cell CLL/lymphoma 9-like protein	BCL9L	5	5	5	7	7	7	145.9	1395	0	27.4865	22.821	23.7912	24.7906	24.6477	25.5559	25.8737	24.1355	25.0962	25.3011	25.0252	24.9926	25.1039
Q9NYF8-2;Q9NYF8;Q9NYF8-4;Q9NYF8-3;E9PK91;Q6DCA8;E9PK09;E9PQN2;E9PKI6;E9PJA7;B0AZU3;H0YF14;H0YF00;H0YF63;B7Z8J9	Bcl-2-associated transcription factor 1	BCLAF1	16	15	15	21.9	20.7	20.7	105.95	918	0	33.4492	30.4879	30.7385	30.9998	30.8252	31.1191	30.9323	30.8374	30.7401	30.7532	31.0806	31.1515	31.0728
Q5H9F3-2;Q5H9F3;Q5H9F3-3;Q9HAM3;Q86YA6	BCL-6 corepressor-like protein 1	BCORL1	2	2	2	1.6	1.6	1.6	166.96	1581	0.00032232	27.4292	24.7535	NaN	25.3286	24.9802	24.7564	25.5422	25.028	NaN	25.345	25.3793	24.0065	25.7427
A9UF07;A9UF02;P00519;P00519-2;Q59FK4;Q59F19;Q3B837;Q3B836;B4DH91;Q13915;Q13848;Q14020;B0ZRR1;C0LYZ4;F1JU33;A2RQD4;K4LBP8;K4L955;A2RQD5;A0A023PX70;A2RQD7;P42684-4;P42684-10;P42684-2;P42684-3	Tyrosine-protein kinase ABL1	BCR/ABL fusion;ABL1	8	8	0	5.9	5.9	0	196.57	1790	0	30.1337	28.0512	28.1008	28.2287	25.5619	26.6248	27.1061	27.9195	28.1232	28.1271	26.7984	26.9257	27.3015
P11274-2;P11274;A0A024R1B9;Q12844;Q12843;H0Y554;E7E8T7;Q6QME9;A9UEZ7;A9UEZ5;Q6QJE6;Q6QJE5;Q13746;A9UF08;A9UEZ4;A9UEZ9;A9UF04;A9UF03;A9UF01;A9UF05;A9UF06;A9UEZ8;A9UF00;B0ZRR0;J7M5B9;Q6QJE4;A9YD18;J7M832	Breakpoint cluster region protein	BCR;BCR-ABL1	8	5	0	9.9	7.1	0	137.73	1227	0	28.8694	26.4786	27.0757	26.7543	25.2729	25.9181	25.191	26.824	26.8576	26.8995	25.4799	25.9368	25.3099
Q9Y276;Q53EX1;A8JZZ8;C9J1S9;H7C492;C9J8G3;Q53RT4;H7BZF6	Mitochondrial chaperone BCS1	BCS1L	4	4	4	16.9	16.9	16.9	47.534	419	0	29.0884	26.4389	26.0634	26.4778	26.9963	26.1933	26.6546	26.5458	26.3986	26.1617	26.5357	26.6146	26.2171
E9PCG9;Q02338;A1E284;H7C2W1;C9K0G7;C9JM78;C9JQ90	D-beta-hydroxybutyrate dehydrogenase, mitochondrial	BDH1	4	4	4	20.7	20.7	20.7	29.012	256	0	25.7834	NaN	23.9148	24.0384	22.2578	23.1534	23.3051	NaN	23.2855	23.7905	23.0696	23.8558	NaN
Q53F78;Q14457;E7EV84;B4DQ36;W0FFG4;B4DS82;K7ELY9;K7EN35;K7EQQ7;K7ER46;K7ESG3	Beclin-1	BECN1	6	6	6	19.8	19.8	19.8	51.949	450	0	28.6469	25.062	25.8602	25.5147	26.2655	26.6298	26.4538	25.6987	25.9107	25.4751	26.0803	25.9866	26.3339
O15155;H7C1N3;Q96EA0;C9JTT8;Q68DU7	BET1 homolog	BET1;DKFZp781C0425	2	2	2	24.6	24.6	24.6	13.289	118	0	29.0471	26.1188	25.4715	25.6986	26.9249	27.029	26.7958	26.419	25.6253	25.8041	27.0415	26.9579	26.9088
Q9H694;Q9H694-2;A6NGY7	Protein bicaudal C homolog 1	BICC1	8	8	1	11.7	11.7	1.4	104.84	974	0	29.5728	27.3256	27.5565	27.8057	25.9949	25.8057	26.1177	27.521	27.4453	27.667	26.164	26.3359	25.7196
A8MVZ6;Q96G01-4;Q96G01-3;Q96G01	Protein bicaudal D homolog 1	BICD1	5	3	3	8.7	6.3	6.3	94.885	827	0	28.3667	25.6383	25.9613	25.7675	25.713	25.9579	25.6113	25.9158	26.0327	25.8574	25.8478	25.7352	25.8174
Q8TD16;Q8TD16-2;U3KQF7	Protein bicaudal D homolog 2	BICD2	15	15	13	24.6	24.6	22.2	93.532	824	0	30.0368	27.7757	27.6602	27.366	27.099	27.409	27.2947	27.6789	27.7297	27.5087	27.239	27.4417	27.63
P55957;P55957-2;B3KT21;B1PL87;P55957-4;B2ZP78;P55957-3	BH3-interacting domain death agonist;BH3-interacting domain death agonist p15;BH3-interacting domain death agonist p13;BH3-interacting domain death agonist p11	BID	7	7	7	55.4	55.4	55.4	21.994	195	0	31.2794	28.5934	28.8899	28.7401	28.5245	28.5006	28.8675	28.8298	28.8836	28.7945	28.7084	28.6726	28.8165
B7Z6Y2;O00499-9;O00499-10;O00499-7;O00499-8;O00499-4;O00499-6;O00499-11;O00499-3;O00499-2;O00499-5;O00499;Q9BTH3;B7Z2Z2;Q8WWH9;Q8NFL3;S4R418;Q9UBW5-2;F5H0W4;B7Z6F3;Q9UBW5;B2RAR0;P49418-2;F5H533;P49418;A8K5Y2	Myc box-dependent-interacting protein 1	BIN1	12	12	12	51.2	51.2	51.2	43.165	385	0	31.8035	29.3833	29.2462	29.8772	28.6857	28.8027	28.9675	29.4811	29.5389	29.4981	29.0706	29.0556	29.0084
Q13490-2;E9PMH5;Q13490;B2R8N8;E9PI77;H0YDY3;Q8IZZ0	Baculoviral IAP repeat-containing protein 2	BIRC2	2	2	2	4.6	4.6	4.6	64.097	569	0.00032295	25.4581	NaN	23.0163	NaN	25.1647	NaN	NaN	NaN	23.0648	NaN	NaN	NaN	NaN
Q9NR09;Q9H8B7;Q9H8D8;REV__Q96C03;REV__Q96C03-3;REV__Q9H8D8	Baculoviral IAP repeat-containing protein 6	BIRC6	22	22	21	7.8	7.8	7.7	530.25	4857	0	30.5476	28.4748	27.9835	28.3991	27.113	28.0796	27.1422	28.381	28.1886	28.0233	27.8416	27.8658	27.9278
Q13867;K7ESE8;E7EMN3;J3KSD8;K7ES02;B4DXF3;J3KS79;K7ENH5	Bleomycin hydrolase	BLMH	10	10	10	34.5	34.5	34.5	52.562	455	0	31.6465	29.2752	29.187	29.261	28.7366	28.9866	28.8334	29.4865	29.2393	29.2102	29.04	29.0762	28.7657
Q9UL45;H3BST1;H3BPR6;Q9UL45-2;H3BU57;H3BN13;B3KY40;B2RDK7	Biogenesis of lysosome-related organelles complex 1 subunit 6	BLOC1S6	2	2	2	24.4	24.4	24.4	19.743	172	0	26.9217	24.6197	24.5167	23.1051	24.4353	24.9681	23.6119	24.6852	24.4122	23.639	24.4607	24.8608	24.2687
P53004;C9J1E1	Biliverdin reductase A	BLVRA	9	9	9	36.1	36.1	36.1	33.428	296	0	31.4112	29.2567	29.1828	29.0469	28.3885	28.4455	28.3124	29.2792	29.2079	29.1149	28.4903	28.4309	28.3649
P30043;M0R192;M0QZL1	Flavin reductase (NADPH)	BLVRB	8	8	8	60.2	60.2	60.2	22.119	206	0	32.4343	30.1169	29.9927	29.6148	29.6029	29.7788	29.915	30.0221	29.9822	29.9296	29.9368	29.6425	29.9427
Q14692;B4DGU7	Ribosome biogenesis protein BMS1 homolog	BMS1	24	24	24	29.3	29.3	29.3	145.81	1282	0	31.8325	28.6104	28.8523	28.8313	29.4231	29.9331	29.3977	28.833	28.8852	28.8451	29.6365	29.796	29.5975
Q12981-2;Q12981;Q12981-3;Q12981-1	Vesicle transport protein SEC20	BNIP1	3	3	3	20.6	20.6	20.6	22.352	194	0	28.0985	25.6356	26.0502	26.631	24.0808	24.7707	23.8854	25.595	25.7116	25.7629	25.3026	25.883	25.0827
Q8NFC6;B4DNZ8;H0Y9Y2	Biorientation of chromosomes in cell division protein 1-like 1	BOD1L1	19	19	19	8.6	8.6	8.6	330.46	3051	0	29.8179	25.8349	25.7855	26.9566	27.7803	27.8615	27.7396	26.6799	26.4849	27.3987	27.5134	27.687	27.6686
Q9H3K6;Q9H3K6-2;H3BV85;H3BTW0;H3BVE0	BolA-like protein 2	BOLA2	5	5	5	69.8	69.8	69.8	10.116	86	0	32.0987	28.9096	29.4694	29.4318	29.6729	29.7055	29.7388	29.3327	29.5269	29.3589	29.8269	29.6705	29.8076
Q14137;A8K3R2;Q96Q25;B2RDN4;B4DEN9;Q4G0D9;Q6DKJ9;E9PIF8;E9PRN9	Ribosome biogenesis protein BOP1	BOP1;KM-PA-2	23	23	23	52	52	52	83.629	746	0	32.7816	29.7281	29.9414	29.9389	30.4442	30.5112	30.4257	29.8295	29.8969	29.8616	30.4088	30.4554	30.4404
Q86WA6-2;Q86WA6;Q49AI2;B4DML3	Valacyclovir hydrolase	BPHL	5	5	5	36.5	36.5	36.5	31.106	274	0	29.0859	26.4838	26.3852	26.9808	26.9419	26.4243	25.1374	26.6041	26.6224	26.8509	26.6471	26.6054	26.1097
O95861;O95861-2;A6NF51;O95861-3;O95861-4;B7Z9J7;F8VVW8;F8VRY7;F8VZG4;F8W1J0	3(2),5-bisphosphate nucleotidase 1	BPNT1	11	11	11	52.6	52.6	52.6	33.392	308	0	30.5738	28.3395	28.3021	27.8718	27.7633	27.7901	27.7266	28.13	28.0139	28.3581	27.8706	27.6782	28.0179
F5GXF5;E7ETD6;Q12830-4;Q12830-2;Q12830;B4DDK2;B4DM40;J3QQK4	Nucleosome-remodeling factor subunit BPTF	BPTF	7	7	7	4.7	4.7	4.7	271.53	2457	0	27.8076	24.2934	NaN	25.3567	25.524	26.0215	25.7137	25.0192	NaN	25.5648	25.5571	25.9256	25.661
P15056;H7C5K3	Serine/threonine-protein kinase B-raf	BRAF	2	2	2	2.5	2.5	2.5	84.436	766	0.0099068	27.3261	NaN	26.506	NaN	NaN	NaN	26.1206	NaN	26.5544	NaN	NaN	NaN	26.2435
J3KNN7;Q7Z569;A8K2W4;Q59H81;B4DRM1	BRCA1-associated protein	BRAP	3	3	3	9.1	9.1	9.1	64.279	562	0	26.7647	NaN	24.7627	NaN	23.35	25.3735	24.904	NaN	NaN	NaN	24.4324	25.0119	NaN
Q6PJG6;Q6PJG6-2;Q6PJG6-3;F8WDN5	BRCA1-associated ATM activator 1	BRAT1	11	11	11	20.7	20.7	20.7	88.118	821	0	28.3657	25.6447	25.6731	23.0759	26.1964	26.3447	26.0391	25.922	25.9577	25.015	26.3669	25.9815	25.7523
P46736-2;P46736-3;P46736;P46736-4;D3DWY6;H9KVA9;X6RJS7;P46736-5	Lys-63-specific deubiquitinase BRCC36	BRCC3	9	9	9	39.5	39.5	39.5	33.149	291	0	30.4155	27.4859	28.1588	28.029	27.8701	27.5614	27.7594	27.875	27.925	27.8232	27.7434	27.5043	27.9531
J3KQ61;F5H6M9;B4DZ41;B4E3L9;O95696;Q86X06;O95696-2;Q59G93;J3KNX6;B7Z926	Bromodomain-containing protein 1	BRD1	3	3	1	5.5	5.5	2.4	57.893	509	0	27.0995	24.2501	NaN	23.1626	25.3214	25.0015	25.2149	24.6759	NaN	24.8787	25.2713	24.762	24.7875
P25440;H0Y6K2;P25440-2;P25440-4;P25440-3;U3KQA6;H0Y799;E9PIQ3;E9PKQ9	Bromodomain-containing protein 2	BRD2	6	6	6	13.6	13.6	13.6	88.06	801	0	28.2935	24.6432	25.2058	24.956	26.237	26.0177	26.3328	25.166	25.3458	24.971	26.043	26.197	26.4661
Q15059-2;Q15059;B4DS09;A9J571	Bromodomain-containing protein 3	BRD3	5	4	4	17.6	15.3	15.3	60.941	556	0	28.496	25.576	25.531	25.706	26.2148	26.1619	26.1088	25.5167	25.6334	25.7245	26.56	26.2306	26.0834
O60885-2;O60885-3;O60885;Q6PIS5;Q6NXE4;Q05BM2;Q5BJ26;M0QZD9;M0R0H4;M0QYW0	Bromodomain-containing protein 4	BRD4	5	5	4	7.6	7.6	5.8	80.462	722	0	29.3122	26.3776	26.9094	25.6678	26.9198	27.1472	26.8912	26.4383	26.6767	26.2082	26.6497	27.069	27.0111
A0A024R6Q8;Q9NPI1;Q9NPI1-2;I3L4V5;I3L0Y7	Bromodomain-containing protein 7	BRD7	3	3	3	7.9	7.9	7.9	57.464	508	0	25.8973	NaN	NaN	NaN	22.7675	23.9346	25.2289	NaN	NaN	NaN	23.8997	24.4285	24.7877
Q9NXR7;Q9NXR7-4;Q9NXR7-3;Q9NXR7-1;F8W733;Q6ZWH1;C9J2G0;A2NFR5	BRCA1-A complex subunit BRE	BRE	8	8	8	32.1	32.1	32.1	43.551	383	0	30.6199	28.0501	28.0446	28.1993	27.9203	28.0019	27.9774	28.1881	28.1786	28.3681	27.9953	27.9132	28.0675
Q8WY22	BRI3-binding protein	BRI3BP	2	2	2	14.3	14.3	14.3	27.835	251	0	31.0601	27.8574	28.024	28.2913	28.7074	28.8233	28.8412	28.0089	28.098	28.3057	28.8019	28.8414	28.9432
Q8TDN6;A0JLQ5;B4E0B8;Q9NUW4	Ribosome biogenesis protein BRX1 homolog	BRIX1;BXDC2	16	16	16	54.7	54.7	54.7	41.401	353	0	33.4771	30.2783	30.6817	30.6415	31.2758	31.18	31.0507	30.6194	30.77	30.6812	31.2456	31.2239	31.1307
Q5VW32;F5GXQ0;B7Z953;B7Z9G5;B7Z1V1;Q5VW33	BRO1 domain-containing protein BROX	BROX;C1orf58	4	4	4	12.4	12.4	12.4	46.476	411	0	29.6176	27.2601	27.36	27.0486	26.7821	26.9203	26.7068	27.4633	27.3148	27.1814	26.8984	26.8328	26.9495
E9PS77;C9JB13;Q9NW68-2;Q9NW68;Q9NW68-7;Q9NW68-3;Q9NW68-5;E9PQA7;Q9NW68-9;Q9NW68-4;B4DM89;Q9NW68-8;B7ZA57	BSD domain-containing protein 1	BSDC1	2	2	2	21.8	21.8	21.8	17.397	156	0	27.688	23.7465	25.4341	25.7226	24.9384	25.663	23.947	24.7127	25.2701	24.8031	25.1421	25.5248	24.8413
B4DY23;P35613-2;P35613;P35613-4;B4DNE1;I3L192;A8MZ77	Basigin	BSG	9	9	2	49.6	49.6	17.2	28.432	262	0	33.6811	30.8855	31.1191	31.294	30.9827	31.1738	31.0864	31.0337	31.1112	31.1124	31.0811	31.166	31.1865
Q5W0U4;Q5W0U4-2	B box and SPRY domain-containing protein	BSPRY	4	4	4	14.7	14.7	14.7	44.381	402	0	27.8625	25.0693	25.6481	25.8215	25.1219	25.1802	24.4177	25.2116	25.4207	25.4317	25.447	25.4692	25.1264
Q10589-2;Q10589;B4E0Z6	Bone marrow stromal antigen 2	BST2	5	5	5	20.2	20.2	20.2	18.394	168	0	32.286	30.1258	30.2103	30.1295	29.0608	29.2294	28.7741	30.0158	30.0762	30.2897	29.384	29.3999	29.0577
O14981;Q05C17;Q6PI32;B4E0W6;Q8N6J1;Q59HB6	TATA-binding protein-associated factor 172	BTAF1	8	8	8	5.9	5.9	5.9	206.89	1849	0	28.6505	25.5197	25.5757	25.6429	26.2039	26.6651	26.3773	25.951	25.9051	25.7647	26.462	26.4201	26.2893
P20290-2;D6RDG3;H0Y9Y1	Transcription factor BTF3	BTF3	7	7	1	67.3	67.3	6.2	17.699	162	0	32.9915	30.496	30.4052	30.5443	30.4995	30.1701	30.2882	30.5255	30.6445	30.4344	30.3916	30.246	30.4327
Q6PJ77;Q96K17;E9PL10;Q96K17-2	Transcription factor BTF3 homolog 4	BTF3L4	7	7	7	69.3	69.3	69.3	16.47	153	0	31.6021	28.9722	29.144	29.06	28.8283	28.9617	29.1132	29.054	29.0499	29.0589	28.9918	28.911	29.1692
Q7KYR7-6;Q7KYR7-4;Q7KYR7-5;Q7KYR7;Q7KYR7-1;C9JNC3;C9JAJ6;H7BYC3;C9IY66;Q8WVV5-3;Q8WVV5-2;Q8WVV5	Butyrophilin subfamily 2 member A1;Butyrophilin subfamily 2 member A2	BTN2A1;BTN2A2	2	2	2	8.5	8.5	8.5	37.24	330	0	25.8925	NaN	23.3155	NaN	NaN	25.1688	23.7527	NaN	23.9043	NaN	NaN	24.6773	24.416
Q6UXE8;D6RIR7;Q6UX41-4;Q6UX41-7;Q6UX41-6;Q6UX41;Q6UXE8-2	Butyrophilin-like protein 3;Butyrophilin-like protein 8	BTNL3;BTNL8	3	3	3	6.7	6.7	6.7	52.25	466	0.0036782	28.2767	25.8351	25.9936	26.2268	25.2395	25.5303	24.9277	25.8114	25.6051	25.8694	25.2984	25.6154	26.2648
O60566;O60566-3;O60566-2	Mitotic checkpoint serine/threonine-protein kinase BUB1 beta	BUB1B	3	3	3	3.9	3.9	3.9	119.54	1050	0.006879	26.3	22.8954	23.5914	23.944	22.8837	23.9539	24.3945	23.4021	23.9584	24.1104	23.654	23.6425	23.8966
J3QT28;O43684-2;O43684;B4DDM6;J3QSX4	Mitotic checkpoint protein BUB3	BUB3	11	11	11	65.1	65.1	65.1	31.703	278	0	33.2288	30.2218	30.3297	30.4705	30.8252	30.9954	30.8485	30.4807	30.4154	30.4566	30.9586	30.942	30.9191
P41223;B7Z4S9;C9JNV2;C9JCD9;F8WCN7	Protein BUD31 homolog	BUD31	8	8	8	53.5	53.5	53.5	17	144	0	30.586	27.871	27.8207	27.2243	28.1611	28.4441	28.1942	27.8017	27.957	27.837	28.2517	28.3776	28.1213
Q13895;F8WBL2;H7BY94	Bystin	BYSL	14	14	14	45.1	45.1	45.1	49.601	437	0	31.8556	28.7886	28.7712	28.7952	29.1556	29.831	29.816	28.8933	28.8854	28.8128	29.68	29.7266	29.7896
Q7L1Q6;Q7L1Q6-4;Q53FN7;Q7L1Q6-3;Q7L1Q6-2;D3DN77;C9IZ80;B3KU41;C9JFN4;C9J188;C9JWF5;H0Y503;C9JV57;Q3LIC9	Basic leucine zipper and W2 domain-containing protein 1	BZW1;hCG_2022736	20	20	19	52.5	52.5	50.8	48.043	419	0	35.0265	32.3468	32.8005	32.4962	32.2812	32.1311	32.4998	32.6415	32.5379	32.5264	32.4922	32.4188	32.5535
E7ETZ4;Q9Y6E2;B3KM68;B7Z4K8;B5MCH7;B5MCE7;Q75MG1;E7EMS9;E9PFD4;C9JF98;F8WDX8;Q05D83;Q96JW5;B7Z6N5	Basic leucine zipper and W2 domain-containing protein 2	BZW2	14	13	13	39	37.3	37.3	46.913	408	0	32.7124	29.9001	30.2311	30.1203	29.992	30.1557	30.324	30.0393	29.9882	29.9415	30.0723	30.1426	30.1651
Q7Z3E2;F6VCB7;B3KQ62;H0Y7V5;Q496Y1;A0PJB6;Q3B7W4	Uncharacterized protein C10orf118	C10orf118	4	4	4	6.5	6.5	6.5	103.69	898	0	27.3598	25.5865	25.6559	24.8093	23.3553	23.938	23.6072	25.519	25.5594	24.8632	23.9922	24.3077	24.1437
D3DRR9;Q86WR7;Q86WR7-2	Proline and serine-rich protein 2	C10orf47;PROSER2	2	2	2	12.1	12.1	12.1	24.792	239	0	24.6982	NaN	NaN	23.2801	NaN	NaN	24.0221	NaN	NaN	23.2801	NaN	NaN	24.145
Q9H8K7;B4DUS8	Uncharacterized protein C10orf88	C10orf88	3	3	3	8.5	8.5	8.5	49.248	445	0	26.1311	24.1245	23.6017	22.8848	24.0247	22.7252	23.3549	24.1905	23.7445	23.6003	23.5085	23.1532	23.56
L0R588;E9PLD3;E9PRG8		C11orf48	2	2	2	13.2	13.2	13.2	18.396	159	0.00032494	28.2817	25.9019	25.0325	24.8609	25.8188	26.5299	25.3489	25.5592	25.6774	25.4574	25.7455	26.1314	26.0684
Q9H0W9;A8K718;E9PQS1;Q9H0W9-2;E9PPB5;E9PJU8;Q9H0W9-4;Q9H0W9-3;E9PIP1;E9PR95;E9PSC3;E9PLC5;E9PLB3	Ester hydrolase C11orf54	C11orf54	7	7	7	38.1	38.1	38.1	35.117	315	0	29.7138	26.8831	27.5934	27.6576	26.804	26.6671	26.8236	27.3265	27.3411	27.147	27.1175	27.0151	27.2315
E9PM92;O00193;E9PQA1;E9PRZ9;E3W975	Small acidic protein	C11orf58;SMAP	2	2	2	25	25	25	17.506	156	0	28.74	25.5197	26.1762	25.8234	26.4091	26.3676	26.4127	25.5098	26.0307	26.1558	26.3623	26.2404	26.8516
Q9H3H3;Q9H3H3-2;Q9H3H3-3	UPF0696 protein C11orf68	C11orf68	8	8	8	45.4	45.4	45.4	27.354	251	0	30.1131	27.0751	27.966	27.1743	27.4332	27.6902	27.6353	27.2605	27.6282	27.3432	27.6726	27.5976	27.6889
Q53FT3;E9PJB2;E9PPG8	Protein Hikeshi	C11orf73	2	2	2	11.2	11.2	11.2	21.627	197	0.00032954	28.9051	26.4184	26.5728	26.3293	26.0954	26.0789	26.3626	NaN	NaN	26.3293	NaN	NaN	NaN
Q86UA3;Q9HB07;Q8WYI2;Q96CT6;F8VR84;F8VQQ3;B4DE37;H3BPH3	UPF0160 protein MYG1, mitochondrial	C12orf10;MST024	14	14	14	51.6	51.6	51.6	42.508	376	0	31.8228	29.0067	29.2445	29.3763	29.2381	29.1958	29.3373	29.3159	29.2443	29.2688	29.3852	29.3	29.3626
Q8WUH6;B3KMF8	UPF0444 transmembrane protein C12orf23	C12orf23	3	3	3	40.5	40.5	40.5	11.748	116	0	28.7818	26.478	26.7421	26.5958	24.5918	25.4945	26.2856	26.7203	26.7135	26.7375	25.2847	25.5065	26.0418
H0YGK4;F6TFQ5;E7ENF1;Q96C57;F5H7W8;F5H3K2;B4DRA4;G5EA44;F5H8B7;B4DWJ9;H0YF83	Uncharacterized protein C12orf43	C12orf43	6	6	6	47.2	47.2	47.2	23.218	216	0	28.7821	26.0292	25.872	26.1036	26.3825	26.5688	26.1133	25.9941	26.08	26.3426	26.3234	26.4147	26.5141
F8VQD9;Q9BSB4;H3BMZ4;F8VVA0	Autophagy-related protein 101	C12orf44;ATG101	2	2	2	14.2	14.2	14.2	21.926	190	0	26.196	23.2042	24.5257	23.48	23.0395	23.5502	23.3177	23.6751	23.7726	23.7561	23.4631	23.8643	23.5818
Q86TW5;Q9UKR5	Probable ergosterol biosynthetic protein 28	C14orf1	4	4	4	30.2	30.2	30.2	15.75	139	0	30.8088	28.6746	28.7674	28.8138	27.9439	25.9388	27.5835	28.9102	28.8322	28.3342	28.3736	24.9044	28.188
Q9BXV9	Uncharacterized protein C14orf142	C14orf142	2	2	2	34	34	34	10.859	100	0.0033799	24.0621	NaN	22.3789	NaN	NaN	NaN	23.5238	NaN	NaN	NaN	NaN	NaN	23.6468
Q9Y224;Q5RLJ0;G3V4C6;H0YJB9;G3V4E7	UPF0568 protein C14orf166	C14orf166	13	13	13	63.9	63.9	63.9	28.068	244	0	33.4093	30.6317	31.0049	30.7664	30.8017	30.8896	30.8246	30.9372	30.8998	30.8711	30.8863	30.9677	30.784
A0PJD3;Q6PJG2;H7C1L3;Q8NF55	ELM2 and SANT domain-containing protein 1	C14orf43;ELMSAN1	7	7	7	13.8	13.8	13.8	112.69	1025	0	29.0214	26.5663	26.5849	26.2297	26.3537	26.506	26.3428	26.5941	25.9524	26.3893	26.7453	26.403	26.7398
Q6ZUT6;Q6ZUT6-4;Q6ZUT6-2;H0YM82;Q6ZUT6-3;H0YK65	Uncharacterized protein C15orf52	C15orf52	7	7	7	20.4	20.4	20.4	57.324	534	0	29.168	26.5904	26.8824	26.8297	26.1551	26.4575	26.4594	26.7893	26.8033	27.0957	26.1399	26.3774	26.6195
Q96S19-3;Q96S19-5;Q96S19;H3BS73;H3BRT2;Q96S19-2;H3BQ55;H3BNT3;H3BNB2;H3BMF3;Q96S19-6;Q96S19-4	UPF0585 protein C16orf13	C16orf13	2	2	2	25.2	25.2	25.2	11.975	107	0	28.5835	26.267	26.5626	24.5257	26.0506	25.9285	25.951	26.2332	26.4149	26.2196	25.9745	25.7816	25.7647
H3BR29;H3BSM7;Q96GQ5;B4E381;B4DJP2;Q96GQ5-2;I3L2V0;B4DKB6	UPF0420 protein C16orf58	C16orf58	8	8	8	24.8	24.8	24.8	46.342	423	0	30.7509	28.1097	27.8289	28.3086	28.1767	28.4281	28.0704	28.1497	28.0161	28.2062	28.2058	28.4554	28.0793
Q7Z3J2;E7EWW0;G5E9I3;B3KT69;F5H7K1;Q7Z3J2-2;C9J7I2;H3BV68;H3BVG8;H3BTI5;H3BNX2;F6S1J4;B4DH18;H3BRV8;I3L1U5;H3BUS7	UPF0505 protein C16orf62	C16orf62	22	22	22	30.2	30.2	30.2	109.56	963	0	31.121	28.8235	28.8481	28.8415	28.3499	28.133	27.952	28.8831	28.8275	28.6128	28.4564	28.4258	28.4639
Q9BSU1;Q9BSU1-2;H3BSG0	UPF0183 protein C16orf70	C16orf70	2	2	2	9.7	9.7	9.7	47.524	422	0	24.0772	23.6898	21.9912	NaN	NaN	NaN	NaN	23.8846	NaN	NaN	NaN	NaN	NaN
Q9Y6A4;B4DN94;H3BPA3	UPF0468 protein C16orf80	C16orf80	5	5	5	32.6	32.6	32.6	22.774	193	0	30.1036	27.3371	27.5707	27.6075	27.6077	27.602	27.3588	27.604	27.6862	27.652	27.6389	27.6917	27.3508
F8W038;Q8IXM2;Q8IXM2-3;H0YIS7;Q8IXM2-2;F8W1H0	Chromatin complexes subunit BAP18	C17orf49;BAP18;RNASEK-C17orf49	4	4	4	39.5	39.5	39.5	16.29	157	0	29.2601	23.6603	25.6547	25.0781	27.2469	27.3759	27.632	25.8577	25.431	25.0721	27.4049	27.3012	27.5937
Q96GS4	Uncharacterized protein C17orf59	C17orf59	2	2	2	9.5	9.5	9.5	37.226	357	0	25.2294	NaN	NaN	24.9821	NaN	NaN	22.5631	NaN	NaN	24.9821	NaN	NaN	NaN
Q9HAS0;J9JIC5;Q8NI83;J3KRR1;K7EII1;K7ERX0;K7EIQ2;J3QKQ1;J3KT97	Protein Njmu-R1	C17orf75;OK/SW-cl.19	12	12	12	39.6	39.6	39.6	44.621	396	0	30.6345	27.6089	27.9667	28.0487	28.2306	28.3464	27.9867	28.0054	28.1327	28.1162	28.13	28.3015	28.0601
Q53F19;K7ELP6;L0R6D6;Q53F19-2	Uncharacterized protein C17orf85	C17orf85	2	2	2	5.2	5.2	5.2	70.592	620	0	26.7851	22.9576	23.8533	24.4291	24.679	24.1993	24.4937	23.6514	24.0261	24.2898	24.4886	24.1939	24.8063
L7N2F3;Q32NC0-2;Q32NC0;Q8TBS0;K7EM84	UPF0711 protein C18orf21	C18orf21	2	2	2	20	20	20	12.069	110	0	27.8554	24.8635	25.3133	24.6971	25.2301	25.6923	25.5705	25.1502	25.1914	24.416	25.4025	25.7302	25.6055
Q96B23-2;K7EQH1	Uncharacterized protein C18orf25	C18orf25	6	6	1	29.5	29.5	5.6	36.977	342	0	30.0458	25.7552	26.2285	26.04	27.9707	28.3974	28.0992	25.8677	26.0451	26.1238	28.1814	28.319	28.3399
K7ENL9;B7Z3Q1;Q96DM3;B7Z201;B7Z2Y1;K7EIS6;K7EL80;K7EQJ3;K7EQ65;K7EKN1	Uncharacterized protein C18orf8	C18orf8	7	7	7	16.1	16.1	16.1	69.389	609	0	31.1421	27.4918	28.1125	28.3174	29.0192	28.6318	29.1514	27.8203	27.7223	27.9976	27.9866	27.8997	27.8568
Q969H8;M0QYN0;M0QXF7	UPF0556 protein C19orf10	C19orf10	3	3	3	23.7	23.7	23.7	18.795	173	0	31.693	29.1434	29.2789	29.009	29.2649	28.7769	29.1165	29.2621	29.3223	29.33	29.0213	29.0958	29.1477
Q9BQ61;B2RE11;K7ELS0;K7ERU7;K7EN60	Uncharacterized protein C19orf43	C19orf43	5	5	5	27.8	27.8	27.8	18.419	176	0	29.9217	26.6863	27.699	26.3897	27.2684	27.7309	27.7048	26.6839	27.4468	26.7272	27.7292	27.602	27.9246
Q9BSF4;K7ENF5	Uncharacterized protein C19orf52	C19orf52	4	4	4	31.2	31.2	31.2	29.233	260	0	29.4013	26.7837	26.8085	26.9204	26.7909	27.0548	26.478	26.9477	26.8553	26.9514	26.888	26.9616	26.824
Q9NUL5-3;Q9NUL5-2;Q9NUL5-4;Q9NUL5;K7EML3	UPF0515 protein C19orf66	C19orf66	2	2	2	17.8	17.8	17.8	18.87	163	0	26.9646	24.6227	24.7651	25.141	23.9786	22.8877	23.8698	24.7858	24.8479	25.1718	23.8549	23.5219	23.8269
Q9NSG2-3;Q9NSG2-2;B4DGF2;Q9NSG2;B3KXC4	Uncharacterized protein C1orf112	C1orf112	2	2	2	5.8	5.8	5.8	59.697	530	0	26.1457	23.1514	NaN	NaN	24.3308	24.4925	24.2692	24.0404	NaN	NaN	24.3575	24.341	24.2741
Q8NAX2	Uncharacterized protein C1orf172	C1orf172	2	2	2	9.3	9.3	9.3	43.641	398	0	27.3082	24.7356	24.0411	25.552	25.1026	24.2662	23.8934	24.5045	24.7451	25.188	24.8257	24.8384	24.6719
Q07021;A8K651;I3L3Q7;I3L3B0	Complement component 1 Q subcomponent-binding protein, mitochondrial	C1QBP	8	8	8	50	50	50	31.362	282	0	33.2206	30.2276	30.5019	30.492	30.7271	30.9246	30.8277	30.4338	30.4954	30.5144	30.792	30.9769	30.8518
Q9BUV8-4;Q9BUV8-3;Q9BUV8-2;Q9BUV8;Q9BUV8-5	Uncharacterized protein C20orf24	C20orf24	2	2	2	18.4	18.4	18.4	9.53	87	0	26.2138	23.8591	NaN	NaN	24.5049	24.295	24.1192	24.0535	NaN	NaN	24.678	24.3587	24.179
Q9GZN8;Q9GZN8-2;H7BYU9	UPF0687 protein C20orf27	C20orf27	4	4	4	32.8	32.8	32.8	19.291	174	0	28.6301	25.4761	26.3388	26.1378	26.1006	26.1488	25.9249	26.0017	26.1622	25.8357	26.1152	26.2239	26.3786
P30042;H7C1F6;H7C2G3;P30042-2;F2Z2Q0;H7BYH1	ES1 protein homolog, mitochondrial	C21orf33	12	12	12	65.3	65.3	65.3	28.17	268	0	33.4582	30.8928	31.1276	31.21	30.4446	30.6593	30.7615	31.0988	31.0455	31.1504	30.7755	30.7829	30.8498
P57076;G8XV63;C9J818;H7C2R6;C9JX57;F5GXV2;B4DV81;D3DSE6;H7BZW1;F8VZ95;Q8N9H5;Q96NJ2;Q9NX33	Uncharacterized protein C21orf59	C21orf59	5	5	5	28.3	28.3	28.3	33.224	290	0	29.2947	25.894	26.8467	27.193	25.9642	26.8928	26.9761	26.6317	26.9534	26.9157	26.451	26.7579	26.9324
Q9Y3I0;B4DNA0;E7EQS9;B4DNG5;B4DXF1	tRNA-splicing ligase RtcB homolog	C22orf28	20	20	20	50.5	50.5	50.5	55.21	505	0	34.3188	31.7108	31.7769	31.851	31.6551	31.8008	31.5927	31.8534	31.7989	31.8208	31.7448	31.8534	31.8206
Q86YS7;Q86YS7-2;B7ZLK2;Q86YS7-3;B7ZLK1;F5H2A1;B7ZLL0;F5H5R1;A0A024RB03;F5H3N1;B4DJ03;H0YGJ3;H0YFE9	C2 domain-containing protein 5	C2CD5;KIAA0528	5	5	5	6	6	6	110.45	1000	0	28.0599	25.379	25.2565	24.5192	25.7109	26.5675	24.0759	25.6067	25.3343	24.8861	25.9784	25.6795	25.6696
Q9H6V9;Q9H6V9-2;B5MDU6;Q9H6V9-3;B4DS38;Q9H6V9-4;B5MCU4;B5MCE2;C9JUM0;B4DRG3;B4DU46;C9JHU6;D3YTH1;B4DWE2	UPF0554 protein C2orf43	C2orf43	11	11	11	47.7	47.7	47.7	37.318	325	0	31.2462	28.541	28.7172	28.7407	28.6887	28.8021	28.4472	28.7096	28.6612	28.7063	28.8287	28.864	28.7064
Q8WWC4;H7C0V0	Uncharacterized protein C2orf47, mitochondrial	C2orf47	5	5	5	20.6	20.6	20.6	32.544	291	0	30.4407	27.7542	28.1165	28.2086	27.2867	28.086	27.4321	28.2391	27.9972	27.898	27.7428	27.8253	27.7851
Q9BVC5;C9J4K0;Q9BVC5-2	Ashwin	C2orf49	4	4	4	29.3	29.3	29.3	25.858	232	0	28.2061	25.3066	25.0048	24.3173	26.401	25.2138	26.3587	25.6994	25.4733	25.4966	26.1135	25.6483	25.8724
Q53Q75;B4DFQ4;Q8N668;Q53EN2	COMM domain-containing protein 1	C2orf5;COMMD1	3	3	3	45.7	45.7	45.7	10.503	94	0	27.6802	26.0863	25.5426	24.5706	25.66	24.0196	NaN	25.7849	25.7112	25.5146	25.2136	25.0017	NaN
C9JP86;C9JEK0		C2orf54	2	2	1	24.1	24.1	13.9	12.348	108	0	25.8738	23.6601	23.2859	23.5932	22.9205	23.2454	22.8324	23.8677	23.2684	23.6059	23.0808	23.2961	22.9653
Q6NW34;Q6NW34-2;B4DJ73;B4DVN9;A8MVI8;B4DHL5;B4E228;E9PFF8;B4DDJ6;B4E1X5;B4DUV5;C9J9E3;F8WDL7;F8WBQ8	Uncharacterized protein C3orf17	C3orf17	6	6	6	14.3	14.3	14.3	64.551	567	0	28.98	25.828	26.2671	25.8013	26.9315	26.7158	26.4626	26.0264	26.1582	26.1802	26.8356	26.7423	26.7709
Q6P1S2-2;Q6P1S2	Uncharacterized protein C3orf33	C3orf33	2	2	2	13.9	13.9	13.9	29.262	251	0	27.5904	25.1285	25.3607	25.3638	23.4709	25.0825	24.9313	25.1032	24.9656	25.1181	25.253	25.3096	24.6927
E7EMP6;B4DMK2;Q96FZ2;D6RGK7;D6R9T3;D6RAI0;D6RAZ3	UPF0361 protein C3orf37	C3orf37	5	5	5	23.1	23.1	23.1	35.571	312	0	28.4481	25.8321	25.2177	26.0059	25.1033	26.442	26.1187	26.2298	25.9153	25.7496	25.7949	25.7266	26.1954
Q5JPI3-2;D3DU39;Q5JPI3;E9PFZ1;B4DN11	Uncharacterized protein C3orf38	C3orf38	3	3	3	17.1	17.1	17.1	37.28	327	0	27.636	25.1957	25.3496	24.9027	24.6342	25.0775	25.0435	25.5207	25.1457	25.2915	24.9257	25.076	24.7821
Q49AR2;B4DR92;E5RHP8;E5RFG1	UPF0489 protein C5orf22	C5orf22	3	3	3	14.7	14.7	14.7	49.967	442	0	27.0026	24.285	25.0434	24.816	NaN	24.9382	24.0817	24.2713	24.9042	24.6538	NaN	24.7733	25.0323
A6NDU8	UPF0600 protein C5orf51	C5orf51	5	5	5	26.5	26.5	26.5	33.62	294	0	28.4236	25.5283	27.1921	26.2401	24.8219	24.3051	24.7737	26.4387	26.4286	26.2305	24.8964	24.7881	25.1334
Q7Z4R8;J3KQ97;B4DJ79	UPF0669 protein C6orf120	C6orf120	3	3	3	45	45	45	20.772	191	0	29.9484	27.236	26.9762	27.3154	27.4532	27.6974	27.4032	27.29	27.4032	27.3855	27.4572	27.6137	27.5622
Q5T0Z8;Q5T0Z8-2;Q5T0Z8-4	Uncharacterized protein C6orf132	C6orf132	9	9	9	10.8	10.8	10.8	124.03	1188	0	29.5822	27.1572	26.9676	27.3682	26.9046	26.6324	26.8379	27.1261	27.0593	27.2798	27.0635	27.175	26.7868
Q9H993;F5GZY1;B4DPT6	UPF0364 protein C6orf211	C6orf211	15	15	15	48.8	48.8	48.8	51.172	441	0	32.1823	29.7535	29.962	29.8574	29.0843	29.364	29.3612	29.8873	29.8736	29.7166	29.5422	29.4013	29.5917
Q9UMP7		C6orf47	2	2	1	9.9	9.9	5.8	33.872	312	0	27.357	24.8731	24.7639	24.7421	24.6706	24.4717	25.0465	25.0295	24.6057	25.2106	24.9766	24.5052	24.7625
Q9Y6U8;Q9HAC7-4;H0Y4N1;Q9HAC7-2;B4DJF0;Q9HAC7;Q9HAC7-3	CaiB/baiF CoA-transferase family protein C7orf10	C7orf10	2	2	2	34.1	34.1	34.1	10.459	91	0	25.4644	23.9428	NaN	24.0393	23.6246	NaN	NaN	24.1376	NaN	24.0393	23.772	NaN	NaN
Q9BPX7;Q9BPX7-2;B4DQM3;C9K0L6	UPF0415 protein C7orf25	C7orf25	2	2	2	9	9	9	46.45	421	0	27.44	24.0815	25.1178	25.4289	24.6748	24.9708	24.4608	24.5212	25.2723	25.0077	24.5345	25.0998	24.9811
Q96N11-2;Q96N11;H7BZK9;H7C0Q5	Uncharacterized protein C7orf26	C7orf26	3	3	3	14.8	14.8	14.8	39.027	352	0	27.1346	23.4641	25.4042	23.5379	24.9052	25.5093	NaN	24.8416	25.4982	24.7811	24.5907	24.4938	NaN
C9JQV0;Q9BRJ6;A0A024R836;H7C0T1;H7C2R9	Uncharacterized protein C7orf50	C7orf50	8	8	8	52.6	52.6	52.6	21.883	192	0	31.5802	28.2845	28.7608	28.6264	29.2149	29.4551	29.2878	28.5557	28.729	28.9178	29.3471	29.3671	29.3009
Q9H7E9;Q9H7E9-2	UPF0488 protein C8orf33	C8orf33	4	4	4	40.2	40.2	40.2	24.992	229	0	30.3679	26.9738	27.2451	27.364	28.2222	28.228	28.1335	27.4658	27.4477	27.5494	28.2007	28.1375	28.1271
Q96NL8	Protein C8orf37	C8orf37	2	2	2	16.9	16.9	16.9	23.38	207	0	27.6151	25.2064	25.5998	25.2689	24.5716	24.6828	24.4992	25.3183	25.4419	25.2522	24.9773	24.6356	24.9288
Q6P1X6;Q6P1X6-2;H0YF29;J3KNI2	UPF0598 protein C8orf82	C8orf82	5	5	5	38.9	38.9	38.9	23.889	216	0	28.9937	26.4291	25.5345	26.4003	26.8624	26.2013	26.6843	26.5571	26.1703	26.6838	26.5672	26.3156	26.7004
Q5T280;Q9P041;R4GNG4;B4E0X4	Uncharacterized protein C9orf114	C9orf114	7	7	7	26.9	26.9	26.9	42.008	376	0	30.6263	27.568	27.7052	27.0111	28.2669	28.7983	28.2285	27.8132	27.6486	27.4973	28.4269	28.5992	28.4457
Q9BUH6;Q9BUH6-2	Uncharacterized protein C9orf142	C9orf142	6	6	6	41.7	41.7	41.7	21.639	204	0	30.1844	27.1588	27.5864	27.5973	27.7121	27.6747	27.7864	27.6559	27.71	27.4246	27.7596	27.6399	27.7694
Q5T8V1;Q8N4J0;Q5T8U9;B4DSD4	UPF0586 protein C9orf41	C9orf41	2	2	2	9.7	9.7	9.7	27.809	238	0	27.5258	24.8516	24.7174	24.5988	25.1474	25.207	25.0223	25.046	24.7748	24.6237	25.3025	25.2409	25.1172
Q5T6V5;Q5T6V7;Q5T6V6	UPF0553 protein C9orf64	C9orf64	11	11	11	39	39	39	39.028	341	0	31.0637	28.0563	28.2096	28.5867	28.7158	28.6794	28.5056	28.3644	28.3268	28.1818	28.8399	28.5953	28.812
Q96LW7-2;Q96LW7	Bcl10-interacting CARD protein	C9orf89	4	4	4	23	23	23	20.625	183	0	29.0688	26.8502	26.6398	26.9238	26.5159	25.7421	25.7934	26.8364	27.0185	26.9331	26.5011	26.1307	25.5391
Q8N1Q1	Carbonic anhydrase 13	CA13	3	3	3	20.2	20.2	20.2	29.443	262	0	27.9975	26.135	26.5034	26.0807	NaN	23.6112	23.8727	25.9536	26.2502	25.8913	NaN	25.006	25.3524
P00918;E5RID5;E5RK37;CON__sp|P00921|CAH2_BOVIN	Carbonic anhydrase 2	CA2	12	12	12	66.2	66.2	66.2	29.246	260	0	32.492	29.3735	29.7242	29.7963	30.0972	30.098	30.1933	29.706	29.8271	29.6196	30.167	30.1499	30.3107
Q9H8G2-2;B4DUP7;Q9H8G2	Caspase activity and apoptosis inhibitor 1	CAAP1	2	2	2	18.1	18.1	18.1	23.511	216	0.00032927	26.6996	23.4539	23.3515	23.6307	24.4969	24.295	24.8166	NaN	NaN	23.6307	NaN	NaN	NaN
Q9Y376;Q7Z4X0	Calcium-binding protein 39	CAB39	11	11	10	27.3	27.3	25.2	39.869	341	0	31.3014	29.046	29.1145	29.01	28.4596	28.1832	28.1436	29.1575	29.112	28.9193	28.5557	28.3296	28.5555
Q86Y37;Q86Y37-4;B4DVQ4;Q86Y37-2	CDK2-associated and cullin domain-containing protein 1	CACUL1	4	4	4	22.2	22.2	22.2	41.063	369	0	27.1933	NaN	24.8541	24.9055	24.7466	23.857	25.5272	NaN	25.0619	24.6098	24.9514	25.037	25.0497
Q9HB71;Q9HB71-3;Q6NVY0;B4DFD3;B2ZWH1;Q9HB71-2	Calcyclin-binding protein	CACYBP	14	14	14	69.3	69.3	69.3	26.21	228	0	34.9114	31.8968	32.3366	32.1473	32.2214	32.5741	32.6486	32.226	32.2999	32.3307	32.446	32.4357	32.5776
P27708;F8VPD4;Q53SY7;H7C2E4;H7C3Z5;H7BZB3;G1UI39;Q53SZ4	CAD protein;Glutamine-dependent carbamoyl-phosphate synthase;Aspartate carbamoyltransferase;Dihydroorotase	CAD	77	77	75	53.3	53.3	52.6	242.98	2225	0	35.0464	32.1261	32.365	32.3362	32.561	32.6729	32.6327	32.3116	32.3517	32.3231	32.6342	32.6725	32.7672
B7Z9J4;B7Z380;P05937;E5RG14;E5RIZ8	Calbindin	CALB1	2	2	2	14.7	14.7	14.7	23.609	204	0.00032846	25.877	23.3754	23.979	24.5544	NaN	23.1901	NaN	23.7228	24.1338	24.2148	NaN	23.5517	NaN
Q05682-5;E9PGZ1;Q05682-4;F5H1Z9;B7Z6G4;E7EX44;Q05682-3;Q9NYG1;B4DPW5;Q05682-6;Q05682-2;Q05682;C9J813;B4E3I0;Q6PJM5;Q6P707;Q7Z2Y9;Q05DR4;Q5HY93	Caldesmon	CALD1	15	15	15	30.1	30.1	30.1	61.212	532	0	31.7292	29.0035	29.445	29.7274	28.5904	28.8566	28.9312	29.3745	29.5335	29.5654	28.6624	28.8587	29.0951
P62158;H0Y7A7;Q9BRL5;B2RDW0;E7ETZ0;E7EMB3;A8K1M2;Q96HY3;G3V361;M0QZ52;F8WBR5;G3V226;G3V479;P27482;B4DUI9;C9J7T9;P02585	Calmodulin	CALM1;CALM2	11	11	11	85.2	85.2	85.2	16.837	149	0	34.7034	31.6889	32.8873	31.9573	31.8754	31.8583	32.0882	32.141	32.1823	32.1245	32.1802	32.0701	32.3786
P27797;Q53G71;B4DHR1;B4E2Y9;K7EJB9;K7EL50	Calreticulin	CALR	23	23	23	76.3	76.3	76.3	48.141	417	0	37.3328	34.5915	34.8	34.9262	34.6031	34.6765	34.8561	34.785	34.8174	34.8709	34.6596	34.7435	34.7401
O43852;O43852-3;B3KQF5;O43852-6;O43852-10;O43852-5;O43852-15;O43852-13;H0Y875;O43852-14;O43852-11;O43852-9;B3KQK3;O43852-12	Calumenin	CALU	17	17	5	68.3	68.3	13.7	37.106	315	0	33.3891	30.6011	30.7604	31.0776	30.6818	30.9048	30.747	30.7331	30.7142	30.9745	30.6949	30.9154	30.8725
Q13557-8;Q13557-12;Q13557-10;D6R938;Q13557;E9PBG7;Q13557-6;Q13557-11;E9PF82;Q13557-9;Q13557-5;Q13557-3;Q13557-4;B7Z2B0;H0Y9J2;Q4G1A8;Q92991;Q9UQM7;Q8IWE0;Q9UQM7-2	Calcium/calmodulin-dependent protein kinase type II subunit delta	CAMK2D	12	9	6	33.5	25.1	14.2	54.127	478	0	31.1125	28.2019	29.0503	28.5698	27.7441	28.4278	28.8163	28.6162	28.8506	28.5519	28.4196	28.6148	28.5827
Q13555-4;Q13555-2;Q13555-8;Q13555;Q13555-6;A8K6N9;B3KY86;Q8WU40;H0Y6G2;B3KTH7;Q13280	Calcium/calmodulin-dependent protein kinase type II subunit gamma	CAMK2G	16	16	1	45.2	45.2	6	59.606	529	0	32.6272	30.2521	30.4885	30.4392	29.4775	29.6681	29.5615	30.2579	30.3228	30.2922	29.7159	29.7248	29.9151
Q08AD1-2;Q08AD1-3;Q08AD1;B3KX64;B3KTI4	Calmodulin-regulated spectrin-associated protein 2	CAMSAP2	4	4	4	5.5	5.5	5.5	165.06	1462	0	27.6865	25.3288	24.7767	22.8494	25.5307	25.1493	25.6285	25.0623	25.4927	NaN	25.0449	25.5495	25.449
Q9P1Y5;D6W648;Q9P1Y5-2	Calmodulin-regulated spectrin-associated protein 3	CAMSAP3;hCG_2004001	7	7	7	9.6	9.6	9.6	134.75	1249	0	28.09	26.0454	26.1255	25.6266	24.8801	25.2778	24.2453	25.5998	25.4942	25.0595	25.7949	25.2413	25.6152
Q86VP6;A8K8U1;Q86VP6-2;B3KMG3;Q86VP6-3;H0YH27;B3KM30;O75155-2;O75155	Cullin-associated NEDD8-dissociated protein 1	CAND1	47	47	47	51.7	51.7	51.7	136.37	1230	0	35.1957	32.5921	32.7146	32.6503	32.5126	32.5883	32.5986	32.7692	32.7567	32.6709	32.6042	32.6323	32.6862
Q8WVQ1-3;Q8WVQ1;Q8WVQ1-2;K7EN15	Soluble calcium-activated nucleotidase 1	CANT1	2	2	2	14.9	14.9	14.9	38.945	350	0	27.7682	25.8075	25.3328	24.6506	24.7435	24.7408	25.4281	25.6495	24.9764	25.077	25.3174	25.2052	25.4163
P27824;B4DGP8;B4E2T8;H0Y9Q7;Q16094;D6RGY2;Q6ZP56;D6RDP7;D6RB85;D6RAU8;D6RFL1;H0Y9H1;D6RAQ8;D6RHJ3;D6RD16	Calnexin	CANX	33	33	33	53.4	53.4	53.4	67.567	592	0	36.866	34.145	34.1494	34.4909	34.1594	34.575	34.0895	34.2843	34.3238	34.3875	34.286	34.4189	34.3549
D3DPU2;B4DNW7;B4DI38;Q01518;B2RDY9;B4DNY3;Q5T0R1;Q5T0R7;Q5T0R6;Q5T0R5;Q5T0R4;Q5T0R3;Q5T0R2	Adenylyl cyclase-associated protein;Adenylyl cyclase-associated protein 1	CAP1	25	25	1	65.7	65.7	4.8	51.672	475	0	35.7194	33.3632	33.5239	33.3988	32.8082	32.7302	32.7459	33.5248	33.4517	33.381	32.8469	32.8951	32.934
P40121;B2R9S4;P40121-2;B4DU58;E7ENU9;B8ZZL6;H7C0X8	Macrophage-capping protein	CAPG	12	12	12	51.4	51.4	51.4	38.498	348	0	32.7366	30.4809	30.5119	30.2103	29.8123	29.7953	29.9117	30.4703	30.3993	30.2846	29.9556	29.8096	29.8844
P07384;A0A024R5A3;A0A024R580;B2RDI5;B4DWH5;B4DS85;E9PRM1;E9PJJ3;E9PLC9;E9PMC6;E9PJA6;E9PSA6;E9PQB3;E9PLX0;E9PL37;E9PIA9	Calpain-1 catalytic subunit	CAPN1	40	40	40	64.7	64.7	64.7	81.889	714	0	35.7023	33.3254	33.5083	33.4615	32.6887	32.7131	32.7323	33.4744	33.4914	33.4532	32.7732	32.6871	32.8353
Q59EF6;P17655;B2RCM3;P17655-2;B4E1R7;B4DN77;B3KUH9;Q6ZVC6;C9JWY7	Calpain-2 catalytic subunit	CAPN2	35	35	35	59.9	59.9	59.9	83.108	729	0	35.4168	32.9716	33.2491	33.1956	32.322	32.459	32.5123	33.1299	33.2535	33.1793	32.4529	32.4725	32.6463
O15484;Q59GM2;Q6ZRM8;E7EV01;B3KSR7;K7EP62;E9PS73	Calpain-5	CAPN5	4	4	4	10.2	10.2	10.2	73.168	640	0	28.1471	25.6308	26.1743	26.4662	24.8484	24.6035	24.3336	25.971	26.0669	26.2263	24.893	25.0744	24.9356
Q9Y6W3;B2RAM2;Q7Z479;H7C1B7	Calpain-7	CAPN7	7	7	7	14	14	14	92.651	813	0	28.0077	24.8148	26.7132	25.3814	23.4538	24.5212	25.6061	25.5515	26.252	25.7178	25.0387	25.2675	24.5866
P04632;K7ELJ7;U3KQE2;K7EM73;K7EIV0;K7EKD8;U3KPR7;K7ES78;K7EMQ1;Q96L46	Calpain small subunit 1	CAPNS1	12	12	12	78	78	78	28.315	268	0	34.8325	32.491	32.6344	32.5735	31.73	31.9291	31.841	32.4833	32.5251	32.3541	31.9394	31.867	31.958
Q14444-2;Q14444;B4DSF8;G3V153;B3KXU8;E9PLA9;E9PP31	Caprin-1	CAPRIN1	15	15	15	33.1	33.1	33.1	76.861	694	0	33.487	30.8685	30.9706	30.9436	30.8019	30.9713	30.8477	30.9742	30.9592	30.9575	30.9326	30.9435	31.1396
P52907;A8K0T9	F-actin-capping protein subunit alpha-1	CAPZA1	12	12	10	66.4	66.4	57	32.922	286	0	34.6539	32.093	32.3114	32.3671	31.8012	31.8997	31.8354	32.3627	32.2592	32.2809	31.8796	31.8706	31.9006
Q53GC7;P47755;F8W9N7;B4DE01;C9JUG7;P47755-2	F-actin-capping protein subunit alpha-2	CAPZA2	11	9	9	53.5	44.1	44.1	32.967	286	0	31.8421	29.5074	29.381	29.6265	28.7073	28.9936	29.1259	29.6928	29.5191	29.5814	29.0698	28.9052	29.1379
P47756-2;B2R7T8;B1AK87;B1AK88;B4DWA6;P47756;B1AK85;F6USW4;Q7L4N0;F6Q0E3	F-actin-capping protein subunit beta	CAPZB	19	19	19	70.2	70.2	70.2	30.628	272	0	34.442	31.936	31.9518	32.2391	31.5964	31.5923	31.7137	32.0966	32.0178	32.1717	31.7101	31.6043	31.738
Q9Y2V2;H3BSW7;H3BUY4;H3BPY5;H3BNU9;H3BTK3;I3L3X8	Calcium-regulated heat stable protein 1	CARHSP1	4	4	4	59.2	59.2	59.2	15.892	147	0	30.3674	27.6534	27.9575	27.9416	27.6574	27.4079	27.9865	28.0151	28.0052	27.9954	27.6838	27.5646	27.9175
Q86X55-1;Q86X55;Q86X55-2;K7EQA8;K7EK20;K7EPK1	Histone-arginine methyltransferase CARM1	CARM1	9	9	9	19	19	19	63.459	585	0	31.0994	27.6267	28.6707	28.7401	28.4024	28.5514	28.8066	28.471	28.5288	28.6279	28.7114	28.5572	28.6694
P49589-3;P49589-2;B4DKY1;P49589;B4DPV7;A8K067;Q53HG6;A8MVQ3;B4DI19;Q59HE5;E9PLP0;E9PRS8;C9JLN0	Cysteine--tRNA ligase, cytoplasmic	CARS	31	31	31	49	49	49	94.637	831	0	33.2034	30.2933	30.8337	30.6237	30.4497	30.6082	30.8257	30.5594	30.5699	30.6293	30.7801	30.7258	30.8015
Q9HA77;B7Z7E6;Q6AW83;H0YFF0;F5H579	Probable cysteine--tRNA ligase, mitochondrial	CARS2	7	7	7	18.3	18.3	18.3	62.223	564	0	31.5108	29.6417	29.7324	26.8561	26.8669	26.877	29.8431	29.1574	29.0257	29.2313	29.0841	28.9046	28.7193
Q6P4E1-2;Q6P4E1-5;Q6P4E1;Q6P4E1-4;A8K4R1;H0YMR0;Q6P4E1-3;H0YM51;Q8N7K6	Protein CASC4	CASC4	9	9	9	31.6	31.6	31.6	43.332	380	0	30.8253	28.101	28.3802	28.7115	28.0961	27.9411	28.0666	28.3698	28.4052	28.5056	28.2498	28.2837	28.1088
O14936-3;B7ZKY2;O14936-4;O14936;O14936-6;F8W998;O14936-2;H9KV37;Q5JS72;O14936-5;Q5JS74;Q5JS79	Peripheral plasma membrane protein CASK	CASK	30	30	30	44	44	44	102.11	897	0	33.5203	30.9141	31.0392	31.0878	30.9202	30.8438	30.7841	31.152	31.0552	31.0554	30.9151	30.9114	30.8925
Q8WXE0-2;Q8WXE0;J3QRN1;D3DU87;Q8WXD9	Caskin-2	CASKIN2	12	12	12	16.7	16.7	16.7	118.16	1120	0	30.5189	27.9707	28.368	28.4127	27.2185	27.477	27.769	28.3405	28.3836	28.333	27.3413	27.4257	27.6398
P42574;C9JXR7;Q5HYI3;A8MVM1	Caspase-3;Caspase-3 subunit p17;Caspase-3 subunit p12	CASP3	3	3	3	11.9	11.9	11.9	31.608	277	0	28.642	25.7156	26.0884	26.5008	26.0836	25.8255	25.9958	25.8904	26.1519	26.3381	26.2179	25.846	26.3332
P49662-2;P49662;B3KPZ9;B4E2D2;A2NHL9;Q7KYX7;Q9UG96;E9PMT1;B4DJH5;O95601;D6RIR9;D6RAQ6;Q6UXS9-3;P51878-3;D6RBW4;Q6UXS9;P51878-6;P51878-2;A0A024R3C0;P51878;P51878-5	Caspase-4;Caspase-4 subunit 1;Caspase-4 subunit 2;Caspase	CASP4;mih1/Tx	5	5	5	28.3	28.3	28.3	36.704	321	0	28.1427	25.7147	25.5398	26.0999	25.1522	25.3556	25.2662	25.9874	26.1894	25.7853	25.1727	25.4928	24.7794
P55212;D6RHU3;P55212-2;D6RBM3	Caspase-6;Caspase-6 subunit p18;Caspase-6 subunit p11	CASP6	8	8	8	37.5	37.5	37.5	33.31	293	0	30.9035	28.559	28.74	28.8358	27.7249	27.9569	27.5987	28.7421	28.7711	28.6685	27.946	27.9763	28.0271
P55210-2;Q5SVL1	Caspase-7;Caspase-7 subunit p20;Caspase-7 subunit p11	CASP7	4	2	2	15.8	6.3	6.3	28.03	253	0.0087706	31.1955	28.3197	28.3775	26.9954	26.4289	29.4647	29.5941	28.6742	28.5203	28.9019	28.4829	28.8157	28.7727
P55210;P55210-3;P55210-4;B4DUB5;B4DWA2;Q5SVL2	Caspase-7;Caspase-7 subunit p20;Caspase-7 subunit p11	CASP7	8	8	6	34	34	26.1	34.276	303	0	30.7839	28.2494	28.5547	28.6869	27.8638	27.7459	27.8009	28.3935	28.4606	28.6503	28.1067	27.9148	27.9633
Q14790-3;B6CGU5;Q14790-2;Q14790;Q14790-4;Q14790-9;B5BU46;E7ETB7;E7EQ06;Q14790-6;Q14790-5;H7C0E2;Q14790-8;Q14790-7;Q6NVI2;E7EQ01;E7EVN1;C3S3G0;K4FGA0;H7BZM4;C9JB29	Caspase-8;Caspase-8 subunit p18;Caspase-8 subunit p10	CASP8	11	11	11	43.3	43.3	43.3	45.928	395	0	29.4614	27.4772	26.3265	26.3962	26.9964	26.5277	27.1533	27.0703	26.961	26.844	27.1247	26.9969	26.9209
A0A024RAN2;E7EVY3;H0Y9H6;B2RDU1;H0YD33		CAST	22	22	0	44.5	44.5	0	86.613	803	0	32.7405	29.7937	30.0314	30.2481	29.9887	30.3513	30.4207	30.1109	30.1142	30.1091	30.0594	30.2283	30.5172
P04040;B4DWK8;Q8TAK2	Catalase	CAT	22	22	22	56	56	56	59.755	527	0	33.8506	31.368	31.4656	31.5507	31.1133	30.9852	31.0081	31.5922	31.4843	31.5802	31.1421	31.0816	31.0725
Q03135;E9PCT5;Q59E85;C9JKI3;Q03135-2;A9XTE5;Q7Z4F3;P56539	Caveolin-1;Caveolin	CAV1	8	8	8	52.8	52.8	52.8	20.471	178	0	33.6426	31.2105	31.1318	31.206	30.8964	30.969	30.8934	31.3863	31.1914	31.1365	31.0272	31.0204	31.0143
P51636;P51636-2;E9PCT3;P51636-3	Caveolin-2;Caveolin	CAV2	5	5	5	52.5	52.5	52.5	18.291	162	0	31.3012	28.1149	28.2	28.3277	28.6753	29.2129	29.2961	28.3915	28.3923	28.4021	28.9501	29.1642	29.2548
Q13951;Q13951-2;A8K719;A0A024R6W3;J3KRT0;J3KS23;H3BSC0	Core-binding factor subunit beta	CBFB	3	3	3	19.8	19.8	19.8	21.508	182	0	28.9663	25.8975	25.9944	26.4095	26.4657	26.4908	26.8264	26.3086	26.1851	26.2598	26.6262	26.4219	26.7348
P22681	E3 ubiquitin-protein ligase CBL	CBL	4	4	4	6.8	6.8	6.8	99.632	906	0	27.6918	25.1349	25.2727	25.5802	24.6379	25.4616	24.0137	25.2887	25.2367	25.1694	NaN	25.3108	25.2628
P16152;P16152-2;E9PQ63;A8MTM1	Carbonyl reductase [NADPH] 1	CBR1	14	14	12	61	61	50.5	30.375	277	0	34.5938	31.8408	32.2042	32.2393	31.8519	31.8635	31.9951	32.0727	32.029	32.0808	32.0388	31.9699	32.134
Q8N4T8;Q8N4T8-2;H0Y962;B4DSP7	Carbonyl reductase family member 4	CBR4	5	5	5	37.1	37.1	37.1	25.301	237	0	30.2685	27.7823	26.6806	28.1218	27.1267	28.1205	27.7428	27.8578	27.581	27.9062	27.8755	27.7338	27.6391
P35520;P35520-2;B7Z2D6;F5H2U1;B7Z6W5;Q9NTF0;C9JMA6;H7C2H4;Q96EH7;H7C1W6;H7C2W0	Cystathionine beta-synthase	CBS;DKFZp727E011	15	15	15	41.9	41.9	41.9	60.586	551	0	32.6872	30.1239	30.27	30.2656	29.902	29.8538	30.1441	30.3352	30.2783	30.2404	30.1236	29.9757	30.1455
Q9BRT8;Q8IUF1;Q9BRT8-2;F8WEG4;F5H3X4;B4DNG9;Q9BRT8-3;C9J3G2;Q6VB91;Q5RIA9;Q5JTY5;Q4V339;Q5RIA9-3;C9JGY1;Q5RIB3;Q4V338;Q5RIB0;F2Z2T4;B7Z4F3;Q9H2J8;S4R432;Q9BRT8-4;Q5RIB5;Q5JTY2;B4DDF6;Q6ZV90;H0Y857;Q6NVZ8;A8K970;F8WEU0;E7EUZ7;B7Z8M0;Q4V340;A6NM15;Q5RIB2;Q4V342;H0Y601;F2Z3H7;H0Y5V3;Q5JTY0;H0Y6V8;Q9HAZ6;Q5RIA9-2;O60748	COBW domain-containing protein 1;COBW domain-containing protein 2;COBW domain-containing protein 5;COBW domain-containing protein 3;COBW domain-containing protein 6	CBWD1;CBWD2;CBWD6;CBWD3;CBWD5	7	7	7	27.1	27.1	27.1	44.068	395	0	29.4318	26.6461	27.0542	26.4556	26.2675	26.9668	27.3894	26.9437	26.9777	26.8064	26.97	26.8667	27.0558
P83916;K7ELA4;B5MD17;J3KS05;C9JWS9	Chromobox protein homolog 1	CBX1	5	4	4	47	38.4	38.4	21.418	185	0	30.233	26.8765	27.2405	27.389	28.074	28.1185	27.7795	27.4493	27.3749	27.4097	28.1187	28.0334	27.8507
Q13185;S4R2Y4;C9JMM0;B8ZZ43	Chromobox protein homolog 3	CBX3	8	7	6	52.5	45.9	37.2	20.811	183	0	33.6207	30.69	30.8799	30.8754	31.2629	31.2483	31.162	30.785	30.8371	30.7586	31.267	31.2769	31.2748
P45973;Q6I9T7;F8VNY3	Chromobox protein homolog 5	CBX5	9	9	8	45	45	38.7	22.225	191	0	32.6588	29.6625	29.8312	29.9828	30.1965	30.2641	30.3778	29.7634	29.7525	29.8519	30.3338	30.4029	30.428
B0QXZ6;O95503;B3KT27	Chromobox protein homolog 6	CBX6	2	2	2	6.1	6.1	6.1	41.918	394	0	27.518	24.7876	24.7891	24.1572	25.3955	25.0734	25.1055	24.9627	24.7958	24.5426	25.4822	25.0762	25.1709
Q9HC52	Chromobox protein homolog 8	CBX8	4	4	4	15.2	15.2	15.2	43.395	389	0	23.0287	23.0287	NaN	NaN	NaN	NaN	NaN	23.2234	NaN	NaN	NaN	NaN	NaN
Q6P1N0;Q6P1N0-2;Q9NX28;Q9H8P7;K7EMP1;K7EJY5	Coiled-coil and C2 domain-containing protein 1A	CC2D1A	26	26	22	33	33	26.4	104.06	951	0	32.443	29.9018	30.1991	30.0513	29.6338	29.7209	29.5244	30.1439	30.1639	30.1764	29.5906	29.6225	29.7181
Q5T0F9-3;H0Y517;H7C1U3;Q5T0F9-2;Q5T0F9;Q5T0F9-4	Coiled-coil and C2 domain-containing protein 1B	CC2D1B	4	4	4	16.2	16.2	16.2	59.371	532	0	25.986	23.4648	24.8713	23.0621	22.6208	NaN	23.0991	NaN	24.9197	NaN	NaN	NaN	NaN
Q8IX12-2;Q8IX12;F5H2E6;F5H1H2;F5H3E1;H0YFJ7;F5H7M9	Cell division cycle and apoptosis regulator protein 1	CCAR1	24	24	24	30	30	30	131.04	1135	0	32.7491	29.5799	29.7928	29.9316	30.4228	30.6324	30.3395	29.8866	30.0603	29.99	30.5107	30.5789	30.3501
Q6YP21-3;Q6YP21;Q6YP21-2	Kynurenine--oxoglutarate transaminase 3	CCBL2	9	9	9	30.2	30.2	30.2	47.752	420	0	30.031	27.8258	27.6236	27.406	27.1497	27.1126	27.4279	27.8119	27.6226	27.6335	27.4619	27.2054	27.4583
Q96ES7;H3BPL5;H3BNL2	SAGA-associated factor 29 homolog	CCDC101	4	4	4	18.4	18.4	18.4	33.238	293	0	27.598	24.9884	25.3925	24.1702	24.9282	25.6998	24.2904	24.8205	24.9728	24.6717	25.5831	25.4353	24.8981
Q9NWR8	Coiled-coil domain-containing protein 109B	CCDC109B	2	2	2	8	8	8	39.082	336	0	28.1634	25.8139	26.2441	25.5816	24.426	25.4004	25.4273	25.9137	26.1167	25.9982	24.9829	25.1991	25.4175
Q96NT0;F8WCZ3;B8ZZ99;B4DJ47	Coiled-coil domain-containing protein 115	CCDC115	3	3	3	16.1	16.1	16.1	19.76	180	0.0026587	28.5453	26.1885	24.8138	25.8169	25.9144	25.5164	26.7824	26.0318	26.4485	26.1716	25.5111	25.7577	26.2863
Q8WUD4;J3KR35;S4R331;C9JUN5;B4DID2;B4DZZ9	Coiled-coil domain-containing protein 12	CCDC12	3	3	3	32.5	32.5	32.5	19.181	166	0	27.6702	NaN	25.0322	24.6918	25.3992	25.7062	25.6642	NaN	25.4763	25.0223	25.0115	24.786	24.8863
Q96CT7;M0R2F5	Coiled-coil domain-containing protein 124	CCDC124	6	6	6	27.8	27.8	27.8	25.835	223	0	30.8006	27.9835	28.1161	28.5861	28.1149	27.9285	28.4431	28.0751	28.0607	28.1997	28.2696	28.2409	28.5127
Q96BQ5	Coiled-coil domain-containing protein 127	CCDC127	4	4	4	13.8	13.8	13.8	30.834	260	0	28.0786	25.3508	25.5398	25.875	25.437	25.1409	25.5146	25.8292	25.6193	26.1007	25.1444	25.349	25.199
Q96JG6-3;A7MD03;Q96JG6;B4DS55;D6W5Q7;H7BZP1;C9JA29;Q96JG6-2;Q9NXR2;Q75N11;H0Y7Q2;Q5JPD9	Coiled-coil domain-containing protein 132	CCDC132;FLJ20097	5	5	5	7.3	7.3	7.3	107.92	934	0	28.1252	25.5229	26.0857	25.3679	25.3454	25.6844	24.9976	25.7282	25.9403	25.5224	25.4248	25.2868	25.7656
Q9H6E4;B0QY51;B4DRL0	Coiled-coil domain-containing protein 134	CCDC134	8	8	8	37.6	37.6	37.6	26.56	229	0	31.0233	27.8667	27.7246	28.1155	28.901	28.9753	28.5616	28.2859	28.3175	28.305	28.6553	28.5976	28.8856
Q6PK04;I3L0U5;H6QX63	Coiled-coil domain-containing protein 137	CCDC137	2	2	2	9.7	9.7	9.7	33.231	289	0	27.5517	24.9261	24.8288	25.2393	24.5714	25.4213	24.6092	24.7296	24.6742	24.7775	25.3574	25.21	25.3706
O60826;B7ZAR0;B4DPB6;B4DLA4	Coiled-coil domain-containing protein 22	CCDC22	15	15	15	36.5	36.5	36.5	70.755	627	0	30.503	28.0537	27.6082	28.2575	27.7962	27.7083	27.9825	28.1347	27.9725	27.8919	27.9806	27.9159	27.8407
Q7Z5U5;Q86WR0;G3V121;B7Z2L8;Q0VGD4;Q6PK69;Q0P663	Coiled-coil domain-containing protein 25	CCDC25	3	3	3	18.1	18.1	18.1	20.848	177	0	27.9562	25.4686	25.594	25.3716	25.8325	25.0744	24.5651	25.6843	25.545	25.3601	25.5364	25.2452	25.3923
Q96A33-2;Q96A33;J3QR89	Coiled-coil domain-containing protein 47	CCDC47	20	20	20	46.9	46.9	46.9	55.317	480	0	34.1196	31.1908	31.3579	31.4227	31.6882	31.7956	31.661	31.4575	31.4462	31.3974	31.7351	31.7237	31.655
Q96ER9;Q96ER9-2;C9JSW8;C9JPZ8	Coiled-coil domain-containing protein 51	CCDC51	8	8	8	29.9	29.9	29.9	45.811	411	0	29.4632	27.1168	26.467	26.7405	26.5589	27.182	27.0464	26.899	26.9461	26.759	26.852	27.2119	26.8737
F5GZ97;Q9Y3C0;H0YGN0;F5GWI9;F5GXZ7;F5H0A7;F5GXZ4;F5H2P1	WASH complex subunit CCDC53	CCDC53	3	3	3	29.5	29.5	29.5	21.044	193	0	27.6652	24.4475	25.586	25.6121	25.4322	23.3155	24.9581	25.4505	25.4502	25.3644	25.0971	24.5238	24.8866
B7Z4B1;A0A024QZ33;B7ZL27;Q9H0G5;B2R9Y2;Q05DD5;K7ERM9	Nuclear speckle splicing regulatory protein 1	CCDC55;NSRP1	4	4	4	9.8	9.8	9.8	58.838	490	0	28.204	24.0656	24.1776	24.5071	26.336	26.2885	26.2918	25.4133	25.6704	25.4348	26.0213	25.8555	25.8076
Q4VC31;C9JQ41;H7C525;C9JBU9	Coiled-coil domain-containing protein 58	CCDC58	4	4	4	42.4	42.4	42.4	16.62	144	0	30.9385	27.9258	28.0174	27.9012	28.7541	28.767	28.467	28.098	28.1813	28.1856	28.652	28.6665	28.562
Q9P031;F8VNY5	Thyroid transcription factor 1-associated protein 26	CCDC59	3	3	3	14.1	14.1	14.1	28.669	241	0.00047893	27.0737	23.4862	NaN	NaN	25.1141	25.032	25.8112	23.9379	NaN	NaN	25.5186	25.3269	25.4795
Q16204;A0A024QZJ7;Q05CP8;Q15302;J7M8C2;J7MDF2	Coiled-coil domain-containing protein 6	CCDC6	13	13	13	30.6	30.6	30.6	53.29	474	0	31.4066	28.6568	29.4911	28.648	28.4392	28.6186	28.8146	28.8336	28.8807	28.8427	28.9406	28.7619	28.8827
Q9H6F5;H0YG79;B4DY99;Q6ZW18	Coiled-coil domain-containing protein 86	CCDC86	9	9	9	27.5	27.5	27.5	40.235	360	0	30.1303	26.8768	26.8869	26.8195	27.9755	28.2544	27.7471	27.3224	27.2338	27.0449	27.9862	27.9138	27.8003
B4DXW2;Q9Y3X0;M0R2W0;M0QZR0;M0QYB4	Coiled-coil domain-containing protein 9	CCDC9	4	4	4	9.9	9.9	9.9	58.012	513	0	27.7302	24.5299	25.3404	25.1562	24.8032	25.31	25.5069	25.1901	25.4998	25.0469	24.9212	25.1219	25.4995
Q9GZT6-2;Q9GZT6;B2RE36;H0YF06;J3KN19;E9PKQ5;E9PPJ7;B3KP87	Coiled-coil domain-containing protein 90B, mitochondrial	CCDC90B	5	5	5	34.3	34.3	34.3	27.979	245	0	29.7819	26.7	26.8042	27.1172	27.366	27.5597	27.4277	27.0416	27.0754	27.1455	27.4245	27.6531	27.2857
F8W9X7;Q567U6;H7C050	Coiled-coil domain-containing protein 93	CCDC93	9	9	9	20.5	20.5	20.5	73.041	630	0	30.228	27.6532	28.0355	28.0224	27.2311	27.4932	27.1826	27.9814	27.7463	27.788	27.6075	27.5228	27.6722
Q96F63;A0A024R0L2	Coiled-coil domain-containing protein 97	CCDC97	3	3	3	15.2	15.2	15.2	38.946	343	0	27.7196	24.946	25.1781	25.0252	25.5742	24.0567	25.5517	24.8225	24.9675	24.8576	25.5581	25.5959	25.398
P14635-2;P14635;E9PC90;H1UBN2;Q9BWU8;Q9BWV0;Q9BWU9;Q9BPX9;H0YA62;D6RHI0;Q9BWU7	G2/mitotic-specific cyclin-B1	CCNB1;CCNB1V	5	5	5	19.4	19.4	19.4	44.102	396	0	27.8283	22.0236	22.6881	NaN	26.0055	26.3457	26.1537	23.4432	23.9719	NaN	26.2684	25.4524	26.5859
E5RIH8;Q5JV82;Q05CF7;E5RI39;G5E954;J3KP90;E5RFK5;P24863;A8K799;E5RHL8;E5RFX8;P24863-2;H0YBQ5	Cyclin-C	CCNC	3	3	3	32.5	32.5	32.5	13.311	114	0	27.5917	24.7698	25.1307	24.9143	25.0402	25.2245	24.9138	24.9679	25.179	24.9128	25.1913	25.2661	25.0267
P24385;B4DR06;Q14092;F5H437;Q9H014;D6RDF8	G1/S-specific cyclin-D1	CCND1	8	8	7	45.4	45.4	40.3	33.729	295	0	30.1697	27.8656	27.9338	27.2504	26.3893	28.4226	26.5681	27.6289	27.6596	27.7708	27.5607	27.5251	27.5485
Q53ER2;P30279;H0YGD4	G1/S-specific cyclin-D2	CCND2	3	2	2	14.5	9.3	9.3	33.081	289	0	24.2848	21.7955	22.9629	23.0398	NaN	NaN	NaN	21.9903	23.0113	23.0398	NaN	NaN	NaN
P30281;Q5T8J1;B3KP19;Q59EI6;P30281-2;B3KTY3;P30281-3;P30281-4;A0A024RD48;H0Y8M4;D6RIX2;B4E0N5;B4DRB9;D6RI00	G1/S-specific cyclin-D3	CCND3	5	4	4	21.6	16.4	16.4	32.519	292	0	28.6593	26.0526	26.4517	26.6044	25.5037	25.724	25.7781	26.2351	26.4621	26.5264	25.9603	25.8335	25.7311
O95273;B4DHB5;O95273-3;O95273-2;H3BQA6;H3BR23;B3KW58;O95273-4	Cyclin-D1-binding protein 1	CCNDBP1	3	3	3	13.3	13.3	13.3	40.262	360	0	27.1056	25.7785	24.9111	25.3419	23.6059	NaN	NaN	25.2116	25.5895	25.3892	24.3834	NaN	NaN
V5W643;V5W5X2;P24864-2;C9J2U0;P24864-3;P24864;I3L413;F6KX26;I3L1Q9	G1/S-specific cyclin-E1	CCNE1	4	4	4	14.9	14.9	14.9	39.811	350	0	27.648	24.1592	24.4552	24.4544	24.9775	26.069	25.3294	NaN	NaN	NaN	25.8792	25.8059	25.036
P51946;A8K6Q5;D6RHI7;D6RG18;Q59FW7	Cyclin-H	CCNH	3	3	3	12.1	12.1	12.1	37.643	323	0	27.7102	25.1203	23.6575	25.1337	25.3184	25.7506	25.0515	25.0842	24.9406	24.9169	25.2958	25.7068	25.2175
O75909-4;O75909;O75909-1;G3V5E1;G3V2Q3;O75909-2;G3V235	Cyclin-K	CCNK	8	8	8	20.8	20.8	20.8	66.136	600	0	30.5671	27.097	27.8611	27.9381	28.4617	28.1858	28.0149	27.5426	27.8962	27.9059	28.2394	28.2587	28.2232
C9JPL0;Q9UK58;Q9UK58-5;Q9UK58-4	Cyclin-L1	CCNL1	3	3	3	9.8	9.8	9.8	47.788	428	0	27.9037	24.5101	24.962	25.1636	25.5888	25.904	25.3806	24.8434	24.9693	25.1532	25.9019	25.8592	25.352
O60563;A8K4M5;Q9NR57;O60563-2	Cyclin-T1	CCNT1	2	2	2	3.9	3.9	3.9	80.684	726	0.00032279	26.3385	NaN	NaN	NaN	24.0342	25.5181	24.2261	NaN	NaN	NaN	24.6734	24.9729	24.8407
O60583-2;O60583;B4DH21;F8WDY7;F2Z2C9	Cyclin-T2	CCNT2	4	4	4	8.9	8.9	8.9	73.681	663	0	28.2914	25.8043	23.5581	26.0321	26.0503	25.3089	26.2151	25.8295	NaN	25.9564	26.1544	NaN	26.5471
B7Z8E4;Q8ND76-3;Q8ND76-2;Q8ND76;B2RBH6;H7C0P7;Q5T2Q4	Cyclin-Y	CCNY	3	3	2	19.2	19.2	13.9	24.152	208	0	28.8029	26.5208	26.2587	26.3048	26.1833	25.8235	26.1268	26.6262	26.3966	26.3938	26.3042	26.0231	25.9886
Q8N7R7-3;Q8N7R7;Q8N7R7-2;H7BZD2	Cyclin-Y-like protein 1	CCNYL1	3	2	2	11.8	8	8	33.452	289	0	28.5899	27.6732	27.5013	NaN	NaN	NaN	NaN	27.868	27.5498	NaN	NaN	NaN	NaN
Q9ULG6-4;Q9ULG6-2;Q9ULG6;Q9ULG6-5;H3BN32;H3BNE2;Q9ULG6-3	Cell cycle progression protein 1	CCPG1	2	2	2	3.8	3.8	3.8	68.394	598	0.0014234	30.2607	27.7571	27.8758	27.7729	27.4351	27.605	27.5633	27.3644	28.0719	27.9569	27.724	27.5987	27.7758
Q9UK39	Nocturnin	CCRN4L	2	2	2	8.1	8.1	8.1	48.195	431	0.00032776	24.1562	23.1295	NaN	NaN	NaN	NaN	23.1824	23.3243	NaN	NaN	NaN	NaN	23.3054
J3KNF4;O14618;E9PP76;E9PK03	Copper chaperone for superoxide dismutase;Superoxide dismutase [Cu-Zn]	CCS	6	6	6	31	31	31	27.086	255	0	30.6812	28.0933	28.289	27.9365	27.738	28.3814	28.0453	28.3133	28.333	28.1134	27.9824	28.1513	28.1035
Q4G0I0;H3BP47	Protein CCSMST1	CCSMST1;C16orf91	2	2	2	25	25	25	15.004	132	0	26.7037	NaN	23.8472	24.4549	25.1129	23.9496	24.1585	NaN	24.1501	24.7682	24.585	24.2114	24.5187
P78371;P78371-2;F5GWF6;F8VQ14;B7Z4R3;Q9H369	T-complex protein 1 subunit beta	CCT2	32	32	32	75.1	75.1	75.1	57.488	535	0	36.7661	34.1432	34.2394	34.159	34.0946	34.3554	34.0765	34.1352	34.1688	34.0364	34.2782	34.2467	34.1911
B3KX11;P49368;Q59H77;B4DUR8;P49368-2;Q2TU64;E9PRC8;Q5SZX6;E9PQ35;Q5SZW8;E9PM09;Q5SZX9	T-complex protein 1 subunit gamma	CCT3	38	38	38	73.2	73.2	73.2	57.945	522	0	36.2659	33.4491	33.6941	33.6031	33.7327	33.7978	33.7796	33.6063	33.7024	33.5922	33.8186	33.8142	33.8488
P50991;P50991-2;A8K3C3;B7Z9L0;B7Z2Z8;B7Z2F4	T-complex protein 1 subunit delta	CCT4	28	28	28	67.7	67.7	67.7	57.924	539	0	36.2699	33.5629	33.6381	33.5472	33.7562	33.817	33.7659	33.6782	33.6601	33.5093	33.8379	33.8338	33.8814
P48643;Q9BU08;B7ZAR1;B4DZT5;E9PCA1;E7ENZ3;B4DDU6;B4DXI1;B4DE30;B4DYC8;P48643-2;B4DX08;Q96GI1;B4DZY9;Q9HB74;D6RIZ7;H0Y914	T-complex protein 1 subunit epsilon	CCT5	37	37	37	76.5	76.5	76.5	59.67	541	0	36.0037	33.0925	33.42	33.4808	33.4468	33.5037	33.5259	33.3884	33.3947	33.3399	33.5729	33.5108	33.5664
P40227;B2R9K8;Q59ET3;B4DPJ8;P40227-2;B4DN39;Q92526;Q92526-2;Q92526-3	T-complex protein 1 subunit zeta	CCT6A	25	25	3	66.5	66.5	7.7	58.024	531	0	35.9407	33.3383	33.3681	33.2887	33.3242	33.4413	33.3689	33.3302	33.3638	33.2365	33.4297	33.4265	33.4298
Q99832;Q53HV2;Q6IBT3;Q99832-3;F5GZK5;Q99832-4;B7Z7I4;B7Z1C9;Q99832-2;F8WAM2;F8WBP8	T-complex protein 1 subunit eta	CCT7	32	32	32	76.4	76.4	76.4	59.366	543	0	35.6331	32.8306	33.0743	32.984	33.1654	33.1265	33.083	32.995	33.0848	32.9941	33.1488	33.1199	33.2028
P50990;P50990-2;Q53HU0;Q7Z759;P50990-3;H7C4C8;H7C2U0	T-complex protein 1 subunit theta	CCT8	35	35	35	73.9	73.9	73.9	59.62	548	0	36.4886	33.7738	33.9172	33.7317	33.9615	34.0677	33.9426	33.869	33.8968	33.86	34.0254	33.9915	34.0422
P86790;Q7L8P3;F5H553;B4DJD2;F8WD66	Vacuolar fusion protein CCZ1 homolog B	CCZ1B;DKFZp586I1023	8	8	8	21	21	21	55.866	482	0	29.4232	26.5993	26.947	27.0719	26.8992	26.6776	26.7806	26.8792	26.7505	27.0697	26.9379	26.4259	26.849
Q6YHK3;Q6YHK3-4;Q6YHK3-2;Q6YHK3-3	CD109 antigen	CD109	15	15	15	15	15	15	161.69	1445	0	30.12	28.3301	28.0128	28.3232	26.0712	26.4685	25.8255	28.2168	27.9706	27.9753	26.8369	27.1768	26.9525
E9PMR4;P48509;E9PRJ3;Q53FU5	CD151 antigen	CD151	2	2	2	10	10	10	28.067	251	0	31.1255	28.7272	28.5709	28.569	28.4299	28.5726	28.3429	28.798	28.634	28.5026	28.5971	28.6119	28.3193
A8K9J6;B4DK26;Q5ZPR3-4;Q5ZPR3;Q5ZPR3-3;H0YN29;H0YL10;Q5ZPR3-2;A8K6Q6	CD276 antigen	CD276	4	4	4	20.9	20.9	20.9	41.709	388	0	30.3898	27.947	27.8641	28.0056	27.6754	27.6044	27.6857	28.0467	27.8526	27.8434	27.8356	27.6451	27.8464
Q9Y5K6	CD2-associated protein	CD2AP	25	25	25	44.3	44.3	44.3	71.45	639	0	34.0274	30.7171	32.5331	32.5413	29.9356	29.9743	30.1564	31.7903	31.8307	31.9109	30.9353	30.9809	31.1654
O15446;O15446-2;A8K818;A0JLT1;Q05BI1	DNA-directed RNA polymerase I subunit RPA34	CD3EAP	9	9	9	36.5	36.5	36.5	54.985	510	0	30.2479	26.4184	25.7249	25.2869	28.096	28.625	28.5318	27.0656	25.9134	25.9523	28.0236	28.8359	28.3652
P25942;Q09LL4;Q6P2H9;H0YE23;P25942-2	Tumor necrosis factor receptor superfamily member 5	CD40	5	5	5	30	30	30	30.619	277	0	29.5206	26.5732	26.7609	27.0656	27.1203	27.0797	26.9364	26.8348	26.2097	26.4264	26.6214	26.8684	26.6569
P16070-11;P16070-10;P16070-16;P16070-17;P16070-6;P16070-4;P16070-3;P16070-7;E7EPC6;P16070-5;P16070;B4DN59;P16070-18;P16070-12;A8K309;P16070-14;P16070-13;P16070-8;H0YD13;H0Y2P0;H0YDW7;B4E2X0;P16070-9;H0YE40;H0YCV9;P16070-15;H0Y5E4;H0YDX6;H0YD17;E9PKC6;C1PHC4;C1PHC3;Q86UZ1;Q9P2Z2;P16070-19;Q99900;H0YF08;H0YCL4;H0YD90;J3KN83;H0YEV3;H0YEU1	CD44 antigen	CD44	9	9	9	25.9	25.9	25.9	46.565	429	0	33.8106	30.8899	30.7224	30.9479	31.5075	31.7317	31.2841	31.0603	30.9569	30.8509	31.5319	31.5376	31.5154
P15529-15;P15529-12;P15529-14;P15529-11;P15529-13;P15529-10;P15529;P15529-9;P15529-8;Q92494;B4DL30	Membrane cofactor protein	CD46	8	8	2	21.3	21.3	3.2	39.313	348	0	31.9452	28.9994	29.3717	29.0268	29.485	29.6203	29.539	29.127	29.3514	29.3506	29.6108	29.6507	29.527
Q08722;Q08722-2;Q08722-3;Q08722-4;H7BYS8	Leukocyte surface antigen CD47	CD47	3	3	3	9	9	9	35.213	323	0	31.7502	29.922	29.2246	29.1887	28.9265	29.3009	27.4554	29.5099	29.1817	29.18	28.9367	29.2178	28.92
B1AP15;H3BLV0;P08174-4;E9PSH2;P08174;B2R658;P08174-3;P08174-5;P08174-2;B1AP13;B4DUF2;P08174-6;P08174-7;Q8TD12;Q8TD11;Q8TD13;H7BY55;B4DPY4;Q8TD14	Complement decay-accelerating factor	CD55	3	3	3	12.6	12.6	12.6	34.033	317	0	28.6293	24.6393	23.5224	25.5182	26.9247	26.4609	26.7028	25.3346	25.097	25.7414	26.8423	26.0422	26.8576
E9PNW4;P13987;E9PR17;H0YET2	CD59 glycoprotein	CD59	4	4	4	29.6	29.6	29.6	11.985	108	0	34.2346	31.6818	31.8474	31.89	31.4229	31.6161	31.3593	31.7867	31.8429	32.1432	31.4776	31.6042	31.4493
F8VNT9;F8VV56;P08962-3;P08962-2;F8W022;F8VWK8;C9JV86;W6A4U0;P08962	CD63 antigen	CD63	3	3	3	15	15	15	14.265	133	0	32.537	29.7385	29.8916	30.9508	29.9839	29.117	29.2091	29.1742	29.576	30.7222	30.5931	29.3768	29.5966
E9PRJ8;H0YDL9;H0YDJ9;P60033;A6NMH8;E9PJK1;E9PIF1;H0YEE2;E9PM31;E9PQV4	CD81 antigen	CD81	4	4	4	35.9	35.9	35.9	22.516	209	0	31.6201	29.2327	29.5012	29.4508	28.3448	28.6738	28.6007	29.3327	29.4617	29.4683	28.6398	28.6747	28.7463
Q6LET0;P27701;E9PJC7;P27701-2	CD82 antigen	CD82	3	3	3	12.7	12.7	12.7	29.643	267	0	28.3383	26.0653	26.4423	26.34	24.7213	25.0599	24.8574	26.1073	26.2118	26.325	25.0411	25.2137	25.1015
B4DPP0;A6NNI4;P21926;G8JLH6;F5GXT1;Q56CY1;B4DK09	CD9 antigen	CD9	5	5	5	33.3	33.3	33.3	15.906	141	0	33.8478	31.1365	31.2693	32.1348	30.7568	31.0111	30.7593	31.5381	31.5528	31.579	31.0785	31.157	30.9876
P14209-3;P14209;P14209-2;A8MQT7;B2R932;H7C2F2	CD99 antigen	CD99	2	2	2	26.6	26.6	26.6	17.128	169	0	25.1756	NaN	24.0358	24.3031	NaN	NaN	NaN	NaN	24.0842	24.3031	NaN	NaN	NaN
X6RKY7;X6RA30;O75794;X6RF82	Cell division cycle protein 123 homolog	CDC123	3	3	3	23.6	23.6	23.6	17.777	157	0	28.1556	25.1435	25.5302	25.4744	25.3684	25.988	25.7647	25.4668	25.7225	25.6155	25.431	25.9568	25.687
Q13042-3;Q13042-2;B2RCW0;Q13042;Q5T8C6;Q7Z651;Q59EG1;B4DK74	Cell division cycle protein 16 homolog	CDC16	5	5	5	12.5	12.5	12.5	65.859	568	0	28.9812	25.7683	26.4445	26.6847	26.4929	26.539	26.2825	26.2179	26.597	26.6137	26.4898	26.503	26.4191
Q9UJX2;Q9UJX2-3;D6RBY8;D6RCF8;H0Y936;Q9UJX2-2	Cell division cycle protein 23 homolog	CDC23	8	8	8	20.8	20.8	20.8	68.833	597	0	29.1207	26.6375	26.7204	26.3894	26.5912	26.2004	26.6132	26.6553	26.7811	26.5885	26.7277	26.4546	26.5704
P30260;P30260-2;B4DL80;I0EZ68	Cell division cycle protein 27 homolog	CDC27	11	11	1	20.8	20.8	1.3	91.866	824	0	29.9702	27.0491	27.401	27.4074	27.4651	27.58	27.3566	27.297	27.3975	27.5091	27.6002	27.6325	27.3769
P49427	Ubiquitin-conjugating enzyme E2 R1	CDC34	3	2	2	11	7.6	7.6	26.736	236	0	27.6933	23.9048	23.9966	24.9859	25.3671	24.6181	26.2947	25.187	25.1326	24.7472	25.3575	24.7645	25.7869
Q16543;Q6FG59;K7EQA9;A1L0W4;K7EIU0	Hsp90 co-chaperone Cdc37;Hsp90 co-chaperone Cdc37, N-terminally processed	CDC37;MBD5	12	12	1	33.6	33.6	5.6	44.468	378	0	34.4227	31.8605	31.9996	31.9038	31.7033	31.7155	31.8214	31.9295	31.9991	31.917	31.9391	31.7482	31.9227
Q53H60;O60508;Q59H56;Q5SRN1;Q2TA76;H0UI46;Q5SRM9;B4DHE3	Pre-mRNA-processing factor 17	CDC40	6	6	6	13.6	13.6	13.6	65.521	579	0	28.561	24.0566	25.3001	25.2874	26.6559	25.6124	27.0533	25.5043	25.9305	25.4424	26.4257	25.7641	26.8483
P60953;B4E1U9;P60953-1;A0A024R9T1;E7ETU3;B7ZAY4;B4DMH5;Q5JYX0;Q9UJM1;Q9UJM0;F8WET9;B1AH79;G3V4H1;G3V476;Q9H4E5-2;P17081;Q9H4E5;Q7Z513;Q59G91	Cell division control protein 42 homolog	CDC42	8	7	7	48.2	42.4	42.4	21.258	191	0	32.9109	30.4098	30.4451	30.2869	30.1458	30.2242	30.4182	30.5201	30.5716	30.1862	30.2728	30.2743	30.4482
Q5VT25-3;Q5VT25-4;F5H5N0;B9EGA7;Q5VT25-5;Q5VT25;Q5VT25-2;Q5VT25-6;Q8IWQ7	Serine/threonine-protein kinase MRCK alpha	CDC42BPA	7	3	3	4.6	2.3	2.3	186.11	1638	0.0086271	29.1819	26.6675	26.846	26.7718	26.087	26.5423	26.5491	26.7351	26.881	26.7991	26.2	26.6716	26.7326
Q9Y5S2;Q86XZ8;H0YLR5;H0Y6V3;H0Y7V8;Q5HYB0;H0Y5V1;Q09013-12;B4DZE2;Q09013-10;Q09013-2;B4DM55;Q09013-8;Q09013-5;Q09013-7;Q09013-11;Q09013-15;Q09013;Q09013-16;Q09013-6;M0R333;X5DNJ6;Q09013-1;I6L989;Q59FU6	Serine/threonine-protein kinase MRCK beta	CDC42BPB	49	49	23	35.4	35.4	18.8	194.31	1711	0	33.3982	30.7309	30.8706	30.7298	30.7631	30.9606	30.8096	30.9525	30.8273	30.8406	30.8853	30.9012	30.958
Q6DT37	Serine/threonine-protein kinase MRCK gamma	CDC42BPG	12	11	11	11	10.2	10.2	172.46	1551	0	27.8751	25.5388	25.6528	26.3763	24.4205	NaN	25.0652	25.7536	25.6863	26.1669	24.7665	NaN	25.4585
Q9H3Q1;B3KUS7;J3KRZ9;J3QQS6;J3QR93	Cdc42 effector protein 4	CDC42EP4	4	4	4	23.3	23.3	23.3	37.979	356	0	28.3267	24.6434	25.3338	24.5808	26.0279	26.5436	26.1951	25.4632	25.3255	25.0743	26.247	25.8145	26.2621
B4E092;O75419-2;O75419;O75419-3	Cell division control protein 45 homolog	CDC45	2	2	2	4.5	4.5	4.5	56.844	486	0.00047855	NaN	NaN	NaN	NaN	NaN	NaN	NaN	NaN	NaN	NaN	NaN	NaN	NaN
Q99459;B3KY60;B4DSH1	Cell division cycle 5-like protein	CDC5L	25	25	25	42.1	42.1	42.1	92.25	802	0	33.737	30.9986	31.13	30.8947	31.0387	31.4286	31.3456	30.9028	30.84	30.8877	31.2989	31.3712	31.3981
Q6P1J9;B4DV47	Parafibromin	CDC73	14	14	14	27.7	27.7	27.7	60.576	531	0	30.7395	27.6082	27.9305	27.714	28.4793	28.6775	28.2011	27.8159	27.9338	27.7427	28.6819	28.4461	28.4941
A0A024R2T5;Q9H5V8;Q9H5V8-2;Q9H5V8-3	CUB domain-containing protein 1	CDCP1	12	12	12	20.3	20.3	20.3	92.873	836	0	30.4293	27.5476	27.8309	27.8265	27.856	28.1482	27.7928	27.6229	27.9809	27.7153	28.1197	28.1393	27.8961
P12830;D3XNU5;Q9UII7;Q9UII8;B3GN61;A5D8W4;H3BNC6;H3BVI7;B4DNH0;J3QKP1	Cadherin-1;E-Cad/CTF1;E-Cad/CTF2;E-Cad/CTF3	CDH1	15	15	14	23.2	23.2	21.9	97.455	882	0	33.3448	30.9843	30.9989	31.1925	30.3819	30.4587	30.2866	31.1019	31.0452	31.1557	30.5206	30.5722	30.4286
J3KTE9;B4DLF0;P22223;P22223-2	Cadherin-3	CDH3	5	4	4	9.7	8.1	8.1	85.623	774	0	27.5041	26.1279	25.3674	24.7708	23.1971	25.081	NaN	25.7237	25.0257	25.2641	24.8218	24.9966	NaN
O14735-3;B3KSW0;Q53HA5;O14735;B3KY94;H3BUR9;O14735-2	CDP-diacylglycerol--inositol 3-phosphatidyltransferase	CDIPT	3	3	3	22	22	22	18.624	168	0	30.6709	28.6839	27.7911	28.1983	28.3325	27.1607	27.8975	28.9076	27.6999	28.2747	28.3731	27.2474	28.0934
P06493;A0A024QZP7;Q5H9N4;I6L9I5;P06493-2;E5RIU6;B7Z3D6	Cyclin-dependent kinase 1	CDK1;DKFZp686L20222;CDC2	17	17	15	73.4	73.4	67	34.095	297	0	33.9421	31.3853	31.2542	31.2661	31.4993	31.455	31.2625	30.7157	30.8968	30.669	31.8761	31.7886	31.8253
P21127-12;P21127-4;Q6P5Y5;P21127-5;A4VCI5;P21127-10;J3QL65;P21127-6;J3KTL7;P21127-9;P21127-8;J3QR29;B4E3D9;P21127-3;P21127-2;B7ZVY7;J3QKR5;J3QR44;P21127;Q9UQ88-10;Q96CA8;Q4VBY6;Q5QPR4;Q9UQ88-4;Q9UQ88-3;Q5QPR3;Q9UQ88-2;Q9UQ88;Q9UQ88-5;Q9UQ88-9;B4E0N4;B4E0M9;Q9UQ88-8;Q59GL4;J3KS35;E7ESP2;Q13882	Cyclin-dependent kinase 11B;Cyclin-dependent kinase 11A	CDK11B;CDC2L2;CDC2L1;CDK11A	13	13	13	32.3	32.3	32.3	49.554	439	0	30.3514	27.7652	27.5532	27.2505	27.9748	28.1085	27.7897	27.6883	27.5674	27.6531	28.1068	28.0913	27.9526
Q9NYV4-2;Q9NYV4;J3QSD7;Q9NYV4-3;H0YLT2	Cyclin-dependent kinase 12	CDK12	12	11	10	15.1	14.6	13.4	163.23	1481	0	29.8725	26.1176	25.8119	26.4499	27.9823	28.0182	27.7294	26.7831	26.6454	27.2452	27.7665	27.633	27.8084
Q14004;Q14004-2;Q9BVE2;B3KX76;Q8IWB3;Q96Q40-2	Cyclin-dependent kinase 13	CDK13	5	3	3	4.6	3	3	164.92	1512	0	27.4565	24.6228	25.0201	24.7269	24.6853	25.6464	24.0239	24.6151	25.2931	24.5881	24.7328	25.0843	25.2325
F5H6Z0;B4DGP5;Q00537-2;Q00537;F8VQZ9;B7Z461;Q6ZMU4	Cyclin-dependent kinase 17	CDK17	8	7	6	22.8	21.1	18.7	53.533	470	0	29.0713	26.0215	26.4578	26.6885	26.4471	26.7125	26.489	26.4094	26.7329	26.5853	26.4923	26.6462	26.5383
Q07002;Q07002-2;Q07002-3;Q9BWF9;B4DHU6;B4DER5;Q59G02;B4DK03;D6R9X1;D6R9B0;D6RA44	Cyclin-dependent kinase 18	CDK18;PCTK3	4	3	3	12.9	11.2	11.2	54.179	472	0	27.3856	24.7074	25.2172	25.5933	24.2221	24.4825	23.8672	25.174	25.2283	25.1817	24.6415	24.4682	24.262
P24941-2;P24941;G3V5T9;E7ESI2;B4DDL9;K7EJ83	Cyclin-dependent kinase 2	CDK2	13	11	10	67.8	60.6	55.3	30.035	264	0	31.0829	28.3573	27.8298	28.1589	28.8218	28.8886	28.6489	28.3947	28.47	28.3777	28.8862	28.71	28.6643
P11802;F8VYH9;F8VTV8;F8VWX7;Q6LC83;B4DNF9;F8VZZ0;F8VZ51;F8W1L8;F8VXD2;F8VYY1;Q96BE9;F8VZ13	Cyclin-dependent kinase 4	CDK4	9	8	8	39.6	37	37	33.729	303	0	31.1192	28.2743	28.7228	28.1009	28.2675	28.7859	28.8709	28.3393	28.713	28.209	28.6962	28.6327	28.854
Q00535;Q6IAW3;Q00535-2	Cyclin-dependent kinase 5	CDK5	10	9	9	42.5	39.7	39.7	33.304	292	0	30.5186	28.0898	28.2892	28.2515	27.4762	27.6628	27.616	28.2507	28.24	28.2571	27.7476	27.7543	27.7502
Q96SZ6-2;B4DI01;Q53H36;Q96SZ6-3;Q96SZ6;Q96SZ6-6;H0Y721;Q96SZ6-5;Q96SZ6-4	CDK5 regulatory subunit-associated protein 1	CDK5RAP1	8	8	8	20.7	20.7	20.7	56.223	497	0	28.9236	25.8516	25.8649	26.1348	26.671	27.0277	26.0646	26.29	26.3691	26.014	26.7701	26.6362	26.3608
Q96JB5;F5H3I5;B7Z6N4;J3QQY1;Q96JB5-2;J3QS62;J3QL86;J3QRM1;Q96JB5-3;J3KRK4;J3KS63;J3KRI2;B4DWZ1;J3QL95;J3KTA5	CDK5 regulatory subunit-associated protein 3	CDK5RAP3	19	19	19	43.9	43.9	43.9	56.92	506	0	32.583	29.7785	30.0769	29.6314	30.1114	30.2647	30.0329	30.1276	30.1065	30.0545	30.0721	30.1606	30.0181
P50613;D6RAD4;D6R9G1;D6REC6;D6RFL0;D6RGG9;D6RI01;D6R9Z2;D6RF14;D6RIG9;B3KVM3;Q9C098	Cyclin-dependent kinase 7	CDK7	7	7	7	30.1	30.1	30.1	39.038	346	0	30.4511	28.7933	26.9125	27.0788	27.9243	27.8936	27.7805	27.3882	27.6513	27.6821	28.2954	28.317	28.2398
P50750;B5BU53;P50750-2;B2R9L6;X6RE90	Cyclin-dependent kinase 9	CDK9	13	12	12	44.9	42.7	42.7	42.777	372	0	31.1419	28.1798	28.3479	28.2201	28.7107	28.9883	28.7101	28.4563	28.3389	28.2935	28.9453	28.822	28.5487
Q5VV42;Q5VV42-2;Q5VV42-3	Threonylcarbamoyladenosine tRNA methylthiotransferase	CDKAL1	9	9	9	27.3	27.3	27.3	65.111	579	0	28.8873	25.9031	25.9853	25.7773	26.074	26.8604	26.8066	26.21	26.2136	26.2253	26.4247	26.333	26.6979
Q96LE1;P38936;Q59ED0;J3KQV0;B4DQP9	Cyclin-dependent kinase inhibitor 1	CDKN1A	4	4	4	48.8	48.8	48.8	17.827	164	0	29.0603	26.3247	26.8612	27.2068	25.7615	25.7556	26.3474	26.7182	26.6589	26.9729	26.2114	26.2322	26.3696
J3QRG6;P42771;P42771-4;D1LYX3;K7ES20;P42771-2;L8E941;K7ENC6;R9S252;Q208B5;P42771-3;G3XAG3;P42772;Q9UPB7;Q2MJK0	Cyclin-dependent kinase inhibitor 2A, isoforms 1/2/3	CDKN2A	5	5	3	61.6	61.6	44.2	14.968	138	0	32.7045	29.7879	30.0835	29.932	30.0665	30.3092	30.4389	29.9975	30.1586	29.9178	30.3251	30.2846	30.5018
Q9NXV6;B3KTW3;J3KNE1;D6RGD2;Q7Z335	CDKN2A-interacting protein	CDKN2AIP	17	17	17	40.3	40.3	40.3	61.124	580	0	32.6005	29.0498	29.3478	29.7663	30.4264	30.5502	30.3245	29.6799	29.6812	29.7507	30.3544	30.3843	30.4719
Q96HQ2;Q96HQ2-2	CDKN2AIP N-terminal-like protein	CDKN2AIPNL	2	2	2	31.9	31.9	31.9	13.196	116	0	25.105	23.4442	22.5637	22.8139	22.3774	NaN	22.4307	NaN	22.6122	22.8139	22.5249	NaN	22.5536
Q86X02	Cerebellar degeneration-related protein 2-like	CDR2L	5	5	5	12.5	12.5	12.5	53.01	465	0	29.3711	26.8501	27.2332	27.4516	25.5947	26.1805	26.6505	27.1326	27.1857	27.018	26.7533	26.1692	26.7106
Q92903	Phosphatidate cytidylyltransferase 1	CDS1	5	5	5	11.5	11.5	11.5	53.303	461	0	30.3941	27.5137	27.7509	27.8495	27.8365	27.8972	27.9649	27.9274	27.9573	27.7781	27.8818	27.9594	27.8847
O95674;B3KNK4;B3KM95;E7EQ83;B4E3K6;F6VWC5;B4E0L5	Phosphatidate cytidylyltransferase 2;Phosphatidate cytidylyltransferase	CDS2	7	7	7	22	22	22	51.417	445	0	31.4043	28.8242	28.8904	29.0428	28.8434	28.598	28.6735	28.8875	28.9113	28.9951	28.877	28.9926	28.7741
Q9UKY7;Q9UKY7-2;D3DND1;H0Y8K3;D6R9V8;D6RFH2;D6RDN0;Q9UKY7-3;D6R973;D6RAV0	Protein CDV3 homolog	CDV3	11	11	11	56.6	56.6	56.6	27.335	258	0	31.9331	28.8275	28.9982	28.3956	29.0612	29.7455	30.2472	29.0089	29.1661	29.0622	29.3325	29.6934	29.9781
Q9Y232-4;Q9Y232-2;Q9Y232;Q9Y232-3;C9JQG7	Chromodomain Y-like protein	CDYL	4	4	4	19.4	19.4	19.4	45.135	412	0	27.6867	NaN	24.3251	23.3273	25.683	24.7383	26.6129	NaN	25.2526	24.504	25.6414	25.0239	25.4023
Q03701	CCAAT/enhancer-binding protein zeta	CEBPZ	25	25	2	31.5	31.5	2.3	120.97	1054	0	32.6335	29.5526	29.7138	29.5629	30.3551	30.555	30.2202	29.7602	29.8188	29.6262	30.4882	30.5296	30.2764
Q9BXW7-2;Q9BXW7;A8MYZ9;B3KVW8	Cat eye syndrome critical region protein 5	CECR5	10	10	10	38.9	38.9	38.9	43.588	393	0	31.9216	28.762	29.1272	28.9177	29.4332	29.8622	29.6078	29.0302	29.0403	29.0854	29.7445	29.7824	29.626
Q92879-2;Q92879-3;Q92879-6;Q92879;Q92879-4;G5EA30;Q92879-5;E9PSH0;E9PQK4;E9PKU1;F5H4Y5;F5H0D8;E9PKA1	CUGBP Elav-like family member 1	CELF1	9	9	8	20.7	20.7	18.7	51.545	482	0	31.1812	28.1823	28.3278	28.0263	28.8758	29.1939	28.6221	28.4345	28.4057	28.4678	28.839	29.012	28.8013
V9GYD9;B4DT00;O95319-5;O95319-2;B4DDE7;Q5VZZ6;O95319;O95319-4;B2RA86;B4DS31;O95319-3;E9PC62;B4DSZ2;B4DIB6;V9GY47	CUGBP Elav-like family member 2	CELF2	6	5	5	13.2	10.9	10.9	46.621	440	0	29.9104	26.7421	27.3899	27.1634	27.3215	27.9515	27.0953	27.2662	27.2568	27.3918	27.4261	27.5759	27.5073
Q9NYQ6;H0Y7R9;Q9NYQ6-2;C9JDM9	Cadherin EGF LAG seven-pass G-type receptor 1	CELSR1	3	3	3	2.3	2.3	2.3	329.48	3014	0	26.198	24.515	24.1776	24.6285	22.9486	NaN	NaN	24.5914	23.9747	24.4591	24.0307	NaN	NaN
Q9HCU4	Cadherin EGF LAG seven-pass G-type receptor 2	CELSR2	2	2	2	1.5	1.5	1.5	317.45	2923	0.00047839	25.6922	23.3504	22.8583	23.9421	23.1072	23.3594	NaN	23.915	23.4257	23.3106	23.5387	22.8583	NaN
P07199;Q71VN4	Major centromere autoantigen B	CENPB	4	4	4	8.7	8.7	8.7	65.171	599	0	27.4303	NaN	NaN	23.8169	26.3562	25.3993	25.0986	NaN	NaN	25.0074	26.0306	25.4406	25.476
Q03188;Q6PIR0;H0Y8J2	Centromere protein C 1	CENPC1	2	2	2	3.7	3.7	3.7	106.83	943	0.0026567	24.7896	22.3437	NaN	NaN	23.1402	23.783	NaN	22.5385	NaN	NaN	NaN	NaN	NaN
Q7Z7K6;Q7Z7K6-3;Q7Z7K6-2	Centromere protein V	CENPV	3	3	3	18.5	18.5	18.5	29.946	275	0	27.3927	23.7865	24.959	23.9045	25.1003	25.3866	25.0014	24.6712	24.7464	24.5945	25.0825	25.2075	24.9749
Q5SW79-2;A6H8X9;Q5SW79-3;B2RTS4;H0Y2V6;Q5SW79;B4DL23;H0YB92;B4DS35	Centrosomal protein of 170 kDa	CEP170	3	3	3	3.6	3.6	3.6	161.41	1460	0	27.1789	24.5328	22.9162	NaN	25.5226	24.1147	25.6698	25.1743	24.6944	NaN	24.9223	24.601	25.3871
E9PFC1;Q9Y4F5-3;Q9Y4F5-2;Q9Y4F5;J3KQR7	Centrosomal protein of 170 kDa protein B	CEP170B	8	8	8	7.9	7.9	7.9	159.65	1484	0	28.1662	25.8949	26.2364	25.6138	24.7451	25.2053	25.3104	26.1188	26.1279	25.8068	25.0573	25.4378	25.0788
Q9C0F1;Q9C0F1-2;D6RBX1;D6RC25;D6RGX6	Centrosomal protein of 44 kDa	CEP44	5	5	5	18.5	18.5	18.5	44.139	390	0	28.6593	26.3361	26.6269	26.3043	25.3448	25.6893	25.7391	26.4486	26.3966	26.2619	25.7491	25.8777	26.1073
E9PG22;B4DGU8;Q8IW35;Q8IW35-2;F8WF91;H7C4Y5	Centrosomal protein of 97 kDa	CEP97	6	6	6	13	13	13	90.309	806	0	27.9664	25.3794	23.7977	24.8126	25.7771	25.8666	25.7356	25.2022	24.7731	25.2649	25.7771	25.7785	25.8191
Q9Y6K0;B3KN25	Choline/ethanolaminephosphotransferase 1	CEPT1	5	5	5	15.4	15.4	15.4	46.553	416	0	29.7515	26.7588	27.2235	27.3813	27.027	27.1771	27.3433	27.2614	27.0334	27.3167	26.9213	27.4893	27.3003
Q5T4B2-2;B4DNI4;Q5T4B2	Probable inactive glycosyltransferase 25 family member 3	CERCAM	3	3	3	8.5	8.5	8.5	59.099	517	0	27.6019	25.4162	25.7371	25.6934	24.4605	24.3447	22.0517	25.5625	25.5731	25.3464	24.571	24.72	24.3124
Q96G23;A8K4M4;Q5SZE1;H0YLQ6;Q5SZE6;H0YNU7;Q5SZE2;Q5SZE3;H0YKH6;Q5SZE4	Ceramide synthase 2	CERS2	5	5	5	18.2	18.2	18.2	44.876	380	0	32.031	29.3093	29.4783	29.4915	29.5257	29.6881	29.1175	29.4614	29.4994	29.4619	29.6355	29.7241	29.3677
H0YKC9;Q9HA82;Q53HF9;H0YMY6;H0YLY3;H0YKR4;H0YNR6;H0YN04	Ceramide synthase 4	CERS4	3	3	3	14	14	14	40.347	343	0	27.9302	25.7521	25.3754	25.9181	25.1463	25.0343	24.3106	25.7201	25.7976	25.7861	25.0876	25.1198	24.7694
Q6ZMG9;Q6ZMG9-2	Ceramide synthase 6	CERS6	2	2	2	4.9	4.9	4.9	44.889	384	0	27.2482	24.6799	24.7413	24.804	22.9373	25.0621	24.9375	24.9092	24.4384	24.5256	24.7497	24.7031	NaN
J3QSC0;O00748-2;O00748;Q6IPK9;Q4G0E9;A0A024R6X1;Q53H57	Cocaine esterase	CES2	2	2	2	23.4	23.4	23.4	22.958	201	0	26.5586	25.0855	25.0601	24.7522	NaN	NaN	NaN	25.3212	25.0576	24.7562	NaN	NaN	NaN
P41208	Centrin-2	CETN2	3	3	3	26.7	26.7	26.7	19.738	172	0	27.2474	24.5343	24.0331	24.9585	23.1056	25.4939	24.7883	25.1328	24.7011	24.4069	24.1488	25.2626	24.4592
Q6LAM0;G3XAM2;P05156;A8K3L0;E7ETH0;B4DRF2	Complement factor I;Complement factor I heavy chain;Complement factor I light chain	CFI	2	2	2	11.1	11.1	11.1	27.592	244	0.0066116	26.1311	24.9197	23.8908	24.643	NaN	NaN	NaN	24.951	NaN	24.8428	NaN	NaN	NaN
P23528;G3V1A4;E9PP50;E9PK25;E9PQB7;B4E112;E9PLJ3;E9PS23	Cofilin-1	CFL1	16	16	12	74.1	74.1	53	18.502	166	0	36.6239	34.1068	34.2471	34.2242	33.8499	33.9196	33.8245	34.1864	34.2686	34.1632	33.8929	33.8533	33.8681
Q9Y281-3;Q9Y281;F8WDN3	Cofilin-2	CFL2	10	6	6	66.4	43	43	16.916	149	0	31.6977	29.4135	29.4525	29.0808	29.0357	28.5336	28.9721	29.2503	29.4616	29.1289	29.1235	29.0274	29.1874
Q9UFW8;C9JUJ0	CGG triplet repeat-binding protein 1	CGGBP1	2	2	2	13.8	13.8	13.8	18.82	167	0	27.7402	24.6584	24.9885	24.5614	25.4127	25.3891	25.6058	24.9705	24.8196	24.6788	25.6776	25.5445	25.5085
Q9P2M7;B9EK46;Q9P2M7-2;A6PVU7;A2A3M4;H0Y4A8	Cingulin	CGN	31	31	31	30	30	30	136.38	1197	0	32.6233	29.5267	29.6434	29.9352	30.288	30.1952	30.4205	29.9528	29.9468	29.9134	30.252	30.2148	30.3958
Q0VF96;Q6P5Q2;Q0VF96-2	Cingulin-like protein 1	CGNL1	6	6	6	6.4	6.4	6.4	149.08	1302	0	28.2405	25.2619	24.2651	24.5922	26.3524	26.2622	25.9599	25.2129	25.2311	25.5512	26.2082	25.7666	26.2307
Q8WUX2	Cation transport regulator-like protein 2	CHAC2	2	2	2	16.8	16.8	16.8	20.874	184	0	24.8302	NaN	23.2774	22.9692	NaN	NaN	23.449	NaN	23.3473	23.1322	NaN	NaN	23.4335
Q13111-3;Q13111;D6W625;Q13111-2;K7EPA1	Chromatin assembly factor 1 subunit A	CHAF1A	5	5	5	11.6	11.6	11.6	88.284	783	0	26.0749	NaN	NaN	21.9112	24.7732	24.5851	23.6211	NaN	NaN	23.2823	24.6419	24.0302	24.3963
Q13112;B2R7X3	Chromatin assembly factor 1 subunit B	CHAF1B	3	3	3	9.3	9.3	9.3	61.492	559	0	26.7397	22.8173	22.7372	22.8214	25.1049	25.1069	24.1055	23.6664	23.7534	23.571	25.08	24.3324	24.4748
Q96JM3;S4R3K0	Chromosome alignment-maintaining phosphoprotein 1	CHAMP1	8	8	8	11.3	11.3	11.3	89.098	812	0	29.9792	26.2851	26.8604	26.7447	27.6531	27.9006	28.0647	27.0304	27.1734	27.245	27.7363	27.7425	27.7967
Q9Y6H1;Q5T1J5	Coiled-coil-helix-coiled-coil-helix domain-containing protein 2, mitochondrial;Putative coiled-coil-helix-coiled-coil-helix domain-containing protein CHCHD2P9, mitochondrial	CHCHD2;CHCHD2P9	2	2	2	24.5	24.5	24.5	15.512	151	0	30.4135	27.1542	27.3028	27.1486	28.2504	28.3438	28.1911	27.8371	27.7907	27.5534	28.1397	28.0495	28.0895
Q9NX63;C9JRZ6;F8WAR4;G3V1K1;B7Z1X9;F8WD73	Coiled-coil-helix-coiled-coil-helix domain-containing protein 3, mitochondrial	CHCHD3	9	9	9	36.1	36.1	36.1	26.152	227	0	32.403	29.3559	29.9993	30.1054	29.6793	29.8202	29.8325	29.7001	29.9365	29.9632	29.7654	29.8614	30.0553
Q8N4Q1;Q8N4Q1-2	Mitochondrial intermembrane space import and assembly protein 40	CHCHD4	6	6	6	45.8	45.8	45.8	15.996	142	0	30.9796	27.5298	27.9395	27.7357	28.7397	28.8743	28.9041	28.0573	27.9625	28.2278	28.773	28.7199	28.9093
Q9BSY4;Q8N8C4;B2R5K5;F8WC14	Coiled-coil-helix-coiled-coil-helix domain-containing protein 5	CHCHD5	4	4	4	52.7	52.7	52.7	12.395	110	0	30.1314	27.5764	27.0675	27.5148	27.6426	27.7335	27.6514	27.6237	27.34	27.5293	27.7446	27.7539	27.6244
Q9BRQ6;J3QTA6;H0Y922;J3QTB2	Coiled-coil-helix-coiled-coil-helix domain-containing protein 6, mitochondrial	CHCHD6	9	9	9	45.1	45.1	45.1	26.457	235	0	32.5472	29.6285	30.0869	30.232	29.99	29.7369	30.0133	29.9334	29.9275	30.1898	29.9851	29.9682	30.0473
O14646-2;O14646;H0Y8V4;Q7Z4M7	Chromodomain-helicase-DNA-binding protein 1	CHD1	9	6	6	8.9	7	7	196.59	1709	0	27.735	23.7358	24.8009	24.2989	25.6458	26.2858	24.5893	24.8764	25.2145	24.7289	25.4313	25.8074	25.0601
Q86WJ1-4;Q86WJ1-2;X5D2E5;Q86WJ1;Q9H678;B5MDZ7;Q86WJ1-3;B4DDE1;B4DLS6;B4DPN5	Chromodomain-helicase-DNA-binding protein 1-like	CHD1L	7	7	7	14.8	14.8	14.8	88.402	784	0	28.6448	25.6456	26.2203	24.7982	26.3021	26.0805	26.6618	26.1902	25.5748	25.9239	26.4631	26.2783	26.3597
O14647-2;O14647;A8K9Y5;Q8N677;O14647-3;B7Z3I4;Q3YLD5;Q3YLD6;G3V418;B4DLD8;H3BTW3;B4DR07	Chromodomain-helicase-DNA-binding protein 2	CHD2	12	12	9	8.7	8.7	6.8	200.56	1739	0	29.7686	26.5872	26.9123	27.0605	27.4985	27.678	27.0935	27.0773	27.0986	27.2127	27.4591	27.571	27.1377
Q12873;Q12873-3;Q12873-2;B4DLC6;B4DKV1;B3KWV4;Q2TAZ1;I3L229;H7C3H7	Chromodomain-helicase-DNA-binding protein 3	CHD3	16	4	3	10.9	3.2	2.2	226.59	2000	0	28.3726	25.7423	25.6823	26.3863	25.1495	25.8225	25.667	25.8615	26.0086	26.044	25.5005	25.8645	25.876
F5GWX5;Q14839;Q14839-2;F5H6N4;Q05CG6;K7EPV1;F6T542;K7ESA5;H7C2H0	Chromodomain-helicase-DNA-binding protein 4	CHD4	57	57	1	39.9	39.9	0.9	217.1	1905	0	34.0274	30.9975	31.2519	31.2087	31.5768	31.801	31.6551	31.2125	31.2801	31.2147	31.7091	31.7325	31.7049
Q8TDI0;K7EMY3;Q659F1;Q659D0;B3KRD4;Q5TG85;Q6ZU36;Q6ZSZ4;F2Z2R5	Chromodomain-helicase-DNA-binding protein 5	CHD5;DKFZp434K213;DKFZp434P202	16	3	0	10.1	2.3	0	223.05	1954	0	26.3811	24.0419	23.7318	24.316	23.4203	23.6975	23.3207	23.9598	23.9808	24.0394	23.7196	23.9361	23.6202
Q9HCK8;Q9HCK8-2;H0YJG4;Q461N2;Q8TD26;Q3L8U1-2;Q3L8U1-3;Q3L8U1;B7ZML1;H7C294;Q8TD26-3;C9JFU2;Q5JB41;B4DIS0	Chromodomain-helicase-DNA-binding protein 8	CHD8	8	7	5	6.3	5.9	5.3	290.52	2581	0	28.7197	24.9937	26.2114	25.89	26.289	26.6869	26.2312	25.9398	26.0088	25.9072	26.3794	26.4183	26.3269
O96017;A8JZZ5;O96017-9;H0Y820;B7ZBF6;O96017-13;O96017-4;O96017-12;F8WCV2;O96017-6;B7ZBF8;O96017-5;Q683Z8;E7EPP1;O96017-11;O96017-2;O96017-8;B7ZBF7;O96017-7	Serine/threonine-protein kinase Chk2	CHEK2	3	3	3	7.6	7.6	7.6	60.914	543	0	27.8024	25.3563	NaN	NaN	25.6159	25.9315	26.174	25.8341	NaN	NaN	25.7892	25.9057	25.7329
Q8IWX8;J3QK89;B4DPM4;Q59ET1;B4DL82	Calcium homeostasis endoplasmic reticulum protein	CHERP	17	17	17	29.3	29.3	29.3	103.7	916	0	31.6616	28.4892	28.7758	28.9365	29.2363	29.3775	29.4172	28.8681	28.8211	28.9142	29.4646	29.4051	29.3736
Q9BWS9;J3KNL3;A0A024RCB5;Q9BWS9-2;Q9BWS9-3;B7Z705;E9PPA0;E9PI70;E9PIP0;E9PRL3;E9PPH0;H0YC89;H0YDL6;H0YEA3;H0YCC4;E9PKF1	Chitinase domain-containing protein 1	CHID1	15	15	1	61.6	61.6	3.8	44.94	393	0	32.2391	29.2964	29.6918	29.9368	29.702	29.6186	29.6061	29.8397	29.6649	29.8301	29.6868	29.8645	29.4886
A0A024R5E0;P35790-2;P35790;E9PM06	Choline kinase alpha	CHKA	3	3	3	13.4	13.4	13.4	39.281	335	0	28.3823	25.6348	26.0658	25.5532	25.4688	26.0514	25.8934	26.0034	25.8486	25.6816	25.7242	25.9378	26.0184
P24386;B4DRL9;A8K545;P26374;P24386-2	Rab proteins geranylgeranyltransferase component A 1	CHM	5	5	5	11.9	11.9	11.9	73.475	653	0	26.7623	24.5324	24.3742	23.0514	23.6438	24.7307	24.1157	24.4158	24.2061	23.8055	24.5454	24.5266	24.002
B4DXN3;F8VUA2;Q9HD42;F8VVT7;F5H875	Charged multivesicular body protein 1a	CHMP1A	4	4	4	24.1	24.1	24.1	15.301	137	0	31.1074	28.6352	28.8722	28.7854	28.3442	27.7084	28.5108	28.8353	28.7949	28.6708	28.5037	28.2787	28.5347
M0R1L7;O43633;M0QXX8;M0R1T5	Charged multivesicular body protein 2a	CHMP2A	3	3	3	13.2	13.2	13.2	18.739	159	0.0070212	28.7049	26.2426	26.2498	26.1573	26.1371	26.1844	25.6723	26.4074	26.1343	26.0753	26.444	26.191	25.9589
Q9Y3E7;Q9Y3E7-2;Q9Y3E7-4;Q9Y3E7-3	Charged multivesicular body protein 3	CHMP3	4	4	4	16.7	16.7	16.7	25.073	222	0	29.5785	27.112	27.3164	27.1764	26.8913	26.4751	26.8395	27.2714	27.2106	27.1272	26.7819	26.7061	26.8516
Q9H444	Charged multivesicular body protein 4b	CHMP4B	7	7	7	60.3	60.3	60.3	24.95	224	0	31.4979	28.8267	29.0451	29.3743	28.7794	28.6809	28.6302	29.0128	29.146	29.0143	28.8089	29.0443	28.9442
Q96CF2	Charged multivesicular body protein 4c	CHMP4C	4	4	4	35.6	35.6	35.6	26.41	233	0	28.3713	25.878	25.9511	25.5422	25.8845	25.9748	25.3886	25.9498	25.9798	25.7339	25.9913	25.7697	25.5663
Q9NZZ3;Q9NZZ3-2	Charged multivesicular body protein 5	CHMP5	4	4	4	25.1	25.1	25.1	24.57	219	0	29.0849	26.3616	26.5126	26.8202	26.2347	26.3063	26.6733	26.4667	26.5835	26.3833	26.3248	26.1011	26.5308
Q96FZ7;I3L4A1;I3L4G8;I3L3E4	Charged multivesicular body protein 6	CHMP6	3	3	3	14.4	14.4	14.4	23.485	201	0	29.8396	27.0263	27.3376	27.3093	27.1239	27.3901	27.3067	27.1506	27.4349	27.4156	27.2185	27.3624	27.4023
Q8WUX9;B3KUH0;E5RJI3;B3KRZ9;B4DKJ6;E5RIU9	Charged multivesicular body protein 7	CHMP7	3	3	3	11.7	11.7	11.7	50.91	453	0	27.1799	23.3477	24.7371	24.8106	25.3042	25.1021	22.6394	24.4838	25.0012	24.6899	25.2016	24.8734	NaN
Q9UHD1;A0A024R394;Q9UHD1-2;A0A024R3C3;E9PPQ5;E9PIZ4;E9PSD5;E9PHZ2;Q9NZ93;E9PL00;E9PIF7	Cysteine and histidine-rich domain-containing protein 1	CHORDC1	14	14	14	60.5	60.5	60.5	37.489	332	0	33.9148	31.1301	31.3419	31.2852	31.3252	31.4185	31.4561	31.2444	31.4322	31.2347	31.4421	31.4907	31.5753
Q99653;H0YKE7;F5GX29;B4DSB5;H0YNG9;H0YLY7;H0YLX1	Calcineurin B homologous protein 1	CHP1	10	10	10	56.9	56.9	56.9	22.456	195	0	31.5982	28.6892	28.8831	29.019	29.2664	29.2768	28.8471	28.8862	28.7948	28.9266	29.5255	29.2719	29.0382
H0YN65;Q8NCH0	Carbohydrate sulfotransferase 14	CHST14	2	2	2	6.8	6.8	6.8	39.902	351	0.0018868	26.0155	23.472	23.66	23.4257	23.5162	23.6792	22.575	23.6667	23.7085	23.4257	23.6637	23.7172	22.698
Q8WVB6;Q96S08;E7EXA6;Q8WVB6-2;Q8WVB6-3;F8WCC1;H0Y7D3;B4DEY3	Chromosome transmission fidelity protein 18 homolog	CHTF18	13	13	13	21.4	21.4	21.4	107.38	975	0	30.0996	25.6608	26.7859	26.4464	28.2206	28.1049	28.1058	26.7389	27.0135	27.1123	27.9311	27.9344	28.2148
P0CG12	Chromosome transmission fidelity protein 8 homolog isoform 2	CHTF8	2	2	2	4.8	4.8	4.8	51.391	524	0.00032862	25.7414	NaN	NaN	NaN	24.8679	23.579	23.6261	NaN	NaN	NaN	24.486	24.293	24.0042
Q9Y3Y2-4;X6R700;Q9Y3Y2;Q9Y3Y2-3;Q5T7Y7	Chromatin target of PRMT1 protein	CHTOP	5	5	5	25.7	25.7	25.7	21.918	202	0	32.5818	29.3228	29.9158	29.865	30.2015	30.2058	30.2683	29.5465	29.6989	29.7253	30.1654	29.9163	30.115
Q59GT1;Q562E6;O15111	Inhibitor of nuclear factor kappa-B kinase subunit alpha	CHUK	7	7	7	10.1	10.1	10.1	82.444	726	0	28.4913	25.614	25.8498	25.9817	25.9713	25.93	26.0511	25.7124	25.8672	25.8662	26.3162	26.1756	25.9562
O76071;B2RDJ6;B4DRZ6	Probable cytosolic iron-sulfur protein assembly protein CIAO1	CIAO1	6	6	6	39.2	39.2	39.2	37.84	339	0	29.773	27.1583	27.6412	27.3819	26.9896	26.5663	27.1677	27.3461	27.5201	27.3465	27.0903	26.8461	27.4179
Q6FI81-3;Q6FI81;H3BV90;H3BT65;H3BUG4;B4DHB9;H3BPG7;Q6FI81-2;H3BQ23;H3BTZ8	Anamorsin	CIAPIN1	12	12	12	56.2	56.2	56.2	32.212	299	0	31.7329	29.2052	29.3745	29.3385	28.8904	28.9144	29.0907	29.2466	29.3223	29.3582	29.165	29.046	29.1084
Q99828;Q99828-2	Calcium and integrin-binding protein 1	CIB1	7	7	7	47.6	47.6	47.6	21.703	191	0	30.1785	27.8086	27.3834	27.7213	27.3664	27.7176	27.5017	27.9071	27.1573	27.7474	27.5902	27.6568	27.6241
Q14011;K7ELV6;K7ENX8;K7EJV5;Q6ZR81;K7ELT6;B4E2A3;K7EMY9;K7EPM4;K7ER40;K7EQR7;B4E2X2;D6W5Y5;K7EQX4;K7ENN6;K7EIF7;K7EQL0	Cold-inducible RNA-binding protein	CIRBP	6	6	6	38.4	38.4	38.4	18.648	172	0	31.5826	28.896	29.1135	29.0499	28.9609	29.0849	28.8623	29.0194	29.2501	29.0614	29.0611	29.0415	29.0465
Q969X6;H3BSH7;Q969X6-2;Q969X6-3;H3BPD7;H3BRM8;J3KTR0;I3L4T9;J3KSI1;J3KSE6	Cirhin	CIRH1A	17	17	17	36.2	36.2	36.2	76.889	686	0	31.9388	29.1106	28.8327	28.9791	29.7353	29.774	29.419	29.1562	29.1168	29.0447	29.7181	29.8682	29.5435
Q9NZ45	CDGSH iron-sulfur domain-containing protein 1	CISD1	4	4	4	44.4	44.4	44.4	12.199	108	0	30.219	27.5614	27.5709	27.5304	27.34	28.0649	27.6311	27.8056	27.8221	27.7365	27.7101	27.7841	27.4499
Q8N5K1;I3L1N9;D6RCF4	CDGSH iron-sulfur domain-containing protein 2	CISD2	7	7	7	53.3	53.3	53.3	15.278	135	0	31.6809	28.2478	28.4418	28.9428	29.5263	29.3987	29.5059	29.0178	29.0605	29.0886	29.2824	29.3508	29.262
O14578-3;H7BYJ3;O14578;O14578-4;F5H4K4	Citron Rho-interacting kinase	CIT	3	3	3	1.9	1.9	1.9	177.03	1544	0	29.269	NaN	29.1835	NaN	23.606	23.5146	23.571	NaN	NaN	NaN	23.7475	23.533	23.7177
E9PD90;B4DR35;Q8WWK9-5;B2RMQ4;Q8WWK9;Q8WWK9-4;C9J7Y4	Cytoskeleton-associated protein 2	CKAP2	4	4	4	9.1	9.1	9.1	71.194	634	0	26.8105	NaN	22.8142	24.341	24.8706	25.1862	24.2696	NaN	23.8478	24.0889	25.1654	24.7311	24.6128
Q07065;Q8TB01;Q6NWZ1;B3KVX6	Cytoskeleton-associated protein 4	CKAP4	28	28	28	53.3	53.3	53.3	66.022	602	0	34.6274	32.0022	32.0986	32.2439	31.9994	31.9986	31.886	32.2034	32.1313	32.1645	32.0486	32.0884	32.0066
Q14008;Q14008-2;Q14008-3;Q8IYN5;Q8NAH3;H0YDX5;E9PQH5;H0YEK7;H0YCF6	Cytoskeleton-associated protein 5	CKAP5	49	49	49	32.2	32.2	32.2	225.49	2032	0	33.2141	30.4268	30.6405	30.6536	30.6155	30.6647	30.754	30.6027	30.6499	30.5933	30.7835	30.7226	30.8161
P12277;V9HW77;B4DP56;G3V4N7;H0YJG0;G3V461;H0YJK0;G3V2I1;B4DNF8;B4DUP1;P06732;B2R892	Creatine kinase B-type	CKB	20	20	20	65.1	65.1	65.1	42.644	381	0	35.0788	32.16	32.4113	32.4293	32.5752	32.7002	32.6236	32.2299	32.3521	32.3162	32.5894	32.5581	32.6552
P33552	Cyclin-dependent kinases regulatory subunit 2	CKS2	2	2	2	24.1	24.1	24.1	9.8602	79	0	26.6617	23.3596	24.3448	23.7363	24.891	23.5808	23.9724	24.069	23.8591	24.12	24.3503	23.9249	24.5887
Q7Z460;H0YHV8	CLIP-associating protein 1	CLASP1	42	42	0	36.9	36.9	0	169.45	1538	0	33.3246	30.6969	30.6982	30.8249	30.6518	30.8376	30.7185	30.763	30.7869	30.8199	30.7979	30.7999	30.9386
F5H604;E7ERI8;E7EW49;B2RTR1;E3W994;Q96F87;E9PBA6;J3KR49;O75122;Q6N029;F5H3X0;B4DM73;B4DF74;Q8NB74;A0A024R2S6;H7C4X8;H7C5M8;C9J668;H7C4I5;D6RBU8;O75122-2;B3KR06;E7ENG2;B4DG03;A0A024R2J1	CLIP-associating protein 2	CLASP2;DKFZp686D11262	14	11	11	13.2	10.8	10.8	164.73	1505	0	29.1458	26.2274	26.4815	26.2012	26.121	26.9943	27.0386	26.5414	26.4962	26.3275	26.602	26.3771	26.7418
Q96S66;Q96S66-2;Q96S66-3;Q96S66-4;Q5T1P5;B3KQX4	Chloride channel CLIC-like protein 1	CLCC1	13	13	13	32.7	32.7	32.7	62.022	551	0	30.5956	27.9971	27.9477	28.1294	27.8127	28.2841	27.8356	28.0133	27.9623	28.088	28.1054	28.1737	28.0966
P51790-4;P51790;P51790-2;P51793-2;E9PE15;B3KXK0;G3XAG5;Q4G0X3;P51793;P51790-5;D6RIX3;D6RDZ6;Q7Z4M4	H(+)/Cl(-) exchange transporter 3;H(+)/Cl(-) exchange transporter 4	CLCN3;CLCN4	3	3	1	4.2	4.2	1.1	88.463	791	0	27.359	23.6765	24.4674	25.3811	23.8485	24.9491	25.4023	24.8178	24.7695	24.7127	24.9426	25.0872	24.7259
P51798-2;P51798;B3KVJ8;Q96RY8;B7Z9L3;B4E3N4;H0Y2M6;Q2VPA2;B3KUD9;B3KXZ3;Q9BSM4;Q9BRN4;H3BNG8;I3L470	H(+)/Cl(-) exchange transporter 7	CLCN7	8	8	8	11.7	11.7	11.7	86.025	781	0	29.818	27.2308	26.824	27.4189	27.4016	27.1967	27.25	27.3345	27.2332	27.5319	27.3322	27.177	27.3318
B4DLC3;Q7Z4X9;O95832	Claudin-1	CLDN1	3	3	3	24.1	24.1	24.1	17.965	166	0	32.0795	28.7941	28.8669	28.9978	29.9229	30.0352	29.7909	28.9965	28.8883	29.0107	29.9061	29.876	29.8436
B3KW38;O14493;B3KX18;O95484;P56747;O15551	Claudin-4	CLDN4	3	3	3	17.9	17.9	17.9	20.516	196	0	30.7435	28.2343	28.3472	28.3835	27.8961	27.9236	28.091	28.1558	28.2699	28.6023	28.106	27.9866	28.2939
K7EP40;F5H496;O95471-2;I3L3X1;O95471;I3L3M4;K7EL87	Claudin-7	CLDN7	2	2	2	25.6	25.6	25.6	13.649	129	0	26.696	24.5043	24.0701	24.2682	23.1683	23.9506	24.3558	23.977	24.2576	24.4074	23.9738	24.6728	23.747
D6RD48;D6RAZ7;D6RIU2;D6RDP6;D6RHU6;D6RDY1;D6RA76;Q9NY35-2;D6RC11;D6R9S8;D6RCE6;D6RFX6;D6RDI6;D6RCR8;Q9NY35;J3KQ67;H0Y8T9	Claudin domain-containing protein 1	CLDND1	2	2	2	29.2	29.2	29.2	10.329	89	0	26.7594	23.9829	24.1957	24.4244	23.8701	24.3531	24.1435	24.1495	24.1937	24.4736	24.0427	24.4403	24.2086
Q2KHT3-2;Q2KHT3;H7BZI2	Protein CLEC16A	CLEC16A	4	4	4	5	5	5	103.55	906	0	27.5587	25.2448	25.3721	25.4821	24.9075	24.7995	22.7312	25.0172	24.9862	25.4546	25.2352	25.0919	24.3426
Q53FB0;O00299	Chloride intracellular channel protein 1	CLIC1	15	15	15	82.6	82.6	82.6	27.015	241	0	34.8446	32.5026	32.4916	32.6592	31.633	31.8011	32.1824	32.5965	32.5437	32.5451	32.054	31.915	32.1535
O95833;Q5SQ17;Q6FGP1	Chloride intracellular channel protein 3	CLIC3	8	8	8	45.8	45.8	45.8	26.648	236	0	30.8988	28.8842	28.755	29.4521	26.7818	26.4134	26.7677	29.0809	28.9306	29.2551	26.9941	26.6242	27.2234
Q9Y696;B4DWC4;Q9NVF8;B3KTR3;A6PVS0;Q86YM0;O15247	Chloride intracellular channel protein 4	CLIC4	19	19	18	77.9	77.9	74.7	28.772	253	0	33.0389	30.7525	30.36	30.3753	30.401	30.3284	30.4619	30.6143	30.6191	30.6163	30.451	30.3435	30.5851
Q9NZA1-3;Q9NZA1-2;B2RAZ0;Q9NZA1;Q7Z2R8	Chloride intracellular channel protein 5	CLIC5;MST130	3	2	1	18	14.1	5.9	22.83	205	0	26.3817	23.0857	24.9579	24.9045	NaN	NaN	23.7934	24.6576	24.5129	24.4527	NaN	NaN	24.0823
Q14677-3;Q14677;Q14677-2;H0YD52	Clathrin interactor 1	CLINT1	18	18	18	34.8	34.8	34.8	70.294	643	0	33.7063	31.3093	31.1804	31.1939	31.1328	30.8054	31.0565	31.2783	31.3196	31.2175	31.1438	31.0639	31.2623
P30622-2;P30622-1;P30622;J3KP58;F5H0N7;Q59GJ4;F5H6A0;Q6P5Z9;B3KXA5;F6VGP8;Q86WU4;F5H1T5;Q6Q318;O43667;F5H367;F5H270	CAP-Gly domain-containing linker protein 1	CLIP1	34	34	31	30.2	30.2	27.9	156.78	1392	0	31.6718	29.1128	29.0895	29.2647	28.7263	29.0255	29.2392	29.2269	29.2202	29.2939	28.9346	29.0259	29.2128
Q9UDT6-2;A7E2F7;Q9UDT6;O43666;H7C4L6	CAP-Gly domain-containing linker protein 2	CLIP2	6	3	3	8.1	5	5	111.78	1011	0	26.969	24.7275	24.7814	25.5908	22.6202	23.0027	23.1579	24.6634	24.361	25.1542	23.9302	24.0668	24.1868
Q8N3C7-3;Q8N3C7-2;B7Z936;Q8N3C7;A8K6D0;B5MCH3;Q4ZFY2;Q59GR7;G3XAK3;Q53QT5;E9PBB1;E7EW06;Q8N3C7-4	CAP-Gly domain-containing linker protein 4	CLIP4;FLJ21069	4	4	4	8.7	8.7	8.7	64.964	599	0	27.027	24.979	24.2575	25.5756	22.374	23.9055	23.5722	25.0464	24.7987	25.1859	23.5492	23.9139	23.7639
B3KTV2;B3KVF3;B3KUU7;P49761-3;G5E959;P49761-1;A8K7G8;Q59FC5;P49761;B3KRI8;H3BRW2;H3BRE4;H3BNQ5	Dual specificity protein kinase CLK3	CLK3	4	4	4	30.9	30.9	30.9	31.89	269	0	27.1152	24.8084	NaN	25.3957	24.9287	24.6982	23.5968	24.8094	NaN	24.96	24.6443	25.3073	24.5828
Q96JQ2;Q6NUQ2;A1A4B9;G3V3D8;A0PJD0	Calmin	CLMN	8	8	8	11.9	11.9	11.9	111.65	1002	0	28.9517	26.0679	25.9839	26.611	26.277	26.7641	26.3364	26.203	26.2171	26.437	26.6266	26.7064	26.4515
O75503;A0A024R644;B4E1V6	Ceroid-lipofuscinosis neuronal protein 5	CLN5	3	3	3	12.6	12.6	12.6	41.496	358	0	25.71	24.5072	NaN	23.3624	24.2721	NaN	NaN	23.965	NaN	23.7668	24.8321	NaN	NaN
H3BUV4;Q9NWW5;H3BRN7;H3BNF1;H3BTY4;Q8NCG1;H3BUT1;B4DDH6	Ceroid-lipofuscinosis neuronal protein 6	CLN6	2	2	2	16	16	16	23.475	213	0	29.2058	26.484	26.4261	26.5662	26.7627	26.854	26.5843	26.6808	26.5325	26.5452	26.9004	26.9281	26.6424
Q9UBY8	Protein CLN8	CLN8	2	2	2	15	15	15	32.787	286	0	26.2587	23.8704	24.3574	24.0383	NaN	23.8718	23.3752	NaN	NaN	24.0383	NaN	NaN	NaN
E9PJF4;P54105;E9PMI6;J3KN38	Methylosome subunit pICln	CLNS1A	3	3	3	36.9	36.9	36.9	19.743	179	0	29.1845	26.2855	26.718	26.6264	26.7704	26.4598	26.6807	26.3997	26.757	26.6906	26.9665	26.6976	26.5731
Q92989;E9PL17;E9PJM4;Q92989-2	Polyribonucleotide 5-hydroxyl-kinase Clp1	CLP1	2	2	2	4.5	4.5	4.5	47.645	425	0	26.911	NaN	24.3434	24.5459	24.8335	24.7187	24.4489	NaN	24.3919	24.5459	24.981	24.7567	24.5718
Q9H078-3;Q9H078-2;Q9H078;B4DXW4;Q9H078-4;H0YGM0;Q7Z777;H0YFF5;F5GX99;F5H392;F5H7A5;S4R372	Caseinolytic peptidase B protein homolog	CLPB	9	9	9	18.8	18.8	18.8	72.275	648	0	29.3557	26.4897	26.1747	26.7749	27.2746	27.3882	25.935	26.5963	26.7584	26.9218	26.9352	26.7872	27.1097
M0R208;Q16740;M0QYV5	ATP-dependent Clp protease proteolytic subunit;Putative ATP-dependent Clp protease proteolytic subunit, mitochondrial	CLPP	6	6	6	36.3	36.3	36.3	20.568	190	0	30.1174	27.263	27.3	27.5959	27.4425	27.8219	27.6864	27.5394	27.3988	27.6618	27.8207	27.6261	27.648
O96005;B3KQH2;F5H8J3;B4E2X9;B4DDS3;B7Z9X9;K7EQQ1;K7EJ16;K7ERL5	Cleft lip and palate transmembrane protein 1	CLPTM1	17	17	17	39.3	39.3	39.3	76.096	669	0	32.7782	30.2642	30.3777	30.358	30.0263	30.0727	30.0119	30.4012	30.3226	30.26	30.1751	30.1952	30.2728
G5E9Z2		CLPTM1L	11	11	1	38.8	38.8	6.5	43.28	369	0	31.6722	29.1486	29.3255	29.241	28.966	29.1327	28.5997	29.2702	29.3533	29.2269	29.0496	29.1237	28.9615
O76031;Q9H072;H0YM48;H0YK07	ATP-dependent Clp protease ATP-binding subunit clpX-like, mitochondrial	CLPX;DKFZp586J151	23	23	23	47.2	47.2	47.2	69.223	633	0	33.1373	30.4937	30.5606	30.5012	30.6022	30.7169	30.421	30.6266	30.6108	30.5161	30.7361	30.7284	30.6217
B4E3Q1;O94985-2;O94985;Q5SR54	Calsyntenin-1;Soluble Alc-alpha;CTF1-alpha	CLSTN1	3	3	3	7.7	7.7	7.7	107.81	962	0	28.1857	26.0304	25.8167	25.4717	25.4498	25.6595	24.9454	25.9262	25.9309	25.1647	25.7602	25.7106	25.5572
P09496-2;P09496-4;P09496-3;P09496;F8WF69;P09496-5;C9J8P9	Clathrin light chain A	CLTA	7	7	7	28.9	28.9	28.9	23.662	218	0	32.8645	30.147	30.3332	30.9294	30.087	29.7152	30.1744	30.184	30.3233	30.4166	30.2222	30.1817	30.3634
P09497-2;P09497;D6RJD1;H0Y9Q6	Clathrin light chain B	CLTB	5	5	5	19.4	19.4	19.4	23.181	211	0	29.0028	26.8425	25.6996	26.9955	26.3451	25.9477	26.2414	26.7111	26.8291	26.3288	26.2195	26.2435	26.3318
Q00610-2;Q00610;J3KS13;P53675-2;P53675;J3KR87;K7EJJ5;J3KSQ2;J3KRF5;J3QL20;A4FU99;Q9H3B0;B7Z2Y4;F5H5N6;B7Z1Z7	Clathrin heavy chain 1	CLTC	95	95	95	73.5	73.5	73.5	187.89	1639	0	38.2486	35.7599	35.9289	35.9266	35.2774	35.5062	35.4582	35.8823	35.8756	35.807	35.5099	35.544	35.4883
P10909-4;P10909;P10909-5;P10909-2;B4DW11;P10909-3;H0YAS8;H0YC35;E5RG36;E5RGB0;E5RH61;E5RJZ5;E7ERK6;E7ETB4;H0YLK8	Clusterin;Clusterin beta chain;Clusterin alpha chain	CLU	5	5	5	17.8	17.8	17.8	48.803	416	0	29.4612	26.2603	25.9586	26.5593	NaN	NaN	28.8817	27.7419	28.0612	27.2912	NaN	NaN	26.9334
K7EIG1;O75153;Q9Y5I4-2;Q9Y5I4;Q6P4R2	Clustered mitochondria protein homolog	CLUH	24	24	3	31.2	31.2	4.1	140.49	1251	0	31.8105	29.0193	29.1225	29.187	29.2465	29.5021	29.2293	29.2537	29.3588	29.1617	29.3583	29.3463	29.3456
Q8NFW8;Q53GF0;Q8NFW8-2;F5GYM0;F5H296	N-acylneuraminate cytidylyltransferase	CMAS	12	12	12	38.5	38.5	38.5	48.379	434	0	31.5782	28.846	29.2973	29.2991	28.7859	28.8716	28.7437	29.2771	29.2408	29.2605	28.8549	28.8742	28.7622
Q96DG6;B2RD36	Carboxymethylenebutenolidase homolog	CMBL	8	8	8	38.8	38.8	38.8	28.048	245	0	30.5253	27.9668	28.1996	28.22	27.75	27.6614	27.7399	28.1263	28.1829	28.2326	27.8218	27.8019	27.9507
Q7Z7K0;H7C3D8;C9JES7	COX assembly mitochondrial protein homolog	CMC1	2	2	2	17.9	17.9	17.9	12.49	106	0	27.0041	24.3889	23.5823	24.7696	24.698	24.4376	24.3597	NaN	NaN	24.7696	NaN	NaN	NaN
P30085;B2R6S5;B4DDL4;P30085-2;Q5T0D2;B4DFW6	UMP-CMP kinase	CMPK1;CMPK	9	9	9	49.5	49.5	49.5	22.222	196	0	31.7707	29.425	29.6155	29.3871	28.9727	28.7953	28.6653	29.543	29.4948	29.3446	29.0268	28.9538	29.1016
Q9NX76	CKLF-like MARVEL transmembrane domain-containing protein 6	CMTM6	2	2	2	16.4	16.4	16.4	20.419	183	0	27.7493	24.1814	24.9962	25.2934	25.8806	25.588	24.2381	24.8514	24.8974	25.1654	25.537	25.4855	24.8363
Q96FZ5-2;F8WDZ3;Q96FZ5;Q8NDQ0	CKLF-like MARVEL transmembrane domain-containing protein 7	CMTM7;CKLFSF7	2	2	2	28.9	28.9	28.9	15.452	142	0	29.4207	27.1282	26.9755	26.0071	26.388	27.1247	27.0443	26.8895	26.9045	26.1452	27.1695	27.1438	27.1276
P62633-8;P62633-4	Cellular nucleic acid-binding protein	CNBP	7	7	1	49.7	49.7	8.8	18.871	171	0	34.0397	31.4385	31.594	31.5119	31.4283	31.3058	31.4337	31.4241	31.4939	31.3117	31.7465	31.4984	31.734
Q96KP4;B4DV28;Q96KP4-2;A0A024R382;B4DPF1;Q9NW02;J3QKT2;Q9H7K8;J3KSV5;Q9NUV1;J3QR27;J3QLU1;J3QKQ0;J3QRD0;J3QQN6;J3QRA8;J3QL02;J3QRH4;J3KRD5;J3KSS4;J3QRP4;J3KRJ8	Cytosolic non-specific dipeptidase	CNDP2	28	28	28	80	80	80	52.878	475	0	35.8483	33.3945	33.6499	33.5666	32.9341	32.8665	32.9558	33.524	33.5631	33.4848	33.0605	33.0506	33.0257
E9PS82;B4DXN4;Q969H4-2;Q53GW4;A8K9D1;Q969H4;B4DL25	Connector enhancer of kinase suppressor of ras 1	CNKSR1	2	2	2	17.5	17.5	17.5	24.866	229	0	27.0593	24.3049	23.8018	25.4629	24.1964	23.9292	24.4584	24.7625	24.6222	24.9127	24.3242	23.8868	24.6041
B4DDF4;Q99439;Q6FHE4;Q6FHC3;B4DUT8;B4DN57;Q99439-2;B4DHU5;Q53GK7;H3BVI6;K7ES69;H3BQH0;U3KPS3	Calponin-2	CNN2	9	8	8	49.3	45.6	45.6	32.616	298	0	33.7697	31.3406	31.5621	31.3378	30.5705	30.9015	31.1846	31.1761	31.3082	31.3227	30.9381	31.0462	31.1178
Q15417;Q15417-2;E9PDU6;Q15417-3;Q9BWY6	Calponin-3	CNN3	13	13	12	57.8	57.8	54.4	36.413	329	0	32.9088	30.8159	31.0268	30.8475	29.2236	29.3186	29.4957	31.1056	31.0007	30.8371	29.3315	29.196	29.4475
Q8NE01-2;Q8NE01-3;Q8NE01	Metal transporter CNNM3	CNNM3	4	4	4	8.2	8.2	8.2	70.631	659	0	26.934	23.5768	NaN	24.1131	24.9285	24.5682	25.2806	24.4942	NaN	24.8404	24.5816	24.7139	24.907
Q6P4Q7;Q6P4Q7-2;Q9H8M5-3;Q9H8M5-2;Q9H8M5	Metal transporter CNNM4	CNNM4	13	13	13	22.7	22.7	22.7	86.606	775	0	30.2822	27.5682	27.1295	27.0091	27.9742	28.3359	27.7283	27.761	27.3661	27.6199	27.9461	28.0234	27.847
A5YKK6;A5YKK6-4;B5MDN3;B4DYL7;B3KPW6;B7Z6X2;B4DTM8;H3BMZ2;H3BVC9;H3BR89;H3BMH0;H3BNB1;H3BT18;H3BTH2;H3BU44	CCR4-NOT transcription complex subunit 1	CNOT1	61	61	2	33.5	33.5	1.4	266.94	2376	0	33.8215	31.2305	31.2635	31.1906	31.2534	31.3608	31.1086	31.2991	31.263	31.264	31.3405	31.3792	31.2683
Q9H9A5;Q9H9A5-6;Q9H9A5-2;Q9H9A5-3;Q9H9A5-4;E9PCN5;Q9H9A5-5;B7Z5B3;B7Z4A6;H7C0K1;H7C1X9	CCR4-NOT transcription complex subunit 10	CNOT10	17	17	17	36.2	36.2	36.2	82.309	744	0	31.0999	28.404	28.4065	28.5693	28.3392	28.6726	28.6619	28.631	28.6487	28.7222	28.4333	28.5474	28.6338
Q9UKZ1;B3KNB0;H7C0C7	CCR4-NOT transcription complex subunit 11	CNOT11	11	11	11	37.6	37.6	37.6	55.215	510	0	31.143	28.373	28.6014	28.4363	28.6974	28.5794	28.6345	28.5455	28.5886	28.5834	28.5908	28.5809	28.5319
F8VV52;Q9NZN8-4;Q9NZN8;B3KTL6;B2RDX7;F8W145;F8VP97;Q9NZN8-2;Q9NZN8-5;F8VRS8;F8VQF4;F8VRS2;F8VVY1;H0YI11;H0YH84;F8VUB4;F8VX63;F8VWH8;Q9NZN8-3;H0YHT8;F8VRJ3;H0YI80;F8VQD8;F8VVD4	CCR4-NOT transcription complex subunit 2	CNOT2	13	13	13	48	48	48	58.62	531	0	31.1114	28.7401	28.673	28.4947	28.1667	28.597	28.4153	28.5741	28.5828	28.5085	28.6449	28.7442	28.5725
O75175;O75175-2;B7Z6J7;O75175-3;Q6ZMJ6;H0Y5X7;H7C148;H7C5J4	CCR4-NOT transcription complex subunit 3	CNOT3;FLJ00420	8	8	8	16.5	16.5	16.5	81.871	753	0	30.5076	27.8413	28.0497	27.7581	27.8699	27.9212	28.0698	27.8715	28.0522	28.0247	27.9325	28.1583	28.0417
O95628-5;O95628-3;O95628-2;O95628;O95628-8;O95628-4;O95628-7;O95628-9;O95628-10;O95628-6	CCR4-NOT transcription complex subunit 4	CNOT4	2	2	2	7.9	7.9	7.9	48.484	433	0	NaN	NaN	NaN	NaN	NaN	NaN	NaN	NaN	NaN	NaN	NaN	NaN	NaN
D6RGK9;B4E2S0;H0Y9C1;Q96LI5;B4E0K8;H0Y9Z5;Q96LI5-2	CCR4-NOT transcription complex subunit 6-like	CNOT6L	2	2	1	20.9	20.9	14.7	18.588	163	0	26.3975	23.2963	23.41	23.5145	24.3904	24.3786	23.412	23.8624	23.8407	23.8249	23.9453	24.0895	23.8453
Q9UIV1-2;Q9UIV1;B3KM57;Q96IQ6;H0YAV9;H0YBT3;E5RGH2	CCR4-NOT transcription complex subunit 7	CNOT7	5	5	5	32.4	32.4	32.4	28.228	244	0	29.3652	26.3831	27.0819	26.9444	26.5999	27.2572	26.0747	27.2404	26.768	26.689	26.6558	26.8182	26.9027
B7Z5Z0;Q9UFF9;B0AZS3;B7Z8R1;B7Z9U0;E5RIL2;E5RIU0;E5RHL9;E5RJC5;E5RHP3;E5RGE4	CCR4-NOT transcription complex subunit 8	CNOT8	4	4	4	24.5	24.5	24.5	30.996	269	0	26.0876	21.5393	22.6008	23.9002	24.9555	22.7298	22.6873	23.1105	23.568	23.5515	23.7885	23.6273	23.8406
P09543-2;P09543;B4DI06;B4DFN6;C9K0L8;K7ERZ0;K7ERC4;K7EN66	2,3-cyclic-nucleotide 3-phosphodiesterase	CNP	16	16	16	39.7	39.7	39.7	45.098	401	0	33.2115	30.7874	30.9423	31.0152	30.4851	30.2676	29.9863	30.7565	30.785	30.9203	30.5266	30.486	30.5912
Q9Y2B0;F8VXJ7;F8W1K5;H0YI18;H0YIH9;F8W1U5;Q9Y2B0-2	Protein canopy homolog 2	CNPY2	9	9	2	59.3	59.3	8.8	20.652	182	0	32.7093	29.7366	30.1948	30.2961	30.1878	30.1354	30.1334	30.0618	30.2149	30.1974	30.2633	30.2756	30.2
A0A024RCZ2;Q9BT09;A0A024RD07	Protein canopy homolog 3	CNPY3	4	4	4	39.9	39.9	39.9	16.983	153	0	29.267	26.248	27.1233	26.694	26.85	26.2973	26.6886	26.6227	26.8702	26.9429	26.5717	26.6058	26.9594
Q9BZ76-2;A6NC89;A2RU34;Q9BZ76;Q96NU0;B1AMA2;Q96NU0-3;Q96NU0-2;F2Z2X6;F2Z2X5;E2QRH2;B4DFV5;Q96MJ5;B1AM99	Contactin-associated protein-like 3;Contactin-associated protein-like 3B	CNTNAP3;CNTNAP3B	3	3	3	4.4	4.4	4.4	124.11	1127	0	26.258	21.9889	23.9687	NaN	23.228	25.4279	22.1658	23.1707	24.1711	NaN	23.86	25.0777	NaN
Q9GZY4;B3KUH1;C9JA07	Cytochrome c oxidase assembly protein 1 homolog	COA1	2	2	2	15.1	15.1	15.1	16.694	146	0	25.2862	22.6689	22.7822	23.3081	22.8411	23.1229	NaN	22.8636	22.8306	23.3081	22.9886	23.161	NaN
Q9Y2R0;K7EPV0	Cytochrome c oxidase assembly protein 3 homolog, mitochondrial	COA3	2	2	2	18.9	18.9	18.9	11.731	106	0	29.801	27.1389	27.4783	27.2145	26.9559	27.2701	27.1879	27.309	27.5287	27.3019	27.0965	27.3162	27.2456
Q13057;Q13057-2;K7EN91;K7EQ60;K7ES73;K7EP09;K7EPT0;K7ESK6;B4E1C0;K7EPC2	Bifunctional coenzyme A synthase;Phosphopantetheine adenylyltransferase;Dephospho-CoA kinase	COASY	17	17	17	51.1	51.1	51.1	62.328	564	0	33.3509	30.8089	30.9981	30.855	30.6113	30.6238	30.6565	30.9942	31.0753	30.8547	30.7299	30.6284	30.7942
O75128-6;H7C1N2;J3KR05;O75128-3;O75128;O75128-7;O75128-2	Protein cordon-bleu	COBL	3	3	3	6.1	6.1	6.1	85.848	803	0	26.0988	23.9009	24.5614	23.5285	22.6567	22.9466	22.1484	24.3342	23.7855	23.4278	22.2804	23.8344	23.16
Q53SF7-4;Q53SF7-3;Q53SF7-2;Q53SF7;G8JL86;B7Z2P5;H7C1G2;C9J8C4;B3KMG7	Cordon-bleu protein-like 1	COBLL1	12	12	11	14.7	14.7	13.4	123.87	1128	0	29.7219	26.9313	27.1588	27.0649	27.3189	27.1172	27.2012	27.1703	27.0691	26.9853	27.4827	27.2751	27.3418
E9PBL8;Q8WTW3;Q4G0L8;B3KUY5;J3QKY9;J3QLT5;J3KRP4;J3KSY3	Conserved oligomeric Golgi complex subunit 1	COG1	14	14	14	21.4	21.4	21.4	107.16	962	0	29.5511	26.6832	27.2482	27.3479	26.9204	26.5412	26.8854	27.0552	27.0454	27.1669	27.0503	26.8847	26.973
F5H1E5;B7Z819;B7Z2Y2;Q14746-2;Q14746;B7Z7N2	Conserved oligomeric Golgi complex subunit 2	COG2	10	10	10	27	27	27	69.762	622	0	30.0885	27.5272	27.6279	27.4747	27.5259	27.3957	27.4591	27.5848	27.5345	27.5546	27.6074	27.6346	27.6658
Q96JB2;Q96JB2-2;B4E2F3;B4DH72	Conserved oligomeric Golgi complex subunit 3	COG3	12	12	12	20.9	20.9	20.9	94.095	828	0	30.121	27.0534	27.7783	27.7735	27.4821	27.6041	27.4015	27.5518	27.6306	27.679	27.6277	27.6058	27.6181
Q6PIW8;Q9H9E3;J3KNI1;A0A024QZ89;Q8N8L9;Q9H9E3-3;Q9H9E3-2;A2VCL3;B4DDL2;H3BMV9;H3BSD2;J3QLW1;E9PRT5;H3BQB2;J3KRB5	Conserved oligomeric Golgi complex subunit 4	COG4	11	11	11	20.6	20.6	20.6	86.646	763	0	30.1527	27.6169	27.7327	27.5059	27.3688	27.6307	27.5241	27.7458	27.8234	27.565	27.5383	27.5696	27.6722
Q9UP83-2;Q9UP83-3;Q9UP83;B3KMW0;U3KQU7	Conserved oligomeric Golgi complex subunit 5	COG5	11	11	11	18.6	18.6	18.6	94.9	860	0	30.0882	27.4009	27.6135	27.6668	27.3302	27.6115	27.3577	27.5685	27.6136	27.4406	27.4825	27.7667	27.4713
Q9Y2V7-2;Q9Y2V7;B4DG73;F5H8M2;H0YGX8	Conserved oligomeric Golgi complex subunit 6	COG6	7	7	7	19	19	19	68.411	615	0	29.9705	27.4488	27.6315	27.7436	27.3371	27.2197	26.7174	27.3043	27.7257	27.6077	27.3344	27.5137	27.2956
P83436;B3KSN1	Conserved oligomeric Golgi complex subunit 7	COG7	17	17	17	29.6	29.6	29.6	86.343	770	0	30.1993	27.4629	27.7276	27.7731	27.5112	27.7649	27.3978	27.6802	27.8569	27.8108	27.4372	27.662	27.5573
Q96MW5;B4DYU2;H3BQV3;J3QRV3;H3BMQ9;H3BSH5	Conserved oligomeric Golgi complex subunit 8	COG8	6	6	6	19.1	19.1	19.1	68.423	612	0	29.1401	26.2943	26.6897	26.7861	26.0524	26.6364	26.7317	26.5999	26.8775	26.8146	26.362	26.7249	26.3776
P38432	Coilin	COIL	12	12	12	25	25	25	62.608	576	0	31.4174	28.4013	28.4225	28.5923	29.1205	29.1295	29.1066	28.5294	28.4424	28.5999	29.2362	29.1411	29.1024
Q99715-4;D6RGG3;Q99715;Q99715-2;B9EJB8;H0Y4P7;H0Y5N9	Collagen alpha-1(XII) chain	COL12A1	4	4	4	1.7	1.7	1.7	324.57	2987	0	26.4056	24.5816	25.2194	NaN	24.5594	NaN	NaN	25.1897	NaN	NaN	24.0896	NaN	NaN
D3DSM4;D3DSM5;P39060-2;P39060-1;P39060;H7BXV5;Q8NG19;H7C457	Collagen alpha-1(XVIII) chain;Endostatin	COL18A1	15	15	15	17.1	17.1	17.1	135.51	1336	0	31.9098	29.3331	29.6562	29.8871	28.8846	29.0198	28.8369	29.72	29.6234	29.6612	29.1231	29.1581	28.9752
A9LSU1;Q59F15;P02462-2;P02462;P29400;P29400-2;A7MBN3;B4DFF0	Collagen alpha-1(IV) chain;Arresten;Collagen alpha-5(IV) chain	COL4A1;COL4A5	4	4	4	24	24	24	25.331	229	0	30.775	27.8711	28.1791	27.948	28.4566	28.4419	28.1413	27.9731	28.4006	28.1945	28.486	28.2249	28.3591
P08572;B4DH43	Collagen alpha-2(IV) chain;Canstatin	COL4A2	8	8	8	7.4	7.4	7.4	167.55	1712	0	30.4695	26.6403	27.0065	28.6881	27.2644	27.1656	28.9061	27.8061	27.6447	27.8608	28.0937	28.0032	28.0423
Q9Y5P4-2;Q9Y5P4;Q9Y5P4-3;H0Y9J1	Collagen type IV alpha-3-binding protein	COL4A3BP	20	20	20	52.2	52.2	52.2	68.006	598	0	32.3051	29.318	29.3505	29.6084	29.849	30.1428	29.8708	29.4357	29.5942	29.4852	30.0389	29.9449	30.0351
B4DRR8;D3DSM7;P12109;B4DQV1	Collagen alpha-1(VI) chain	COL6A1	3	3	3	6.5	6.5	6.5	60.657	589	0.0029485	26.3207	23.7604	22.8037	23.7768	24.1441	23.9698	23.6254	NaN	23.4051	NaN	24.0188	NaN	NaN
Q8NBJ5;Q8WUI9;Q9H6F1;B3KQ10;M0QX72;Q6IPW8;M0QYH0	Procollagen galactosyltransferase 1	COLGALT1	19	19	19	32.2	32.2	32.2	71.635	622	0	32.7811	29.5555	29.9783	30.0822	30.5221	30.3923	30.4293	30.0321	29.9886	29.9268	30.5932	30.5113	30.4955
Q9Y6G5;H0Y9N4;D6RC04;D6RJ90	COMM domain-containing protein 10	COMMD10	2	2	2	8.4	8.4	8.4	22.966	202	0.0070191	26.3139	24.6713	24.7823	NaN	NaN	23.8504	23.6008	24.6728	24.6276	NaN	NaN	24.2263	24.0615
Q561V4;F8WC41;F8WBW1;Q86X83	COMM domain-containing protein 2	COMMD2	2	2	2	25.4	25.4	25.4	19.119	169	0	27.8066	26.0137	25.963	25.6404	25.2198	23.2855	NaN	25.7188	25.5456	25.431	25.4432	24.0576	NaN
Q9UBI1;R4GMW6;H0Y4W0;H0Y6Z9;R4GN54;B3KY73;H0Y4E5;R4GNF2;R4GN06;Q5T8Z1;B7Z2U1	COMM domain-containing protein 3	COMMD3;BMI1	6	6	2	39.5	39.5	11.8	22.151	195	0	29.976	27.455	27.531	27.2442	27.3989	27.3989	27.2995	27.5464	27.4975	27.5313	27.3813	27.3198	27.5095
Q9H0A8;H3BM91;H3BUL2;Q9H0A8-2;H3BTV9;H3BRX0;B4DEN0;H3BQF2;H3BPG2	COMM domain-containing protein 4	COMMD4	4	4	4	34.2	34.2	34.2	21.764	199	0	29.5652	27.1743	27.2837	27.4995	26.7189	26.4841	26.3488	27.3142	27.1996	27.2395	26.8329	26.9289	26.8027
E9PJE4;Q9GZQ3;H0YEQ6	COMM domain-containing protein 5	COMMD5	3	3	3	31	31	31	18.487	171	0	28.7189	26.2536	26.1474	26.3421	26.1952	25.9651	25.8408	26.1941	26.4284	26.1642	25.8936	26.2476	26.2267
Q86VX2-2;Q86VX2;V9GY66	COMM domain-containing protein 7	COMMD7	3	3	3	19.1	19.1	19.1	22.412	199	0	26.6471	23.7799	24.4704	23.9797	23.6573	24.4865	23.7554	24.2628	24.0083	24.2679	24.0548	24.0863	24.1666
Q9NX08	COMM domain-containing protein 8	COMMD8	4	4	4	25.1	25.1	25.1	21.09	183	0	29.5029	26.9298	27.0789	27.0224	26.738	26.9528	26.7521	27.2363	27.059	26.8564	27.0072	27.005	26.8107
Q9P000;Q9P000-2;B4DQW0;B4DIH0;E9PJ95	COMM domain-containing protein 9	COMMD9	7	7	7	61.6	61.6	61.6	21.819	198	0	30.7572	28.2653	28.5001	28.4447	27.9359	27.7927	27.9427	28.398	28.4589	28.3958	28.0904	28.1561	28.0111
P21964-2;P21964;B8XPJ7;B8XPJ8;E7EMS6;Q9BWC7;E7EUU8;F8WBW9;H7BZ45;A3F6Y9;F2WW53;F2WW55	Catechol O-methyltransferase	COMT	13	13	13	79.6	79.6	79.6	24.449	221	0	34.4651	31.7112	31.8439	31.7988	32.0192	31.9648	31.9206	31.8049	31.9353	31.8387	32.1181	31.9605	31.9852
Q86VU5;A8K337;R4GNF4;B4DY64	Catechol O-methyltransferase domain-containing protein 1	COMTD1	5	5	5	28.6	28.6	28.6	28.808	262	0	28.5729	24.7942	25.6899	25.4987	26.2693	26.4183	26.5476	26.3623	25.6408	25.8903	25.7561	26.3662	26.2753
P53621;P53621-2	Coatomer subunit alpha;Xenin;Proxenin	COPA	64	64	64	64.5	64.5	64.5	138.34	1224	0	36.1528	33.7524	33.8075	33.7825	33.184	33.4475	33.3093	33.8283	33.8692	33.8339	33.3941	33.4082	33.4297
P53618;E9PP73;E9PP63;E9PKQ1	Coatomer subunit beta	COPB1	41	41	41	56.2	56.2	56.2	107.14	953	0	35.5767	32.9646	33.1901	33.1214	32.7969	32.9388	32.9017	33.2598	33.2344	33.1583	32.8942	32.8436	32.8844
P35606;B4DZI8;B4E2C9;D6R997;D6RBT6;D6RBZ7;D6RCL6;D6RBG7;H0YAC7;H0Y938	Coatomer subunit beta	COPB2	42	42	42	67.9	67.9	67.9	102.49	906	0	35.2387	32.905	33.022	32.8691	32.2608	32.4058	32.247	32.9487	32.9962	32.9569	32.3252	32.3507	32.5315
O14579;M0QXB4;O14579-2;Q53HJ6;Q7Z4Z1;O14579-3;M0R061	Coatomer subunit epsilon	COPE	14	14	14	74.4	74.4	74.4	34.482	308	0	33.4734	31.065	31.2572	30.9845	30.6346	30.7549	30.4912	31.173	31.0972	31.1072	30.746	30.7646	30.8141
Q9Y678;Q8WUI6;B3KW21;H0Y8X7;D6RG17;H0Y8G2	Coatomer subunit gamma-1;Coatomer subunit gamma	COPG1;COPG	45	45	41	72.3	72.3	66.7	97.717	874	0	35.4312	32.9682	33.1715	33.0941	32.5366	32.6458	32.5139	33.091	33.1108	33.0337	32.6868	32.6652	32.7242
Q9H9B7;Q9UBF2;Q2NLA0;B3KND4;Q9NUP3;H9KV41;F6X838;Q9H279;Q9NSM7;H7C1T7	Coatomer subunit gamma;Coatomer subunit gamma-2	COPG2	13	9	9	23.5	17.4	17.4	89.386	799	0	29.552	26.9249	26.989	27.3957	26.939	26.5699	26.8585	27.2013	27.007	27.1939	27.0832	26.793	27.0217
P61201;Q53HJ0;B2R6N0;P61201-2;Q59EL2;B4DIH5;H0YKU5;H0YM03;H0YMC2	COP9 signalosome complex subunit 2	COPS2	16	16	16	51	51	51	51.596	443	0	32.069	29.2433	29.3767	29.3347	29.7347	29.6553	29.4956	29.5731	29.3954	29.3921	29.6975	29.6752	29.6625
Q9UNS2;Q9UNS2-2;H7C3P9;B4DN01;C9JLV5;J3QKR0;J3KTQ1;K7ES36;J3QL22;J3QS85;K7ELN6	COP9 signalosome complex subunit 3	COPS3	13	13	13	48.7	48.7	48.7	47.873	423	0	31.9872	29.3986	29.5138	29.4203	29.499	29.3711	29.1873	29.4394	29.3988	29.2393	29.6302	29.4816	29.3574
Q9BT78;Q53FV3;B3KM48;D6RFN0;D6RAX7;D6RD63;Q9BT78-2	COP9 signalosome complex subunit 4	COPS4	15	15	15	52.2	52.2	52.2	46.268	406	0	32.1835	29.3081	29.8283	29.641	29.5431	29.6225	29.5996	29.6516	29.5812	29.4796	29.7473	29.7016	29.782
Q92905;Q59GH5;E5RHH5;E5RHF2;E5RFS1;E5RG35;E5RK55;H0UI27	COP9 signalosome complex subunit 5	COPS5	14	14	14	56	56	56	37.578	334	0	31.9929	29.1735	29.4564	29.4445	29.3859	29.4599	29.5037	29.38	29.3785	29.317	29.3972	29.5275	29.4302
B2R514;E7EM64;Q7L5N1;B4DHR8;H7C3T0	COP9 signalosome complex subunit 6	COPS6	12	12	12	58.9	58.9	58.9	33.575	297	0	32.4166	29.5655	29.7579	30.0821	29.7531	30.038	29.7236	29.9875	29.9093	29.8399	29.8569	29.9235	29.9362
Q9UBW8;F5H7C6;F5GYF7;Q567U8;F5H248;F5H4U8;F5H4Z0;F5H3M6;G3XAP1;F5GXT7;B3KY75	COP9 signalosome complex subunit 7a	COPS7A	5	5	5	31.6	31.6	31.6	30.276	275	0	29.2496	26.2124	26.1782	27.1587	26.7525	26.9084	26.5125	26.7477	26.7831	26.9409	26.6596	26.8624	26.4417
Q9H9Q2;J3KQ34;Q53GQ2;Q9H9Q2-3;J3KQ41;Q9H9Q2-2;B3KW51;J3QT95;B3KV02;J3QT73;Q6ZTQ7;J3KQV6;J3QT67;J3QT66;J3QT69;J3QT50;J3QT43	COP9 signalosome complex subunit 7b	COPS7B	7	7	7	42.4	42.4	42.4	29.622	264	0	29.8725	26.6287	27.7285	27.406	27.3912	27.4221	26.875	27.2662	27.2558	27.266	27.3867	27.2948	27.6933
E9PGT6;Q99627;B2R8N1;Q99627-2;B8ZZP3;H7C3S9;B4DFF9	COP9 signalosome complex subunit 8	COPS8	6	6	6	71.1	71.1	71.1	19.344	173	0	31.0067	27.5943	28.5075	28.4431	28.6072	28.7021	28.4343	28.3009	28.4684	28.4922	28.599	28.561	28.5414
Q53FU3;P61923;F8VVA7;P61923-4;F8VXB1;F8W156;F8W651;P61923-5;F8VYZ4;F8VUC5;F8VXR1;P61923-3;F8VYK5;P61923-2;F8VYE0	Coatomer subunit zeta-1	COPZ1	6	6	6	41.8	41.8	41.8	20.267	177	0	32.423	30.1649	29.9879	30.2663	29.1643	29.2246	29.8528	30.096	30.0299	30.0589	29.7	29.813	29.758
B8ZZX2;B7Z1Y4;B8ZZV9;Q9H8M1;H0YHF1;Q96MF6-3;Q96MF6-2;Q96MF6	Coenzyme Q-binding protein COQ10 homolog B, mitochondrial;Coenzyme Q-binding protein COQ10 homolog A, mitochondrial	COQ10B;COQ10A	2	2	2	14.4	14.4	14.4	21.337	188	0	27.2704	24.6804	25.0813	25.1336	24.4497	24.851	23.1832	24.8193	25.1349	25.0478	24.6208	24.8165	23.8028
Q9NZJ6;Q5T063	Hexaprenyldihydroxybenzoate methyltransferase, mitochondrial	COQ3	3	3	3	14.6	14.6	14.6	41.054	369	0	27.9878	24.8468	25.5044	23.8876	25.8652	25.9037	25.5458	25.7034	25.2646	NaN	25.9095	25.8533	25.5943
B2RDU9;Q5HYK3;B3GK62;F8VVX6;F8VP53;F8VVW7;B4DP72;Q5HYK3-2	2-methoxy-6-polyprenyl-1,4-benzoquinol methylase, mitochondrial	COQ5	6	6	6	23.5	23.5	23.5	34.97	307	0	29.4566	26.8539	26.837	27.1671	26.9588	26.77	26.5754	27.0834	26.5859	26.9209	27.2182	26.881	27.0044
Q9Y2Z9-3;Q9Y2Z9;Q9Y2Z9-2;G3XA86;B7Z3V2;G3V434;B7Z357;G3V2L5;G3V4A6	Ubiquinone biosynthesis monooxygenase COQ6	COQ6	6	6	6	20.1	20.1	20.1	48.593	443	0	29.6498	26.9355	26.9338	27.155	27.1495	27.2883	26.8804	27.0683	26.9503	27.1277	27.2178	27.259	27.1983
Q49A71;H3BP28;Q99807;I3L1T0;Q99807-2;Q8NI45;H3BSZ3;H3BS11;H3BTN8	Ubiquinone biosynthesis protein COQ7 homolog	COQ7	3	3	3	14.4	14.4	14.4	21.901	194	0.00032051	28.185	25.2551	25.9313	25.0486	25.8947	25.4897	25.7628	25.31	25.7832	24.7515	26.1441	25.6133	26.1234
O75208;H3BNT2;B4DIV2;H3BSJ5;H3BPY0;B4DEE3;H3BPC6;B4E0U3;H3BRC0;H3BPW3;O75208-2;H3BVA5	Ubiquinone biosynthesis protein COQ9, mitochondrial	COQ9	8	8	8	39.9	39.9	39.9	35.509	318	0	30.2749	27.6369	27.5237	27.9753	27.2581	28.0099	27.5956	27.6845	27.7599	27.8987	27.8582	27.7827	27.6099
Q9BR76;Q9NSK3;F5H390;Q59F81;F5H0D2;A9Z1Z3-3;A9Z1Z3;Q2NNQ8	Coronin-1B	CORO1B;DKFZp762I166	15	15	9	39.5	39.5	24.1	54.234	489	0	34.2598	31.9713	32.0634	32.1213	31.2068	31.3211	30.9242	31.9516	31.9205	31.9122	31.1747	31.2534	31.2233
Q92828;A8K9S3;C9J0A7;Q9UQN3	Coronin-2A;Coronin	CORO2A	4	4	4	6.7	6.7	6.7	59.763	525	0	27.7029	25.4855	24.3589	25.5798	25.3798	24.7705	24.7158	25.5082	25.0354	25.519	25.2485	24.9123	24.9446
P57737-3;B4DKU9;P57737-4;P57737;B3KUH7;B3KSY4;P57737-2;I3L351;Q9Y3D7;I3L1U7;I3L0X9;I3L3T0;I3L442;I3L426;I3L167	Coronin-7;Coronin	CORO7	9	9	9	16.1	16.1	16.1	114.16	1048	0	31.002	28.237	28.1699	28.2645	28.6885	28.5342	28.5324	28.483	28.2578	28.3257	28.7011	28.6063	28.6143
Q14019;H3BT58	Coactosin-like protein	COTL1	10	10	10	74.6	74.6	74.6	15.945	142	0	34.411	31.8867	32.0642	31.8403	31.661	31.6215	31.8375	31.9469	31.9022	31.6897	31.9274	31.7707	31.9682
C8YAE4;X5D927;X5C9H5;X5BMX5;X5BDH6;W8DJ92;W8D226;W0C7W3;V9N872;V9N3I6;V9JVR4;V9JU54;V9JI12;V9JCG6;V9JAP4;V9J9K8;V9J978;V9J4D6;V9J248;V5L903;V5L8X3;V5JIE7;U5ZA32;U3L439;U3KW58;T2HM13;T2HKF7;T1Q7E3;T1Q4Y6;R9Y9M1;R9Y9G2;R9Y6E5;R9Y634;R9Y5G0;R9Y4H6;R9Y445;R9Y438;R9Y3X2;R9Y251;R9Y1Y2;R4IBW8;R4IA65;R4I9P2;Q9B2V6;Q9B2V2;Q9B2U9;Q9B1J9;Q8WCY5;Q8WCW6;Q85L11;Q7YCF0;Q7YCE3;Q7Y7K9;Q7Y6V6;Q6VLK7;Q6VHV2;Q6RRI3;…	Cytochrome c oxidase subunit 1	COX1;COI;CO1;MT-CO1	3	3	3	10.4	10.4	10.4	56.954	512	0	30.4196	27.3987	27.657	28.2769	27.7262	28.093	27.6734	27.8019	27.8626	27.8495	27.931	27.9884	27.6331
B4DEY8;Q9Y6N1;B4DI26;Q9Y6N1-2;I3L4E7	Cytochrome c oxidase assembly protein COX11, mitochondrial	COX11	5	5	5	55	55	55	19.371	171	0	30.3478	27.8094	27.4799	27.8716	27.781	28.0066	27.5627	27.8972	27.6564	27.8614	28.0257	27.8398	27.8079
Q7KZN9-2;Q7KZN9;B4DQM2	Cytochrome c oxidase assembly protein COX15 homolog	COX15	4	4	4	11.9	11.9	11.9	43.835	388	0	29.6787	27.3295	27.1356	27.4418	27.0574	27.2944	25.7573	27.3189	27.3148	27.1918	27.0539	27.1691	26.9581
Q9P0S2;G3V2U5	Cytochrome c oxidase assembly protein COX16 homolog, mitochondrial	COX16	2	2	2	20.8	20.8	20.8	12.293	106	0.002948	25.5522	24.214	24.2266	NaN	NaN	NaN	23.2697	NaN	24.275	NaN	NaN	NaN	NaN
Q14061;H7C4E5;C9J8T6	Cytochrome c oxidase copper chaperone	COX17	3	3	3	57.1	57.1	57.1	6.9151	63	0	31.4739	28.3336	28.444	28.4134	29.2626	29.3371	29.1591	28.4144	28.2643	28.3327	29.3391	29.1726	29.0851
Q8N8Q8;B7ZL88	Mitochondrial inner membrane protein COX18	COX18	2	2	2	5.4	5.4	5.4	37.062	333	0.00032165	27.7032	24.8218	24.7607	25.454	25.0599	25.2687	25.2197	25.0937	24.9901	25.3125	25.1891	25.3562	25.2568
H9E7F7;H9E7P8;H9E7W2;H9E7T7;X5C6M5;X5BKA4;X2CK15;W8DFH5;W8D4U9;W8D1X2;V9K571;V9JPM6;V9J3S1;U5Z9R9;U3LSI8;T1SWS8;T1Q632;S4STI1;Q9B2U8;Q9B138;Q8WCW3;Q8HNR1;Q85KS0;Q7Y6M3;Q7Y626;Q6VJJ3;Q6VJD8;Q6VIG7;Q6RQ80;Q6RNN7;Q6RKW8;Q6R0V6;Q5SB08;Q5SAP1;Q5S971;Q4GHE1;Q4GCZ4;Q4GCG2;Q4F4V6;Q305H0;Q19MP7;Q15HH9;Q0Z7S0;Q0Z7J0;Q06TE6;P00403;L7XMG0;K9M370;J7FG21;I6UIH6;I6PZI4;I6PRP7;I6N6Q6;I3Q4M2;I3PYD8;I2E7Z7;H9S868;…	Cytochrome c oxidase subunit 2	COX2;COII;MT-CO2	7	7	7	47	47	47	24.558	217	0	33.7659	30.9329	30.8894	31.0961	31.3729	31.4524	31.2497	31.0572	31.0094	30.922	31.4738	31.4047	31.2296
Q5RI15;Q5RI15-2	Cytochrome c oxidase protein 20 homolog	COX20	3	3	3	41.5	41.5	41.5	13.291	118	0	30.1725	27.7426	27.8856	28.021	27.9596	26.7321	26.4658	27.5664	27.6511	27.7646	27.7968	27.5078	27.7693
P13073;H3BPG0;H3BN72;H3BNV9;Q86WV2;H3BNI5	Cytochrome c oxidase subunit 4 isoform 1, mitochondrial	COX4I1	9	9	9	47.9	47.9	47.9	19.576	169	0	33.772	31.0997	31.0982	31.2171	31.3245	31.3895	30.9468	31.1692	31.2624	31.2627	31.4085	31.3196	31.1436
P20674;H3BRM5;H3BV69;H3BNX8;Q71UP1;H3BRI0	Cytochrome c oxidase subunit 5A, mitochondrial	COX5A	7	7	7	48	48	48	16.762	150	0	31.0441	28.0956	28.2132	28.4967	28.2278	28.768	28.7954	28.3642	28.3023	28.4125	28.5465	28.6025	28.2561
P10606;Q6FHJ9;Q6FHM4	Cytochrome c oxidase subunit 5B, mitochondrial	COX5B	6	6	6	45.7	45.7	45.7	13.696	129	0	32.5477	29.6325	29.7762	29.8532	30.0816	30.2519	30.0884	29.781	29.8405	29.8664	30.1895	30.3014	30.2313
P14854;K7EQD3	Cytochrome c oxidase subunit 6B1	COX6B1	5	5	5	65.1	65.1	65.1	10.192	86	0	31.9741	29.2499	29.2957	29.2477	29.4115	29.6069	29.4862	29.3207	29.3263	29.2852	29.5279	29.6346	29.6565
P09669	Cytochrome c oxidase subunit 6C	COX6C	3	3	3	30.7	30.7	30.7	8.7813	75	0	31.8216	28.9296	29.29	29.317	29.2471	29.2933	29.3065	29.145	29.3057	29.3298	29.3696	29.43	29.3523
Q496I0;P14406;D6RIE3;D6RGV5;H0UI06;D6R9C3	Cytochrome c oxidase subunit 7A2, mitochondrial	COX7A2	2	2	2	27.7	27.7	27.7	9.4259	83	0	30.9641	28.4025	27.7504	28.3779	28.6008	28.5087	28.487	28.3808	26.891	28.1546	28.9156	28.7933	28.8882
E5RJZ1;H0YBD2;O14548	Cytochrome c oxidase subunit 7A-related protein, mitochondrial	COX7A2L	3	3	3	58.2	58.2	58.2	8.8399	79	0	29.2118	26.9401	25.7655	26.5997	26.7308	26.6178	26.8375	26.8947	26.4732	26.3664	26.5269	26.5514	26.9415
O75976;O75976-2;B7Z843;J3QQJ4;J3QRJ9	Carboxypeptidase D	CPD	31	31	31	30.6	30.6	30.6	152.93	1380	0	33.223	30.7424	30.8144	30.8579	30.4419	30.5591	30.3353	30.9599	30.826	30.892	30.573	30.5361	30.4579
P14384;F8W111;F8VVI6;H0YHN7;F8VR29;F8VU13	Carboxypeptidase M	CPM	14	14	14	41.1	41.1	41.1	50.513	443	0	35.0226	32.3419	32.4314	32.5876	32.4048	32.4981	32.3467	32.4668	32.3953	32.4178	32.444	32.4455	32.4007
F2Z2V0;Q99829;A6PVH9;B0QZ18;E7ENH5;Q59EI4;Q5JX58;Q5JX59;Q5JX60;Q5JX44;Q5JX56;Q5JX45;Q5JX55;Q5JX61;Q5JX52;Q5JX54;Q5JX57;E7EV27;Q5JX53;H0Y524	Copine-1	CPNE1	15	15	15	42.6	42.6	42.6	58.634	533	0	33.7733	31.2443	31.4346	31.4584	30.9876	30.8692	31.0312	31.4648	31.4383	31.408	31.0744	30.9615	31.1228
Q719H8;B2RD40;Q96FN4;A8K8A4;H3BPR8	Copine-2	CPNE2	3	2	2	8.5	6.5	6.5	49.89	446	0	27.0834	24.851	25.0137	25.0711	24.5632	24.1041	NaN	25.0019	24.9853	24.8469	24.6572	24.7097	NaN
O75131;Q05DL8;E5RG68;E5RHZ0;E5RJ85;E5RG97;H0YB26;E5RFT7;Q4G168;Q7Z6C8;B3KWK1;Q96A23;O95741;Q9UBL6-2;Q96A23-2;B7Z370;O95741-2;Q9UBL6	Copine-3	CPNE3	19	19	18	46.4	46.4	44.7	60.13	537	0	33.913	31.3343	31.5413	31.473	31.0834	31.1268	31.3527	31.4301	31.5226	31.4665	31.3003	31.2431	31.3975
E7ENV7;Q86YQ8;Q86VY2;Q8N7E6;Q8IYJ1;Q9HCH3;Q8IYJ1-2	Copine-8	CPNE8	5	4	4	11.2	9.6	9.6	62.233	552	0	27.6847	24.0057	24.0119	24.4581	25.6396	25.7295	25.6045	24.9885	24.7806	24.9743	25.5999	25.2618	25.3988
P36551;B4DSD5;H0YA22;D6RER6	Coproporphyrinogen-III oxidase, mitochondrial	CPOX	19	19	19	55.1	55.1	55.1	50.151	454	0	33.3436	30.6147	30.8339	30.9143	30.6811	30.894	30.5762	30.8756	30.8737	30.9183	30.7281	30.8496	30.7562
Q9BRF8;Q9BRF8-2;B3KSL3;Q9BRF8-3	Calcineurin-like phosphoesterase domain-containing protein 1	CPPED1	9	9	9	44.6	44.6	44.6	35.548	314	0	30.9638	28.2621	28.2659	28.6714	28.2595	28.2008	28.5468	28.5474	28.7483	28.6023	28.248	28.2347	28.2595
Q5R210;Q5R208;Q5R206;P31327;A8K134;P31327-3;P31327-2;Q5R209;Q5R207;Q5R211	Carbamoyl-phosphate synthase [ammonia], mitochondrial	CPS1	6	4	4	4.5	3.5	3.5	164.9	1500	0	27.2631	24.4335	25.0908	24.8299	24.4054	25.0138	23.9987	24.9134	24.7399	25.0194	24.8014	24.6304	24.3591
D3DWL9;Q10570;B4DEF4;E9PIM1;Q9C0J6	Cleavage and polyadenylation specificity factor subunit 1	CPSF1	26	26	26	25.3	25.3	25.3	151.98	1365	0	31.9794	28.9312	29.2724	29.3083	29.6447	29.632	29.4583	29.2755	29.2522	29.2473	29.6663	29.6605	29.5157
Q9P2I0;B3KN45;B3KMI0;H0YJF4;G3V3T7	Cleavage and polyadenylation specificity factor subunit 2	CPSF2	15	15	15	31.8	31.8	31.8	88.486	782	0	30.7649	27.3885	27.5962	28.1127	28.5883	28.5443	28.4259	27.9932	28.0641	28.0559	28.569	28.486	28.2669
Q9UKF6;G5E9W3;Q53F02;Q05BZ5;B4DQR2;C9JZH6;A4UCU1	Cleavage and polyadenylation specificity factor subunit 3	CPSF3	17	17	17	37.9	37.9	37.9	77.485	684	0	31.4206	28.5074	28.4435	28.8206	29.0461	29.1623	28.8931	28.7662	28.6981	28.6688	29.1044	29.1646	29.072
Q5TA45-2;C9IYS7;Q5TA45-4;Q5TA45-3;Q5TA45;Q5TA45-5;E9PNH9;E9PI75;E9PIG1;E9PNS4;J3QRY6;C9J979	Integrator complex subunit 11	CPSF3L	3	3	3	8.2	8.2	8.2	56.012	499	0	27.9138	25.3994	25.1012	23.4118	25.7606	25.6119	25.6686	25.3071	25.088	24.7688	25.7645	25.7694	25.6533
B7Z7B0;O95639-3;O95639-2;O95639;C9JEV9;C9K0K2;H7C419;H7C016	Cleavage and polyadenylation specificity factor subunit 4	CPSF4	4	4	4	30.4	30.4	30.4	21.957	191	0	28.9549	26.0719	26.1609	25.5964	26.7871	27.0356	26.0749	26.4095	26.3705	26.1006	26.5365	26.6824	26.6129
Q16630-3;F8WJN3;Q16630;Q16630-2;B4DSU9;F8W084	Cleavage and polyadenylation specificity factor subunit 6	CPSF6	11	11	11	30.5	30.5	30.5	52.325	478	0	33.1624	30.194	30.3296	30.3803	30.8854	30.792	30.7419	30.3861	30.4096	30.3652	30.9018	30.9352	30.8184
Q8N684-2;B4DGF8;Q8N684;Q8N684-3;F5H669;J3QT54;F5H6M0;F5H047;C9J286;C9J323;C9JM38;F5H5B7;F5H1W4;F5H2K8;F5H6P5;F5H6A8;F5GXA3	Cleavage and polyadenylation specificity factor subunit 7	CPSF7	11	11	11	26.2	26.2	26.2	51.095	462	0	31.226	27.5999	28.6295	28.5476	28.9953	28.8544	28.839	28.5779	28.519	28.6111	28.9437	28.7749	28.8431
P50416;B2RAQ8;P50416-2;H3BP22;H3BUV7;H3BMD2;H3BUJ0	Carnitine O-palmitoyltransferase 1, liver isoform	CPT1A	23	23	23	36.5	36.5	36.5	88.367	773	0	32.6931	30.6014	29.619	29.8366	30.04	30.2296	30.1219	30.0457	29.9802	29.9432	30.3555	30.4135	30.3471
P23786;Q53G79	Carnitine O-palmitoyltransferase 2, mitochondrial	CPT2	21	21	21	41.8	41.8	41.8	73.776	658	0	32.0599	29.4479	29.3758	29.5309	29.5241	29.5856	29.3714	29.5743	29.5107	29.595	29.6066	29.5823	29.4773
Q9H3G5;B3KW79;Q9NZ90;O75225;C9JLV0;H7C0X5;C9JVI2;C9JZ94;H7C218;Q75MM4	Probable serine carboxypeptidase CPVL	CPVL	5	5	5	11.3	11.3	11.3	54.163	476	0	28.5292	25.8576	26.0364	26.0182	26.0921	26.068	25.514	25.9722	26.3145	26.5773	25.9271	25.4853	NaN
Q5SYZ4;P29373	Cellular retinoic acid-binding protein 2	CRABP2	2	2	2	26.8	26.8	26.8	9.2515	82	0	25.6485	NaN	NaN	NaN	NaN	NaN	25.6485	NaN	NaN	NaN	NaN	NaN	25.7714
Q8IY43;P78560;B5BU44;B7Z2Q5;F8VV49;F5H7C2;B4DJT6;F8VVY5;Q9Y4I4	Death domain-containing protein CRADD	CRADD	2	2	2	12.6	12.6	12.6	22.732	199	0	23.4357	21.8816	22.0413	NaN	NaN	NaN	21.5944	21.9802	22.1154	NaN	NaN	NaN	21.8006
B4DW89;J3QT87;Q96SW2-2;Q96SW2	Protein cereblon	CRBN	3	3	3	9.3	9.3	9.3	43.293	376	0	27.4561	25.0275	25.3211	25.1435	24.666	25.3326	20.9751	25.1539	25.0573	25.1146	25.3473	25.0386	23.0919
P16220-2;P16220;C9JBT4;P16220-3;C9J896;Q4ZG78;C9J4L5;H7C1R5;B7Z7P1;H7C3I0;E7EWP8;F5H0V3;B7Z5C6	Cyclic AMP-responsive element-binding protein 1	CREB1	3	2	2	15.9	13.1	13.1	35.136	327	0	28.408	25.9614	25.8839	25.0201	26.1055	25.4866	26.1732	25.9453	25.5532	25.6398	25.9465	26.2538	26.1149
Q92793-2;Q92793;B4E3L4;O60424;B5A227;I3L466;Q75MY6;B5A248;B5A224;B5A250;B5A225;B5A243;E2FZ93;B5A239;B5A226;I3L3I5;I3L0Q1;Q712H6	CREB-binding protein	CREBBP	17	5	5	9.2	3	3	260.99	2404	0	27.8882	23.8683	24.4203	26.0522	25.7994	25.5761	24.9608	24.7731	25.2472	25.5058	25.6239	25.3945	25.5746
O75629;B3KQR3	Protein CREG1	CREG1	2	2	2	15	15	15	24.074	220	0	30.1239	27.5039	27.7048	27.5234	27.7551	27.5729	27.0791	27.5697	27.5184	27.1545	27.9172	27.7563	27.0424
Q96HD1;A0A024R2G1;Q96HD1-2;H7C2L3;F8WBY3	Cysteine-rich with EGF-like domain protein 1	CRELD1	7	7	7	22.4	22.4	22.4	45.439	420	0	28.9032	26.8241	26.5622	27.1059	25.5851	25.9106	24.6473	26.8515	26.7796	26.9418	25.6767	25.788	25.7192
A6PWM2;Q6UXH1-3;Q6UXH1-2;Q6UXH1-4;Q6UXH1;Q6UXH1-6;Q6UXH1-5	Cysteine-rich with EGF-like domain protein 2	CRELD2	2	2	2	10.9	10.9	10.9	25.129	229	0	27.8016	25.0302	25.5295	25.3025	25.1908	25.2228	24.9499	25.2375	25.1891	25.3495	25.0318	25.2822	25.0578
Q53FN1;P52943;H0YFA4;P52943-2;H0YHD8	Cysteine-rich protein 2	CRIP2	8	8	8	49	49	49	22.493	208	0	31.46	29.5838	29.7735	29.7556	26.7296	26.6391	26.705	29.8946	29.6549	29.5853	27.1553	27.2013	27.3696
P46108;I3L297	Adapter molecule crk	CRK	8	8	1	34.2	34.2	3.9	33.83	304	0	31.0471	28.6808	28.8537	28.4625	27.9425	28.4199	28.2373	28.6772	28.7637	28.5148	28.2918	28.3616	28.5581
P46109	Crk-like protein	CRKL	12	12	12	54.8	54.8	54.8	33.777	303	0	32.462	29.8356	29.8956	30.0231	29.885	29.835	29.7753	30.0109	29.9428	29.9319	29.9562	29.823	30.0373
Q8IUI8-2;Q8IUI8;B4DJU5	Cytokine receptor-like factor 3	CRLF3	6	6	6	21.5	21.5	21.5	49.35	438	0	29.2964	26.577	26.7309	26.0725	26.8035	26.9877	26.9209	26.5268	26.7075	26.575	26.9542	27.0009	27.0029
Q9BZJ0-2;Q69YP1;Q9BZJ0-3;Q5JY65;Q9BZJ0;Q8IXG0	Crooked neck-like protein 1	CRNKL1;DKFZp762M013;crn	12	12	12	19.2	19.2	19.2	83.147	687	0	30.1482	26.9322	26.8872	27.2252	27.882	28.0667	27.911	27.4363	27.0625	27.1818	27.9858	28.0057	27.942
A1L0S9;A1L0S8;B1AKD8;Q5TZA2-2;Q5TZA2	Rootletin	CROCC	3	3	3	2.1	2.1	2.1	129.52	1132	0.00032108	33.3496	30.7602	30.8153	30.9329	30.5168	30.5576	30.9471	31.0121	30.9208	30.99	30.6829	30.6527	30.773
B4DT97;C9J3D7;Q9UKG9;Q9UKG9-3	Peroxisomal carnitine O-octanoyltransferase	CROT	4	4	4	11.6	11.6	11.6	51.938	457	0	27.3734	25.8707	25.2351	25.6816	23.3467	23.0256	NaN	25.6822	25.4628	25.5199	24.2703	24.0222	NaN
B3KS71;B3KX16;Q8NB01;O75718;B3KME2;B4DPA3;C9JP16;B3KUP0;B3KQR7	Cartilage-associated protein	CRTAP	6	6	6	21.3	21.3	21.3	39.991	343	0	28.5353	26.1102	26.4964	26.2819	25.977	25.3253	24.9419	26.2011	26.0208	26.1847	25.9976	25.9677	25.831
E9PS12;E9PJL7;E9PRA8;B4DIA6;E9PR44;P02511;E9PRS4;C3VMY8	Alpha-crystallin B chain	CRYAB	2	2	2	29.9	29.9	29.9	9.1864	77	0	28.9705	27.5407	NaN	24.3848	26.9748	27.399	NaN	27.3174	NaN	26.9754	26.8634	27.1783	NaN
Q14894;H9KVC2;I3NI53;I3L2W5;I3L325;I3L3Y1;I3L3J9	Thiomorpholine-carboxylate dehydrogenase	CRYM	7	7	7	36.3	36.3	36.3	33.775	314	0	30.7694	27.2414	27.5118	27.2059	28.8689	28.538	28.7308	27.7256	27.5828	27.5663	28.9318	28.5025	28.6926
Q08257;Q08257-3;A6NP24;C9JH92;Q08257-2	Quinone oxidoreductase	CRYZ	15	15	15	68.4	68.4	68.4	35.206	329	0	34.6251	32.2691	32.3106	32.3203	31.626	31.779	31.7583	32.4027	32.3332	32.349	31.8598	31.8116	31.8136
O95825;A6NND8;A6NHJ8;A6NMA8;C9JQD0;H7C0X3;C9K0F7;C9JAL0;B3KQ77;H7C3I5;H7C3S0;F8WF64;C9JZK8	Quinone oxidoreductase-like protein 1	CRYZL1	5	5	5	33.5	33.5	33.5	38.696	349	0	29.3634	27.0133	27.0592	27.3392	26.2726	26.3773	26.2045	27.2765	27.0628	26.9174	26.679	26.5912	26.4997
B4DJV2;O75390;B3KTN4;H0YIC4;Q0QEL2;B7Z1E1;F8VPA1;F8VR34;H0YH82;F8VPF9;F8VRI6;F8VTT8;F8W1S4;F8W4S1;F8VRP1;F8VX68;F8VU34;F8W642;F8W0J2;F8VZK9;F8VX07;F8VWQ5	Citrate synthase;Citrate synthase, mitochondrial	CS	17	17	16	48.3	48.3	46.4	50.431	453	0	35.1607	32.4719	32.626	32.6839	32.505	32.7504	32.3838	32.6465	32.6419	32.5727	32.6001	32.7452	32.4966
Q9UK43;Q13123;B2R5Y4;E7EQZ7;Q95HA6;Q9H4P6;Q9Y3Z5;D6REL4;B4DEH2;D6RAY9;D6RCQ4	Protein Red	CSA2;IK;DKFZp564B112	9	9	9	23.7	23.7	23.7	65.585	557	0	31.1667	28.1328	28.3871	28.4735	28.6004	28.9893	28.7535	28.2338	28.4269	28.552	28.9447	28.8155	28.9092
O75534;Q9GZV0;O75534-2;O75534-4;O75534-3;Q96L66;E9PLT0;Q9UG93;Q8WU01;Q9UG12;E9PNG3;E9PLD4;E9PKN4;E9PJK7	Cold shock domain-containing protein E1	CSDE1;UNR;DKFZp586J0620	30	30	30	46.7	46.7	46.7	88.884	798	0	33.9904	31.3437	31.5064	31.462	31.2828	31.2466	31.5627	31.5172	31.5834	31.5227	31.3817	31.3492	31.5401
P55060-3;P55060;P55060-4;B4DUC5;B4DM31;B4DS32;B4DPS6;B4DM67;P55060-2	Exportin-2	CSE1L	40	40	40	56.9	56.9	56.9	107.78	945	0	35.8287	33.7974	32.5247	32.5569	32.6894	32.7369	34.1839	33.1854	33.2602	33.1615	33.4149	33.3611	33.5573
P41240;A8K3B6;Q53EL3;B5BU52;B4DMZ0;B4DP99;H3BUM9;H3BU69;H3BN15;K7ENL8;K7ES68;Q16176;P42679-3;K7EQY5;P42679;B2RDR6;P42679-2	Tyrosine-protein kinase CSK	CSK	11	11	11	35.1	35.1	35.1	50.704	450	0	30.233	27.974	27.758	27.7771	26.7996	27.6034	27.7166	27.9995	27.9923	27.883	27.2739	27.421	27.5819
P48729;V9HW00;P48729-2;B4E1D9;B4DER9;Q05DL3;U3KPX3;H0Y9X2;U3KQK7;Q6PJ06;Q8N752;U3KQ83;E5RG27;D6RGE5	Casein kinase I isoform alpha;Casein kinase I isoform alpha-like	CSNK1A1;CSNK1A1L	10	10	1	36.5	36.5	6.2	38.914	337	0	32.4985	29.719	29.7777	30.0033	29.9951	30.1002	29.8478	29.9734	29.9045	29.9241	30.0602	30.0583	30.0465
B4E0G1;A0A024R8X3;P48730-2;P48730;H7BYT1;H0Y645;B4DIJ9;B0QY35;B0QY34;Q59FJ7;J3QQI9;B0QY36;H0Y2N6;J3KRM8;B4DLF1	Casein kinase I isoform delta	CSNK1D;CSNK1E	8	8	2	27.7	27.7	7.3	40.929	358	0	30.1142	27.8059	27.6856	27.6918	26.889	27.1779	27.7046	27.7125	27.6542	27.6437	27.628	27.5865	27.5054
Q9HCP0-2;U3KQA5;Q9HCP0;Q8IXA3;U3KQB3;Q9H5M4;U3KQN9;B7Z7D1	Casein kinase I isoform gamma-1	CSNK1G1;hCG_2004507	6	6	5	22.1	22.1	19.3	45.413	393	0	29.3053	25.879	25.9604	26.43	27.0855	27.2373	27.1154	26.3834	26.3153	26.4288	27.0995	27.0364	27.0204
Q9Y6M4-6;Q9Y6M4-4;H0YBN6;Q9Y6M4-5;Q9Y6M4-3;Q9Y6M4;Q9Y6M4-2	Casein kinase I isoform gamma-3	CSNK1G3	3	2	0	12.5	9	0	36.491	311	0	26.99	24.1422	23.8673	23.472	24.5502	24.441	25.2712	24.3716	23.9977	23.5701	24.443	24.5627	24.6247
E7EU96;P68400;Q5U5J2;Q2I0Y7;B2R6D7;B5BUH5;Q8NEV1;P68400-2;V9GYA2;V9GY80;V9GYW6	Casein kinase II subunit alpha;Casein kinase II subunit alpha 3	CSNK2A1;CSNK2A3	18	18	18	56.4	56.4	56.4	45.31	385	0	34.6231	31.6447	31.9413	32.0395	32.1163	32.2774	32.1315	31.8431	32.0498	32.0376	32.1961	32.2713	32.2726
P19784;H3BSA1;H3BNI9;H3BV19	Casein kinase II subunit alpha	CSNK2A2	15	15	15	61.7	61.7	61.7	41.213	350	0	32.7745	30.0903	30.0809	30.2712	30.1505	30.3823	30.1376	30.0957	30.0935	30.1509	30.3182	30.3588	30.2548
P67870;Q5SRQ6;Q5SRQ3;N0E466;N0E472;N0E638;N0E650;N0E6J1;B4DUJ4;N0E644	Casein kinase II subunit beta	CSNK2B;CSNK2B-LY6G5B-1181;CSNK2B-LY6G5B--991	7	7	7	45.6	45.6	45.6	24.942	215	0	32.8875	29.8176	30.18	30.2166	30.3622	30.6636	30.4377	30.1999	30.2048	30.2269	30.4419	30.614	30.5916
B4DY28;P21291;Q9BTA4;Q6ZMS3;B4E2T4;E9PS42;E9PND2;Q59EQ5;E9PP21;B3KVC9;Q6AI18;Q6AWD1	Cysteine and glycine-rich protein 1	CSRP1;DKFZp686M148	10	10	10	66.3	66.3	66.3	20.042	187	0	31.8695	29.3243	29.3052	29.4459	29.0816	29.138	29.3784	29.3808	29.4909	29.4931	29.2726	29.1811	29.4155
F8VQR7;Q16527;F8VW96	Cysteine and glycine-rich protein 2	CSRP2	4	4	4	25.7	25.7	25.7	20.677	187	0	28.426	24.2111	26.2728	26.3762	25.7605	25.8737	25.7053	24.598	26.265	26.1952	25.4445	25.8086	26.4479
P01034	Cystatin-C	CST3	4	4	4	30.8	30.8	30.8	15.799	146	0	29.2954	26.1759	26.7811	26.8779	26.6642	26.8482	26.8051	26.9771	26.793	26.8651	26.685	26.731	26.6995
Q6IBD2;Q15828	Cystatin-M	CST6	2	2	2	26.2	26.2	26.2	16.493	149	0	29.0663	26.8495	26.4336	26.8175	26.3924	26.1267	26.08	26.9832	26.6944	26.6698	26.4651	26.2296	26.2729
P04080	Cystatin-B	CSTB	5	5	5	79.6	79.6	79.6	11.139	98	0	34.2375	31.7432	31.8775	31.7408	31.5172	31.3334	31.6401	31.9373	31.8851	31.6749	31.6345	31.3703	31.7911
Q05048;B4DDG3;A3KFI9	Cleavage stimulation factor subunit 1	CSTF1	13	13	13	45.2	45.2	45.2	48.357	431	0	32.3016	29.5181	29.3864	29.6725	30.0392	29.8895	29.6954	29.5048	29.697	29.5801	29.9521	29.9939	29.9519
B4DUD5;P33240-2;P33240;E9PID8;E7EWR4;B3V096	Cleavage stimulation factor subunit 2	CSTF2	11	11	6	32.7	32.7	19.5	58.617	553	0	31.4855	28.4172	28.4812	28.2999	29.2624	29.2606	29.289	28.7652	28.5416	28.8116	29.1725	29.1983	29.2786
Q9H0L4	Cleavage stimulation factor subunit 2 tau variant	CSTF2T	9	4	4	27.1	12.5	12.5	64.436	616	0	27.5209	24.7144	25.5901	23.071	23.527	25.9866	24.6946	25.1364	25.191	24.9774	24.7485	25.3257	24.3944
Q12996;B4DFQ5;B4DMA4;E9PLP8;Q12996-2;Q12996-3;E9PJ06;H0YE74	Cleavage stimulation factor subunit 3	CSTF3	20	20	20	37.2	37.2	37.2	82.921	717	0	32.5379	29.8126	29.6157	29.9296	30.004	30.2508	30.026	29.8702	29.8457	29.8455	30.1366	30.287	30.068
O15320-8;O15320-4;O15320-3;O15320-10;O15320;Q59FD2;G3V599;O15320-6;O15320-7;O15320-2;O15320-5;O15320-9;Q05BM1;Q4G155;A4FU28;Q86UF2;A4D2H0;G3V5K6;Q8IX94;P0CG41;G3V3C4;Q2VIL8	cTAGE family member 5	CTAGE5	17	17	11	29.3	29.3	21.4	81.84	724	0	30.7453	27.8079	28.0715	27.851	28.524	28.4955	28.0417	28.0905	28.12	28.1986	28.3691	28.3282	28.2708
Q13363-2;Q13363;Q4KMQ8;X5D7T7;D6RAX2;E7ESU7;E7EPF8;H0Y8W7;E9PGB1;H0Y9M9;Q9NSY3;E7EUB3;H0Y8U5	C-terminal-binding protein 1	CTBP1	14	14	11	49.7	49.7	43.4	46.404	429	0	32.6619	30.1326	30.0794	30.0544	30.1333	30.1228	29.9287	30.2352	30.1234	30.1734	30.1605	30.1568	30.1091
P56545;Q5SQP8;P56545-2;Q8IY44;Q1WIS0	C-terminal-binding protein 2	CTBP2	12	9	9	47	40.9	40.9	48.944	445	0	32.5743	29.9761	30.0928	30.1808	29.8023	29.9537	29.8984	30.2206	30.2823	30.2755	29.7933	29.9123	29.849
B4DQ98;Q01459;B2RBF5;Q8TC97;B3KQS3	Di-N-acetylchitobiase	CTBS	2	2	2	9.2	9.2	9.2	43.433	382	0	28.0344	24.6972	24.8188	26.0485	25.924	25.2263	25.4486	25.7018	25.6853	25.4483	25.3361	25.3421	25.6493
P49711;P49711-2;B3KSE4;Q8NI51-11;Q8NI51-6;Q8NI51-5;Q8NI51-10;Q8NI51-2;Q8NI51-8;V9GY73;A6XGM9;Q8NI51;B2RA05;Q8NI51-3;Q8NI51-7	Transcriptional repressor CTCF	CTCF	13	13	13	25.3	25.3	25.3	82.785	727	0	30.0901	26.768	26.9788	27.1762	27.7313	27.9058	28.0109	26.918	27.1352	27.5085	27.789	27.741	28.059
Q9Y5B0;Q9Y5B0-4;K7EJD2	RNA polymerase II subunit A C-terminal domain phosphatase	CTDP1	7	7	7	12.7	12.7	12.7	104.4	961	0	29.7845	26.8046	27.1142	27.1193	27.2611	27.4652	27.344	27.1763	27.1327	27.2509	27.3781	27.3463	27.4273
P32929;P32929-3;P32929-2	Cystathionine gamma-lyase	CTH	15	15	15	62.5	62.5	62.5	44.508	405	0	32.3413	29.5725	29.9959	30.0693	29.5784	29.5923	29.6361	29.9272	30.0052	30.0053	29.6166	29.6707	29.7573
P35221;B4E2G8;P35221-2;G3XAM7;F8W845;B4DKT9;B4DU00;B3KSR8;P35221-3;E5RIB1;E5RG03;E5RHV7;E5RGY6;Q49AD3;E5RJL0;E5RFM5;E5RIE0;E5RJP7;E5RGD2;E5RJ41;E5RFK9;P26232-4;P26232-6;E5RFG3;H0YBB8;E5RGY7;E5RGU3;E5RHJ5;B7Z259;E5RGG4;E5RJ43;E5RGS1;E5RFM3;E5RJZ2;E5RIT8;B9A010;Q9UI47;A8K141	Catenin alpha-1	CTNNA1	43	43	34	63.8	63.8	54.3	100.07	906	0	35.7687	33.5163	33.4963	33.6501	32.6618	32.7553	32.6225	33.6247	33.4996	33.5516	32.8397	32.8532	32.8442
Q9UBT7-3;Q9UBT7-2;Q9UBT7;B3KMX6;B2RBI4;Q5JTQ6;Q5JTQ9	Alpha-catulin	CTNNAL1	4	4	4	7.8	7.8	7.8	72.615	650	0	28.2606	24.7694	26.2144	26.5936	23.0868	25.7434	25.5391	25.7777	26.0052	26.3665	24.7953	25.6554	25.317
P35222;B4DL06;B4DGU4;B5BU28;B4DSW9;P35222-2;E7EMJ5;G9GAG7;E9PDF9;E7EV28;C9IZ65	Catenin beta-1	CTNNB1	28	23	23	52.1	46.7	46.7	85.496	781	0	33.5809	30.9807	31.2151	31.0721	30.8197	30.985	30.8679	31.2245	31.1333	31.1286	30.8874	30.9178	30.8788
Q8WYA6-4;Q8WYA6;Q8WYA6-3;Q8WYA6-2;A2A2P1	Beta-catenin-like protein 1	CTNNBL1	16	16	16	33.6	33.6	33.6	61.97	536	0	31.6085	28.9182	28.9398	28.8291	28.969	29.348	29.0771	28.9486	28.9344	29.0368	29.2873	29.3546	29.0783
Q96FS1;O60716-21;O60716-19;O60716-18;O60716-17;O60716-13;O60716-11;O60716-10;O60716-9;O60716-5;C9JZR2;O60716-3;O60716-2;O60716;Q68DU0;O60716-24;O60716-23;O60716-22;O60716-20;O60716-16;O60716-15;O60716-14;O60716-12;O60716-8;O60716-7;O60716-6;O60716-4;Q7KZJ3;O60716-29;O60716-27;O60716-26;O60716-25;O60716-32;O60716-31;O60716-30;O60716-28;E9PRE2;H0YC95;E9PKY0;E9PKL1	Catenin delta-1	CTNND1;DKFZp781O2021	35	35	35	59.2	59.2	59.2	92.387	830	0	34.7841	32.313	32.3986	32.5402	31.8907	31.963	31.9587	32.4076	32.393	32.5419	31.9852	32.0492	32.0785
P17812;B4E1E0;B4DR64;B4DMB5;B7Z9C4	CTP synthase 1	CTPS1	26	26	24	58.7	58.7	54.3	66.69	591	0	34.2091	31.3073	31.3368	31.209	31.7689	31.9622	31.9558	31.4647	31.4256	31.334	31.9055	31.9689	32.0016
Q9NRF8;Q9H6Q0;H0Y5S6	CTP synthase 2	CTPS2	12	10	10	38.4	34	34	65.677	586	0	30.2726	27.7116	27.7046	27.8192	27.6501	27.6998	27.5251	27.8541	27.8935	27.8338	27.6388	27.6657	27.7706
Q6PD62;A8K6X9;H0YCE8	RNA polymerase-associated protein CTR9 homolog	CTR9	20	20	20	26.5	26.5	26.5	133.5	1173	0	30.8866	28.3382	27.5547	27.7907	28.2185	28.8268	28.673	28.035	28.0393	27.9715	28.6777	28.8044	28.6218
P10619-2;P10619;B4E324;X6R5C5;Q59EV6;X6R8A1;Q5JZG9;Q5JZH0;U3KQ41;U3KQU6	Lysosomal protective protein;Lysosomal protective protein 32 kDa chain;Lysosomal protective protein 20 kDa chain	CTSA;PPGB	7	7	7	20.1	20.1	20.1	52.488	463	0	32.0251	29.5544	29.3625	29.7851	29.2787	29.3926	29.1856	29.5899	29.4988	29.5196	29.5524	29.4873	29.3866
P07858;A8K2H4;B4DL49;B4DMY4;B3KUJ8;Q6LAF9;E9PKQ7;E9PNL5;E9PHZ5;E9PLY3;E9PSG5;E9PQM1;E9PR54;E9PJ67;E9PCB3;R4GMQ5;E9PS78;Q5HYG5;Q8TAC7;E9PIS1;E9PL32;E9PKX0	Cathepsin B;Cathepsin B light chain;Cathepsin B heavy chain	CTSB	11	11	11	46.3	46.3	46.3	37.821	339	0	33.7951	31.1414	31.491	31.5402	30.8644	31.0718	31.0241	31.3339	31.3524	31.4869	31.02	31.1615	31.1007
B4DJQ8;P53634;H0YCY8;I3V9T0;I3V9V6;I3V9V3;P53634-2;P53634-3	Dipeptidyl peptidase 1;Dipeptidyl peptidase 1 exclusion domain chain;Dipeptidyl peptidase 1 heavy chain;Dipeptidyl peptidase 1 light chain	CTSC	7	7	7	21.3	21.3	21.3	50.151	446	0	30.9309	28.0223	28.1295	27.932	28.5721	28.6458	28.5954	28.1605	28.0497	28.0971	28.597	28.7095	28.8284
P07339;C9JH19;H7C469;F8WD96;H7C1V0;F8W787	Cathepsin D;Cathepsin D light chain;Cathepsin D heavy chain	CTSD	16	16	16	52.2	52.2	52.2	44.552	412	0	34.9811	32.7567	32.6926	32.821	31.9586	31.8748	31.9026	32.8362	32.8031	32.7629	31.9413	31.9413	31.8937
Q6IBC3;P09668;Q68D46;E9PKT6;Q6LAF8	Pro-cathepsin H;Cathepsin H mini chain;Cathepsin H;Cathepsin H heavy chain;Cathepsin H light chain	CTSH;DKFZp686B24257	2	2	2	7.8	7.8	7.8	37.363	335	0	28.1118	25.9139	25.6659	25.9054	25.2433	25.3537	24.7475	25.6796	25.9916	26.1827	25.04	25.0055	25.1477
Q9HBQ7;P07711;B3KQK4;A5PLM9;Q6LAF7	Cathepsin L1;Cathepsin L1 heavy chain;Cathepsin L1 light chain	CTSL;CTSL1	2	2	2	24.5	24.5	24.5	16.838	151	0	28.6614	26.1968	26.9062	25.9595	25.4548	25.9764	25.4109	24.8178	26.5767	26.1686	25.9524	25.9533	25.6652
O60911;B2R717	Cathepsin L2	CTSL2	3	3	3	10.5	10.5	10.5	37.329	334	0	27.157	24.5617	24.5951	24.9362	24.1441	24.8691	24.1218	24.3994	25.0139	24.556	24.662	24.6105	24.6152
Q9UBR2;Q5U000	Cathepsin Z	CTSZ	7	7	7	29	29	29	33.868	303	0	33.0177	30.5326	30.5472	30.729	30.1137	30.1183	30.4497	30.7619	30.5616	30.7721	30.2397	30.2085	30.1726
Q14247-3;Q53HG7;Q14247;Q14247-2;Q76MU0;H7C314;B3KRK4;B4E358;H0YCD9;E9PKG3;E9PP90;H0YEV2	Src substrate cortactin	CTTN;EMS1	19	19	19	44.8	44.8	44.8	57.466	513	0	34.782	32.1676	32.3483	32.4831	31.9536	32.0094	32.1498	32.3748	32.3268	32.3899	32.1432	32.0913	32.2116
Q9P2B4;B1AMN7;Q9NPX3	CTTNBP2 N-terminal-like protein	CTTNBP2NL	13	13	13	30.4	30.4	30.4	70.157	639	0	30.2739	27.8457	27.5242	27.9513	27.4693	27.613	27.6686	27.8924	27.8905	27.7032	27.5836	27.6342	27.9174
Q7Z7A3	Cytoplasmic tRNA 2-thiolation protein 1	CTU1	2	2	2	7.5	7.5	7.5	36.45	348	0.0003218	27.6146	24.3877	24.6048	24.5407	25.515	25.1118	25.5587	24.7619	24.8328	24.7203	25.4348	25.3293	25.4732
Q13616;B4DLA3;B3KTW0;Q75MQ1;B3KU45	Cullin-1	CUL1	29	29	29	45.6	45.6	45.6	89.677	776	0	32.7583	30.0547	30.1918	29.992	30.1475	30.387	30.2333	30.2246	30.1538	30.1087	30.3286	30.3233	30.3239
Q13617;Q13617-2;Q5T2B5;R4GNH8;B7Z1Y1;Q5T2B4;Q5T2B7	Cullin-2	CUL2	25	25	25	42.3	42.3	42.3	86.982	745	0	33.1894	30.4702	30.5302	30.6174	30.5753	30.7314	30.6855	30.6105	30.5478	30.6681	30.7709	30.696	30.7879
Q13618-2;Q53S54;Q13618;Q13618-3;B7Z600;H7C1L6;H7C399	Cullin-3	CUL3	20	20	20	33.1	33.1	33.1	86.233	744	0	31.6288	28.8983	29.0944	29.1832	29.0041	29.0115	29.0553	28.9967	29.1607	29.1006	29.148	29.1564	29.2162
Q13619;Q13619-2;B2RBV7;B4DKT2	Cullin-4A	CUL4A	22	14	14	34.5	24.1	24.1	87.679	759	0	30.2802	27.5995	26.6413	27.241	28.0231	28.0429	28.101	27.6653	27.5992	27.6141	27.9216	27.8241	28.0898
Q13620-1;K4DI93;Q13620;Q13620-3;A6NE76	Cullin-4B	CUL4B	23	23	15	31.1	31.1	22.2	102.3	895	0	32.2914	29.6748	29.7063	29.6605	29.7639	29.8403	29.5785	29.7374	29.6956	29.7568	29.7833	29.8436	29.7527
Q93034;L0L6D8;L0L6C1;H0YCA0;E9PP19	Cullin-5	CUL5	22	22	22	31.8	31.8	31.8	90.954	780	0	31.2529	28.8846	29.011	28.9803	28.4861	28.1765	28.2231	28.9036	28.8747	28.8601	28.5796	28.602	28.6776
Q14999;Q14999-2;A8K9U1;Q8IWT3-3;E9PEZ1;Q8IWT3	Cullin-7	CUL7	16	16	16	15.4	15.4	15.4	191.16	1698	0	28.93	27.3034	27.1159	27.1485	22.9268	23.8148	24.7821	27.4598	26.9681	27.0497	24.2998	24.7376	25.2803
O60888-3;O60888;O60888-2;C9IZG4;C9IZQ5	Protein CutA	CUTA	3	3	3	37.8	37.8	37.8	16.832	156	0	29.3939	26.9956	27.1703	27.3302	26.2098	26.2242	26.5142	26.8257	26.9745	26.8606	26.9025	26.7818	27.0124
Q5TCZ7;B4DYM2;Q9NTM9	Copper homeostasis protein cutC homolog	CUTC	2	2	2	20.8	20.8	20.8	15.801	144	0	27.4657	22.8306	23.1638	23.2061	23.2429	26.1474	26.152	24.618	24.7675	24.8242	25.0085	25.0468	25.3914
P39880-4;P39880-2;P39880;P39880-3;P39880-6;P39880-5;B4DMN0	Homeobox protein cut-like 1	CUX1	9	3	3	9.1	3.8	3.8	153.36	1403	0	25.58	22.1151	21.9481	21.8763	22.9668	23.7988	23.8315	22.5806	22.4239	22.3638	22.9828	23.4812	NaN
Q13948-10;Q13948;P39880-9;Q13948-9;Q13948-2;Q3LIA3;H0YMK9;Q75MT4	Protein CASP;Homeobox protein cut-like 1	CUX1;Nbla10317	9	9	3	20.1	20.1	8.9	75.643	662	0	29.2683	26.5776	26.718	26.6976	27.0738	26.8332	25.9849	26.7842	26.7204	26.6579	26.8816	26.5538	26.6273
Q9P013;U3KQ79;A0A024R3B4;A0A024R3C8	Spliceosome-associated protein CWC15 homolog	CWC15	3	3	3	18.8	18.8	18.8	26.624	229	0	27.2137	25.2042	23.7425	NaN	25.8419	24.3956	24.3062	25.2493	NaN	NaN	26.0809	NaN	NaN
Q9HCG8;B7WP27;B7WP74	Pre-mRNA-splicing factor CWC22 homolog	CWC22	11	11	11	13.1	13.1	13.1	105.47	908	0	29.2311	25.7955	26.4513	26.1393	26.7605	27.269	26.9629	26.2082	26.7282	26.4153	26.8839	27.0138	26.9797
B4DJK2;Q9NXE8;Q9NXE8-2;B7Z9W2;B4DZL1	Pre-mRNA-splicing factor CWC25 homolog	CWC25	2	2	2	6.1	6.1	6.1	42.123	362	0	25.0056	21.4672	NaN	NaN	23.7387	23.0119	22.9897	21.6619	NaN	NaN	23.8862	23.0499	23.1126
Q6UX04;D6REK3;Q6UX04-2	Peptidyl-prolyl cis-trans isomerase CWC27 homolog	CWC27	3	3	3	16.7	16.7	16.7	53.846	472	0	27.8536	NaN	NaN	NaN	25.9682	26.4111	26.3855	NaN	NaN	NaN	26.4828	26.22	26.3885
Q69YN2;Q69YN2-3;D3DR67;Q69YN2-2;X6R7M0	CWF19-like protein 1	CWF19L1	14	14	14	42.4	42.4	42.4	60.618	538	0	30.6859	27.6818	27.6189	28.1445	28.2369	28.2869	28.4447	27.9387	27.8894	27.9661	28.3236	28.2076	28.5842
P78310-2;P78310-6;P78310;P78310-7;P78310-5;A0A024QYU8;P78310-4;P78310-3	Coxsackievirus and adenovirus receptor	CXADR	5	5	5	22.7	22.7	22.7	38.123	344	0	29.2319	26.2748	26.2903	27.1721	26.3827	26.7659	26.7696	26.8439	26.529	27.0282	26.3739	26.6531	26.7037
Q8TB03;B2RD30;Q8TB03-2;E7EN46;B4E326;Q8TB03-3	Uncharacterized protein CXorf38	CXorf38	5	5	5	24.1	24.1	24.1	36.67	319	0	28.471	25.9497	25.3751	26.7341	26.0551	25.1098	25.4612	25.8901	25.9913	25.9688	26.1793	25.8235	25.9668
Q59EC8;Q9P0U4;Q9P0U4-2;K7EKZ6;K7EQ21;K7EQZ1;B4DGL1;K7EJR0	CpG-binding protein	CXXC1	7	7	7	14.9	14.9	14.9	60.547	523	0	29.6012	26.8986	26.99	26.9973	26.9447	27.4371	26.7283	27.3514	27.0263	27.2262	26.804	27.395	26.6748
J3QS47;P49447;J3QRH5;J3KSL5;F5H757;B7Z2E3;B7Z8C7	Cytochrome b561	CYB561	2	2	2	11.3	11.3	11.3	24.68	222	0	29.1271	26.717	26.7259	26.8346	25.4235	27.113	25.7173	26.567	26.5428	26.6498	26.3893	26.8999	26.6331
P00167-2;Q59F44;P00167;P00167-3;J3KNC7	Cytochrome b5	CYB5A	4	4	4	58.2	58.2	58.2	11.268	98	0	30.6534	28.49	28.7321	28.4164	27.4998	27.4396	27.0179	28.2219	28.4364	28.0841	28.1159	28.0707	27.9664
J3KNF8;Q5HYD9;H3BUX2;O43169;D6RFH4;J3QR91	Cytochrome b5 type B	CYB5B;DKFZp686M0619	5	5	5	59.3	59.3	59.3	16.694	150	0	33.6727	31.1849	31.2838	31.3947	30.8711	30.9618	30.712	31.3563	31.2794	31.3617	30.9131	30.9492	30.7926
Q9UHQ9;H7C0R7;B4DJ32	NADH-cytochrome b5 reductase 1	CYB5R1	14	14	14	52.8	52.8	52.8	34.094	305	0	31.8054	29.5394	29.4294	29.5361	28.7841	28.8505	28.9679	29.5159	29.492	29.4785	29.0023	29.0718	28.9984
P00387-2;A0A024R4X0;P00387;P00387-3;Q6ZVI6;B1AHF3;Q6TGM5	NADH-cytochrome b5 reductase 3;NADH-cytochrome b5 reductase 3 membrane-bound form;NADH-cytochrome b5 reductase 3 soluble form	CYB5R3	17	17	17	76.7	76.7	76.7	31.76	279	0	34.6551	32.2363	32.0425	32.3045	31.958	32.0466	31.769	32.2897	32.2572	32.2705	32.0147	31.9825	31.8167
B4DT46;P13498;H3BR52;H3BPX1;H3BNP7	Cytochrome b-245 light chain	CYBA	4	4	4	32.1	32.1	32.1	14.019	131	0	31.4659	27.6418	29.1096	28.905	28.5097	29.2525	29.2827	28.5201	28.6764	28.4184	29.3763	29.1734	29.2923
Q8TBT6;P08574	Cytochrome c1, heme protein, mitochondrial	CYC1	9	9	9	38.7	38.7	38.7	34.489	315	0	33.2912	30.4428	30.428	30.775	30.8552	30.9028	30.7608	30.6251	30.689	30.7014	30.9171	30.7845	30.7969
C9JFR7;P99999;Q6LER6	Cytochrome c	CYCS	7	7	7	58.4	58.4	58.4	11.333	101	0	34.1561	31.3574	31.7121	31.7266	31.5488	31.6265	31.4152	31.5055	31.5958	31.5723	31.5954	31.5818	31.4208
X5D2F4;Q7L576;B3KWV6;Q7L576-2;Q7L576-3;B3KWT5;H0YL50;H0YN93;H0YLJ5;H0YL39	Cytoplasmic FMR1-interacting protein 1	CYFIP1	41	41	23	37.7	37.7	21	145.17	1253	0	33.7667	31.1804	31.3403	31.2043	31.0854	31.1452	31.1211	31.3534	31.3313	31.3306	31.1755	31.1461	31.1646
E7EVJ5;Q96F07-2;E7EVF4;F5H583;B7Z4I3;B7Z8N7;Q96F07;E7EWA4;B7Z3H2;E7EW33;B7Z217;Q9NSN1;H7C229;Q14650	Cytoplasmic FMR1-interacting protein 2	CYFIP2;DKFZp761H087	28	10	10	27.5	10.4	10.4	142.58	1227	0	29.643	26.8234	26.9772	27.165	27.336	26.9082	27.0778	27.1174	27.1274	27.0679	27.1188	27.176	27.0175
E9PJD7;Q6ZMK1-2;Q6ZMK1;E9PQ42	Cysteine and histidine-rich protein 1	CYHR1	5	5	5	20	20	20	43.813	404	0	28.1695	25.2618	25.7929	26.0266	24.8751	25.8116	25.44	25.7832	25.6866	25.8887	25.5935	25.5579	25.4149
Q6UW02;E9PHG5;B4DLN7;Q658T6;Q567U3;Q8WZ13;Q53RS5;F8WBE2;C9J8K7	Cytochrome P450 20A1	CYP20A1;DKFZp666P073	10	10	4	30.5	30.5	10.8	52.432	462	0	30.8839	27.4151	27.766	28.4746	28.6262	28.9807	27.9384	28.2708	28.3417	28.3581	28.2754	28.5216	28.4953
Q96SQ9;Q96SQ9-2;B4DJI0;M0R152;M0R057;M0R2G8	Cytochrome P450 2S1	CYP2S1	9	9	9	24.8	24.8	24.8	55.816	504	0	30.3891	28.2337	28.5741	29.0743	25.0343	25.2129	25.6423	28.8381	28.6037	28.5815	26.428	25.1842	25.4141
A8K059;A0A024R7G0;Q9HBI6;Q8N3P5;F8W978;V9GYP6;B7Z449;B7Z5A8;B7Z442;Q08477-2;Q08477;B4DJR6;P78329;B7Z8I6;Q9HCS2;Q8IV39;A0A024R7J9;V9GYA1;K7EQI8;B4DV75;B4DNA9;B4DU85;P98187;B2RBJ0;Q6NT55	Cytochrome P450 4F11	CYP4F11;DKFZp761K058	13	13	13	34.2	34.2	34.2	60.163	524	0	30.8941	27.5614	27.4029	27.7806	28.8132	28.8975	28.638	27.9474	27.8196	27.7859	28.7273	28.7606	28.7059
Q16850;B3KRC6;Q16850-2;Q05D40;H7C0D0	Lanosterol 14-alpha demethylase	CYP51A1	14	14	14	34.8	34.8	34.8	56.805	503	0	31.0449	28.4434	28.833	28.7165	28.2949	28.2737	28.0464	28.6796	28.7665	28.7173	28.3905	28.3414	28.2285
B4DI61;O00622;Q53FA4;Q9UID7	Protein CYR61	CYR61	10	10	10	39.8	39.8	39.8	39.679	357	0	30.0804	27.3999	27.3198	26.9338	27.601	27.8714	27.6689	27.4193	27.643	27.5799	27.4107	27.7007	27.5587
H9PBP8;B2KLH3;D2Y6Y0;B5LMK0;Q150T3;Q150N3;Q150I3;B2CB33;B8X480;H9M4C7;Q85L03;Q85KY2;Q85KY0;Q85KX6;Q85KX2;Q85KX0;Q85KW7;Q85KW3;Q85KU6;Q85KU0;Q85KT0;Q85KS7;Q85BE0;Q85BA9;Q7YEH1;Q7YEH0;Q7YEG2;Q7YEF8;Q7YEF6;Q7YEE2;Q7YED9;Q7YCH2;Q7YCH0;Q7YCG5;Q7YCG3;Q7YCG2;Q7YCF9;Q7YCF5;Q7YCE7;Q7YCE1;Q7YCC9;Q7YCC5;Q7YCC2;Q7Y7L3;Q7Y7L1;Q7Y784;Q7Y757;Q7HZN7;Q7GXV8;Q6XB68;Q6XB34;Q6XB24;Q6XB16;Q6WQ82;Q6RRC2;Q6RR49;Q6RQZ5;…	Cytochrome b	CYTB;cytb;Cytb;cytB;CytB;CYB;MT-CYB	2	2	2	5	5	5	42.729	380	0	29.7944	27.0848	27.1793	27.168	27.1056	27.3427	27.3528	27.3156	27.2499	27.2342	27.4006	27.4164	27.0564
O43739-2;O43739;B2R9C3;Q15795;B7Z2V9;Q99418-2;Q99418;J3KQA6;Q96HS5;M0R2J0;Q59F87;F8W8E2;G5E9B7;B7Z1T4;Q15438-2;Q15438;K7EKA2;K7ERV8;B4DLA7;K7ENQ8;Q9H7Q0;B4E2V8;B7Z9W0;Q9UIA0;B2RCD2	Cytohesin-3;Cytohesin-2	CYTH3;PSCD2L;CYTH2	5	5	5	16	16	16	46.291	399	0	29.7641	25.9268	25.9788	27.3872	27.6256	27.5675	27.5777	26.914	27.4336	27.3352	27.4242	27.0698	27.3465
Q8N465;Q8N465-3;G5E9E8;F6XUM0;B4E3K7;B5MCV2;B3KSR6;B3KTU3;B3KP72;B2RCN1;F8WCF9;Q8N465-2;H7BZ32;B3KRJ2;H7C3L2;H7C0N1	D-2-hydroxyglutarate dehydrogenase, mitochondrial	D2HGDH	5	5	5	20	20	20	56.415	521	0	27.3725	24.9629	24.1338	25.1041	25.6023	24.1658	24.0038	25.6207	NaN	NaN	25.3328	NaN	NaN
Q9Y4D1-3;Q9Y4D1-2;A8K6X5;Q9Y4D1;Q86T65-4;Q86T65	Disheveled-associated activator of morphogenesis 1;Disheveled-associated activator of morphogenesis 2	DAAM1;DAAM2	2	2	2	3.3	3.3	3.3	100.74	882	0.00032798	24.8264	22.8658	NaN	21.729	22.9066	NaN	23.3601	22.9783	NaN	22.3125	23.1975	NaN	23.1896
F5GXX5;P61803;F5H895;Q53G02	Dolichyl-diphosphooligosaccharide--protein glycosyltransferase subunit DAD1	DAD1	3	3	3	37.6	37.6	37.6	9.5541	85	0	31.979	29.2989	29.3652	29.4275	29.5534	29.3997	29.3037	29.39	29.4064	29.4651	29.4994	29.4345	29.44
Q14118;A0A024R2W4	Dystroglycan;Alpha-dystroglycan;Beta-dystroglycan	DAG1	9	9	9	13.2	13.2	13.2	97.44	895	0	30.0012	27.7193	27.6184	27.8446	26.3578	27.1178	27.3824	27.5543	27.7288	27.7411	27.2332	27.3975	27.267
Q8NCG7-2;B4DQQ6;Q8NCG7-4;E7ET49;Q8NCG7;B3KR38;B4DVJ1;B3KRA0;E7EVQ4;B4DVH8	Sn1-specific diacylglycerol lipase beta	DAGLB	3	3	3	11	11	11	43.191	391	0	28.3171	25.2086	25.9115	25.8039	25.6114	25.9713	25.7619	25.8477	25.921	25.7268	25.609	26.0022	25.7563
H0YCY6;Q2L9C1;Q3LXA3;A0A024R529;I3L252;Q9UFX5;E9PQR1;E9PJG8	Bifunctional ATP-dependent dihydroxyacetone kinase/FAD-AMP lyase (cyclizing);ATP-dependent dihydroxyacetone kinase;FAD-AMP lyase (cyclizing)	DAK;DKFZp586B1621	7	7	7	23.6	23.6	23.6	54.661	533	0	28.907	26.4677	26.7192	26.7686	25.926	25.4032	26.2099	26.6141	26.6538	26.2246	26.3703	26.2967	26.2463
P51398-2;P51398;P51398-3;V9GZ03;V9GYL9;V9GYA7;V9GYJ9;V9GZ61;V9GYC9;V9GYW1;V9GY11;V9GYJ3;E2JL21;V9GYF7;V9GYR8;V9GYL4	28S ribosomal protein S29, mitochondrial	DAP3	17	17	17	66.1	66.1	66.1	41.044	357	0	33.291	30.4761	30.525	30.6783	30.8518	30.9799	30.661	30.6407	30.5824	30.6741	30.8995	30.9748	30.8385
P53355;B4DHI4;Q59H88;P53355-3;P53355-4;Q5T8F1;B7Z454;P53355-2;F8WCQ3	Death-associated protein kinase 1	DAPK1	29	29	29	29.8	29.8	29.8	160.04	1430	0	32.5196	30.14	30.1439	30.2627	29.5838	29.6691	29.6471	30.1472	29.9241	30.0145	30.012	29.9777	29.863
O43293-2;O43293;B3KNJ3;M0QYY8;M0R0D0;B3KSK3;Q9UIK4;Q9UIK4-2	Death-associated protein kinase 3;Death-associated protein kinase 2	DAPK3;DAPK2	2	2	2	9	9	9	37.048	322	0	28.0878	25.2807	25.9745	26.0814	24.7946	25.2423	25.2085	25.8579	25.8734	25.8722	25.3094	25.1016	25.2449
J3KNB3;Q9UN19-2;Q9UN19;B4DW38	Dual adapter for phosphotyrosine and 3-phosphotyrosine and 3-phosphoinositide	DAPP1	3	3	3	15.6	15.6	15.6	30.175	263	0	29.2164	26.4386	26.651	26.7591	26.6046	26.6759	26.64	26.6802	26.752	26.5983	26.8165	26.7107	26.7576
P14868;D3DP78;Q68CR9;Q53T60;H7BZ35;C9J7S3;C9JLC1;Q53R85;H7C278;C9JQM9	Aspartate--tRNA ligase, cytoplasmic	DARS;DKFZp781B11202	32	32	32	69.3	69.3	69.3	57.136	501	0	35.1727	32.4356	32.5357	32.7248	32.506	32.5983	32.7032	32.6189	32.5775	32.5773	32.6436	32.6174	32.755
Q6PI48;A8K4A8;Q9NVT8;Q9H9J7;Q9H9M6	Aspartate--tRNA ligase, mitochondrial	DARS2	23	23	23	51.2	51.2	51.2	73.562	645	0	33.8834	30.8265	30.9604	31.0529	31.549	31.7312	31.4425	31.0414	31.0666	31.0515	31.5819	31.7112	31.5105
K7EQ02;Q96EP5-2;Q96EP5;Q5IRM7	DAZ-associated protein 1	DAZAP1	8	8	1	48.9	48.9	12	24.805	225	0	32.1142	29.3421	29.5063	28.9938	29.9005	29.9818	29.1805	29.3784	29.2752	29.305	29.7702	29.7986	29.9404
Q5IRN2		DAZAP1/MEF2D fusion	8	2	0	19.4	4.4	0	48.907	454	0.0054488	27.7233	26.5943	23.2399	23.3141	24.3308	25.4942	24.9115	26.6622	24.461	24.474	25.6632	24.2921	23.9867
P07108;P07108-3;B8ZWD1;P07108-2;P07108-4;B8ZWD9;P07108-5;B8ZWD8	Acyl-CoA-binding protein	DBI	8	8	5	60.9	60.9	34.5	10.044	87	0	34.1143	31.617	31.603	31.8838	31.2661	31.3032	31.4068	31.7222	31.6863	31.6465	31.3836	31.0952	31.3402
Q16643;Q16643-3;Q16643-2;D6R9W4;B3KSQ7;F8W9Z3;B7Z2Z0;D6RFI1;D6R9Q9;D6RCR4	Drebrin	DBN1	26	26	26	55.6	55.6	55.6	71.428	649	0	34.7137	32.0909	32.2482	32.3364	31.9778	32.1225	31.9584	32.2266	32.1812	32.3027	32.108	32.2214	32.1643
Q9UJU6;Q59FH4;H0Y5J4;B4DDU5;Q9UJU6-5;B4DKZ4;F8WBG8;B4DNX5;F8WC20;F8WBB2;F8WFE1;H7C111	Drebrin-like protein	DBNL	13	13	1	43	43	2.8	48.207	430	0	32.8067	30.3734	30.4854	30.6113	29.7413	29.8231	30.0747	30.479	30.5198	30.4883	29.9051	29.8547	30.2045
Q9UK59;F5GWV2;B3KSR5;Q9UK59-2;F8WAY1	Lariat debranching enzyme	DBR1	9	9	9	23.7	23.7	23.7	61.554	544	0	31.1267	28.1557	28.4698	28.6178	28.7015	28.7105	28.5244	28.3831	28.4672	28.4404	28.7194	28.7446	28.8709
P11182;B4E1Q7;Q5VVL7	Lipoamide acyltransferase component of branched-chain alpha-keto acid dehydrogenase complex, mitochondrial	DBT	13	13	13	39.8	39.8	39.8	53.486	482	0	30.7795	28.2265	28.1148	28.4736	28.0359	28.1909	28.0815	28.4062	28.0088	28.3698	28.369	28.2731	28.2435
Q5QP82;Q5QP82-2	DDB1- and CUL4-associated factor 10	DCAF10	6	6	6	13.2	13.2	13.2	60.581	559	0	28.4737	24.2662	25.7517	26.3109	25.5815	26.3117	26.2416	25.9337	25.7579	26.0763	25.7746	25.9494	26.2264
Q8TEB1-2;Q8TEB1;A8K9T2;H0YLQ1;H0YLF1;H0YLX7;H0YN03;H0YNK2;H0YN21;H0YMZ4;H0YNT0;H0YN15;H0YM56;H0YLH4;H0YMF7;H0YL64;H0YMN6;H0YL29;H0YKR8;H0YLB2;H0YM86;H0YNS2;H0YN92;H0YL98;H0YL77;B4DKW4;Q8TEB1-3;Q59GN6	DDB1- and CUL4-associated factor 11	DCAF11	2	2	2	6	6	6	58.846	520	0.0018838	25.7073	NaN	NaN	NaN	25.0155	23.3189	23.3108	NaN	NaN	NaN	25.163	23.3569	23.4336
Q9NV06;E7EVM5;B3KME9;E5RHM4;Q9NV06-2;E5RJ28	DDB1- and CUL4-associated factor 13	DCAF13	8	8	8	25.2	25.2	25.2	51.402	445	0	30.016	26.8219	26.6728	27.1706	27.6531	27.9248	27.8577	26.9747	27.1394	27.0875	27.8145	27.9817	27.7665
Q58WW2-2;Q58WW2;Q58WW2-4;Q58WW2-3;Q9P0U0;F2Z305	DDB1- and CUL4-associated factor 6	DCAF6;IQWD1	6	6	6	10.2	10.2	10.2	98.422	880	0	28.3309	25.8837	25.8405	25.3395	25.6501	24.5182	26.524	25.9824	26.036	25.9604	25.8574	25.2244	25.9121
P61962;B4DH46;E9PCY4	DDB1- and CUL4-associated factor 7	DCAF7	3	3	3	13.2	13.2	13.2	38.926	342	0	29.5627	27.0164	27.0488	26.6348	27.1752	27.0773	26.8507	27.1954	26.937	26.8868	27.347	26.9079	27.1146
G3V3G9;B7Z2P6;B7Z8C9;Q5TAQ9;V9GY54;Q5TAQ8;Q5TAQ9-2;V9GZ39;Q5TAQ6;Q5TAQ7;Q5TAQ5	DDB1- and CUL4-associated factor 8	DCAF8	10	10	6	18	18	11.3	84.752	751	0	29.6051	27.0219	27.324	26.7884	26.9836	26.9508	26.9979	27.2208	27.2281	27.1109	27.075	26.7664	27.0748
K7ESP4;Q8WVC6;Q8WVC6-2	Dephospho-CoA kinase domain-containing protein	DCAKD	6	6	6	31.6	31.6	31.6	24.177	209	0	28.6091	26.0817	26.3696	25.75	26.3012	25.4921	25.9627	26.1847	26.2618	26.0592	26.1089	26.1108	26.0008
B7Z7Y3;Q96PD2;Q96PD2-2;Q14089;C9JIW6	Discoidin, CUB and LCCL domain-containing protein 2	DCBLD2	12	12	12	32.9	32.9	32.9	73.743	669	0	31.1271	27.8442	28.4727	28.0542	28.8512	28.9859	28.7034	28.2205	28.3122	28.3155	28.7916	28.8795	28.8566
A0A024R023;Q9UHG0;Q9UHG0-2;H0Y784	Doublecortin domain-containing protein 2	DCDC2	13	13	13	40.1	40.1	40.1	52.803	476	0	30.6738	27.8873	28.1034	28.4054	27.8745	28.2645	27.9102	28.1392	28.1596	28.2986	27.9957	28.1068	28.3147
P27707;D6RFG8;D6RCP9;B4E0A5;D6RG38	Deoxycytidine kinase	DCK	6	6	6	29.6	29.6	29.6	30.518	260	0	28.8339	25.7617	26.0238	26.1734	26.2153	26.6865	26.4516	26.1725	25.9118	26.119	26.4685	26.5011	26.6996
Q5VZY9;B7Z2T7;O15075-2;O15075	Serine/threonine-protein kinase DCLK1	DCLK1	2	2	2	6.6	6.6	6.6	40.456	363	0	27.0869	25.3942	24.7236	24.7232	23.7965	23.9147	23.5947	25.3273	24.9378	24.8889	24.1098	23.7498	23.8833
B4DHN9;U3KQU1;U3KQM8;Q9NPI6;Q3LIB4;U3KQI9	mRNA-decapping enzyme 1A	DCP1A;Nbla00360	7	7	7	21	21	21	59.33	544	0	29.6315	27.0036	26.4782	26.9225	27.1049	27.0611	27.5174	26.871	27.0846	27.1829	27.2172	27.1701	27.3089
Q8IZD4;F5H4R4;B4DVJ6;F5GZK9;B4DRD1	mRNA-decapping enzyme 1B	DCP1B	3	3	3	8.3	8.3	8.3	67.722	617	0	27.043	25.2612	22.7077	25.5322	24.6821	22.5617	23.1928	25.3562	NaN	25.332	25.2235	NaN	NaN
Q96C86;Q53G42	m7GpppX diphosphatase	DCPS	11	11	11	48.4	48.4	48.4	38.608	337	0	31.0639	28.3672	28.2861	28.5531	28.4385	28.5852	28.6139	28.3413	28.4129	28.4284	28.6257	28.6848	28.7494
P32321;P32321-2;D6RBJ9;D6R9S0;D6RBN2;D6RC36;B4DDC2;D6RAR9;D6RAD7	Deoxycytidylate deaminase	DCTD	8	8	8	56.2	56.2	56.2	20.016	178	0	30.8414	28.2009	28.635	28.2144	28.2143	28.0663	28.1339	28.3603	28.3258	28.419	28.1545	28.122	28.3027
Q14203-3;Q14203-4;E7EX90;Q14203-5;Q14203-6;Q14203;Q14203-2;Q6MZZ3;Q6AWB1;Q6AWB3;Q59F36;E7EWF7;O95654;H8Y0Y3;C9JZA4;C9JJN7;C9JJD0;C9JKG6;E9PCY0	Dynactin subunit 1	DCTN1;DKFZp686I0746;DKFZp686E0752;DKFZp686E191	38	38	38	43.4	43.4	43.4	136.82	1236	0	33.1894	30.7774	30.8618	30.8566	30.2632	30.2016	30.5163	30.8646	30.8562	30.8882	30.4008	30.319	30.5507
Q13561;Q13561-3;Q13561-2;F5H2S7;F5H223;Q53H88;B3KTX4;A8K8J9;H0YI98;F8W1I6;F8VW18;F8VX93;F8VRV7;H0YHL1;F8W0U6	Dynactin subunit 2	DCTN2	17	17	17	61.6	61.6	61.6	44.23	401	0	33.4145	30.6054	30.7675	30.7913	30.2017	31.0702	31.2978	31.0707	31.1124	30.9439	30.691	30.6228	30.8785
X6RCK5;O75935-3;O75935;X6RLR1;X6RA56;Q8NB28;O75935-2	Dynactin subunit 3	DCTN3	5	5	5	37.1	37.1	37.1	17.299	151	0	29.6579	27.5039	26.4351	28.096	25.6585	26.6323	26.8641	27.6132	27.0221	27.407	26.5736	27.3336	26.6927
Q9UJW0;Q9UJW0-3;Q9UJW0-2;B4DL03;E5RGG1;H9KVE0;E5RI97;E5RK21;Q9NSJ5;B4DS07	Dynactin subunit 4	DCTN4	11	11	11	45.9	45.9	45.9	52.337	460	0	32.709	30.5683	30.348	30.5031	29.9581	30.1004	28.3674	30.3966	30.3501	30.2569	30.0803	30.0069	30.1242
Q9BTE1;B4DS97;Q9BTE1-2;H3BR94;H3BUD2;H3BS05;Q9BTE1-3	Dynactin subunit 5	DCTN5	4	4	4	23.1	23.1	23.1	20.126	182	0	29.2333	26.7285	26.664	26.8369	27.0316	26.7272	25.4368	26.9188	26.9221	26.7096	26.71	26.4627	26.6667
O00399;E5RK00;E5RIK5;E5RGW9;E5RFU3	Dynactin subunit 6	DCTN6	3	3	3	22.1	22.1	22.1	20.747	190	0	27.9815	25.5975	24.5884	25.403	25.263	25.6648	25.6094	25.7463	24.6824	26.0994	25.0814	24.9388	24.9333
Q9H773;H3BSA6	dCTP pyrophosphatase 1	DCTPP1	6	6	6	28.2	28.2	28.2	18.681	170	0	30.2384	26.5342	27.3843	27.156	27.9792	28.0467	28.1746	27.1274	27.4002	27.2353	27.9333	27.8501	28.1131
C9JVE2;Q96GG9;B4DM76;C9J8R4;C9JRU6;C9J0B2;C9JUW4	DCN1-like protein 1	DCUN1D1	6	6	6	29.1	29.1	29.1	28.305	244	0	30.8481	28.1584	28.3677	28.3707	28.1365	28.3099	28.2172	28.4445	28.3984	28.3926	28.2578	28.2846	28.3282
Q8IWE4	DCN1-like protein 3	DCUN1D3	3	3	3	9.9	9.9	9.9	34.291	304	0	27.4886	25.6783	25.5912	24.2448	24.4251	24.5168	24.0741	25.5388	25.7091	24.8279	24.6929	24.207	24.428
Q9BTE7;B4DP84;H0YCN4;E9PM04;E9PQV9	DCN1-like protein 5	DCUN1D5	5	5	5	29.1	29.1	29.1	27.508	237	0	28.4571	24.0746	25.8246	25.4629	26.3937	25.9884	26.4301	25.2207	25.5811	25.642	26.4435	26.4013	26.078
J3KS22;Q7Z4W1;J3QS36;J3QS45;J3KRZ4;J3KSZ5;J3QL34	L-xylulose reductase	DCXR	6	6	6	32.7	32.7	32.7	23.803	223	0	29.8724	27.0227	27.0429	26.9159	27.4878	27.4647	27.6334	27.1765	27.2256	27.1595	27.6403	27.4648	27.5612
Q9BW61	DET1- and DDB1-associated protein 1	DDA1	2	2	2	19.6	19.6	19.6	11.835	102	0	28.3592	25.1998	25.7631	NaN	26.4557	26.0194	26.4037	26.1998	26.4083	NaN	26.0535	25.7447	26.2435
O94760;B4E3V1;O94760-2;B4DYP1;B4DGT0	N(G),N(G)-dimethylarginine dimethylaminohydrolase 1	DDAH1	11	11	10	49.1	49.1	46.3	31.121	285	0	31.7332	29.4095	29.6072	29.5438	28.5899	28.3051	28.956	29.3468	29.413	29.4041	28.9652	28.9149	29.2351
O95865;Q5SSV3;Q5SRR8;H0Y7N1	N(G),N(G)-dimethylarginine dimethylaminohydrolase 2	DDAH2	6	5	5	35.1	32.3	32.3	29.644	285	0	28.1177	24.702	25.9402	26.6034	25.7741	23.7831	24.6216	25.1712	25.6515	25.8312	26.0758	25.3664	25.3268
Q16531;B4DSA8;F5GY55;B7Z2A1;B4DZP5;B4DG00;F5H2L3;F5H0Y5;F5H775;F5H6C5;F5H238;F5GZY8;F5H4N9;F5H581;F8WF81;F5GWI0;F5GYG8;B7Z859;F5H198;F5H7A0	DNA damage-binding protein 1	DDB1	48	48	41	48.9	48.9	43.3	126.97	1140	0	35.1504	32.3532	32.4309	32.4318	32.7194	32.7676	32.6377	32.5241	32.4652	32.4474	32.8281	32.7716	32.7504
Q92466;Q92466-4;Q92466-5;Q92466-2;Q92466-3	DNA damage-binding protein 2	DDB2	10	10	10	38.6	38.6	38.6	47.863	427	0	31.5503	27.7019	28.0136	28.1628	29.6391	29.6829	29.2915	28.344	28.3142	28.3057	29.6629	29.4792	29.4671
B3KXB5;O94830;B3KPM6;H0YF17;B4DSR3	Phospholipase DDHD2	DDHD2	2	2	2	8.2	8.2	8.2	37.682	330	0.0030845	25.7569	23.7291	23.6878	22.7933	22.0302	23.6083	22.237	23.4505	23.7507	23.2047	22.8969	23.1077	22.988
Q5TDH0;Q5TDH0-3;Q5TDH0-2;H0YII4;H0YI90	Protein DDI1 homolog 2	DDI2	11	11	11	48.4	48.4	48.4	44.522	399	0	31.3536	28.615	28.6224	28.8912	28.8297	28.7139	28.9097	28.7644	28.7753	28.7842	28.7439	28.7208	28.9408
P39656;A0A024RAD5;E7EWT1;B4DJE3;B4DLI2;U3KQ84	Dolichyl-diphosphooligosaccharide--protein glycosyltransferase 48 kDa subunit	DDOST	17	17	17	58.3	58.3	58.3	50.8	456	0	35.005	32.2755	32.5095	32.4691	32.3607	32.6153	32.255	32.4565	32.5003	32.4393	32.5236	32.5938	32.2635
Q96HY6;Q96HY6-2;Q6UW46	DDRGK domain-containing protein 1	DDRGK1	8	8	8	40.8	40.8	40.8	35.61	314	0	32.1316	29.2135	29.7217	29.6796	29.3738	29.6481	29.5764	29.6182	29.7559	29.4967	29.6541	29.7257	29.5169
P30046;J3KQ18;B7Z522;B4DJQ7;A6NHG4;B5MC82;B4E259;H7C342	D-dopachrome decarboxylase;D-dopachrome decarboxylase-like protein	DDT;DDTL	7	7	7	56.8	56.8	56.8	12.712	118	0	33.1838	30.6082	30.6375	30.8221	30.4666	30.483	30.5453	30.6302	30.76	30.5911	30.6006	30.4885	30.6862
Q92499;F1T0B3;B4DME8;B4DPN6;B4DP70	ATP-dependent RNA helicase DDX1	DDX1	32	32	32	54.2	54.2	54.2	82.431	740	0	34.8143	32.2635	32.2618	32.222	32.2543	32.2553	32.1131	32.2602	32.3317	32.2686	32.3004	32.3484	32.2748
Q13206;E9PIF2;Q59EC7;Q86VR6;B4DKX3	Probable ATP-dependent RNA helicase DDX10	DDX10	21	21	21	33.8	33.8	33.8	100.89	875	0	30.9671	27.3063	27.7525	27.5742	28.8413	29.1098	28.735	27.8289	28.0071	28.0469	28.8573	28.7917	28.8066
Q92841;H3BLZ8;Q59F66;Q92841-1;Q92841-3;Q92841-2;C9JMU5;B4DZQ7;G5E9L5;Q9UQL5	Probable ATP-dependent RNA helicase DDX17	DDX17	30	21	21	45	33.2	33.2	80.272	729	0	34.3819	31.6464	31.7049	31.8544	31.7616	31.9167	31.8783	31.7283	31.7508	31.7814	31.9603	32.0069	31.9756
Q9NVP1;Q4ZG72;Q8N254;Q59FR7;H7C452;Q53TI6	ATP-dependent RNA helicase DDX18	DDX18	32	32	32	56.3	56.3	56.3	75.406	670	0	35.9402	32.6424	32.8322	32.8206	33.7773	33.9253	33.593	32.7713	32.8324	32.7915	33.848	33.9429	33.7705
Q9NUU7;I3L0H8;B4DS24;Q9HBZ9;Q69YM2;B4DRZ7;I3L352;Q7Z4W5;Q68DY7;H3BTB3;J3QRH0;H3BSL8;H3BP36;H3BP50;H0YD26;Q9UHL0-2;E9PR46;B4DHI6;J3QL17;Q9UHL0	ATP-dependent RNA helicase DDX19A	DDX19A;DDX19L;DKFZp762C1313;DKFZp686C21137	21	21	5	51.5	51.5	16.1	53.974	478	0	32.9182	30.3427	30.3127	30.3154	30.2827	30.4756	30.2605	30.4262	30.4325	30.3318	30.343	30.4381	30.5699
Q2NL95;Q9UMR2;Q53G16;H3BQK0;Q9UMR2-2;Q9UMR2-4;A0A024QZ90;Q9UMR2-3;B4DL69;Q59FQ9;H3BN59;H3BMQ5	ATP-dependent RNA helicase DDX19B	DDX19B;hCG_1998531	18	2	2	51.7	9.8	9.8	50.644	449	0	28.3697	25.5768	25.9436	25.3734	25.7716	25.9348	26.0054	25.7843	25.9264	25.3324	25.9103	25.9958	25.994
Q9UHI6;Q8TDR3;Q8NEH0;Q8IYV2;E9PJ60;B4DWV7	Probable ATP-dependent RNA helicase DDX20	DDX20	11	11	11	20.4	20.4	20.4	92.239	824	0	29.5608	26.8248	26.7234	27.1539	26.8108	27.4054	26.8078	26.6668	26.9178	26.678	27.619	26.9411	27.0218
Q9NR30;Q9NR30-2;Q3SWU7	Nucleolar RNA helicase 2	DDX21	42	42	35	56.7	56.7	47.1	87.343	783	0	35.5622	32.1235	32.5042	32.3953	33.4324	33.4971	33.3028	32.2714	32.5812	32.3144	33.5097	33.5088	33.4449
B3KY11;Q9BUQ8;A8KA56;H0YI52;F8VVA2;H0YIL9	Probable ATP-dependent RNA helicase DDX23	DDX23	20	20	20	29.9	29.9	29.9	93.233	800	0	31.9644	28.7308	29.113	29.8486	29.4308	29.6003	29.2977	29.0454	29.3818	29.411	29.5082	29.4891	29.5479
G3V529;Q9GZR7;Q9GZR7-2;B4DKV2;F5GYL3;B4E300;B4DM03;Q59FS7;Q7Z4X3;B4DGI6;Q7Z4W0;Q9P054	ATP-dependent RNA helicase DDX24	DDX24	21	21	21	36.4	36.4	36.4	91.48	816	0	31.468	28.4117	28.4064	28.7465	28.9975	29.2895	29.1962	28.6972	28.7494	28.7446	29.12	29.246	29.1787
B7Z6D5;B3GQE6;Q96GQ7;Q53G15;Q3MI07	Probable ATP-dependent RNA helicase DDX27	DDX27	20	20	20	29.8	29.8	29.8	86.604	765	0	32.3271	29.2615	29.6387	29.4782	29.9076	30.0418	29.9655	29.4649	29.6591	29.5439	30.0447	30.1673	29.9356
Q9NUL7	Probable ATP-dependent RNA helicase DDX28	DDX28	5	5	5	15.9	15.9	15.9	59.58	540	0	28.2606	25.8243	25.0713	25.416	25.4617	25.6771	26.2938	25.4785	25.5725	25.1863	26.1457	26.1721	25.8481
F8WAJ0;B4DYZ1;Q9H8H2;Q9H8H2-4;Q9H8H2-2	Probable ATP-dependent RNA helicase DDX31	DDX31	6	6	6	12	12	12	80.945	722	0	29.7337	25.9998	26.7376	26.8897	27.4941	27.5989	27.5545	26.5194	26.6443	26.8201	27.6407	27.5145	27.6783
O00148;B4DX78;O00148-2;B1Q2N1;A0A024R7H0;K7EQN7;K7EPJ3;K7EN69;K7ENP6;K7EL56;K7EIL8;K7EN25;B4DF34	ATP-dependent RNA helicase DDX39A	DDX39A;DDX39	20	9	7	61.1	32.6	23.4	49.129	427	0	33.7653	30.7084	30.9081	30.9587	31.3913	31.5345	31.3921	30.9982	30.9719	30.9151	31.5337	31.5251	31.3432
Q13838;Q13838-2;F8VQ10;Q5STU3;F6WLT2;B4DP52;F6S4E6;F6TRA5;Q59G92;F6UJC5;Q7KYK3;H0Y400;F6R6M7;B4DIJ6;F6U6E2;F6QYI9;B4DIZ8;F6QWI5;F6S2B7;E7EMX2;B4DH55;H0YCC6;F6SXL5	Spliceosome RNA helicase DDX39B	DDX39B	23	23	12	69.6	69.6	41.1	48.991	428	0	36.1054	33.292	33.4265	33.4153	33.6312	33.7292	33.5827	33.4689	33.4794	33.3585	33.7213	33.7466	33.6956
O00571;B5BTY4;O00571-2;Q59GX6;B4DLU5;B4DXX7;O15523;Q5S4N1;B4E010;B4E132;B4DK29;B4E3C4;C9J081;B4DLA0;C9J8G5;D6RCM4;Q9NQI0-3;Q9NQI0-2;Q9NQI0-4;Q9NQI0;H0Y960	ATP-dependent RNA helicase DDX3X;ATP-dependent RNA helicase DDX3Y	DDX3X;DDX3Y	37	37	36	66	66	64.4	73.243	662	0	35.6931	32.9653	33.1926	33.2939	32.9681	33.1097	33.0905	33.1215	33.1254	33.0861	33.1888	33.2041	33.2381
Q9UJV9;J3KNN5;Q53HI2;B3KRK2;D6RGI7;H0Y8L8;D6RD33	Probable ATP-dependent RNA helicase DDX41	DDX41	14	14	14	31.2	31.2	31.2	69.837	622	0	31.0475	28.0633	28.0058	28.2933	28.6992	28.8133	28.6896	28.2612	28.2412	28.2645	28.6886	28.8328	28.6812
Q86XP3;Q86XP3-2;B3KTL4;B3KX23;T2DQ69;B3KV84;B3KMI4;J3QRI2;J3KTK9;J3KRE3	ATP-dependent RNA helicase DDX42	DDX42	30	30	30	51.2	51.2	51.2	102.97	938	0	33.6832	30.7182	30.9847	31.0158	31.2543	31.3468	31.1829	31.0164	31.0802	31.0661	31.2874	31.3398	31.2439
Q7L014;A8K6X3;D3DQA6;D6RJA6;Q0VGL8;H0Y9U3	Probable ATP-dependent RNA helicase DDX46	DDX46	32	32	32	40.2	40.2	40.2	117.36	1031	0	33.282	30.1092	30.5363	30.6522	30.8987	31.0095	30.806	30.2343	30.4775	30.5559	30.956	31.0059	30.9761
Q9H0S4;Q9H0S4-2;Q53GJ1;Q9H4E3;A4UCU0;Q7Z4B1;F5H1N9;B4DYP6	Probable ATP-dependent RNA helicase DDX47	DDX47;E4-DBP	15	15	15	46.6	46.6	46.6	50.646	455	0	31.9307	28.5616	28.3548	28.4932	29.8681	30.0337	29.7406	28.9602	28.8689	28.9181	29.7949	29.9117	29.7706
Q9Y6V7;A8K7A1;M0R1S3;M0QZC0;M0R0K1;Q69YV6;Q9BVQ8;Q9NVY6	Probable ATP-dependent RNA helicase DDX49	DDX49	5	5	5	16.4	16.4	16.4	54.226	483	0	27.8473	24.201	NaN	24.4281	25.9593	26.2222	25.7413	25.0382	NaN	25.0773	26.0497	25.9055	25.7438
P17844;J3KTA4;B5BUE6;B4DN41;B4DLW8;Q7Z2V5;Q59E92;B4DNG2;J3KRZ1;J3QSF1;J3QRQ7;J3KRX8;J3QR02;C1IK54;X6RLV5;J3QRN5;J3QLG9	Probable ATP-dependent RNA helicase DDX5	DDX5;DKFZp686J01190	34	33	24	57.7	55.9	38.3	69.147	614	0	36.0422	33.12	33.2956	33.2096	33.522	33.8806	33.5751	33.1633	33.2293	33.2041	33.7859	33.8197	33.786
Q9BQ39;B4DED6;B4DW97;K0J110;Q9NTA9;Q53FI9	ATP-dependent RNA helicase DDX50	DDX50;mcdrh;DKFZp761E0323	21	19	19	43.8	40.2	40.2	82.564	737	0	31.4333	28.0743	28.2402	28.7365	29.2864	29.1433	29.1729	28.6089	28.5536	28.6574	29.2467	29.2012	29.0326
Q8N8A6;F1T0L5	ATP-dependent RNA helicase DDX51	DDX51	8	8	8	20.3	20.3	20.3	72.456	666	0	29.2548	26.398	25.8925	25.5799	26.8138	27.2887	27.2333	26.305	26.1788	26.0187	27.0027	27.2411	26.9703
Q9Y2R4;Q59H21;A8MTP9;B3KM65;F5H5G9;K7ELL1;F5H0R7;K7EMK0	Probable ATP-dependent RNA helicase DDX52	DDX52	16	16	16	42.4	42.4	42.4	67.497	599	0	31.9799	28.4056	28.7848	28.7719	29.8466	30.0427	29.7253	28.7713	28.7318	28.6848	30.0069	30.0296	29.8527
Q8TDD1	ATP-dependent RNA helicase DDX54	DDX54	22	22	1	32.8	32.8	1.8	98.594	881	0	32.0582	28.8539	29.3727	29.2575	29.6571	29.7528	29.743	29.2771	29.2863	29.301	29.7442	29.652	29.6346
Q8NHQ9;B4DVE4;F5H5U2;E7EX41;Q8TEC9;F5H2I2;Q8IYH0	ATP-dependent RNA helicase DDX55	DDX55	8	8	7	23	23	18.8	68.546	600	0	28.9714	25.6343	26.21	24.8097	26.7225	26.7558	27.0932	25.9332	26.0828	25.9446	26.7661	26.9558	26.8404
Q9NY93-2;Q9NY93;G3V0G3;Q53HB9;F8WDT8;H7C3E9;F8WEI3;H7BZN7	Probable ATP-dependent RNA helicase DDX56	DDX56	13	13	13	31.8	31.8	31.8	57.274	507	0	31.0673	27.8657	28.0209	28.1843	28.8119	28.9371	28.7223	28.1693	28.2768	28.2455	28.9037	28.9154	28.7284
O95786;B3KWW1;O95786-2;A2A376;B3KN51;F5H5W6;B4DWT9;Q3B797	Probable ATP-dependent RNA helicase DDX58	DDX58	22	22	22	26.9	26.9	26.9	106.6	925	0	31.9513	29.5567	30.0258	29.9769	28.3697	28.631	28.747	29.8054	29.8109	29.8178	28.7863	28.6171	28.9333
Q5T1V6;H0Y6Y1;B7ZBU3;B7Z5N6;Q5T1V6-2	Probable ATP-dependent RNA helicase DDX59	DDX59	4	4	4	7.9	7.9	7.9	68.809	619	0	28.0654	27.5048	NaN	NaN	24.7983	24.7974	24.9362	26.0267	NaN	NaN	26.3225	26.1953	26.359
B2R858;P26196;Q8IV96	Probable ATP-dependent RNA helicase DDX6	DDX6	20	20	20	64.4	64.4	64.4	53.216	472	0	33.4728	30.6933	30.8473	31.0279	30.7645	30.9514	31.0107	30.8409	30.9497	30.959	30.8955	30.8706	31.0439
Q8IY21;Q9NXV7;Q6B0F7;Q53FU7;D6R944;Q9NT91;H0Y8Z7;Q6MZF7;Q9H616;H0Y9B2	Probable ATP-dependent RNA helicase DDX60	DDX60	24	24	24	19.7	19.7	19.7	197.85	1712	0	30.8744	28.5715	28.5502	28.7438	27.6927	27.7832	28.0562	28.5796	28.5911	28.5729	27.9281	28.037	28.2124
Q5H9U9;H0Y8H0;Q5H9U9-2	Probable ATP-dependent RNA helicase DDX60-like	DDX60L	2	2	2	1.5	1.5	1.5	197.67	1706	0	25.8671	24.0455	22.4866	23.7227	NaN	23.3609	23.6751	23.3745	23.4782	23.2638	NaN	23.2071	23.4171
B7Z6B8;Q16698;E5RJG7;Q7LDK6;E5RFV2;E5RJD2;E5RID6;H0YAW3	2,4-dienoyl-CoA reductase, mitochondrial	DECR1;DECR	17	17	17	60.7	60.7	60.7	34.994	326	0	34.0124	31.0125	31.4018	31.6739	31.3737	31.6237	31.3862	31.3988	31.5101	31.5185	31.5591	31.5299	31.54
Q4VXZ8;Q9NUI1;G3V0I9;Q9NUI1-2;Q9NUI1-3	Peroxisomal 2,4-dienoyl-CoA reductase	DECR2	2	2	2	6.8	6.8	6.8	29.484	280	0.0011115	27.1642	23.7466	24.7584	24.7013	24.6892	24.784	24.5592	24.4008	24.757	24.5129	24.762	24.7871	24.7096
O15121	Sphingolipid delta(4)-desaturase DES1	DEGS1	3	3	3	14.9	14.9	14.9	37.866	323	0	28.6741	26.7852	26.402	27.4113	23.6711	24.2419	23.5506	25.9799	26.7982	26.9365	NaN	24.3222	24.5483
P35659;B4DFG0;P35659-2;B4DNW3;D6RDA2;D6R9L5;H0Y993;Q6MZJ9;H0Y8X0	Protein DEK	DEK	12	12	12	37.1	37.1	37.1	42.674	375	0	32.9778	29.7271	29.3541	30.1908	30.7161	30.8751	30.8423	30.0045	29.9555	30.104	30.7744	30.9005	30.7829
A2RUS2;E9PF32;A2RUS2-2;H0YAY3;E5RHH2;E5RI43;H0YBH5;E5RJ42;A2RUS2-4;E5RIR7	DENN domain-containing protein 3	DENND3	16	16	16	21.9	21.9	21.9	135.89	1198	0	30.8818	28.4111	28.7264	28.6748	27.7344	27.9867	27.9521	28.6644	28.6123	28.6309	28.0044	28.0496	28.1649
R4GNB2;R4GN35;Q5VZ89;Q5VZ89-6;Q5VZ89-2;Q5VZ89-5;B3KXP9;B7Z660;B7Z850;Q5VZ89-4;X6R5W5;Q5VZ89-3;X6RAE7;Q9NWQ5;R4GMN2;B7Z5Y3;A8K2M7;Q05C90;H3BTW5;Q7Z401;Q7Z401-2	DENN domain-containing protein 4C	DENND4C	21	21	21	16.3	16.3	16.3	212.71	1909	0	30.1147	27.1549	27.8678	28.1201	27.2613	27.0753	27.376	27.8419	27.7331	27.6961	27.5245	27.2311	27.4501
O43583;F8VVL1	Density-regulated protein	DENR	10	10	10	48.5	48.5	48.5	22.092	198	0	32.9009	30.3121	30.3017	30.5451	29.8443	30.2372	30.545	30.231	30.4397	30.4955	30.3553	30.1505	30.6317
Q9Y315;G3V158;E9PPM8;E9PML7;E9PMH9;B4DKS9;E9PPK3;E9PJ44;E9PJB9	Putative deoxyribose-phosphate aldolase	DERA	10	10	10	46.5	46.5	46.5	35.23	318	0	31.794	29.0857	29.1975	29.2923	29.2012	29.2545	29.2144	29.1741	29.2122	29.252	29.2356	29.1508	29.3097
Q9BUN8;B4E1G1;Q9BUN8-2;E5RGY0	Derlin-1	DERL1	6	6	6	25.5	25.5	25.5	28.8	251	0	31.7662	28.8063	29.3311	29.119	29.2649	29.4319	29.0486	29.2428	29.1903	29.0372	29.6209	29.3642	29.0765
I3L1T3;Q9GZP9	Derlin-2	DERL2	2	2	2	19	19	19	18.038	158	0	28.1007	25.0612	25.695	25.6963	25.3708	25.6604	25.5085	25.2559	25.7435	25.6963	25.5183	25.6984	25.6315
Q53HN4;O00273;K7ERT1	DNA fragmentation factor subunit alpha	DFFA	12	12	5	47.1	47.1	18.1	36.594	331	0	32.3079	29.2807	29.2834	29.6679	29.975	29.9464	29.9924	29.5861	29.6165	29.6032	29.9338	29.9286	30.0447
O76075;A0A024R4C8;B4DZS0;O76075-2;J3KT26	DNA fragmentation factor subunit beta	DFFB	4	4	4	18.3	18.3	18.3	39.109	338	0	27.722	25.0542	25.0358	24.7547	25.4679	24.9848	25.3983	25.0744	24.9616	24.5935	25.5486	25.5393	25.4629
O60443;A4FVA8;A8K410;A4FTY0;O60443-3;O60443-2;H7BZJ0;H7C147;H7C3W1	Non-syndromic hearing impairment protein 5	DFNA5	8	8	8	20.6	20.6	20.6	54.554	496	0	29.8955	27.72	27.8599	27.7833	26.51	26.5923	26.6633	27.7949	27.8823	27.6851	26.7124	26.795	27.05
E9PNR5;O75907;Q9BRH5	Diacylglycerol O-acyltransferase 1	DGAT1	6	6	6	26.2	26.2	26.2	33.105	313	0	29.5909	26.6034	27.2203	26.9649	27.3043	26.6428	27.1487	27.0593	26.9352	27.1193	27.11	26.8947	27.148
P23743;G3V4E1;H0YJH4;B4E0C6;P23743-3;H0YJE7;C9JM35;P23743-2;F8W1M3;F8W1H7	Diacylglycerol kinase alpha	DGKA	13	13	13	26.7	26.7	26.7	82.629	735	0	32.4124	30.8527	30.5672	27.7223	26.6312	29.6814	29.8967	30.2484	30.2494	30.3032	29.4467	29.455	29.5246
Q59FU4;I3L112;P52429	Diacylglycerol kinase epsilon	DGKE	2	2	2	11.2	11.2	11.2	51.101	455	0	25.5157	NaN	23.2584	23.3049	23.217	NaN	24.0876	NaN	23.3069	NaN	23.3644	NaN	24.2105
Q16854-2;Q16854;Q9BVK7;Q16854-4;D6W5I0;Q16854-3;Q16854-5;C9JFV8	Deoxyguanosine kinase, mitochondrial	DGUOK;hCG_40733	2	2	2	16.9	16.9	16.9	21.438	189	0	28.3692	25.7678	25.612	25.8546	25.7598	26.0579	25.6024	25.9766	25.6693	25.7612	25.939	26.1015	25.7552
Q15392;B7Z817;Q3LIE7;B7ZAV4;F5H0H1;B7Z919;B7Z943;H7C4B7;B7Z546	Delta(24)-sterol reductase	DHCR24;Nbla03646	15	15	15	33.3	33.3	33.3	60.101	516	0	33.0402	30.6572	30.9622	31.0504	29.864	29.8428	29.7191	30.9933	30.8744	30.8154	30.1237	30.0097	29.94
Q9UBM7;A8K0D2;X5DNI9;B4E1K5;E9PM00;X5DRD7;E9PJ54;X5D9E1;H0YE57;E9PLZ2;E9PRL8;E9PQ71;E9PIP9	7-dehydrocholesterol reductase	DHCR7	6	6	6	14.7	14.7	14.7	54.489	475	0	33.1687	30.95	31.0356	31.0858	29.8215	30.049	29.9557	31.0725	31.0489	31.0412	30.0697	30.041	30.2295
Q02127;I3NI32;J3QRQ3;I3L449;J3QRJ4	Dihydroorotate dehydrogenase (quinone), mitochondrial	DHODH	9	9	9	33.4	33.4	33.4	42.867	395	0	30.6911	27.8732	27.8216	28.0141	28.2683	28.3979	28.1722	28.0443	28.0256	27.9946	28.3175	28.4949	28.2447
P49366;P49366-3;Q5J8M5;A0A024R7G5;P49366-2;M0R264;M0R1T2;M0R0V2;M0R1T4;M0R253;M0QX43;B4E3M2;M0R0J4;M0QYZ7;B4DU50	Deoxyhypusine synthase	DHPS	9	9	9	40.4	40.4	40.4	40.97	369	0	30.1804	27.2147	27.5474	27.4081	27.7895	27.7503	27.7707	27.4649	27.6297	27.5691	27.7761	27.9319	27.709
Q96LJ7;H0YNC2	Dehydrogenase/reductase SDR family member 1	DHRS1	9	9	9	43.1	43.1	43.1	33.909	313	0	29.2973	27.3298	27.2385	25.995	26.2621	26.4667	26.4643	26.741	26.6324	27.0979	26.5671	26.8229	26.8859
Q6UWP2;K7END9;K7EK68;Q6UWP2-2	Dehydrogenase/reductase SDR family member 11	DHRS11	3	3	3	14.6	14.6	14.6	28.308	260	0.0012678	28.204	NaN	27.2555	25.1929	25.6312	24.6296	24.9632	NaN	25.9365	25.954	26.2837	25.022	25.5315
Q6UX07;A0A024QZ21;B4DJC5;Q6UX07-2	Dehydrogenase/reductase SDR family member 13	DHRS13	3	3	3	7.7	7.7	7.7	40.848	377	0.0029604	27.7701	25.096	24.4439	24.8025	25.4556	25.498	25.503	25.079	24.9054	25.2069	25.6059	25.265	25.5264
H0YJG9;Q13268;H0YJP4;C9JZP6;Q13268-2	Dehydrogenase/reductase SDR family member 2, mitochondrial	DHRS2	4	4	4	37.3	37.3	37.3	17.471	161	0	29.7645	25.2497	26.0099	26.2724	27.9067	27.7879	27.8394	26.2959	26.4245	26.6041	27.8503	27.7506	27.6902
Q53HI7;O75911;Q5SUY4	Short-chain dehydrogenase/reductase 3	DHRS3	3	3	3	13.9	13.9	13.9	33.521	302	0	28.8965	26.2104	26.399	26.2056	26.3364	26.4317	26.2698	26.2935	26.4251	26.1988	26.4856	26.6101	26.3728
Q9BTZ2-8;Q9BTZ2-4;Q9BTZ2;D5KJA1;D5KJA2;E2QRI3;Q9BTZ2-5;J3QST2;F5GWZ1;Q9BTZ2-3;H7BYG2;Q9BTZ2-7;Q9BTZ2-2;Q6PKH6;Q6PKH6-2;H0YN69;D3YTE6;P0CG22;B7Z6Z5;F5H660;F6TD35;E9PFL3;H0YLE1;H0YNP7;H0YKN3;B4DW53;M9V129	Dehydrogenase/reductase SDR family member 4	DHRS4;DHRS4L2	7	7	7	41.2	41.2	41.2	23.916	226	0	30.6941	28.6934	28.1295	27.7925	28.4015	28.0451	27.1159	28.2357	28.2207	28.5042	28.186	28.298	27.7353
Q9Y394;Q9Y394-2;H0YJ66;Q659E8;H0YJE4;H0YJR8;G3V5J0	Dehydrogenase/reductase SDR family member 7	DHRS7;DKFZp564H1664	12	12	12	48.7	48.7	48.7	38.298	339	0	32.3542	29.6308	29.7072	29.7236	29.6384	30.0648	29.8038	29.8552	29.6106	29.7201	29.9539	30.0033	29.8336
Q6IAN0;J3KRS1;J3QKT1;J3QLK1;J3QLJ8	Dehydrogenase/reductase SDR family member 7B	DHRS7B	8	8	8	30.8	30.8	30.8	35.119	325	0	30.2733	27.8794	27.6529	27.8865	27.6536	27.699	27.2768	28.0035	27.5936	27.8062	27.7179	27.7353	27.7962
Q96HY7;H7C1J3;C9JWN1;H7C149	Probable 2-oxoglutarate dehydrogenase E1 component DHKTD1, mitochondrial	DHTKD1	10	10	10	17.6	17.6	17.6	103.08	919	0	30.9629	28.0256	28.2905	28.222	28.104	28.6576	28.7969	28.2001	28.3272	28.3071	28.5642	28.604	28.6294
O43143;B4E0S6	Putative pre-mRNA-splicing factor ATP-dependent RNA helicase DHX15	DHX15	32	32	31	49.4	49.4	48.3	90.932	795	0	35.0247	32.1244	32.2219	32.3657	32.6138	32.7269	32.4938	32.2811	32.3214	32.3111	32.6777	32.7003	32.5529
O60231;B4DZ28;Q9P186;Q5SQH5;A2AB15;Q6PKC8	Putative pre-mRNA-splicing factor ATP-dependent RNA helicase DHX16	DHX16	15	14	14	19.2	18.3	18.3	119.26	1041	0	29.7776	26.3847	26.3154	26.8925	27.8207	27.7358	27.2896	26.8769	26.9741	26.8431	27.5056	27.5056	27.4724
Q7Z478	ATP-dependent RNA helicase DHX29	DHX29	12	12	12	13.4	13.4	13.4	155.23	1369	0	30.0495	27.51	27.502	27.5202	27.2397	27.5672	27.4249	27.6836	27.668	27.6005	27.4399	27.602	27.3032
Q7L2E3-2;Q7L2E3-3;H7BXY3;Q7L2E3;Q6W6M7	Putative ATP-dependent RNA helicase DHX30	DHX30	39	39	39	44.8	44.8	44.8	136.11	1222	0	32.4468	29.506	29.689	29.7033	30.0875	30.1402	29.9366	29.6999	29.7636	29.66	30.1554	30.2611	29.9719
Q7L7V1-2;Q7L7V1;B2RD71;X6R717	Putative pre-mRNA-splicing factor ATP-dependent RNA helicase DHX32	DHX32	2	2	2	5.3	5.3	5.3	75.087	662	0	25.896	24.1839	23.2909	23.2581	23.7356	NaN	23.1206	23.9086	23.7284	23.7361	23.3643	NaN	23.6805
Q9H6R0;B4DIS6;I3L1L6;Q9H6R0-2;Q9NPV4;Q05BE5	Putative ATP-dependent RNA helicase DHX33	DHX33	4	4	4	8.2	8.2	8.2	78.873	707	0	25.2437	NaN	22.3491	NaN	22.6426	24.1398	23.1571	NaN	22.7266	NaN	23.1192	23.6424	23.6091
Q9H5Z1-2;Q5THR1;Q9H5Z1;B4DL08;F2Z2Z2;B4DKC6;Q5THQ7;Q5THQ9	Probable ATP-dependent RNA helicase DHX35	DHX35	3	3	3	7.7	7.7	7.7	75.439	672	0	28.3676	25.8694	25.8226	26.0825	26.3153	NaN	26.084	26.312	26.1463	25.9083	26.1872	NaN	26.1713
Q9H2U1-3;Q9H2U1;Q9H2U1-2;F5GZS0;E7EWK3;B7Z8P5;H7C5F5;H7C514	Probable ATP-dependent RNA helicase DHX36	DHX36	19	19	18	27.9	27.9	27	111.48	979	0	31.457	28.6754	29.1136	28.4001	28.8848	29.1391	28.8895	28.8605	28.8795	28.7616	29.0958	28.9675	29.079
Q8IY37;F5H3Y4	Probable ATP-dependent RNA helicase DHX37	DHX37	17	17	17	19.8	19.8	19.8	129.54	1157	0	30.631	27.5553	26.7235	27.9813	28.4061	28.6021	28.2829	27.9479	27.4838	27.5477	28.2851	28.5918	28.3431
B4DET0;Q92620;A8K6G9;B4DM30;J3KTG2;B4DVG8;H3BQT9;H3BV01;J3KRT1;B4DN69	Pre-mRNA-splicing factor ATP-dependent RNA helicase PRP16	DHX38	17	17	17	17.5	17.5	17.5	139.68	1220	0	30.3233	26.8841	27.3937	27.3982	28.1168	28.2632	27.9156	27.3995	27.5752	27.5174	28.1467	28.1676	27.9295
Q8IX18-4;Q8IX18-3;C9JEW8;Q8IX18-2;Q8IX18;J3KSW6;B3KRC7;B4DR88;J3KTK0;F5H625	Probable ATP-dependent RNA helicase DHX40	DHX40	3	3	3	5.8	5.8	5.8	80.22	702	0	26.3053	23.7605	23.4746	23.6101	23.543	24.0448	23.8117	23.9193	23.6447	23.6332	23.7054	24.058	23.8695
Q6P158;Q59G60;H7C109;B4DKW2;Q8N4U2;Q6P158-2;F8WAZ3;Q6P158-3	Putative ATP-dependent RNA helicase DHX57	DHX57	17	16	16	17.9	17.2	17.2	155.6	1386	0	29.301	26.9804	27.1425	27.0839	26.1924	26.3206	26.219	27.0635	26.8371	26.9017	26.6334	26.4288	26.875
F5H658;B7Z8F4;Q86X36;Q14562;A8K6J9;Q86YB2;B4DFD7;K7END7;K7EJH9;K7EQH7;Q05CV4	ATP-dependent RNA helicase DHX8	DHX8	19	18	18	23.9	23.1	23.1	134	1181	0	30.2842	27.0751	27.5538	27.4629	27.7811	28.0265	28.0609	27.4313	27.5776	27.6984	27.9466	27.9366	27.9837
Q08211;Q58F26;Q6PJK6;B3KU66;Q08211-2	ATP-dependent RNA helicase A	DHX9	50	50	50	54.3	54.3	54.3	140.96	1270	0	36.1995	33.2213	33.4981	33.3865	33.7998	33.8899	33.7716	33.4299	33.4533	33.4064	33.8919	33.9071	33.8142
Q9NR28-2;Q9NR28;K7X1S0;A0A024RBT2;Q9NR28-3;Q53HB7;F5GXT8;F5H796;F5GYH3;F5GX50;H7BZK7;F5H0Q4;H7BZQ7	Diablo homolog, mitochondrial	DIABLO	7	7	7	51.1	51.1	51.1	21.232	186	0	31.9397	29.2177	29.5078	29.5159	29.3217	29.2753	29.2604	29.3614	29.341	29.3501	29.3017	29.5331	29.5503
O60610-2;B9ZVX0;E9PHQ0;O60610-3;E7ET75;E9PEZ3;Q6URC4;O60610;H9KV28;E7ERW8;A0RZB8;E7EMV0;B4DVR3;Q96IL1;Q7KZJ7;B4E2I7;E5RJ79;A0RZB7	Protein diaphanous homolog 1	DIAPH1	23	23	23	24.9	24.9	24.9	138.91	1248	0	32.1228	29.7407	29.8353	29.964	29.107	29.1337	29.177	29.7749	29.9228	29.9123	29.2652	29.2668	29.3773
O60879-2;A8K5F7;A6NML8;O60879-3;C9J6U3;O60879;K4DI95;Q17R91;B7ZLJ0;B3KMJ1	Protein diaphanous homolog 2	DIAPH2	6	6	6	7.3	7.3	7.3	124.83	1096	0	27.9596	25.748	25.8552	25.688	25.3003	23.7141	25.0541	25.8389	25.3177	25.6263	25.3709	25.1679	25.4051
Q9UPY3-2;Q9UPY3;Q9UPY3-3;Q9UFF3;B3KMJ0;H0YJZ6	Endoribonuclease Dicer	DICER1	12	12	12	9.3	9.3	9.3	208.45	1829	0	28.743	25.9994	26.0775	26.5562	25.4194	26.6092	25.9642	26.2242	26.2833	26.4436	25.9712	26.4524	25.9725
Q9BTC0;Q9BTC0-1;Q9BTC0-2;Q9BTC0-3	Death-inducer obliterator 1	DIDO1	15	15	15	12.3	12.3	12.3	243.87	2240	0	30.0612	26.8513	26.9024	26.6659	27.9179	27.9185	27.9544	27.3622	27.1295	27.0984	27.7539	27.6585	27.792
Q68CQ4;A8K0P8;H7C2R4;B3KVX2	Digestive organ expansion factor homolog	DIEXF	11	11	11	22.2	22.2	22.2	87.054	756	0	29.7758	25.8374	26.8519	26.8498	27.6562	27.7165	27.4638	26.8192	26.956	27.1314	27.6769	27.5668	27.271
Q9UNQ2;A8K9K8;B4DRY2;D6RCL3	Probable dimethyladenosine transferase	DIMT1	8	8	8	33.5	33.5	33.5	35.236	313	0	30.0453	26.3984	26.6512	27.196	27.7516	28.0977	27.8813	27.181	26.9599	27.261	27.8653	27.8653	27.7315
Q14689-5;Q14689-6;Q14689;E9PER1;Q14689-3;Q14689-2;Q14689-4	Disco-interacting protein 2 homolog A	DIP2A	4	2	2	4.4	2.9	2.9	119.47	1110	0	25.259	23.1544	22.6647	22.5802	22.3698	22.1894	22.8752	22.9267	22.8218	22.7261	22.6259	22.336	23.1067
Q9P265;Q7Z3H2;Q96NX2;Q8N7L2;Q96IB4	Disco-interacting protein 2 homolog B	DIP2B	7	7	5	6.6	6.6	5.5	171.49	1576	0	28.871	26.2502	26.5919	26.0744	26.1613	26.2625	26.3201	26.4472	26.3346	25.9629	26.5719	26.2522	26.6098
Q9Y2L1;Q49AG4;G3V1J5;Q9Y2L1-2;A0A024R643;F2Z2C0	Exosome complex exonuclease RRP44	DIS3	28	28	2	39.7	39.7	4.8	109	958	0	32.7333	29.9851	30.1383	30.012	30.4677	30.223	30.0016	30.0282	30.0981	30.0825	30.3864	30.3409	30.4139
Q8IYB7;Q8IYB7-3;Q8IYB7-2;B4DI15;H7C440;C9JGP4;H7C1Q8;H7C036;Q8IYB7-4;Q8IYB7-5	DIS3-like exonuclease 2	DIS3L2	6	6	6	7.2	7.2	7.2	99.278	885	0	28.6904	26.185	26.0581	26.2342	25.4717	26.1808	26.3492	26.3033	26.1698	25.9802	26.2341	25.9788	26.1996
O60832;O60832-2;C9IYT0;U5UA77;H7C0M1;U5U7S7;H7C2Q9;H7C2Q2;H7BZF2;U5U768	H/ACA ribonucleoprotein complex subunit 4	DKC1	21	21	21	47.5	47.5	47.5	57.673	514	0	33.8847	30.8055	31.1572	31.0723	31.5555	31.6427	31.3942	30.9289	31.1198	31.0585	31.6189	31.7287	31.5921
Q9NSV7;Q7Z3N4;C4AMC7;Q6VEQ5;A8K0Z3;B4DTD2;B4DJQ2;B4DG24;B4DHT3;A9QQ21;A9QQ19;A9QQ16;A9QQ15;A9QQ13;A9QQ12;A9QQ23;A9QQ22;Q9NQA3	Putative WAS protein family homolog 3;WAS protein family homolog 2;WAS protein family homolog 1;WAS protein family homolog 6	DKFZp434K1323;DKFZp686C24272;WASH3P;WASH2P;WASH1;WASH;WASH6P	2	2	2	9.7	9.7	9.7	39.538	359	0	26.8288	24.8432	23.6906	24.8704	23.3291	24.3922	23.5563	24.8399	24.1506	24.6761	23.3305	23.8899	24.5917
Q86T74;P46937-5;P46937-3;P46937-6;P46937-7;P46937-2;P46937-8;P46937;P46937-9;P46937-4;H0YCI3;B4E2Y3	Yorkie homolog	DKFZp451O0517;YAP1	5	5	5	23.2	23.2	23.2	43.281	397	0	27.3882	22.5665	23.9987	24.3422	24.6958	25.8717	25.3526	24.3432	24.6404	24.841	24.8617	25.3836	24.9184
Q5JQ44;P61225;F6U784	Ras-related protein Rap-2b	DKFZp547A0616;RAP2B;RAP2A	9	9	4	62.4	62.4	24.3	20.294	181	0	32.0768	29.0592	29.2332	29.2675	29.6666	29.8392	29.7137	29.2433	29.2807	29.2868	29.8165	29.8704	29.7677
U3KPW6;Q53FX3;Q658K0;Q9H270;B7Z879;B3KPS8	Vacuolar protein sorting-associated protein 11 homolog	DKFZp564P2364;VPS11	14	14	14	22.4	22.4	22.4	107.69	940	0	29.9158	27.7045	27.6642	27.5272	26.9201	26.6842	27.1914	27.6164	27.5058	27.5272	27.4071	27.1303	27.2811
Q9NSW6;Q9UBN7;B3KNA1;B4DZH6;B4DZN1;B3KT76;Q9UBN7-2;B3KVK5;Q9NZS3;C9J172;Q9BRX7;E9PEH1;E7EP63;E7ER52;A6NDI8;E7EPS2;B3KMC3;C9JEF4;E7EUZ1;B4DJ18;B3KY98	Histone deacetylase 6	DKFZp566E044;HDAC6	9	9	9	13.2	13.2	13.2	130.8	1209	0	31.3384	28.956	29.148	28.9457	29.6025	27.1935	26.7643	28.9317	29.0261	29.1758	28.5941	28.5294	28.7613
Q658W7;Q659A9;Q7L1W4;B3KRU1;Q53GZ4;Q96GG5;E9PMF9	Leucine-rich repeat-containing protein 8D	DKFZp666L2010;LRRC5;LRRC8D	8	8	8	12.2	12.2	12.2	92.093	805	0	28.5855	25.1026	24.3159	25.0245	26.4842	26.8383	26.5448	25.2018	25.2619	25.5913	26.4687	26.7813	26.4731
Q5JPC5;Q8NB16;I3L2T9;Q8NB16-2;I3L4Z5	Mixed lineage kinase domain-like protein	DKFZp667E1714;MLKL	3	3	3	8	8	8	49.23	424	0	28.7621	25.7965	25.7528	25.8927	26.5348	26.5271	26.3274	26.0832	26.0238	25.7815	26.7453	26.3129	26.475
Q69YR0;Q8NBP0;Q8NBP0-2;E9PGV4;E5RG15;E5RJP6;E5RHB3;H0YBV3	Tetratricopeptide repeat protein 13	DKFZp667K0918;TTC13	4	4	4	6.4	6.4	6.4	89.249	785	0	27.0778	24.1945	25.0311	24.5388	24.2388	24.4351	24.3454	24.3743	25.18	24.4491	NaN	NaN	24.4138
Q5CZ67;O00506-3;B4E185;O00506-2;B3KRS6;B4DVS7;O00506;Q96BA2;B4DMA5;H7C279	Serine/threonine-protein kinase 25	DKFZp686J1430;STK25	8	4	4	36.9	19.2	19.2	32.196	287	0	27.0216	24.8731	24.9149	24.1954	23.278	24.695	24.0474	24.9074	24.7045	24.1485	24.1146	24.1885	24.8593
Q68E09;Q12774;B9EGR7;Q32Q31;Q12774-2;B3KQX6;H0Y895;H9XFB6;A5YM69	Rho guanine nucleotide exchange factor 5	DKFZp686N1969;ARHGEF5;LOC728377	4	4	4	4.4	4.4	4.4	163.97	1487	0	29.7828	27.5511	27.6312	27.5219	26.8811	26.6406	26.5492	27.0903	27.6909	27.3999	27.6044	26.7506	26.8385
Q7KZA3;Q53FU1;Q5TZY0;P22830;P22830-2;B4DSA4;K7ELX4;K7EJM8;K7EJX5;K7EKP7;K7EPN2	Ferrochelatase;Ferrochelatase, mitochondrial	DKFZp686P18130;FECH	10	10	10	42.3	42.3	42.3	47.132	416	0	29.6039	26.9336	27.0923	27.1357	26.8103	27.2402	26.8504	27.0745	27.0406	26.9699	27.0272	27.1388	27.1414
Q63HM4;Q02487;A9X9L0;A9X9K9;A8K2P8;B4DLJ5;Q68DY8;Q02487-2	Desmocollin-2	DKFZp686P18250;DSC2;DKFZp686I11137	8	8	8	17.4	17.4	17.4	83.788	758	0	29.8806	27.2815	27.5845	27.552	26.2331	27.0142	27.6654	27.7019	27.7152	27.9473	25.9827	26.3671	26.5908
Q68CU9;E7EWU3;H0UIA1;Q6DKJ3;Q9NR19;Q9NR19-2;Q4G0E8;Q96FY7;B3KUV2;Q9H9U4;C9J7L5;F8WDJ9;F8WCJ4;C9JXD9;C9IYL0;B4DEH9;C9JY31	Acetyl-coenzyme A synthetase, cytoplasmic	DKFZp762G026;ACSS2	14	14	14	35.5	35.5	35.5	72.716	647	0	31.4817	29.5605	29.6835	29.3634	27.5769	27.7819	27.7337	29.5971	29.582	29.3923	28.1136	28.0478	28.1046
Q658J0;Q9GZT8-2;Q9GZT8;E7EXA3;Q6X734;Q9GZT8-3;B8ZZI0;C9JN42	NIF3-like protein 1	DKFZp762L015;NIF3L1	9	9	9	34.9	34.9	34.9	37.029	332	0	31.1654	28.6299	28.6381	28.6693	28.3812	28.4457	28.6898	28.6529	28.6483	28.6678	28.6451	28.7031	28.721
Q68DQ4;P10644;P10644-2;K7EPB2;K7EIE5;K7EID3;K7EJ40;K7EK41;Q15300;K7EMZ6;K7EMU2;A6YCE1;K7EM13;K7EPR5;Q96P62;K7EQK3;A6YCE2;X6RAV4;K7EKR1;Q6NS41	cAMP-dependent protein kinase type I-alpha regulatory subunit;cAMP-dependent protein kinase type I-alpha regulatory subunit, N-terminally processed	DKFZp779L0468;PRKAR1A	20	20	18	49.3	49.3	45.1	42.947	381	0	33.5759	31.3842	31.2472	31.4855	30.5046	30.442	30.4473	31.4397	31.3961	31.395	30.5782	30.4714	30.6105
B4DJX1;P10515;A0A024R3D8;H0YDD4;E9PEJ4;F5H7M3;B4DS43;B4DLQ2;Q01991;Q16791;B4E1P6	Dihydrolipoyllysine-residue acetyltransferase component of pyruvate dehydrogenase complex, mitochondrial	DLAT	12	12	12	30.6	30.6	30.6	62.696	591	0	32.6666	30.055	29.5711	29.7872	30.1659	30.4843	30.2433	30.1427	30.0381	29.9138	30.2728	30.3333	30.2087
B4DFL1;P09622;B4DT69;E9PEX6;B4DMK9;B4DHG0;F8WDM5;F2Z2E3	Dihydrolipoyl dehydrogenase;Dihydrolipoyl dehydrogenase, mitochondrial	DLD	15	15	15	43.8	43.8	43.8	48.899	459	0	33.7746	31.3949	31.0702	31.1056	31.0754	31.4321	30.9991	31.2859	31.2026	31.1633	31.2774	31.4122	31.1455
Q12959-5;Q12959-3;Q12959;Q12959-6;Q12959-7;Q12959-8;Q12959-4;Q12959-2;B4DF78;Q59FC4;Q12959-9;E7EQD7;B4E2H8;Q8N3T5;Q6PJH1;H7C166;C9IYP1;C9JN61;C9JCP6;A8MUT6;Q15700-3;B7Z264;E9PIW2;B7Z395;B7Z2T4;E9PN83;Q15700;Q15700-4;C9JUA9;H7C325;F8W750;A8MUT9;C9JWP9;C9JYG3;O14909;Q15700-5;B5MCC5;Q6ZSU2;F5H5P1;B7Z646	Disks large homolog 1	DLG1	24	24	22	43.8	43.8	40.9	95.165	853	0	32.5882	30.0559	30.0618	30.3292	29.7756	29.9923	29.719	30.151	30.1416	30.3037	29.8708	30.0271	29.9546
Q92796-3;Q92796-2;Q92796;Q5JUW8;Q59FY1	Disks large homolog 3	DLG3	5	4	4	24	21.6	21.6	42.111	366	0	28.1462	25.647	25.4003	25.3935	25.7404	26.1131	24.7141	25.5876	25.6702	25.6509	25.6423	25.8942	25.4348
Q9Y2H0-3;Q9Y2H0-1;Q9Y2H0;F8WF49	Disks large-associated protein 4	DLGAP4	8	8	8	22.7	22.7	22.7	49.478	453	0	29.751	27.3216	27.7427	27.7095	25.8607	26.472	27.0375	27.4101	27.5899	27.7311	26.7138	26.5872	27.0114
Q6IBS5;P36957;B7Z5W8;Q86TQ8;Q86TW7;Q86SW4;B7Z6J1;H0YJF9;G3V5M3;G3V3F0;Q6LEQ7	Dihydrolipoyllysine-residue succinyltransferase component of 2-oxoglutarate dehydrogenase complex, mitochondrial	DLST	12	12	10	34.2	34.2	30.2	48.819	453	0	33.2142	30.0651	30.8724	30.8385	30.4304	30.5166	30.8774	30.6138	30.5315	30.7054	30.7173	30.8833	30.7416
Q9NPF5;Q5TG40;B4DQG8;Q5TG38;Q5TG39;B4DTH3;B4DEF2;B4DTU6;Q5TG37;Q5TG36;B4DU03	DNA methyltransferase 1-associated protein 1	DMAP1	6	6	6	25.3	25.3	25.3	52.992	467	0	28.4013	25.4304	24.6546	25.5095	26.1916	26.3111	26.165	25.9292	25.6473	25.6302	25.9325	26.199	25.7761
P31689;P31689-2;B7Z5C0	DnaJ homolog subfamily A member 1	DNAJA1	14	14	8	56.7	56.7	29	44.868	397	0	33.69	30.9722	31.2855	31.2744	30.8513	31.0187	31.1747	31.1791	31.3144	31.1904	31.1149	31.0903	31.2224
O60884;T2DN57;T2DPK5;H3BMW5;I3L320	DnaJ homolog subfamily A member 2	DNAJA2	14	14	14	47.8	47.8	47.8	45.745	412	0	32.9437	30.2296	30.3721	30.3327	30.443	30.4651	30.2963	30.3221	30.5386	30.4842	30.4226	30.3998	30.4285
Q59E88;Q96EY1;Q96EY1-2;B3KM81;E7ES32;B4DI33;I3L1T6	DnaJ homolog subfamily A member 3, mitochondrial	DNAJA3	13	13	13	34.5	34.5	34.5	52.286	478	0	31.3838	28.6343	28.517	28.0007	28.9919	29.3681	28.914	28.5411	28.6161	28.6005	28.993	29.1848	29.0301
Q6FI51;P25685;B4DX52;B4DKK9;M0R080;M0R1D6;M0QZD0;M0QYT3;M0QXK0;M0R128;M0R2Y8	DnaJ homolog subfamily B member 1	DNAJB1	10	10	9	29.7	29.7	26.2	38.01	340	0	32.3379	29.3149	29.9114	29.9817	29.946	29.5811	29.6679	29.6457	29.7147	29.7066	29.984	29.856	30.014
Q9UBS4;B3KW63;H7C2Y5	DnaJ homolog subfamily B member 11	DNAJB11	14	14	14	41.3	41.3	41.3	40.513	358	0	34.4077	31.3285	31.5968	31.873	31.9537	32.093	31.9582	31.862	31.7985	31.7447	32.0155	31.9839	31.9873
Q9NXW2;Q9NXW2-2;J3KPS0;V9GYN7	DnaJ homolog subfamily B member 12	DNAJB12	8	8	8	26.7	26.7	26.7	41.818	375	0	31.0273	28.3012	28.3791	28.7634	28.2526	28.4772	28.4215	28.3746	28.5008	28.7074	28.3172	28.5291	28.702
Q8TBM8;Q8TBM8-2;F2Z2L8;H7BZK3	DnaJ homolog subfamily B member 14	DNAJB14	4	4	4	11.1	11.1	11.1	42.515	379	0	29.0439	26.5496	27.2483	26.6341	25.7583	26.0895	25.9208	26.5375	26.7261	26.6954	26.6968	26.3891	26.0941
C9J2C4;O75190-2;A7UJ17;O75190-3;O75190;C9JDX6;F8WCZ4;C9J2P2;B4DNF1;E9PH18;B4DMJ9;C9JDR7;B4DVN1;O75190-4;B4DNN5;C9JB42;Q8WWF6;C9JN01;Q49A72;B4DJY6;C9JRD2;Q8NHS0;C9JXB9;P25686-2;Q7Z6W7;P25686;A8K0R1	DnaJ homolog subfamily B member 6	DNAJB6	5	5	5	30.3	30.3	30.3	25.377	228	0	30.9643	28.2725	28.5796	28.5913	28.0015	28.3538	28.3966	28.4673	28.5761	28.4266	28.2226	28.3374	28.3587
Q96KC8;Q5T1X2;H0Y5E9	DnaJ homolog subfamily C member 1	DNAJC1	2	2	2	4.3	4.3	4.3	63.882	554	0	26.6535	23.1524	23.8571	24.0464	24.5031	24.4284	24.0495	23.8096	24.0888	24.1592	24.1487	24.1382	24.5041
Q8IXB1;Q8IXB1-2;Q8IXB1-3;Q86XS7;E7EP04;Q71S60;Q8N4C5;H7C1G0	DnaJ homolog subfamily C member 10	DNAJC10	22	22	1	39.3	39.3	2.3	91.079	793	0	33.8196	31.2372	31.3526	31.4689	30.9603	31.2198	31.1146	31.3221	31.3216	31.3811	31.2142	31.1969	31.2086
Q9NVH1-3;Q9NVH1;F5H1N1;B4DPK2;Q9NVH1-2;B4DGD5;B1AK20;Q9UMU8;Q5TH61;B3KTC6	DnaJ homolog subfamily C member 11	DNAJC11	19	19	19	49.3	49.3	49.3	57.196	507	0	32.4358	29.6886	29.7051	29.57	30.1	30.274	29.6162	29.9225	29.7975	29.819	30.054	30.113	29.8976
O75165;A7E2Y5;B3KN02;Q8N7A5;H0Y8Q2;H0YA63;Q0D2M7	DnaJ homolog subfamily C member 13	DNAJC13	57	57	57	36.3	36.3	36.3	254.41	2243	0	33.0865	30.5202	30.6039	30.6087	30.4149	30.5532	30.2813	30.6336	30.602	30.5525	30.5917	30.5663	30.4871
Q5TDG9;Q5TDH4;Q9Y2G8;A8K8W4;Q9Y2G8-2;B3KN62	DnaJ homolog subfamily C member 16	DNAJC16	5	5	5	14.3	14.3	14.3	69.312	595	0	27.4695	25.0698	25.018	23.9904	25.6996	24.7932	23.9685	25.0001	24.9377	24.259	24.9855	24.8921	24.6764
Q9NVM6;H0YLQ7;S4R343;H0YK99	DnaJ homolog subfamily C member 17	DNAJC17	4	4	4	20.7	20.7	20.7	34.687	304	0	28.0203	25.2544	25.4332	25.1146	25.0858	25.265	26.1536	25.3768	25.3016	25.4648	25.454	25.5896	25.9186
Q96DA6;G5E9V2;F2Z3A7;Q96DA6-2	Mitochondrial import inner membrane translocase subunit TIM14	DNAJC19	2	2	2	28.4	28.4	28.4	12.498	116	0	28.9814	26.1918	26.1823	26.1677	26.7852	26.5569	26.3821	26.4762	26.3	26.2836	26.7146	26.4991	26.6309
Q99543;Q99543-2;Q08AR5;H7C3L7;Q6P5S9;C9IZ83;F2Z3N9;F2Z3H0	DnaJ homolog subfamily C member 2	DNAJC2	12	12	12	25.9	25.9	25.9	71.996	621	0	29.7764	26.7686	26.8848	27.0638	27.4561	27.3069	27.5082	27.1542	27.171	27.1414	27.4572	27.2235	27.5171
Q5F1R6;Q5F1R6-3;Q5F1R6-2	DnaJ homolog subfamily C member 21	DNAJC21	3	3	3	8.1	8.1	8.1	62.027	531	0	28.3152	25.4607	25.7756	25.9317	25.707	25.7041	25.7627	25.6991	25.9199	25.996	25.8609	25.7736	25.628
Q9H1X3-3;P50151;D3DQV2;F2Z3D1;J3QR79;Q9H1X3	DnaJ homolog subfamily C member 25;Guanine nucleotide-binding protein G(I)/G(S)/G(O) subunit gamma-10;Guanine nucleotide-binding protein subunit gamma	DNAJC25;GNG10;hCG_1992840	2	2	2	16.3	16.3	16.3	16.499	153	0	27.7541	24.9774	24.3452	25.3711	25.659	25.1077	25.2348	25.0171	24.713	24.9914	25.4943	25.4652	25.6771
Q13217;X6R9L0	DnaJ homolog subfamily C member 3	DNAJC3	17	17	17	48.8	48.8	48.8	57.579	504	0	32.3969	29.3633	29.9503	30.0706	29.5999	30.0448	29.7099	29.9359	29.8602	29.7921	29.9604	30.0065	29.7572
Q9H3Z4;Q9H3Z4-2;Q8TET0;Q6AHX3	DnaJ homolog subfamily C member 5	DNAJC5;FLJ00095	5	5	5	45.5	45.5	45.5	22.149	198	0	32.2074	29.4194	29.8828	30.1862	29.0849	29.4616	29.4244	29.7735	29.8627	30.1029	29.3524	29.4934	29.451
Q99615;Q59EH7;A8K4T2;Q99615-2;B7Z9W6;K7ESP1;B4DKK3;K7EPP7;K7EJV7;K7ER44;K7ELJ8;K7EJL5;K7EN19;K7EJ24;K7EJE9;K7EK03;K7ENB7	DnaJ homolog subfamily C member 7	DNAJC7	22	22	9	45.3	45.3	21.7	56.44	494	0	31.7083	29.1361	29.1042	29.3842	28.9809	28.8945	29.1894	29.2067	29.3553	29.2053	29.0564	29.1099	29.2878
O75937;S4R3J5	DnaJ homolog subfamily C member 8	DNAJC8	10	10	10	39.5	39.5	39.5	29.841	253	0	31.8268	28.931	29.0232	29.1742	29.3015	29.4109	29.5211	29.2116	29.234	29.1768	29.3736	29.3682	29.5969
Q8WXX5;Q2VIL4	DnaJ homolog subfamily C member 9	DNAJC9	8	8	8	34.2	34.2	34.2	29.909	260	0	30.1057	27.104	27.2435	27.7828	27.7701	27.5428	27.5531	27.262	27.2397	27.3212	27.9703	27.8975	27.7705
C0LQF2;B7Z4K6;O00115;B3KQS9;K7ENE5	Deoxyribonuclease-2-alpha	DNASE2	6	6	6	20.9	20.9	20.9	38.181	344	0	31.4981	28.4136	28.6088	28.7487	29.1361	29.195	29.1856	28.77	28.7574	28.7806	29.1749	29.2551	29.1726
O00429;O00429-3;O00429-2;O00429-6;D3DUW5;O00429-4;O00429-5;O00429-8;D3DUW6;G8JLD5;D3DUW7;B4DYR6;Q32Q67;O00429-7;F8VZ52;B4DPZ9;F8W1W3;F8VUJ9;B4DDQ3;F8VR28;F8VYL3;H0YHY4;H0YI79	Dynamin-1-like protein	DNM1L	30	30	30	62.2	62.2	62.2	81.876	736	0	33.3069	30.6297	30.878	30.7968	30.662	30.6614	30.687	30.834	30.8971	30.8113	30.7357	30.6767	30.8438
P50570-4;F5H4R9;Q59G96;Q8N1K8;E5RHK8;Q9UQ16-2;Q9UQ16-3;Q9UQ16;Q9UQ16-4;Q9UQ16-5;B3KPF2;E5RIK2	Dynamin-2	DNM2	40	2	0	63.4	3.3	0	97.965	870	0	28.1403	25.6866	26.0309	25.5986	25.2408	25.8497	24.4136	25.4065	25.5529	25.5162	25.2309	25.5416	25.2377
P50570;P50570-5	Dynamin-2	DNM2	40	40	0	63.4	63.4	0	98.063	870	0	35.0117	32.4121	32.5905	32.7038	32.2364	32.2408	32.3109	32.6123	32.602	32.6258	32.406	32.2675	32.3999
Q6XZF7-2;B3KY33;Q6XZF7;Q5SVK8;B4E0Q3	Dynamin-binding protein	DNMBP	3	3	3	5.5	5.5	5.5	93.497	823	0	25.8257	23.5075	23.3384	23.6266	23.6571	22.9148	21.4454	23.805	23.3635	22.666	22.2522	24.206	22.7381
P26358;A0A024R7E3;F5GX68;P26358-2;Q59FP7;I6L9H2;P26358-3;K7ENQ6;B3KVA0;K7EJL0;K7EMU8;K7ENW7;K7EIZ6;K7EP77;K7ERQ1	DNA (cytosine-5)-methyltransferase 1;Cytosine-specific methyltransferase	DNMT1	22	22	22	18.6	18.6	18.6	183.16	1616	0	31.1557	27.6274	27.9245	27.9414	28.9546	29.0829	29.1202	28.149	28.2064	28.0565	28.9625	29.1401	29.0359
Q9Y6K1;Q9Y6K1-3;Q8WVA9;Q6PJ37;B3KM53;Q9UBC3-7;Q9Y6K1-2;Q9UBC3-8;Q9UBC3-3;F8WE91;Q59HC6;Q9UBC3-2;Q9UBC3-6;Q9UBC3	DNA (cytosine-5)-methyltransferase 3A;DNA (cytosine-5)-methyltransferase 3B	DNMT3A;DNMT3B	2	2	2	3	3	3	101.86	912	0	26.3842	22.7016	22.8344	24.2921	24.259	23.9532	23.9695	23.661	23.585	24.0798	24.1934	23.7974	23.8899
A0A024R442;Q9ULA0;Q53SB6;E7ETB3;B7Z7F0;Q9BSS9;E7EMB6;A0A024R443;Q9NV55;C9JBE1;Q9HAC6;F8WAN0;B7Z822;B9ZVU2;E7EPX3;C9J1E2;E5RJ35;C9JRG3	Aspartyl aminopeptidase	DNPEP	17	17	17	54.8	54.8	54.8	51.998	471	0	33.1259	30.5988	30.5984	30.5925	30.4279	30.5774	30.4388	30.6722	30.5975	30.5872	30.6522	30.6036	30.6133
O43598;H0Y8X4;O43598-2	2-deoxynucleoside 5-phosphate N-hydrolase 1	DNPH1	4	4	4	43.7	43.7	43.7	19.108	174	0	28.658	25.0225	26.637	26.5886	26.0225	26.2751	25.054	26.6319	26.5472	25.8977	25.929	26.1352	25.3411
H0Y501;H7C1M5;Q9H147;F2Z2A4	Deoxynucleotidyltransferase terminal-interacting protein 1	DNTTIP1	2	2	2	28	28	28	16.648	150	0	26.262	24.2555	NaN	23.8477	23.5649	24.4515	23.2529	24.3592	NaN	24.058	23.9903	23.9063	23.822
Q5QJE6;J3KP30;B7Z854;E9PRB3	Deoxynucleotidyltransferase terminal-interacting protein 2	DNTTIP2	11	11	11	20.5	20.5	20.5	84.468	756	0	30.6218	27.2266	26.9477	27.4644	28.6639	28.4562	28.5278	27.3955	27.4523	27.8373	28.4385	28.4501	28.4644
D3DSS6;Q9H7D0;Q9H7D0-2;H0Y7N4;Q68DL4	Dedicator of cytokinesis protein 5	DOCK5	3	3	2	2.6	2.6	2	214.07	1860	0.00032616	26.7183	24.3848	24.9725	24.8343	22.5378	23.8254	22.1695	24.6197	23.8903	24.1346	24.2708	24.3784	23.7769
Q96HP0;K7ESB7;C9IZV6;B4DIL4;B7Z9U8;K7EP20;K7EKT0;K7EP51;K7ERK2	Dedicator of cytokinesis protein 6	DOCK6	33	33	31	24.6	24.6	23.3	229.56	2047	0	33.8093	32.5199	32.6431	29.8824	28.5553	28.6498	28.5093	31.3625	31.3829	31.4537	31.2309	31.251	31.292
Q96N67-4;Q96N67-3;Q96N67-5;Q96N67-2;Q96N67-6;Q96N67;H0Y7L2;Q96N67-7;B3KRG0;B4DSH0;A4FU72	Dedicator of cytokinesis protein 7	DOCK7	17	15	15	11.1	9.8	9.8	238.27	2098	0	30.3125	27.67	27.4513	27.476	27.7451	28.0421	27.8876	27.903	27.7876	27.6788	27.8828	27.8002	27.8182
Q9BU89;K7EIV2;K7ERU8	Deoxyhypusine hydroxylase	DOHH	5	5	5	33.1	33.1	33.1	32.904	302	0	28.0769	25.7063	26.0846	26.3691	24.7587	24.385	24.2724	25.5487	25.8805	25.6087	25.3273	25.5054	25.4916
Q9UPQ8;B4DTE7	Dolichol kinase	DOLK	2	2	2	4.1	4.1	4.1	59.267	538	0	27.9241	25.5068	25.6061	25.474	25.2526	25.3612	24.6458	25.7575	25.6947	25.4083	25.338	25.5284	24.5597
Q86YN1;Q86YN1-2;Q8IUV4	Dolichyldiphosphatase 1	DOLPP1	4	4	4	18.5	18.5	18.5	27.03	238	0	30.3003	27.6869	27.7502	27.7716	27.8526	27.7867	27.4016	27.8656	27.8551	27.8568	28.0026	27.7505	27.3899
Q9Y3R5-2;Q9Y3R5;F8W8U9;B3KT12	Protein dopey-2	DOPEY2	9	9	8	5.5	5.5	5.1	257.39	2291	0	30.1145	27.6865	27.7048	27.805	27.145	27.622	27.0418	27.9753	27.9416	27.7998	27.3413	27.3681	27.0219
Q5JQQ4;Q9BVM2;Q5JQQ2	Protein DPCD	DPCD	3	3	3	17.1	17.1	17.1	19.486	170	0	28.6901	26.2966	26.4083	26.1744	25.629	26.0433	25.9501	26.3339	26.2111	26.251	25.5772	25.8018	25.5584
Q92785;J3KMZ8;B4DT58;E9PN04;Q92782-3;Q92784;Q92782;J3KQY6;C8C3P2;E9PDV3;Q92782-2;Q6PJ73	Zinc finger protein ubi-d4	DPF2	13	13	12	51.9	51.9	50.1	44.155	391	0	30.2735	28.4977	28.6232	28.6412	24.4858	24.4672	25.2568	28.5717	28.6133	28.8531	24.6383	24.2287	24.9853
I3L1H5;Q9BZG8;B4DNK0;B3KQW7;Q9BZG8-3;Q9BZG8-2;B2RA29;I3L3X9	Diphthamide biosynthesis protein 1	DPH1	3	3	3	7.7	7.7	7.7	47.313	431	0.0028099	25.3921	21.1471	23.3806	22.1411	23.4744	23.3301	21.9196	22.2541	22.6869	22.8536	23.0464	NaN	22.897
Q9BQC3;B3KRB8;E9PLL2;E9PMH7;Q9BQC3-2;H0YCR5;B4DNI8	Diphthamide biosynthesis protein 2	DPH2	3	3	3	12.1	12.1	12.1	52.082	489	0	27.4456	24.4315	24.7361	24.5888	24.8866	25.3449	24.9912	24.8619	24.9555	24.8048	25.2318	25.1044	24.5171
Q9H2P9;Q9H2P9-5;Q9H2P9-3;Q9H2P9-2;Q9H2P9-6;Q9H2P9-4;B3KWP1	Diphthine synthase	DPH5	4	4	4	21.4	21.4	21.4	31.651	285	0	28.7812	26.0662	25.8757	26.1453	26.2938	26.3753	26.3569	26.2381	25.9815	25.9933	26.6846	25.8479	26.7381
Q7L8W6;H0YNH5;Q7L8W6-2;H0YND7	Diphthine--ammonia ligase	DPH6	2	2	2	13.9	13.9	13.9	30.306	267	0	23.9162	22.3568	23.3182	NaN	NaN	NaN	NaN	22.5515	23.3667	NaN	NaN	NaN	NaN
O60762;Q5QPK2;H0Y368;E9PHH5;Q5QPJ9	Dolichol-phosphate mannosyltransferase	DPM1	6	6	6	24.2	24.2	24.2	29.634	260	0	28.8806	26.6796	26.8747	26.3017	25.5773	26.0259	25.8993	26.5607	26.5812	26.4034	25.8383	26.242	26.1996
Q9NY33;Q5JPB8;G3V1D3;G3V180;Q9NY33-4;Q9NY33-2	Dipeptidyl peptidase 3	DPP3;DKFZp686O1117	27	27	1	57.9	57.9	2.7	82.588	737	0	33.7119	31.2492	31.4922	31.5312	30.7157	30.6717	30.8382	31.4551	31.4789	31.4204	30.8976	30.8319	30.9869
P27487;F8WE17;H7C1N5;F8WBB6	Dipeptidyl peptidase 4;Dipeptidyl peptidase 4 membrane form;Dipeptidyl peptidase 4 soluble form	DPP4	26	26	26	38.5	38.5	38.5	88.278	766	0	34.4185	32.1337	32.2691	32.486	31.1693	31.1554	31.0682	32.2961	32.2581	32.3463	31.3745	31.2144	31.3144
Q86TI2;Q86TI2-2;Q86TI2-4;M0R2A8;M0R162;M0R2G6;M0QXI5	Dipeptidyl peptidase 9	DPP9	11	11	11	16.9	16.9	16.9	98.262	863	0	29.8107	27.1165	27.0653	26.7991	27.4994	27.2911	27.4633	27.2495	27.3055	27.1641	27.394	27.3235	27.4002
Q2PZI1;H7C1I8;H7C3M5;Q6NUT2	Probable C-mannosyltransferase DPY19L1	DPY19L1	9	9	9	18.4	18.4	18.4	77.318	675	0	30.8721	27.9064	27.275	28.3123	28.5799	28.5413	28.6665	28.2326	28.0869	28.1579	28.6266	28.6099	28.4809
Q9C005;B4DIS3	Protein dpy-30 homolog	DPY30;LOC84661	4	4	4	74.7	74.7	74.7	11.25	99	0	30.3223	27.2539	27.6431	27.4757	27.9427	27.9055	28.0446	27.47	27.6765	27.6063	28.0235	27.8883	28.1886
A9CQZ4		DPYSL2	7	2	2	59.4	16.4	16.4	17.865	165	0	28.7352	25.547	25.0567	25.1981	26.5838	26.4686	26.9648	25.6247	25.6935	25.7864	26.5889	26.3615	26.9431
Q59GB4;Q16555;Q16555-2;Q53ET2;Q8NAN9;E5RFU4;A9CQZ2;D6RF19;F5GWI3;B4DLZ4	Dihydropyrimidinase-related protein 2	DPYSL2	26	26	8	66.1	66.1	18	68.183	628	0	34.2782	31.3563	31.5247	31.3311	31.9398	31.9692	31.8861	31.4672	31.5074	31.4417	31.9495	31.879	31.9812
Q53SW3;Q9BPU6	Dihydropyrimidinase-related protein 5	DPYSL5	6	6	6	25.6	25.6	25.6	52.093	477	0	29.6792	27.6134	26.8288	27.343	27.1689	26.4245	26.8848	27.2133	27.208	27.3567	27.257	27.0426	27.0807
Q53F47;Q01658	Protein Dr1	DR1	2	2	2	21.6	21.6	21.6	19.471	176	0	27.1211	24.1387	24.6372	25.6085	24.4681	24.6883	NaN	24.6393	24.9915	24.8211	24.8045	25.0322	NaN
E9PQX9;Q14919;Q14919-2;C9JCC6;E9PNC7;E9PMW2	Dr1-associated corepressor	DRAP1	4	4	4	30.8	30.8	30.8	19.966	185	0	29.6542	26.543	26.9891	26.8566	27.2938	27.3172	27.2593	26.8803	27.018	26.8046	27.3926	27.3848	27.3574
Q9Y295;Q9UFA5;F8WEE0;H0YI06;D6W526	Developmentally-regulated GTP-binding protein 1	DRG1	17	17	17	52.9	52.9	52.9	40.542	367	0	32.8333	30.3371	30.4174	30.1449	30.2351	30.2684	30.0584	30.384	30.4233	30.3249	30.3304	30.2859	30.287
A8MZF9;P55039;J3QRI9;J3QKW7;Q59FW9;J3KRL5;J3QR71;B4DMP8;J3QL90;B4DIG2;J3QKV7	Developmentally-regulated GTP-binding protein 2	DRG2	6	6	6	22.2	22.2	22.2	38.129	343	0	29.6525	26.7439	27.4293	27.5395	26.8544	26.9032	26.6979	27.2072	27.2378	27.2616	27.1075	27.0416	27.0142
Q9BVC3;A0A024R9J7	Sister chromatid cohesion protein DCC1	DSCC1	6	6	6	18.1	18.1	18.1	44.825	393	0	28.2245	24.5453	25.0932	25.1253	26.3471	26.0596	25.8729	25.176	25.3803	25.5477	25.8157	26.2059	26.0151
A8MTY9;B7Z6B1;O14972;A8MY26;B7Z606;E7EWN9;O60768	Down syndrome critical region protein 3	DSCR3	5	5	5	31.7	31.7	31.7	27.958	249	0	29.7958	27.3869	27.7266	27.4605	26.4988	26.911	26.9399	27.3847	27.6569	27.4764	26.9338	27.0673	27.1369
Q14126;J3KSI6	Desmoglein-2	DSG2	27	27	27	42.1	42.1	42.1	122.29	1118	0	34.2705	31.5068	31.8444	31.9273	31.5187	31.7281	31.5287	31.7372	31.7116	31.7182	31.7475	31.8656	31.7756
Q9H410-3;Q5JW54;Q9H410-2;Q9H410-4;Q4G1A1;Q9H410;A8K3X3;Q5JW57;Q5JW53	Kinetochore-associated protein DSN1 homolog	DSN1	2	2	2	10	10	10	27.997	249	0	25.1729	22.5615	NaN	NaN	22.8602	23.8549	23.0772	22.9425	NaN	NaN	23.194	23.5297	23.3864
P15924;P15924-3;P15924-2;Q4LE79;B4E2A0;B4DKX6;B4DWT7;G1UI31;Q6ZP16	Desmoplakin	DSP;DSP variant protein	107	107	107	47.6	47.6	47.6	331.77	2871	0	35.7317	33.205	33.4705	33.5763	32.7455	32.8779	32.7752	33.5047	33.4116	33.4741	32.8832	32.9106	32.8452
E7ERU0;F8W9J4;Q03001;Q03001-8;E9PHM6;E7ERU2;J3QTQ0;F6QMI7;E7ETB9;Q03001-9;B4DGY0;Q03001-13;Q6P0N6;Q03001-10;H0YC82	Dystonin	DST	8	5	0	2.3	1.4	0	615.65	5375	0	27.1636	24.7876	24.9854	25.7898	24.3158	22.3879	21.8466	25.1077	24.6697	25.6546	24.975	NaN	NaN
P60981;P60981-2;F6RFD5;B7Z9M9	Destrin	DSTN	12	11	11	76.4	72.1	72.1	18.506	165	0	34.6988	32.2552	32.4292	32.3502	31.8676	31.8855	31.7513	32.3557	32.3001	32.3068	31.7502	31.6921	31.9226
Q8TEA8;Q496C9	D-tyrosyl-tRNA(Tyr) deacylase 1	DTD1	4	4	4	24.4	24.4	24.4	23.423	209	0	30.9104	28.1361	28.4358	28.4408	28.1887	28.5042	28.2035	28.2759	28.5523	28.4435	28.2406	28.5437	28.3897
B7Z202;O60941-6;E9PEY4;Q1I0L3;O60941-7;B7Z6A9;O60941;Q53T51;M0R0C4;Q53SF9;B7Z258;M0QZ28;Q9Y4J8-6;Q9Y4J8-10;B7Z3X3;Q9Y4J8-11;O60941-3;O60941-5;O60941-2;O60941-4;E7EVB6;Q9Y4J8-13;Q9Y4J8-2;Q9Y4J8-14;Q9Y4J8-15;Q9Y4J8;F8WE01	Dystrobrevin beta;Dystrobrevin alpha	DTNB;DTNA	2	2	2	8.7	8.7	8.7	46.941	416	0.00032389	25.0945	NaN	24.1979	23.9832	NaN	NaN	NaN	NaN	23.4089	23.0655	NaN	NaN	NaN
Q8TDB6;Q8TDB6-2	E3 ubiquitin-protein ligase DTX3L	DTX3L	29	29	29	50.8	50.8	50.8	83.553	740	0	32.9572	30.6633	30.5326	31.0098	29.8667	29.8507	29.8621	30.7368	30.7821	30.8147	30.063	29.9818	30.0536
P23919;P23919-2;Q53F55;H7C312;G5E9E9;H7BZ20;H7C3A4	Thymidylate kinase	DTYMK	12	12	12	59	59	59	23.819	212	0	31.7223	29.1525	28.8085	28.692	29.7474	29.1344	29.0398	29.1291	29.1193	28.9374	29.5059	29.365	29.2923
E7EUN9;B4DKP8;Q9NX74;J3QLD5;I3L0K0;H3BMK6;I3L1K5;H3BQX4;H3BM64;I3L4H0;I3L4Y9	tRNA-dihydrouridine(20) synthase [NAD(P)+]-like	DUS2L	8	8	8	27.9	27.9	27.9	51.388	458	0	29.7273	27.1248	26.7015	27.0565	27.3123	27.0443	27.4918	27.015	27.0457	27.0001	27.4734	27.4228	27.4032
Q96G46;B2RDV7;Q96G46-3;D6W636;O95323;Q96G46-2;K7EM42;K7EMI3;K7ER20;K7EQU9	tRNA-dihydrouridine(47) synthase [NAD(P)(+)]-like	DUS3L	8	8	8	15.4	15.4	15.4	72.593	650	0	29.1682	25.7865	26.0968	25.542	26.9563	27.2073	27.0565	26.138	26.6531	26.457	26.7801	27.0181	26.8624
O75319;H7C0E6;O75319-2;C9JGC8;C9JYA6	RNA/RNP complex-1-interacting phosphatase	DUSP11	2	2	2	10.3	10.3	10.3	38.938	330	0	27.5261	25.0276	24.6168	24.8271	24.8894	25.4287	24.7046	25.4265	24.4094	24.7725	25.1071	25.1343	24.7757
Q9UNI6;V9GY92;V9GYV5	Dual specificity protein phosphatase 12	DUSP12	5	5	5	29.1	29.1	29.1	37.687	340	0	29.4559	26.5307	27.2844	27.1531	26.9374	26.4881	26.6334	26.8894	27.0837	26.8811	27.0446	26.9007	26.9287
P51452;B5BUI8;Q8IYJ9;K7ES89;K7ELG5	Dual specificity protein phosphatase 3	DUSP3	5	5	5	37.8	37.8	37.8	20.478	185	0	31.6245	29.341	29.3436	29.3781	28.5842	28.5462	28.7689	29.4304	29.4193	29.3266	28.8132	28.7367	28.8574
P33316;P33316-2;H0YNW5;H0YKC5;H0YKI0;H0YMM5;H0YNJ9;H0YMP1	Deoxyuridine 5-triphosphate nucleotidohydrolase, mitochondrial	DUT	8	8	8	45.6	45.6	45.6	26.563	252	0	31.1171	27.5125	27.7901	28.1308	28.9273	28.8753	29.181	28.0893	28.1601	28.1573	28.949	28.891	29.0829
Q92997-2;Q92997;F8WCF1	Segment polarity protein dishevelled homolog DVL-3	DVL3	2	2	1	3.9	3.9	2.1	76.255	699	0	28.9356	26.4222	26.6538	26.8399	25.7215	25.9682	26.1951	26.6566	26.7003	26.805	25.8689	26.0437	26.2897
Q14204;H0YJ21;B4DSR6;Q6P2H7;Q9NRC3	Cytoplasmic dynein 1 heavy chain 1	DYNC1H1	206	206	206	55.2	55.2	55.2	532.4	4646	0	36.896	34.3404	34.4399	34.4353	34.143	34.2369	34.2465	34.4761	34.4701	34.3967	34.2504	34.2716	34.3698
Q13409-6;Q13409-3;Q13409-2;Q13409-7;Q13409-5;Q13409;F8W8S0;B4DPZ3;Q59GU5;E7EQL5;E7EV09;E7EQU2;E7ETL8;E7ESD3;E7EMU4;E7ET01;B4DX93;Q9H5W7;E9PGG1;E7EUM4;E7ERR6;E7ERH4;Q53SA6;E7EU01	Cytoplasmic dynein 1 intermediate chain 2	DYNC1I2	18	18	18	48	48	48	68.297	611	0	32.9693	30.516	30.5163	30.6653	30.2202	30.0385	30.2553	30.4133	30.4577	30.5705	30.3633	30.344	30.4218
Q9Y6G9;B3KM42;Q6MZE7;C9JGM7;C9JLW1	Cytoplasmic dynein 1 light intermediate chain 1	DYNC1LI1;DKFZp686A1525	16	15	3	44	41.5	7.6	56.578	523	0	32.4028	29.7373	29.8689	29.9093	29.7017	29.871	29.8075	29.9309	29.7913	29.8329	29.9436	29.9134	29.9939
O43237;O43237-2;B4DHD8;B4E2E0;J3KRI4;J3KRZ2;Q63HJ8;E7EPL8;H3BUM4;J3KSD2	Cytoplasmic dynein 1 light intermediate chain 2	DYNC1LI2	19	19	18	57.1	57.1	54.5	54.099	492	0	33.1933	30.685	30.7042	30.8247	30.4909	30.3702	30.5274	30.8304	30.7525	30.7381	30.6323	30.4265	30.5677
Q8NCM8;B0I1S0;Q8NCM8-2;Q49AI6	Cytoplasmic dynein 2 heavy chain 1	DYNC2H1	6	6	6	2.1	2.1	2.1	492.62	4307	0	28.9583	25.8997	26.9493	24.8045	26.7071	25.8749	26.9429	26.0689	26.0244	24.9169	25.9222	26.1269	25.9727
F8W853;B4DWD9;H7BYC8;Q8TCX1-3;Q8TCX1	Cytoplasmic dynein 2 light intermediate chain 1	DYNC2LI1	2	2	1	14.7	14.7	9.3	25.773	225	0	26.9038	24.2106	24.8352	25.17	24.3983	23.498	22.1015	24.3623	24.8697	24.743	NaN	24.4416	NaN
P63167;F8VXI7;F8VXL2;F8VRV5	Dynein light chain 1, cytoplasmic	DYNLL1	3	3	1	49.4	49.4	24.7	10.366	89	0	33.1174	30.6312	30.7553	30.2372	30.4186	30.441	30.6493	30.7183	30.7738	30.6515	30.4993	30.405	30.6922
Q9NP97;B4DFR2;B1AKR6;Q8TF09;H3BNG9;H3BPA0;Q9NP97-2;Q7Z4M1;H3BQI1	Dynein light chain roadblock-type 1;Dynein light chain roadblock-type 2	DYNLRB1;DYNLRB2	6	6	6	82.3	82.3	82.3	10.921	96	0	31.4732	28.9472	29.1662	29.037	28.6746	28.6481	28.7811	29.175	29.1272	29.0248	28.6662	28.7632	28.9092
P63172;Q5VTU3	Dynein light chain Tctex-type 1	DYNLT1	3	3	3	38.9	38.9	38.9	12.452	113	0	30.061	27.3258	27.6274	27.4026	27.5729	27.4182	27.4868	27.4895	27.5904	27.543	27.5101	27.519	27.7448
P51808;F2Z328;A6NGJ0	Dynein light chain Tctex-type 3	DYNLT3	2	2	2	37.9	37.9	37.9	13.062	116	0	29.7645	27.2965	27.4382	27.8498	26.7892	26.6344	26.6224	27.5269	27.5772	27.8666	26.726	26.6404	26.7459
Q13627-3;Q13627-4;F8W9I9;Q13627-5;Q13627-2;Q13627;E7EMI5;M0R2X3;O94789;M0R131;B4DXU2;F8WAP0;B4DX02;Q9Y463-2;Q9Y463-3;Q9Y463;B3KQI0	Dual specificity tyrosine-phosphorylation-regulated kinase 1A;Dual specificity tyrosine-phosphorylation-regulated kinase 1B	DYRK1A;DYRK1B;MNB/DYRK	2	2	2	4.5	4.5	4.5	60.329	529	0.0032313	27.3269	23.082	24.5057	25.4082	24.3168	25.3723	24.6754	24.1153	24.7539	25.181	24.709	24.5878	25.2204
Q16254;H3BTM3;H3BVE4;H3BMP3	Transcription factor E2F4	E2F4	3	3	3	10.7	10.7	10.7	43.96	413	0	24.8914	23.3203	NaN	23.8681	NaN	22.3474	NaN	22.7977	NaN	23.7357	NaN	23.4574	NaN
Q5JPH6;H3BTB7;H3BRF5;Q86YH3;O14563	Probable glutamate--tRNA ligase, mitochondrial	EARS2	10	10	10	26.2	26.2	26.2	58.688	523	0	30.3896	27.4622	27.3578	27.7527	28.1201	27.9683	28.004	27.7239	27.7068	27.7304	28.1692	27.9909	28.0058
Q99848;H7C2Q8;B4DHA6;B4DRX8	Probable rRNA-processing protein EBP2	EBNA1BP2	11	11	11	44.1	44.1	44.1	34.852	306	0	32.2114	29.0687	29.3078	29.2854	30.2279	30.0221	29.4686	29.3011	29.469	29.3746	30.0495	29.9161	30.005
B4DKB2;P42892-3;P42892-4;P42892;P42892-2;E9PJG1;E9PN99;E9PHZ1	Endothelin-converting enzyme 1	ECE1	15	15	15	29.7	29.7	29.7	83.573	738	0	31.5322	28.559	29.1587	29.2315	28.7985	29.1633	28.6193	28.9204	29.0894	29.0794	28.9829	29.0975	28.823
O60344-4;O60344	Endothelin-converting enzyme 2;Methyltransferase-like region;Endothelin-converting enzyme 2 region	ECE2	2	2	2	18.8	18.8	18.8	28.306	255	0	27.377	24.6824	24.4647	24.0963	25.0096	25.0599	25.1617	24.8167	24.5437	24.231	25.3175	25.2583	24.8972
Q13011;M0R248;M0QZW4;B4DVS4;M0R280;M0QXS7	Delta(3,5)-Delta(2,4)-dienoyl-CoA isomerase, mitochondrial	ECH1	17	17	13	70.7	70.7	50.6	35.816	328	0	34.8463	32.1557	32.185	32.0005	32.422	32.5398	32.1978	32.1998	32.1108	32.0785	32.4555	32.3792	32.2744
Q9NTX5-6;Q9NTX5-2;Q9NTX5;Q9NTX5-3;H0Y5L2;J3KP84;E9PPG7;E9PRU6;F2Z2D6;Q9NTX5-5;E9PJS8;E9PLY6;E9PIU8;Q9NTX5-4;H0Y525	Ethylmalonyl-CoA decarboxylase	ECHDC1	6	6	6	31	31	31	31.089	284	0	29.4309	26.6396	27.1728	26.7584	26.9234	26.5203	26.9631	27.0252	26.7829	27.108	26.6918	26.8188	26.8232
Q96DC8;Q5W0J6;Q96DC8-2;Q5W0J8	Enoyl-CoA hydratase domain-containing protein 3, mitochondrial	ECHDC3	6	6	6	32.3	32.3	32.3	32.633	303	0	29.5061	26.8029	27.0225	27.0921	25.8919	27.21	27.1456	27.0987	26.7756	27.0767	26.9852	26.8127	26.8423
P30084	Enoyl-CoA hydratase, mitochondrial	ECHS1	13	13	13	59	59	59	31.387	290	0	33.9713	31.5686	31.5002	31.6471	31.2158	31.1949	31.1012	31.5892	31.6145	31.6193	31.3403	31.3505	31.28
P42126;Q96DC0;P42126-2;H3BS70	Enoyl-CoA delta isomerase 1, mitochondrial	ECI1;DCI	9	9	9	45.4	45.4	45.4	32.816	302	0	32.638	29.8588	29.9287	29.849	30.0842	30.3849	30.1371	29.9396	30.0751	29.908	30.1036	30.2539	30.1561
O75521-2;Q6IBN4;Q53HG3;Q53GC8;A0A024QZU5;O75521;B4DLL3;F1LLU7;C9J000;Q59E94;F8WAW4;Q9NYD2;C9JB63;F8W6J1	Enoyl-CoA delta isomerase 2, mitochondrial	ECI2;PECI	10	10	10	42.6	42.6	42.6	39.609	359	0	30.9835	28.4197	28.4196	28.3945	28.3164	28.4791	28.3567	28.4095	28.3306	28.371	28.5278	28.5323	28.4559
Q5VYK3;J3KN16;B3KXF2;R4GMY1;B3KV72;R4GMY3;Q5VYK5;F6XAQ5	Proteasome-associated protein ECM29 homolog	ECM29;KIAA0368	46	46	46	34.1	34.1	34.1	204.29	1845	0	33.1614	30.4278	30.4501	30.4443	30.5805	30.7873	30.7257	30.5281	30.5797	30.5133	30.6446	30.6989	30.731
Q9BQ95;J3KTF5;Q9BQ95-2;K7EMM0;Q9BQ95-3;K7EN32;K7EPL5;K7EJG5;K7EJI1;K7EIK2	Evolutionarily conserved signaling intermediate in Toll pathway, mitochondrial	ECSIT	9	9	9	37.8	37.8	37.8	49.148	431	0	30.4342	27.4975	27.5568	27.8586	27.7688	28.2787	27.9878	27.8419	27.7792	27.8183	27.9468	28.186	27.9977
Q9H8V3-2;Q9H8V3-4;Q9H8V3;G5E9L8;Q9H8V3-3;Q96SJ9;C9JDB4;H7C3G1	Protein ECT2	ECT2	4	4	4	5.7	5.7	5.7	99.92	882	0	27.5733	24.2048	24.351	23.3961	25.7827	25.529	25.3169	24.2004	23.84	NaN	25.9888	25.3704	25.2715
Q96F86;H3BPW9;H3BN89;H3BQ37;H3BPN4;H3BQP5;H3BU87;H3BSQ0;H3BNJ7;H3BMB8;H3BTH0;H3BTF8;H3BTD6	Enhancer of mRNA-decapping protein 3	EDC3	13	13	13	36.6	36.6	36.6	56.077	508	0	30.9185	28.5557	28.5997	28.2843	28.1205	27.8904	28.4263	28.302	28.6223	28.2562	28.4334	28.4471	28.4916
Q6P2E9;Q6P2E9-2;B7Z7V8;I3L2F4;I3L0V0;I3L3M2	Enhancer of mRNA-decapping protein 4	EDC4	24	24	24	27.5	27.5	27.5	151.66	1401	0	33.245	30.3864	30.5163	30.3869	30.4938	30.5327	31.3679	30.7283	30.7366	30.6253	30.8498	30.7586	30.8252
Q92611;B4DXP3;B4DPV5	ER degradation-enhancing alpha-mannosidase-like protein 1	EDEM1	5	5	5	10.2	10.2	10.2	73.767	657	0	27.1317	NaN	24.6286	23.3446	24.4616	25.5559	25.1805	NaN	25.0043	24.184	25.26	24.7125	25.0499
B7ZLZ2;Q9BZQ6;H0Y498	ER degradation-enhancing alpha-mannosidase-like protein 3	EDEM3	4	4	4	5.7	5.7	5.7	102	905	0	27.8211	24.8394	25.1911	25.5725	25.3817	25.1652	25.1627	25.2248	25.5673	25.549	25.125	25.0704	25.3233
O60869-2;O60869-3;O60869	Endothelial differentiation-related factor 1	EDF1	5	5	5	41	41	41	15.48	139	0	31.0143	28.2352	28.7954	28.7201	28.1914	28.3201	28.1758	28.5173	28.8297	28.6549	28.2384	28.2846	28.4701
Q3B7T1-5;Q3B7T1;Q3B7T1-3;Q3B7T1-4;O43599;H0Y353	Erythroid differentiation-related factor 1	EDRF1	4	4	4	4.2	4.2	4.2	134.88	1204	0	27.6707	25.5139	25.0636	25.5538	25.7215	23.8272	23.4173	25.3634	24.9709	25.3988	25.0623	25.2211	25.0476
Q15075;A8K7J3;Q05D76	Early endosome antigen 1	EEA1	37	37	37	36.4	36.4	36.4	162.46	1411	0	32.8401	30.3882	30.608	30.7505	29.7119	29.8987	29.8386	30.6521	30.6579	30.716	29.8195	29.9185	29.8888
O75530-3;O75530;O75530-2;E9PJK2;B4DVW7;H0YEL4;E9PMU3;B4DFK0	Polycomb protein EED	EED	7	7	7	21.5	21.5	21.5	45.524	400	0	28.1518	NaN	24.1197	24.6596	26.7291	26.0429	26.1237	NaN	24.566	24.8573	26.398	26.1126	26.0541
Q6IPT9;Q53HR5;Q53HQ7;Q53HM9;Q53G85;P68104;Q6IPN6;A8K9C4;Q53GA1;Q5VTE0;Q96RE1;B4DV42;Q6IQ15;Q53G89;Q8IUB0;Q53HR1;Q9H2I7;Q504Z0;Q6P4C9;Q96CD8;Q9NZS6;Q96C29;Q8TBL1;Q6P082;Q16577;B4E2C5;A9X7H1;Q5JR01;A6PW80;Q14222;Q2F837;Q6NSH7;Q6NS35	Elongation factor 1-alpha;Elongation factor 1-alpha 1;Putative elongation factor 1-alpha-like 3	EEF1A1;EEF1A1P5;EEF1A1L14;PTI-1	27	27	1	70.8	70.8	1.5	50.184	462	0	38.8339	36.2236	36.4024	36.3543	36.1206	36.1643	36.2069	36.2345	36.3009	36.1545	36.0561	36.0587	36.1112
Q05639;Q59GP5	Elongation factor 1-alpha 2	EEF1A2	20	8	8	64.8	32.6	32.6	50.47	463	0	32.0375	30.0006	30.1029	30.0486	28.4612	28.5081	28.2498	30.0567	30.0249	30.0178	28.8307	28.5539	28.731
P24534;A4D1M6;C9JZW3;F2Z2G2;F8WF65	Elongation factor 1-beta	EEF1B2;LOC392793	10	8	8	67.1	61.8	61.8	24.763	225	0	34.5884	31.9088	32.1068	32.072	31.8739	32.0022	32.0421	32.026	32.1052	31.9943	32.013	32.098	32.1763
P29692;E9PQZ1;E9PK01;E9PPR1;E9PL12;E9PQ49;E9PI39;E9PMW7;E9PK72;E9PKK3;E9PNW6;E9PJD0	Elongation factor 1-delta	EEF1D	19	19	0	64.1	64.1	0	31.121	281	0	35.7695	33.0852	33.2525	33.5454	33.0971	33.1701	32.868	33.3213	33.3528	33.3536	33.0853	33.0463	33.0556
O43324;O43324-2;D6RBD7;C9J1V9;H0YAL7;D6RCQ0;H0YAH9	Eukaryotic translation elongation factor 1 epsilon-1	EEF1E1;hCG_2043275	9	9	9	55.7	55.7	55.7	19.81	174	0	32.3828	29.7046	29.7116	29.8327	29.7782	29.8195	29.9285	29.8117	29.7439	29.8625	29.9615	29.8717	30.0693
P26641;B4DTG2;B4DUP0;B4DUK7;B4DSR4;Q2F838;Q2F840	Elongation factor 1-gamma	EEF1G	24	24	24	63.6	63.6	63.6	50.118	437	0	36.6099	34.0299	34.1958	34.1978	33.8357	33.9845	33.8639	34.1645	34.2551	34.1562	33.9506	34.0019	33.9295
P13639;Q8TA90;B4DPU3;Q6PK56;B4DRE8;B4DMC6;Q6W6M8;M0R0I6	Elongation factor 2	EEF2	52	52	51	69.3	69.3	68.2	95.337	858	0	37.7018	35.0522	35.3165	35.1587	34.9649	35.0425	35.1398	35.208	35.2728	35.1305	35.0732	35.0389	35.179
O00418;H3BRH4	Eukaryotic elongation factor 2 kinase	EEF2K	4	4	4	6.5	6.5	6.5	82.143	725	0	27.7982	NaN	NaN	26.3301	25.3697	25.6706	25.6393	NaN	NaN	25.9653	25.665	25.791	26.0053
P57772;Q96HZ6;C9J8T0	Selenocysteine-specific elongation factor	EEFSEC	13	13	13	36.7	36.7	36.7	65.304	596	0	31.0265	28.1604	28.5503	28.5359	28.5093	28.4734	28.3839	28.4966	28.7536	28.4086	28.5088	28.387	28.4968
B7Z3D1;O75071;F5H7K3;B3KMB2;B7Z444	EF-hand calcium-binding domain-containing protein 14	EFCAB14	3	3	3	16	16	16	31.6	287	0.00032489	27.7563	25.5204	24.3144	24.6799	25.0028	25.8776	25.0845	25.4553	24.8443	25.0021	25.2526	25.362	25.3931
A0A024R493;Q59EU6;Q9BUP0;H7C0I0;Q53S38;Q7Z2R5;Q53SA2;B4DEE0;Q9BUP0-2;C9JTV4;Q8WYH2	EF-hand domain-containing protein D1	EFHD1;FLJ13612	10	10	8	41.8	41.8	33.1	26.955	239	0	30.6299	27.7475	28.0645	28.0756	28.0827	28.0768	28.1856	28.026	27.9928	27.945	28.3538	28.0623	28.3702
Q96C19;H0Y4Y4	EF-hand domain-containing protein D2	EFHD2	8	6	6	34.2	25.4	25.4	26.697	240	0	29.1063	26.7561	26.3492	26.3164	26.4551	26.3932	26.7821	26.7574	26.7652	26.7894	26.3635	26.5387	25.8171
P98172	Ephrin-B1	EFNB1	8	8	8	40.2	40.2	40.2	38.006	346	0	30.0885	28.3793	28.3738	28.6944	NaN	NaN	23.3041	29.1826	27.9897	28.0182	NaN	NaN	25.772
Q14156;H9KV44;Q14156-3;Q14156-2;A2VDI4;B4DG97;B4DZ89;E5RJS1;A0PJL1	Protein EFR3 homolog A	EFR3A	9	9	9	16	16	16	92.923	821	0	30.0381	27.4759	27.6534	27.6585	27.329	27.3861	27.1496	27.7165	27.72	27.4842	27.5896	27.4135	27.2772
Q7Z2Z2-2;Q7Z2Z2;B3KPR5	Elongation factor Tu GTP-binding domain-containing protein 1	EFTUD1	8	8	8	11.8	11.8	11.8	119.89	1069	0	28.9816	25.7354	26.4119	26.1435	26.6334	26.6438	26.6014	26.2324	26.3882	26.1253	26.7621	26.5546	26.6273
Q15029-2;Q6IBM8;Q15029;Q15029-3;B3KX19;Q8IXJ3;A8KAP3;B4DZB1;B3KWY2;K7EP67;K7EJ74;K7EIV5;K7EIT3	116 kDa U5 small nuclear ribonucleoprotein component	EFTUD2;U5-116KD;SNRP116	43	42	42	65.8	64.8	64.8	105.38	937	0	34.7809	31.8706	31.963	31.9625	32.3562	32.5628	32.3248	32.0522	32.0486	32.0575	32.4603	32.5095	32.4233
Q9UHF1	Epidermal growth factor-like protein 7	EGFL7	2	2	2	11.7	11.7	11.7	29.617	273	0	25.9515	22.8109	22.9102	23.3721	23.0309	23.7484	23.9433	23.0057	22.9586	23.3721	23.1784	23.7865	24.0663
Q2TTR7;P00533;E9PFD7;A8K2T7;A9CB80;B7Z2I3;F2YGG7;E7BSV0;Q504U8;P00533-4;P00533-3;Q147T7;A2VCQ7	Epidermal growth factor receptor	EGFR	45	45	1	54.4	54.4	1.7	134.32	1210	0	35.4013	32.5811	32.6677	32.741	32.8367	33.1036	32.9066	32.6917	32.6445	32.6873	33.0217	33.1088	33.1143
R4SCF3;R4SCC4;R4RYZ7;Q9GZT9-2;R4SCP5;R4S1C5;R4RZ18;R4RYY7;Q9GZT9;Q9GZT9-3;Q9NTU9;I6QYW0;A6XP74;G3V3M1;Q3T1B0;F8W1G2;Q9H6Z9;B3KVT0	Egl nine homolog 1	EGLN1	11	11	10	36.4	36.4	34.5	45.889	426	0	31.3211	28.1636	28.7704	28.6301	28.9129	28.8826	28.9218	28.7422	28.7187	28.5894	29.0263	28.8363	28.9925
A8K930;Q8NDI1-3;Q8NDI1-2;Q8NDI1;B3KM32;C9IYU2;H7BZ98;B5MC86;C9J268;C9K0H9	EH domain-binding protein 1	EHBP1	11	11	10	14	14	13.4	132.29	1160	0	29.4715	26.0219	27.0227	26.7329	27.6312	26.9119	26.4897	26.9099	27.1488	26.9693	27.0957	26.8298	26.8865
Q9H4M9;A0A024R571;B4DMV9;B4DR44;B4DTR4;B4DZH9;C9JC03;C9J2Z4;C9JDQ8;C9JIJ3;C9IZH1	EH domain-containing protein 1	EHD1	31	31	20	66.1	66.1	41	60.626	534	0	34.6933	32.4063	32.5452	32.5514	31.4909	31.5072	31.6858	32.5784	32.5046	32.5506	31.6373	31.6059	31.6722
Q9H223;A8K9B9;B3KUH4;B4DNU6	EH domain-containing protein 4	EHD4	29	26	22	73.9	68.9	62.1	61.174	541	0	33.1875	30.6608	30.8392	30.7962	30.2923	30.3538	30.5866	30.9231	30.7006	30.8037	30.5376	30.5111	30.5813
Q9NZC4-2;Q9NZC4;Q9NZC4-3;E9PQX0;E9PN75;E9PQR6;E9PPS9	ETS homologous factor	EHF	3	3	3	18.1	18.1	18.1	32.345	277	0	28.5207	25.5896	25.038	26.1317	25.9196	26.5328	25.9778	25.7322	25.5564	25.6987	25.9965	26.4193	26.4655
Q08426;Q08426-2;A0PJI6;C9JJE0	Peroxisomal bifunctional enzyme;Enoyl-CoA hydratase/3,2-trans-enoyl-CoA isomerase;3-hydroxyacyl-CoA dehydrogenase	EHHADH	31	31	31	55.5	55.5	55.5	79.494	723	0	33.3046	31.0081	30.8018	30.7612	30.5117	30.6489	30.5232	31.0027	30.904	30.8976	30.6487	30.6557	30.6061
Q9H9B1;Q9H9B1-3;Q9H9B1-4;Q9H9B1-2;Q71M33;A0PJE0	Histone-lysine N-methyltransferase EHMT1	EHMT1	9	9	9	12.2	12.2	12.2	141.46	1298	0	28.5464	24.2718	26.037	25.1808	26.429	26.5011	26.2457	25.5451	25.5551	NaN	26.8507	26.1864	26.1183
Q96KQ7-2;Q96KQ7;Q59FM7;B7Z852;A2ABF8;A2ABF9;Q96KQ7-3	Histone-lysine N-methyltransferase EHMT2	EHMT2	6	6	6	9.3	9.3	9.3	129.02	1176	0	26.7914	24.3529	24.2397	22.7922	23.701	23.838	25.2176	24.3835	23.7748	24.0972	NaN	24.3883	25.0195
O14681;Q59EJ1;E9PM05;E9PS58;A6NES3;B4DKL6;E9PL33;E9PLB8;B7ZB74;B4DWJ0	Etoposide-induced protein 2.4 homolog	EI24	4	4	4	11.8	11.8	11.8	38.964	340	0	29.2813	26.6112	26.7761	26.6094	26.6186	26.8448	26.7008	26.8439	26.7821	26.7584	26.7576	26.7791	26.8046
P41567;K7EM18;K7EQP2	Eukaryotic translation initiation factor 1	EIF1	9	9	3	77.9	77.9	27.4	12.732	113	0	32.4412	29.6419	30.0325	29.8151	29.6475	29.838	30.0994	29.8835	30.0496	29.859	29.8848	29.8992	30.0811
E9PS30;E9PLI6;E9PS76;Q8N9N8;E9PQD0	Probable RNA-binding protein EIF1AD	EIF1AD	2	2	2	32.1	32.1	32.1	9.0063	78	0	28.2597	25.8182	26.0661	25.8483	25.6422	25.5407	24.8563	25.3813	25.7421	25.2587	25.875	26.3344	25.7349
P47813;O14602;X6RAC9;A6NJH9	Eukaryotic translation initiation factor 1A, X-chromosomal;Eukaryotic translation initiation factor 1A, Y-chromosomal	EIF1AX;EIF1AY	5	5	5	34.7	34.7	34.7	16.46	144	0	31.2134	28.2613	28.8445	28.97	28.2136	28.2011	29.0097	28.6769	28.613	28.2203	28.9123	28.7153	28.2584
O60739;Q53F41	Eukaryotic translation initiation factor 1b	EIF1B	8	2	2	77	40.7	40.7	12.823	113	0	26.2118	22.1113	23.3834	23.1171	23.222	24.4106	24.3285	22.9713	24.0971	23.7824	24.0347	23.7618	23.2917
Q9BY44;B4DQ14;F8WAE5;B4DF96;Q9BY44-2;C9IZE1;H7C5R5;H7C5Q3;F8WF18;F8WAT3	Eukaryotic translation initiation factor 2A	EIF2A	23	23	23	53.2	53.2	53.2	64.989	585	0	33.48	30.7463	30.7881	30.8409	30.9459	31.0744	30.9491	30.8787	30.8647	30.8575	31.0005	31.0552	31.1477
B7ZKK7;P19525;P19525-2;Q8IW76;Q05CP4;Q6PK38;C9JZT2;F8WBH4	Interferon-induced, double-stranded RNA-activated protein kinase	EIF2AK2	16	16	16	39.6	39.6	39.6	61.51	546	0	33.3834	30.9527	31.0381	30.9633	30.5982	30.694	30.4485	31.0096	31.0038	31.0385	30.6729	30.6671	30.7513
Q9P2K8-2;Q9P2K8;H0YME5;H0YNY9;H0YND8;Q9P2K8-3	Eukaryotic translation initiation factor 2-alpha kinase 4	EIF2AK4	7	7	7	4.8	4.8	4.8	183.71	1621	0	28.6529	26.2685	26.5035	26.5469	25.3748	25.6608	25.6182	26.3098	26.4011	26.3065	25.6598	25.891	26.2105
Q14232;B4DGX0;H0YGG4;F5H0D0	Translation initiation factor eIF-2B subunit alpha	EIF2B1	7	7	7	28.2	28.2	28.2	33.712	305	0	31.1433	28.574	28.5052	28.5305	28.4449	28.3979	28.8514	28.7018	28.7381	28.6397	28.6059	28.598	28.6352
P49770;Q9BPX4;H0YJJ8;G3V5E5;H0YK01	Translation initiation factor eIF-2B subunit beta	EIF2B2	10	10	10	35.9	35.9	35.9	38.989	351	0	31.037	28.4799	28.6002	28.5938	28.1709	28.352	28.4708	28.6171	28.6743	28.595	28.3707	28.412	28.562
Q9NR50-3;Q9NR50-2;Q9NR50;H0Y580;Q9HA31;Q5QP88	Translation initiation factor eIF-2B subunit gamma	EIF2B3	14	14	14	42.1	42.1	42.1	44.803	401	0	31.0574	28.2883	28.6013	28.3362	28.6686	28.5134	28.3861	28.4987	28.6053	28.7075	28.6549	28.3017	28.5887
Q9UI10;E7ERK9	Translation initiation factor eIF-2B subunit delta	EIF2B4	12	12	0	34.4	34.4	0	57.557	523	0	30.8757	27.9779	28.4365	28.5617	28.2134	28.3241	28.156	28.3176	28.3391	28.3431	28.1193	28.2449	28.37
E9PC74;Q13144;Q59HD8;H7C2X0;C9JRD9	Translation initiation factor eIF-2B subunit epsilon	EIF2B5	10	10	10	28.5	28.5	28.5	78.346	705	0	30.5548	28.0493	28.2356	27.9396	27.8258	28.0611	27.6327	28.0232	28.1487	28.0791	27.8168	28.0646	27.8896
P41214;P41214-2;Q6ZP26;Q5SY38;Q59FU5;B4DGD2	Eukaryotic translation initiation factor 2D	EIF2D	14	14	14	41.1	41.1	41.1	64.706	584	0	30.4062	27.7328	27.8701	27.8544	27.5036	27.716	28.1657	27.8132	27.8774	27.9727	27.8445	27.9002	28.0578
P05198;G3V4T5;H0YJS4;B4DM12	Eukaryotic translation initiation factor 2 subunit 1	EIF2S1	21	21	21	65.7	65.7	65.7	36.112	315	0	35.046	32.345	32.4934	32.4629	32.3248	32.6206	32.4988	32.4867	32.4901	32.4627	32.5436	32.5369	32.6145
P20042;B5BU01;Q96I16;Q3B7I9;Q59GZ3	Eukaryotic translation initiation factor 2 subunit 2	EIF2S2	25	25	25	59.8	59.8	59.8	38.388	333	0	34.4902	31.582	31.938	31.8477	32.0143	31.9014	32.0953	31.8915	31.9391	31.8538	31.9875	32.0873	32.1545
P41091;Q53HK3;A8K2Y2;B2R5N2;Q2VIR3;Q2VIR3-2;F8W810;H7BZU1	Eukaryotic translation initiation factor 2 subunit 3;Putative eukaryotic translation initiation factor 2 subunit 3-like protein	EIF2S3;EIF2S3L	24	24	24	57	57	57	51.109	472	0	35.2451	32.2576	32.6624	32.6391	32.7703	32.7556	32.8088	32.6162	32.6282	32.6213	32.8107	32.8228	32.8765
Q24JU4;Q14152;J9R021;F5H335;B4DYS1;Q7Z5T5;Q6P1R0;Q05BS0;Q3B770	Eukaryotic translation initiation factor 3 subunit A	EIF3A;eIF3a	52	52	52	38.8	38.8	38.8	166.47	1382	0	35.1665	32.2145	32.5874	32.594	32.5868	32.6953	32.753	32.524	32.6791	32.5736	32.6428	32.6764	32.7706
P55884;P55884-2;A4D210;B4DV79;B4DXN6;Q96G38;Q86UM1;C9JZG1;C9JQN7;Q59FS8	Eukaryotic translation initiation factor 3 subunit B	EIF3B	38	38	38	59.1	59.1	59.1	92.48	814	0	35.3449	32.6212	32.8555	32.8017	32.636	32.8356	32.7921	32.7834	32.8685	32.7941	32.7923	32.7908	32.8911
B4DVQ5;Q99613;A1KYQ7;B4DVU3;B4DDN4;H3BRV0;B4E1D5;B5ME19;B4DRU0;B4E2Z6;B3KNZ4;A0A024QYX7;Q3B7B9;H3BPE4;H3BPE3;H3BTY8	Eukaryotic translation initiation factor 3 subunit C;Eukaryotic translation initiation factor 3 subunit C-like protein	EIF3C;EIF3CL	31	31	31	36.9	36.9	36.9	103.64	898	0	34.4139	31.5106	31.8893	32.0552	31.7336	31.9147	31.812	31.7417	31.9474	31.8968	31.8588	31.9149	32.0041
B4DVY1;A8MWD3;O15371;B4E1K8;B0QYA5;B0QYA4;B0QYA6;B0QYA7;B0QYA8	Eukaryotic translation initiation factor 3 subunit D	EIF3D	20	20	20	61.9	61.9	61.9	58.14	499	0	34.1463	31.3647	31.5874	31.6381	31.514	31.7414	31.4932	31.5719	31.5916	31.5908	31.6829	31.678	31.7173
B4DMT5;O00303;B3KSH1;B4DEW9;H0YDT6;Q9BX72;E9PQV8	Eukaryotic translation initiation factor 3 subunit F	EIF3F	14	14	14	59.9	59.9	59.9	33.24	307	0	33.9845	31.3432	31.5649	31.4905	31.1855	31.5283	31.2414	31.422	31.4952	31.4572	31.1952	31.4643	31.5459
O75821;K7EL20;A8K5K5;K7ENA8;Q6IAM0;K7EP16;B7Z1G0	Eukaryotic translation initiation factor 3 subunit G	EIF3G;EIF3S4	14	14	2	45.9	45.9	9.4	35.611	320	0	33.6961	31.0596	31.2454	31.2332	30.9772	31.1001	31.0308	31.1205	31.2426	31.2182	31.0989	31.0908	31.187
O15372;B3KS98;Q5BKY2;Q53HR0;Q53HG0;E5RJT0;E5RGU4;B4DJN9;E5RFW7;E5RFH0;E5RHC7;E5RH59	Eukaryotic translation initiation factor 3 subunit H	EIF3H;EIF3S3	16	16	16	61.1	61.1	61.1	39.93	352	0	33.4994	30.8984	31.0666	30.9264	30.6397	31.0417	30.8747	30.9799	31.071	31.0506	30.8955	31.0462	30.9454
Q13347;Q53HU7;Q5TFK1;Q9P1D9	Eukaryotic translation initiation factor 3 subunit I	EIF3I	19	19	19	78.5	78.5	78.5	36.501	325	0	34.5859	31.6664	32.2218	32.2728	31.814	31.8407	32.086	32.0319	32.1339	32.0879	31.9983	31.9714	32.1283
O75822;O75822-3;O75822-2;H0YGJ7;H0YLP3	Eukaryotic translation initiation factor 3 subunit J	EIF3J	7	7	7	27.5	27.5	27.5	29.062	258	0	31.4211	28.4013	28.9006	28.8294	28.8451	28.8821	29.0754	28.6596	28.8073	28.7473	28.9486	29.0189	29.2517
Q9UBQ5;B7ZAM9;K7ERF1;B4DVD7;K7ES31;K7EMQ9;U3LUI4;K7EQM4;K7EK53;B4DQ48	Eukaryotic translation initiation factor 3 subunit K	EIF3K	10	10	10	57.3	57.3	57.3	25.059	218	0	33.5477	31.0965	30.9954	31.1927	30.802	30.9393	30.6915	31.2922	31.1707	31.1307	30.8802	30.9773	30.7146
Q9Y262;Q9Y262-2;B0QY89;B4DQF6;B3KPB9;B0QY90;B3KNG0;Q8N7H0;Q7Z5X3;B4DEH4;C9JHP4;C9K0Q7;H7C3A0;H0Y7E6	Eukaryotic translation initiation factor 3 subunit L	EIF3L	28	28	28	61	61	61	66.726	564	0	34.5283	31.8704	32.0364	32.0528	31.8924	31.8153	31.9765	32.0162	32.0313	32.023	31.9706	31.9793	32.0227
Q7L2H7;B4E2Q4;J3KNJ2;H0YCQ8;E9PN86;E9PRY0;E9PRI2;E7ESM3;B4DT09	Eukaryotic translation initiation factor 3 subunit M	EIF3M	17	17	17	65	65	65	42.502	374	0	33.7359	30.9677	31.3215	31.221	31.0309	31.2479	31.0832	31.1529	31.2451	31.1777	31.1232	31.2609	31.1941
Q6IAX5;P60228;B2R806;B3KW56;E5RGA2;H0YBR5;E5RHS5;H0YAW4;E5RIT4;E5RII3;E5RIP5;E5RJ25;H0YBP5	Eukaryotic translation initiation factor 3 subunit E	EIF3S6;EIF3E	25	25	25	60.7	60.7	60.7	52.205	445	0	34.3076	31.5383	31.6676	31.6862	31.7911	31.8321	31.7995	31.8207	31.7901	31.6972	31.7788	31.863	31.8157
P60842;A8K088;A8K7F6;J3KT12;P60842-2;Q59F68;J3QS69;J3KTB5;J3QL43;B4DNH2;J3QR64;J3KSZ0;B4E047;J3QLN6;J3KS25;J3KTN0;J3QKZ9;B4DKP9;B4E102;J3KS93;J3KT04;J3QQP0;J3QL52	Eukaryotic initiation factor 4A-I	EIF4A1	28	28	17	75.9	75.9	50.5	46.153	406	0	36.5928	33.902	34.0939	33.9773	33.9636	34.0104	34.0897	33.9943	34.0583	33.9001	34.0199	33.9438	34.1513
Q14240-2;F8WE11	Eukaryotic initiation factor 4A-II	EIF4A2	23	12	1	70.3	45.1	2.5	46.489	408	0	33.5517	31.1262	31.3039	31.3862	30.501	30.4885	30.7155	31.1971	31.2407	31.3141	30.7602	30.8129	30.821
P38919;I3L3H2	Eukaryotic initiation factor 4A-III;Eukaryotic initiation factor 4A-III, N-terminally processed	EIF4A3	25	21	21	71.5	65.7	65.7	46.871	411	0	34.4213	31.584	31.5284	31.6093	31.9849	32.0436	32.1414	31.7097	31.702	31.6018	32.0101	32.0938	32.1485
B4DEP6;P23588;E7EX17;B4DRM3;B4DS13;F8VSC7;F8VP89;B4DS01;Q7Z5Y0;F8W0K0;F8VX11;F8VYE9;F8VRU1;Q6AI40	Eukaryotic translation initiation factor 4B	EIF4B	19	19	19	34.6	34.6	34.6	66.127	587	0	32.7855	30.1492	30.5638	29.8944	29.7515	30.1548	30.5089	30.2748	30.4218	30.1777	30.1056	30.252	30.4721
P06730;P06730-2;Q32Q75;P06730-3;D6RBW1;B7Z2T1;H0Y8J7;D6RFJ3;D6RHE2;H0Y8X3;A6NMX2	Eukaryotic translation initiation factor 4E	EIF4E	9	9	9	43.3	43.3	43.3	25.097	217	0	32.3274	29.4225	29.8138	30.0295	29.6243	29.6522	29.8365	29.9244	29.8894	29.9516	29.6719	29.6513	29.8565
O60573;B9A044;O60573-2;B8ZZ50;Q59FE1;B8ZZL3;C9JEL3;B4E1E4;B9A023	Eukaryotic translation initiation factor 4E type 2	EIF4E2	7	7	7	38	38	38	28.362	245	0	30.331	26.9111	28.1401	28.2083	27.4573	27.2243	28.0473	27.7822	27.8151	27.8352	27.9523	27.6416	27.9095
E9PGM1;E7EX73;Q04637-4;E7EUU4;Q04637-8;Q04637-7;Q04637-5;B4DSI9;Q04637-3;B4DGF1;Q04637;Q04637-9;B2RU10;B2RU06;Q4LE58;Q04637-6;Q96I65;C9JF13;C9J6B6;C9K073;C9J2Z7;H7C044;H7C0V6;F8WCF2;C9J987;C9JWH7;C9J556;REV__Q8NEG2-2;C9JHW9;C9JSU8;O95065;C9JWW9;REV__Q8NEG2;REV__F5H7J8;REV__Q86XB5;REV__C9JQZ6;REV__J3KQX6	Eukaryotic translation initiation factor 4 gamma 1	EIF4G1;EIF4G1 variant protein	54	54	50	46.7	46.7	43.9	166.75	1513	0	36.1255	33.5115	33.7524	33.5842	33.3278	33.4927	33.5416	33.631	33.7012	33.5908	33.4872	33.5135	33.6537
P78344;D3DQV9;Q59G42;B4DZF2;P78344-2;H0Y3P2;Q2TU89;H0YCH5;E9PKF8;H0YD77;H0YEC5;Q3LIE0;H0YE22;H0YE44;H0YCF8;H0YEN8;H0YDC0;H0YD99	Eukaryotic translation initiation factor 4 gamma 2	EIF4G2;AAG1	39	39	39	48.4	48.4	48.4	102.36	907	0	34.064	31.1935	31.3901	31.2312	31.496	31.7786	31.6861	31.4156	31.4097	31.2813	31.6659	31.729	31.7747
O43432;O43432-3;Q59GJ0;F5H564;B4DH17;O43432-4;F5H8J4;B4DZE1;Q5SWD1;Q5SWD0;B4DXR2;O43432-2;B1AN89	Eukaryotic translation initiation factor 4 gamma 3	EIF4G3	19	15	15	16.5	13.9	13.9	176.65	1585	0	30.3819	27.9922	28.3977	28.099	27.0458	27.4821	27.2979	28.1972	28.1323	27.9937	27.6033	27.442	27.5882
Q15056;Q15056-2;Q75MU1;B4DMV6;Q75MU2;A4D198;Q75MT8	Eukaryotic translation initiation factor 4H	EIF4H;WBSCR1	8	8	8	44.4	44.4	44.4	27.385	248	0	32.8212	30.1463	30.3395	30.0598	30.0535	30.3004	30.4688	30.1974	30.3486	30.3056	30.1403	30.2671	30.6172
P55010;Q6IBU0;H0YLZ1;Q32Q19;Q05DF3;H0YN40;H0YMJ8;H0YM54;H0YK11;B4DEN3;H0YK29	Eukaryotic translation initiation factor 5	EIF5	12	12	12	34.8	34.8	34.8	49.222	431	0	33.6088	30.7839	31.08	31.0243	30.9744	31.1296	31.1229	31.0174	31.076	31.0195	31.1191	31.156	31.255
P63241;I3L397;P63241-2;I3L504;Q6IS14;F8WCJ1;C9J7B5;C9J4W5;Q9GZV4	Eukaryotic translation initiation factor 5A-1;Eukaryotic translation initiation factor 5A-1-like	EIF5A;EIF5AL1	12	12	12	88.3	88.3	88.3	16.832	154	0	35.2181	32.8341	32.6541	32.6249	32.4612	32.6293	32.5688	32.7678	32.7641	32.6059	32.608	32.543	32.6284
O60841;Q8N5A0;B3KM86;D3DVI5;Q05CQ1;A0JLR8	Eukaryotic translation initiation factor 5B	EIF5B	39	39	39	37.4	37.4	37.4	138.83	1220	0	34.217	30.971	31.7959	31.7342	31.6886	31.7618	31.6882	31.2829	31.7459	31.7241	31.7542	31.7284	31.8791
P56537;P56537-2;B7ZBH1;F8WD20;B4DJH0;F8WDS6	Eukaryotic translation initiation factor 6	EIF6	10	10	10	60	60	60	26.599	245	0	34.2382	31.5335	31.6823	31.6754	31.5573	31.7277	31.7308	31.7441	31.7897	31.7658	31.7062	31.6518	31.7513
Q9BQ52-4;G5E9D5;B3KT00;B4DT15;Q9BQ52;B3KSU9;B4E365;E7ES68;Q9BQ52-3;H7C2I4;Q9BQ52-2;J3QQT1;V9GZ72;V9GYS7	Zinc phosphodiesterase ELAC protein 2	ELAC2	19	19	19	37.4	37.4	37.4	87.563	786	0	31.9827	28.0941	28.1159	28.2495	29.8533	30.0345	30.2509	29.1919	29.3383	29.0841	29.6189	29.7332	29.7769
Q15717;B4DVB8;M0QZR9;M0R055;B1AM48;B7Z5E0;Q12926-2;Q12926;P26378-4;P26378-2;P26378-5;B1APY9;P26378;P26378-3;B1APY8;B1AM49	ELAV-like protein 1	ELAVL1	13	13	13	53.1	53.1	53.1	36.091	326	0	33.4725	30.8438	30.6984	30.4194	31.1495	31.0371	31.0528	30.9103	30.7645	30.8185	31.1161	31.1125	31.1048
U3KQ90;Q59HG4;V9H027;P55199;A8KAP0	RNA polymerase II elongation factor ELL	ELL	4	4	4	13.3	13.3	13.3	53.6	488	0	28.6524	26.8214	26.2347	25.1838	24.5309	26.7117	25.635	26.862	26.4954	24.4361	25.4886	26.3316	25.8396
F5GZP8;B7Z1S8;Q7Z5G9;Q5JVZ5;Q96JJ3;B4DRL5;H0YCM7;B4DZ20;Q5JVZ8;Q5JW01;Q5JVZ4;B4DJV6;Q92556;H7C0N5;H7C0S6;H7C3P3;Q92556-2;Q92556-3	Engulfment and cell motility protein 2	ELMO2	5	5	5	12.5	12.5	12.5	62.135	537	0	27.1287	24.8148	25.1393	25.7919	23.5939	NaN	23.1815	25.2989	24.9379	25.2695	24.4774	NaN	24.0404
Q8IZ81;D6RBS5;D6RHX2;V9GY58	ELMO domain-containing protein 2	ELMOD2	8	8	8	29.4	29.4	29.4	34.96	293	0	30.9947	28.0865	28.4149	28.6915	28.552	28.4729	28.1462	28.3111	28.1952	28.3626	28.5329	28.4679	28.2857
Q9BW60;Q502X7;Q9BW60-2	Elongation of very long chain fatty acids protein 1	ELOVL1	4	4	4	17.2	17.2	17.2	32.662	279	0	31.7282	29.0445	29.0918	29.1134	29.1346	29.3082	29.1525	29.2193	29.1087	29.1055	29.2915	29.2973	29.2603
E2QRH7;B4DSC2;Q9NYP7;B3KWH9;Q9NYP7-2;Q9NYP7-3	Elongation of very long chain fatty acids protein 5	ELOVL5	2	2	2	7.6	7.6	7.6	34.202	289	0	29.0474	25.405	26.1025	26.0779	26.8873	26.8455	26.8715	26.4035	26.0564	25.9412	26.9998	26.8011	26.8032
Q6IA86-2;Q6IA86-3;Q6IA86-5;Q6IA86;Q6IA86-6;Q6IA86-4;Q6IA86-7;F5GX79;K7ER35;F5GYE9	Elongator complex protein 2	ELP2	8	8	8	16	16	16	84.887	756	0	28.6882	26.3156	25.8041	26.0958	26.3464	25.64	26.273	26.1425	26.0381	26.0976	26.257	25.9466	26.6421
Q9H9T3-2;Q9H9T3;B4DXV1;Q9H9T3-4;Q9H9T3-5;B4DPB7;B4DKA4;H0YAP7;E5RHY2;E5RIC0;E5RIZ7;E5RHR2	Elongator complex protein 3	ELP3	7	7	7	18.4	18.4	18.4	60.647	533	0	29.7453	26.8771	27.4028	27.2904	26.9345	27.1686	27.2172	27.0579	27.3001	27.2414	27.0228	27.0632	27.0502
Q8N766-2;Q8N766;Q8N766-4	ER membrane protein complex subunit 1	EMC1	30	30	1	44.1	44.1	1.9	111.63	992	0	33.5477	30.9071	30.8937	30.9507	30.8613	31.2764	30.8389	31.0411	30.9612	30.9924	31.0712	31.1899	30.9341
Q5UCC4-2;Q5UCC4;M0R2A0	ER membrane protein complex subunit 10	EMC10	2	2	2	9.8	9.8	9.8	26.806	254	0	29.1537	24.8843	26.9577	27.1131	24.9824	26.8168	27.0546	26.5992	26.5941	26.6295	26.6788	26.5393	26.7585
Q53HG5;Q15006;A8K4K9;H0YAS9;E5RGJ2	ER membrane protein complex subunit 2	EMC2	8	8	8	39.4	39.4	39.4	34.761	297	0	31.2319	28.5241	28.4454	28.6099	28.7816	28.7697	28.7184	28.6648	28.5075	28.5405	28.9037	28.8761	28.8943
Q9P0I2;Q9P0I2-2;C9JLM9;S4R3U9	ER membrane protein complex subunit 3	EMC3	9	9	9	51.3	51.3	51.3	29.952	261	0	31.6099	29.1479	29.253	29.1078	28.6044	29.101	28.8391	29.135	29.1745	29.1435	28.8563	29.2003	29.1229
Q5J8M3-3;S4R329;H0YK61;H0YNK0;H0YNK8;Q5J8M3-2;Q5J8M3;H0YMH5;H0YLP8	ER membrane protein complex subunit 4	EMC4	3	3	3	33.8	33.8	33.8	15.088	136	0	30.5926	29.0362	25.666	25.1657	28.6405	28.7935	26.4875	27.978	28.163	27.7287	28.317	28.1322	28.2353
Q9BV81	ER membrane protein complex subunit 6	EMC6	2	2	2	20	20	20	12.017	110	0	28.3446	25.6767	NaN	26.1074	24.9774	26.5397	26.3298	25.5992	NaN	25.5048	25.5949	25.9177	25.5964
Q9NPA0;A0A024R9K7;H0YDT8;H0YDX2	ER membrane protein complex subunit 7	EMC7	6	6	6	39.7	39.7	39.7	26.47	242	0	30.9717	27.859	28.4209	28.5757	28.139	28.7624	28.3905	28.4641	28.3102	28.5892	28.3	28.5807	28.437
O43402;M0R1B0;O43402-2	ER membrane protein complex subunit 8	EMC8	6	6	6	40	40	40	23.773	210	0	30.6389	27.9671	27.9143	27.8496	28.0355	28.189	28.3137	28.0007	28.0121	27.982	28.0769	28.205	28.2274
P50402;Q5HY57;F8WEQ1	Emerin	EMD	12	12	12	65	65	65	28.994	254	0	33.357	30.7238	30.8974	30.3538	30.7455	31.0548	30.7654	30.7499	30.7505	30.7687	30.8998	30.9207	30.8516
Q96AY2;Q96AY2-2	Crossover junction endonuclease EME1	EME1	2	2	2	5.8	5.8	5.8	63.251	570	0	26.2554	NaN	NaN	NaN	22.5035	25.1937	25.0927	NaN	NaN	NaN	24.2538	24.8986	25.005
V9GYP5;Q92979;A8K6D2;B4DQC7;B4DP65	Ribosomal RNA small subunit methyltransferase NEP1	EMG1	10	10	10	60.5	60.5	60.5	26.598	243	0	31.4012	27.9829	28.3901	27.9379	29.2542	29.4465	29.136	28.2261	28.157	28.1463	29.3646	29.4601	29.158
O95834;O95834-2;O95834-3;K7EIK7;C9JRL6;B7Z872;B7Z918;K7ERY9;K7EII6;K7EKG3;K7EKU5;K7EIM1;K7ELI8;K7EQR0;K7ERR2;K7ELB2;K7ERR9;K7EJV6;G3V500;G3V3N9;Q05BV3-4;F8W717;B7Z650;O00423;O00423-3;B3KXA3;Q05BV3-2;Q6ZMW3-2;Q6ZMW3	Echinoderm microtubule-associated protein-like 2	EML2	17	17	3	36.1	36.1	5.1	70.678	649	0	32.0264	29.6077	29.7357	29.4186	29.2936	29.1743	29.3429	29.5699	29.6078	29.6179	29.3861	29.3641	29.6051
G3V195;Q32P44;B7WPE2;H7C355;G3V1D0;H0Y3M3;Q32P44-2;B4DL97	Echinoderm microtubule-associated protein-like 3	EML3	2	2	2	3.7	3.7	3.7	73.281	679	0	26.4275	24.4389	23.8571	24.4109	23.012	22.8776	23.7229	23.7441	24.1253	24.6562	23.3791	23.126	24.0655
Q9HC35;Q9HC35-2;B5MBZ0;F2Z2B5;B4DIT9	Echinoderm microtubule-associated protein-like 4	EML4	19	19	5	31.7	31.7	10.7	108.91	981	0	31.9552	29.5492	29.6921	29.6826	29.1058	28.8997	29.087	29.7399	29.7102	29.783	29.0865	28.9036	29.1684
B3KWW8;B4E1Z2;Q7Z589-2;E9PMC9;B3KWI5;Q7Z589-6;Q7Z589;Q7Z589-5;Q7Z589-4;Q7Z589-7;H0YCS3;B4E247;B4DTW9;H0YET8	Protein EMSY	EMSY;C11orf30	4	4	4	10	10	10	49.702	449	0	27.3872	23.8575	23.8123	25.5952	24.6537	25.1801	24.8627	NaN	24.6918	24.7766	25.0475	25.0646	25.317
Q8N8S7-3;Q8N8S7-2;A8K2B4;Q8N8S7;Q6ZSB8;Q6ZT55	Protein enabled homolog	ENAH	13	13	13	35.3	35.3	35.3	60.348	533	0	31.3339	28.5766	29.0554	29.1865	28.0055	28.4408	28.9082	28.731	29.0578	28.9668	28.7016	28.5321	28.8266
O94919	Endonuclease domain-containing 1 protein	ENDOD1	10	10	10	34.8	34.8	34.8	55.016	500	0	30.1001	27.8503	27.3628	27.9168	27.601	27.4203	26.5725	27.7742	27.6299	27.5616	27.6555	27.7765	27.1675
Q14249	Endonuclease G, mitochondrial	ENDOG	5	5	5	25.6	25.6	25.6	32.62	297	0	28.9951	26.0695	26.1528	26.846	26.3923	26.471	26.3958	26.6527	26.3718	26.4777	26.536	26.4485	26.4695
P06733;E2DRY6;K7EM90;A4UCS8;A4QMW8;L0R849;P13929-3;P13929-2;P13929;E5RI09;E5RG95;K7EPM1;K7EKN2;E5RGZ4;D3DTL4;L0R6S1;Q9NPL4;B4DUJ6	Alpha-enolase;Enolase	ENO1	24	24	7	70.5	70.5	12	47.168	434	0	38.0834	35.6263	35.5711	35.5797	35.3888	35.3736	35.4304	35.5523	35.6119	35.4891	35.267	35.1793	35.2115
B7Z2X9;P09104;F5H0C8;A8K3B0;F5H1C3	Enolase;Gamma-enolase	ENO2	5	2	2	19.9	5.9	5.9	42.707	391	0	28.662	23.9938	26.9274	26.8097	26.0787	26.0943	24.2721	26.0581	26.6775	26.5097	25.4828	25.4667	26.1957
Q9UHY7;D6RA00;Q9UHY7-2;Q7Z508	Enolase-phosphatase E1	ENOPH1	7	7	7	44.1	44.1	44.1	28.932	261	0	30.9771	28.1893	28.6452	28.3925	28.2522	28.5464	28.2697	28.3352	28.494	28.3987	28.5084	28.4932	28.5002
Q7L5Y1;Q7L5Y1-4;Q7L5Y1-5;Q7L5Y1-2;F5H1W8;J3QL99;J3QSB6;Q7L5Y1-7;Q7L5Y1-6;J3QL81;R4GNF8;B4DIZ4	Mitochondrial enolase superfamily member 1	ENOSF1	5	5	5	14.7	14.7	14.7	49.786	443	0	28.5313	26.2773	25.3638	25.2312	26.2643	26.2847	25.8792	26.1018	25.8575	25.6363	26.2203	26.292	26.1062
B2RBY8;P22413;E9PE72	Ectonucleotide pyrophosphatase/phosphodiesterase family member 1;Alkaline phosphodiesterase I;Nucleotide pyrophosphatase	ENPP1	3	3	3	5	5	5	99.869	873	0	26.6947	23.9685	24.9465	24.1518	23.7403	24.0233	23.2781	24.3783	24.4456	24.6981	23.7401	23.8138	23.682
Q9Y6X5;Q6UWV6	Bis(5-adenosyl)-triphosphatase ENPP4	ENPP4	5	5	5	9.9	9.9	9.9	51.641	453	0	28.9927	26.5148	26.5316	26.4386	26.2386	26.6509	25.9707	26.5825	26.5677	26.6389	26.5369	26.4437	26.1682
B4DHN2;Q9UJA9;A8K9X7	Ectonucleotide pyrophosphatase/phosphodiesterase family member 5	ENPP5	4	4	4	22.7	22.7	22.7	43.881	383	0	28.4338	25.191	25.4126	26.6369	26.226	25.6807	25.3582	25.9674	25.9958	26.2528	25.9672	25.6238	25.6753
Q5QPI9;B4DDM7;B4DNK6;H0Y5X0;Q5QPJ4;Q5QPJ7;Q5QPI7;H0Y3D0;Q5QPJ6;Q5QPJ3;H0Y6Q1;H0Y473;B4DT27;B4DYE7;B4E1D1;O75354-2;O75354-3;O75354	Ectonucleoside triphosphate diphosphohydrolase 6	ENTPD6	2	2	2	6.4	6.4	6.4	47.562	437	0	25.6254	24.9476	22.8161	22.6348	NaN	22.3925	NaN	24.1055	24.1488	22.6141	NaN	23.7148	NaN
Q9NPA8-2;Q9NPA8;E5RHX8;J3KNT2;E5RI00;E5RHT9;E5RJ84	Enhancer of yellow 2 transcription factor homolog	ENY2	3	3	3	34.4	34.4	34.4	10.984	96	0	29.9813	27.7586	27.8469	27.3121	26.775	27.2192	27.1958	27.4049	27.3253	28.7492	27.6754	25.4885	26.1153
Q09472;Q7Z6C1	Histone acetyltransferase p300	EP300	17	17	5	9.1	9.1	2.9	264.16	2414	0	29.5852	26.5983	25.847	26.5171	27.3862	27.54	27.398	27.1475	26.2922	26.555	27.1935	27.657	27.3191
Q96L91-4;Q96L91-3;Q96L91-5;Q96L91-2;Q96L91;A7E2D7;A0A024RBS8;Q6ZTU2-4;C9JIE5;Q6ZTU2-5;H9KV84;Q6ZTU2-2;Q6ZTU2-6;Q6ZTU2	E1A-binding protein p400	EP400	8	8	8	3.6	3.6	3.6	331.77	3042	0	26.5203	21.4478	23.6599	21.2279	23.4809	24.8707	25.073	NaN	24.2218	23.1979	NaN	24.1688	24.4182
P11171-6;Q4VB87;Q4VB86;P11171-3;Q1WWM3;P11171-5;Q59F12;P11171-2;P11171;P11171-4;B7Z5L2;Q29RX4;P11171-7;E9PEW9	Protein 4.1	EPB41	4	3	3	15.4	12.7	12.7	63.254	566	0	27.2628	24.3873	24.4108	24.4705	25.797	24.1746	23.9595	24.9614	24.8796	24.9003	24.6804	24.7151	24.5122
B7Z653;Q9H4G0;Q9H4G0-2;Q9H4G0-4;Q9H4G0-3;B3KUB6;Q4VXN0;Q4VXN6;Q4VXN5;Q4VXN1;Q4VXN7;H7C2K6;Q7Z3C9;Q4VXN2;Q4VXN8;X6RC15	Band 4.1-like protein 1	EPB41L1	11	10	9	21.4	19.9	18	89.603	794	0	29.4984	27.3521	27.2559	27.4332	26.1232	26.0293	26.6326	27.316	27.137	27.1864	26.5022	26.7936	26.5717
E9PHY5;O43491-4;E9PK52;O43491-3;O43491-2;E9PII3;I6L9B1;Q59FD8;B4DJ76;E9PQD2;E9PQN0;E9PRG1;E9PIG0;E9PJP4;Q9H1C6;O60642;Q9UG62;B2RB02;Q9Y2J2-3;B3KY28;A8K968;Q9Y2J2-2;Q9Y2J2-4;Q9Y2J2;E9PPC9;J3QS55;Q96HL7	Band 4.1-like protein 2	EPB41L2	35	35	0	51.4	51.4	0	104.36	935	0	33.1086	30.5865	30.7445	30.7753	30.2846	30.441	30.2154	30.6991	30.6977	30.7652	30.4217	30.4287	30.448
Q9HCM4-2;Q4ZG32;Q9HCM4-4;Q9HCM4-3;Q9HCM4	Band 4.1-like protein 5	EPB41L5	20	20	18	60	60	56.4	57.885	505	0	32.5114	29.6891	29.5875	29.9422	30.0938	29.9559	30.1973	29.9655	29.8276	29.915	30.1782	30.0576	30.0741
P16422;B5MCA4;C9JKY3	Epithelial cell adhesion molecule	EPCAM	11	11	11	40.4	40.4	40.4	34.932	314	0	35.6222	32.9449	32.9145	32.9013	33.0969	33.2127	33.1242	33.0326	32.9509	32.893	33.1938	33.277	33.2084
Q9UM22;A4D1W8;Q96J80;Q9UM22-3;Q9UM22-2;D6RIH7	Mammalian ependymin-related protein 1	EPDR1;UCC1	8	8	8	41.1	41.1	41.1	25.437	224	0	32.6847	29.8716	30.0113	30.2015	30.2437	30.16	30.0778	30.0833	30.2184	30.25	30.1248	30.1354	30.1708
Q9UNM1;P61604;B8ZZL8;A0A024R3X7;B8ZZ54	10 kDa heat shock protein, mitochondrial	EPFP1;HSPE1	7	3	3	63.9	33	33	10.295	97	0	34.9497	32.3328	32.3493	32.3137	32.3871	32.4929	32.3038	32.5532	32.4164	32.3564	32.4662	32.4936	32.3912
P21709;A8K2T6;B5A966;B5A967	Ephrin type-A receptor 1	EPHA1	5	5	5	8.5	8.5	8.5	108.13	976	0	27.8948	25.8039	25.6662	25.7165	24.474	24.4722	25.1024	25.5381	25.5926	25.462	24.9121	25.4356	24.8455
P29317;B4DL04;B5A968;Q96HF4	Ephrin type-A receptor 2	EPHA2	37	37	36	58.4	58.4	57.3	108.27	976	0	34.5406	31.1375	31.3773	31.2501	32.4055	32.5273	32.3315	31.3257	31.3637	31.3157	32.469	32.5117	32.4391
B4DSE0;B1AKC9;P29323-2;P29323-3;Q4LE53;P29323;Q6NVW1;B4DQP7;Q15375-2;Q15375-4;Q15375;Q9UF33-2;J3KR66;Q9UF33-3;Q9UF33	Ephrin type-B receptor 2;Ephrin type-A receptor 7	EPHB2;EPHB2 variant protein;EPHA7	4	3	3	5.3	4.1	4.1	103.51	928	0	30.0449	27.8445	25.7684	26.0585	27.7927	27.9297	27.9061	27.5993	27.6134	27.8885	27.1312	27.5418	27.5697
D3DNT9;P54753;B4DVT5;B3KTB2;P54762;P29322	Ephrin type-B receptor 3;Ephrin type-B receptor 1	EPHB3;EPHB1	3	2	1	4.8	3.7	2	105.93	956	0	25.6116	23.4629	22.5269	23.9169	22.8648	22.4406	22.1002	23.0977	22.9458	23.3844	23.478	22.9443	22.6888
P07099;Q6FGZ3;B1AQP9;B1AQP8	Epoxide hydrolase 1	EPHX1	15	15	15	47.9	47.9	47.9	52.948	455	0	32.0027	29.5117	29.7424	29.8825	28.8868	29.0767	29.1288	29.7029	29.8066	29.7524	29.1915	29.2548	29.1018
Q8IUS5	Epoxide hydrolase 4	EPHX4	4	4	4	12.7	12.7	12.7	42.324	362	0	27.5129	24.6766	25.4369	25.02	24.1366	25.2197	24.7259	25.0143	25.2887	25.1671	24.797	24.9445	24.7623
Q7L775	EPM2A-interacting protein 1	EPM2AIP1	2	2	2	5.6	5.6	5.6	70.369	607	0	28.4265	26.1284	26.2713	26.3083	25.4621	25.1964	25.2034	26.265	26.2483	26.2556	25.5033	25.74	25.235
Q9Y6I3-3;Q9Y6I3;Q9Y6I3-1;B4DU91	Epsin-1	EPN1	11	11	10	29.5	29.5	27.3	57.504	550	0	32.3366	29.9136	29.9531	29.8225	29.6478	29.7178	29.381	30.1107	29.9167	29.9858	29.6375	29.6416	29.5921
O95208-2;F6PQP6;O95208-3;I3L2B2;O95208;E9PBC1;B7Z4W7;O95208-5;I3L356;I3L2H1;J3KSF8;J3KTF6;J3QRG9;Q6NSL9;J3KSA6;J3KSC7;J3QLN2	Epsin-2	EPN2	9	9	0	23.6	23.6	0	62.299	584	0	28.8825	26.2519	26.2913	26.695	26.1061	25.917	26.4012	26.3972	26.2517	26.6337	26.218	26.4092	26.3748
I6L9I8;Q9H201;D6RBR6;D6RFG3;D6REL6;Q9H201-2;B4DIQ9;A4QMU9;F6QWW5;B4DK18;D6R907;D6RBI9	Epsin-3	EPN3	3	2	2	11.3	7.5	7.5	36.163	318	0	27.8389	25.2601	25.5576	25.5602	24.8677	25.2166	24.9055	24.7783	24.996	24.8731	25.1496	25.3589	25.1831
P58107;E9PPU0	Epiplakin	EPPK1	24	17	17	27.6	20.1	20.1	555.61	5090	0	30.8864	28.7492	28.5983	28.9987	27.5343	27.7546	27.3416	28.7296	28.6866	28.7968	28.0331	27.9793	27.7343
P07814;Q3KQZ8;V9GYZ6;B4DKX5;H6WCP5;B4DP50;V9GZ76	Bifunctional glutamate/proline--tRNA ligase;Glutamate--tRNA ligase;Proline--tRNA ligase	EPRS	68	68	67	62.6	62.6	62.6	170.59	1512	0	36.1678	33.331	33.5741	33.578	33.5223	33.6893	33.7648	33.5208	33.5651	33.5735	33.6476	33.7222	33.8111
P42566;Q7Z5V0;B1AUU8;H7BYP0;B7Z240;P42566-2;S4R3U1;B3KR37	Epidermal growth factor receptor substrate 15	EPS15	12	12	12	20.5	20.5	20.5	98.655	896	0	30.4205	28.3396	27.4832	28.4951	27.3931	27.382	27.4257	27.9598	28.0016	28.082	27.8652	27.7269	27.9071
Q9UBC2-3;M0R165;A8K5P4;Q9UBC2;Q9UBC2-2;B4DME4;B4DQX5;A5PKY0;Q9UBC2-4;M0R2S2;M0R3I1;Q69YZ4;K7EJR2;M0R330;M0R1V5;M0QX30	Epidermal growth factor receptor substrate 15-like 1	EPS15L1	18	18	18	39.4	39.4	39.4	83.247	754	0	31.436	28.7128	29.1546	29.2352	28.531	28.4999	28.8026	28.9932	29.0357	29.1523	28.7426	28.7182	28.9278
Q12929;B4E3T6;B4DX66;H0YFG1;F5H0R8;F5H1B5;F5H2B8;F5GYM8;F5H3Q6	Epidermal growth factor receptor kinase substrate 8	EPS8	8	8	8	15.7	15.7	15.7	91.88	822	0	29.3285	27.1146	27.2888	27.4231	26.2428	25.9114	25.3367	27.2181	27.2686	27.3681	26.2695	26.2001	25.6984
Q8TE68;B4DKV7;Q8TE68-2;K7EN83;Q8TE68-3;K7EKX9;Q8TE68-4;K7ELW3	Epidermal growth factor receptor kinase substrate 8-like protein 1	EPS8L1	30	30	16	57	57	31.3	80.25	723	0	34.2189	31.7072	31.8297	31.9119	31.442	31.4154	31.4083	31.9013	31.8167	31.9215	31.52	31.4825	31.578
Q9H6S3;Q9H6S3-3;Q9H6S3-2;B4DFD2;E9PLH1;E9PN68;E9PLN2;E9PNT0;H0YD62;H0YF37;E9PNY4;E9PM34	Epidermal growth factor receptor kinase substrate 8-like protein 2	EPS8L2	31	31	31	59.9	59.9	59.9	80.62	715	0	35.1361	32.6772	32.8988	32.8343	32.22	32.2457	32.2561	32.8214	32.8669	32.7403	32.3045	32.2896	32.3829
O75616;O75616-2;J3QSB2;J3QRV9;J3QT61;K7EQJ8	GTPase Era, mitochondrial	ERAL1	12	12	12	47.1	47.1	47.1	48.349	437	0	32.2623	29.1958	29.5211	29.5924	29.832	29.9943	29.795	29.4545	29.4205	29.4667	29.9704	29.9738	29.9971
Q9NZ08;Q9NZ08-2;Q53GQ8;H0Y9X5;D6RAL9	Endoplasmic reticulum aminopeptidase 1	ERAP1	25	25	1	38	38	1.4	107.23	941	0	32.5282	29.71	29.8389	30.2476	29.965	30.0368	29.7944	30.0048	29.9345	29.9527	30.1349	30.0744	29.9392
Q6P179;B2R769;Q6P179-3;D6RGW0;Q6P179-2;Q6P179-4;H0YAL8;H0Y9X9	Endoplasmic reticulum aminopeptidase 2	ERAP2	24	24	24	28.9	28.9	28.9	110.46	960	0	33.3511	30.7624	30.7781	30.8487	30.7441	30.8126	30.643	30.9197	30.7877	30.777	30.9243	30.8808	30.7881
P04626-5;P04626-4;P04626;J3QLU9;B4DTR1;X5D2V5;P04626-3;F5H1T4;B4DLA2;P04626-2;Q9UK79;J3QRJ7;J3KTI5;Q9NP09;J3QL83;J3KRI9;J3QLV2;J3KS21;X5DQX2;J3QRX1	Receptor tyrosine-protein kinase erbB-2	ERBB2	14	12	12	18.6	16.2	16.2	134.85	1225	0	30.6103	28.0187	27.989	28.2274	28.0765	27.9777	27.833	28.2989	28.0364	28.1764	28.2319	28.0226	27.8943
Q96RT1-7;Q96RT1-5;Q96RT1-3;Q96RT1-9;Q96RT1-2;Q96RT1;Q96RT1-8;Q96RT1-6;Q96RT1-4;Q1RMC9;B4DIP2;V9HW13;Q96NW7-2;Q96NW7	Protein LAP2	ERBB2IP	10	10	10	10.5	10.5	10.5	146.08	1302	0	29.2595	26.439	26.9329	27.3748	26.2932	26.372	26.2616	26.7543	27.0363	27.0431	26.43	26.5988	26.5366
G8JLD3;Q8IUD2-3;Q8IUD2;X6RLX0;Q8IUD2-2;Q8IUD2-5;K7EPD6;K7EP25	ELKS/Rab6-interacting/CAST family member 1	ERC1	22	22	5	25.5	25.5	6.6	124.82	1086	0	31.4644	29.134	29.135	29.3137	28.4706	28.4989	28.4461	29.1991	29.1294	29.1761	28.6314	28.6267	28.7728
P07992-4;P07992-2;P07992;K7EMT9;K7ES46;K7ER60;K7ER89;K7EP14;P07992-3	DNA excision repair protein ERCC-1	ERCC1	2	2	2	12	12	12	25.211	225	0	26.2703	23.7634	23.2463	23.3022	24.1197	23.9256	23.5449	23.9583	23.2947	23.3022	24.2672	23.9637	23.6678
A8MX75;P18074;E7EVE9;Q2TB79;P18074-2;Q6ZNQ5;K7EIT8;K7EKF3;K7ENL1;B4E0F6	TFIIH basal transcription factor complex helicase XPD subunit	ERCC2	12	12	12	25.6	25.6	25.6	80.511	706	0	31.018	28.0914	28.231	28.5114	28.5935	28.6203	28.4752	28.3356	28.4157	28.2662	28.6296	28.7174	28.7067
P19447;A8K359;G3V1S1;B3KTH1;B3KRG2;Q53HW5;B4DTK4;H7C309	TFIIH basal transcription factor complex helicase XPB subunit	ERCC3	13	13	13	23.1	23.1	23.1	89.277	782	0	30.6085	27.3966	27.8017	27.8085	28.1024	28.4309	28.3466	27.8834	27.8046	27.5772	28.4716	28.3699	28.3421
Q92889;B4DXD8;A0PJA9;A5PKV6	DNA repair endonuclease XPF	ERCC4	8	8	8	14.5	14.5	14.5	104.48	916	0	28.4584	25.5104	26.3493	24.9219	25.1196	25.8641	26.6625	25.5384	26.0921	25.1644	26.003	26.0145	26.5863
P28715;B4DSI5;R4GMW8;Q59FZ7;B4DGQ2;P28715-3;B4E0X0;P28715-2	DNA repair protein complementing XP-G cells	ERCC5;BIVM-ERCC5	5	5	5	5.7	5.7	5.7	133.11	1186	0	27.4698	25.5996	24.7215	23.9325	25.3057	24.532	24.6109	24.9467	24.7305	24.8892	25.178	24.5518	25.5092
Q2NKX8;B5MDQ0	DNA excision repair protein ERCC-6-like	ERCC6L	11	11	11	12.8	12.8	12.8	141.1	1250	0	29.0521	24.5562	25.4799	25.8038	27.2839	27.2799	26.5785	25.8235	26.3427	25.6768	27.0428	26.8515	27.0101
Q969X5-2;B4E0N6;Q969X5;H0YBZ3	Endoplasmic reticulum-Golgi intermediate compartment protein 1	ERGIC1	6	6	6	47	47	47	22.16	198	0	31.8542	29.0979	29.3531	29.4887	29.2163	29.2448	29.1808	29.4062	29.4061	29.4202	29.2471	29.2345	29.1877
Q96RQ1;Q9HC06;H0YI50;Q86TD3;H0YI58;F8W0R1;F8VR88;F8VUZ2;F8VPA6;H0YHS0;H0YHJ8	Endoplasmic reticulum-Golgi intermediate compartment protein 2	ERGIC2;DKFZp451J152	8	8	8	33.2	33.2	33.2	42.548	377	0	30.7081	27.2584	27.6736	28.8489	28.4505	28.138	27.8007	28.1159	28.0389	28.3332	28.2608	27.9389	28.1124
Q9Y282-2;A6PVJ3;H0Y621;Q9Y282;Q9Y282-3;H7BXI5;Q5JWS0;H0Y5K5;E9PFA8;B4DV36;O95330;A6PVJ2	Endoplasmic reticulum-Golgi intermediate compartment protein 3	ERGIC3	7	7	7	33	33	33	26.154	230	0	31.0668	27.2122	28.3291	28.6487	29.0424	27.7839	29.0393	28.7279	28.361	28.387	28.5365	28.5443	28.544
P84090;G3V279	Enhancer of rudimentary homolog	ERH	4	4	4	44.2	44.2	44.2	12.259	104	0	33.1633	30.2413	30.4416	30.3335	30.679	30.7982	30.8627	30.2859	30.3937	30.6603	30.7485	30.7322	30.9553
Q8IV48;E5RIV7;B4DWF4	3-5 exoribonuclease 1	ERI1	4	4	4	12.9	12.9	12.9	40.063	349	0	28.7813	25.9749	25.4249	26.5918	25.5039	26.4139	26.7419	26.3828	25.696	26.191	25.8984	26.6975	26.3525
F6QUN3;O43414-3;B4DEX5;H0Y4B0;O43414-2;B4DN03;O43414	ERI1 exoribonuclease 3	ERI3;PRNPIP	2	2	2	33.5	33.5	33.5	19.686	176	0	28.077	25.5604	25.2919	25.7443	25.4235	26.2743	23.2838	26.1329	25.4827	25.3703	25.5292	25.2624	25.1268
Q96DZ1;Q96DZ1-3;Q96DZ1-2	Endoplasmic reticulum lectin 1	ERLEC1	12	12	12	32.7	32.7	32.7	54.858	483	0	31.5905	28.6579	28.5885	28.4774	28.5776	28.6564	30.1713	28.9719	28.9045	29.076	29.2199	29.2884	29.1148
O75477;B2RDK6;D3DR65;B0QZ43;B4DPN7	Erlin-1	ERLIN1;SPFH1	9	7	7	38.4	31.5	31.5	38.925	346	0	31.1944	27.6306	28.4959	28.6289	28.8357	28.8791	28.8474	28.3454	28.5349	28.5836	28.9371	28.8246	28.8573
E5RHW4;O94905;O94905-2;O94905-3;E5RJ09	Erlin-2	ERLIN2	13	13	11	53.8	53.8	46.7	37.725	338	0	33.0247	30.2598	30.406	30.4065	30.5487	30.5366	30.4614	30.4268	30.3547	30.2882	30.6497	30.7142	30.6078
Q7Z2K6;E7ER77;D3DRI3;B3KSB1;Q6ZMD3	Endoplasmic reticulum metallopeptidase 1	ERMP1;KIAA1815	20	20	20	34.4	34.4	34.4	100.23	904	0	32.8019	30.1355	29.9905	30.4629	30.1651	30.2865	30.217	30.3256	30.246	30.3633	30.2586	30.2471	30.3207
Q96HE7;G3V3E6;G3V5B3;G3V2H0;G3V503;Q5TAE8	ERO1-like protein alpha	ERO1L	21	21	20	56.4	56.4	54.1	54.392	468	0	34.4695	31.8033	31.8151	31.9369	31.945	32.0217	31.7675	31.9037	31.9105	31.9143	32.0174	31.96	31.878
B2RD00;Q86YB8;B4DF57	ERO1-like protein beta	ERO1LB	4	3	3	9	6.6	6.6	53.519	467	0	31.4001	28.8694	29.0104	28.6814	28.6234	28.8766	28.7955	29.1378	28.6924	28.7553	28.8655	28.991	28.9601
P30040;F8VY02;P30040-2;F8W1G0	Endoplasmic reticulum resident protein 29	ERP29	12	12	12	56.7	56.7	56.7	28.993	261	0	34.0527	31.3204	31.4309	31.2355	31.4756	31.577	31.7148	31.3934	31.3667	31.325	31.727	31.6923	31.7452
Q9BS26	Endoplasmic reticulum resident protein 44	ERP44	17	17	17	54.9	54.9	54.9	46.971	406	0	34.659	32.0625	32.186	32.3589	31.8757	31.9529	31.9502	32.1772	32.2247	32.2887	31.999	32.1321	32.0996
P10768;X6RA14;H7BZT7;U3KQT1	S-formylglutathione hydrolase	ESD	13	13	13	64.2	64.2	64.2	31.462	282	0	33.1339	30.6073	30.7707	30.7232	30.3698	30.3159	30.4443	30.6886	30.7572	30.655	30.4106	30.3912	30.5395
Q9H501;A0JLU5;Q05C10;Q8IWH6;Q3SWV1;Q6P6H6	ESF1 homolog	ESF1	17	17	17	19.9	19.9	19.9	98.795	851	0	30.7279	26.2259	26.657	27.0851	28.7834	28.9525	28.8088	27.543	27.6441	27.3876	28.7982	28.6661	28.6219
Q6NXG1;Q6NXG1-4;Q6NXG1-3;Q6NXG1-2;Q6NXG1-5;H0YBB3;H0YBR2;E5RI26	Epithelial splicing regulatory protein 1	ESRP1	18	2	2	45.4	5.3	5.3	75.585	681	0	27.3863	24.0232	25.1599	25.2759	25.2008	24.4452	24.1691	24.7529	24.8768	25.0112	24.9635	24.8856	24.7899
Q9H6T0-2;Q9H6T0;J3QKU3	Epithelial splicing regulatory protein 2	ESRP2	3	2	2	5	3.3	3.3	77.363	717	0.0066136	NaN	NaN	NaN	NaN	NaN	NaN	NaN	NaN	NaN	NaN	NaN	NaN	NaN
P11474;P11474-2;Q8N4S8;Q96I02;F5GWT5;F5H0E9;H0YGT3;A8CGI6;Q96F89;O95718-3;O95718-2;O95718;E7EWD9	Steroid hormone receptor ERR1	ESRRA	6	6	6	21.7	21.7	21.7	45.509	423	0	28.1744	25.2714	25.4354	24.9852	26.1305	25.4923	25.913	25.8928	25.4649	25.328	25.8977	25.4847	25.9522
Q9BSJ8-2;Q9BSJ8;B3KMV5;B3KY56;F8VZB1	Extended synaptotagmin-1	ESYT1	38	38	38	52.8	52.8	52.8	124	1114	0	34.375	31.7586	31.7403	31.8891	31.8849	31.8155	31.6362	31.9484	31.8314	31.8188	31.9208	31.87	31.7545
H7BXI1;A0FGR8-2;A0FGR8-6;A0FGR8;A0FGR8-4;F2Z3K9;A0FGR8-5	Extended synaptotagmin-2	ESYT2	28	28	28	47.9	47.9	47.9	98.008	884	0	33.6618	30.9972	31.0564	31.1993	31.0266	31.0615	31.1113	31.1327	31.0422	31.2024	31.1594	31.2054	31.1301
P62495;Q96CG1;B7Z7P8;I3L492;D6RJE8;D6RCB3	Eukaryotic peptide chain release factor subunit 1	ETF1	19	19	19	54.5	54.5	54.5	49.03	437	0	33.494	30.8067	30.9704	30.974	30.8177	31.0362	30.8324	30.9162	30.9629	30.8974	31.0223	30.9975	31.0081
P13804;P13804-2;H0YLU7;H0YK49;H0YNX6;H0YL12;H0YKF0;H0YL83;H0YM12;J3KN60	Electron transfer flavoprotein subunit alpha, mitochondrial	ETFA	16	16	16	65.2	65.2	65.2	35.079	333	0	34.636	32.0346	31.9854	32.131	32.011	32.1755	31.9553	32.1183	31.9492	32.0832	32.2388	32.1072	32.0564
P38117;A8K766;P38117-2;M0QY67	Electron transfer flavoprotein subunit beta	ETFB	15	15	15	58.4	58.4	58.4	27.843	255	0	34.3332	31.6548	31.7434	31.7467	31.8492	31.7418	31.7471	31.8208	31.6831	31.7435	31.8082	31.7367	31.7413
B4DEQ0;Q16134-3;Q547S8;Q16134;A7UNU5;D6RAD5	Electron transfer flavoprotein-ubiquinone oxidoreductase, mitochondrial	ETFDH	7	7	7	19.1	19.1	19.1	61.384	556	0	29.4176	26.03	26.5587	26.7157	26.9857	27.1481	27.2345	26.7456	26.9692	26.5077	26.9502	27.0757	27.0113
O95571;B2RCZ7;M0QXB5;M0QY80;M0QX80	Persulfide dioxygenase ETHE1, mitochondrial	ETHE1	12	12	12	70.9	70.9	70.9	27.873	254	0	33.1637	30.7594	30.8015	30.8687	30.5115	30.1586	30.2108	31.0219	30.8127	30.8474	30.493	30.3295	30.2756
P41212;H2BNB9	Transcription factor ETV6	ETV6	2	2	2	7.7	7.7	7.7	52.999	452	0	26.8204	24.5615	24.5327	24.9213	23.5727	24.3437	21.9108	24.3482	24.2748	24.7869	23.8439	24.6461	23.6614
A0A024R8L8;Q92817;K7EKI0;B7ZLH8;A8K2R8;K7EQ87;A8MZ36	Envoplakin	EVPL	65	65	65	44.8	44.8	44.8	231.63	2033	0	33.924	31.7511	31.7604	31.9097	30.6775	30.6935	30.5367	31.8302	31.7544	31.8121	30.949	30.8515	30.9161
Q01844-6;B0QYK0;Q01844-3;Q01844;Q01844-5;Q01844-2;C9JGE3;V5JZ30;H7BY36;A9Z0R7;Q71E78;C3UMV4;Q01844-4;C3UMV3;C3UMV2	RNA-binding protein EWS	EWSR1	7	7	6	16.5	16.5	12.5	62.507	600	0	33.0041	30.124	30.196	30.0456	30.6232	30.7292	30.639	30.189	30.1204	30.1606	30.7348	30.6974	30.6749
F1JVV5;B4DRF9;P18846;B2R8K4;F1JVV6;Q53RU9;E9PAR2;Q03060-23;Q03060-9;Q03060-24;Q03060-8;G3M4K5;Q59FC7;Q03060-32;Q03060-26;G5E998;Q03060-21;C9JK96;Q03060-31;Q03060-6	Cyclic AMP-dependent transcription factor ATF-1	EWSR1/ATF1 fusion;ATF1	3	2	1	11	6.5	4.8	57.066	537	0	29.517	26.732	27.0268	27.3246	27.2376	23.932	27.4051	27.1132	27.2616	26.9991	27.0445	24.4831	27.7145
Q9NVH0;Q9NVH0-2;B3KP95;A8K948;C9JLF4;Q86TX3	Exonuclease 3-5 domain-containing protein 2	EXD2	4	4	4	10.6	10.6	10.6	70.352	621	0	28.2144	26.0332	26.2878	26.2559	24.7688	24.7573	24.5029	25.9119	25.844	25.7509	25.7636	25.4888	25.4625
Q9NV70-2;Q9NV70;A0PJ99	Exocyst complex component 1	EXOC1	9	9	9	15.8	15.8	15.8	100.28	879	0	30.1161	27.8627	27.6557	27.7309	27.5813	27.4538	26.5872	27.6875	27.8638	27.8527	27.5589	27.4237	27.264
Q96KP1;B3KPN7;G8JLK9;B4DZI7	Exocyst complex component 2	EXOC2	16	16	16	22.2	22.2	22.2	104.07	924	0	31.1292	28.905	28.7034	28.6524	28.3938	28.1604	28.3167	28.7809	28.7637	28.837	28.5528	28.363	28.4712
O60645-2;O60645-3;O60645;D6RB59;Q69YP2;Q6ZNJ2;H0Y995;B2RE06;D6RBR9	Exocyst complex component 3	EXOC3;DKFZp762K123	14	14	14	31.2	31.2	31.2	73.796	641	0	32.5585	29.9887	28.4136	30.2898	30.2238	29.9442	30.2789	30.2911	30.2716	30.2229	29.8949	29.6765	29.6052
Q6NX51;Q96A65;B7Z321;F5GZT1;B7Z502;Q96A65-2;Q8TAR2;B7Z689;B3KTF7;B7Z4J9;Q6PJ82	Exocyst complex component 4	EXOC4	24	24	24	31.7	31.7	31.7	110.5	974	0	31.7038	29.2832	29.2962	29.5834	28.8677	28.6714	28.7885	29.3935	29.3691	29.3618	29.0302	28.9768	28.9593
Q8IW24;O00471;B4DHG4;F8W9B8;B4E0U7;Q658M3;G3V377	Exocyst complex component 5	EXOC5	14	14	14	27.1	27.1	27.1	81.951	708	0	30.6973	28.3058	28.4131	28.3319	27.7837	27.9975	27.6791	28.4507	28.3905	28.2881	28.0834	27.9222	27.9927
Q8TAG9;E7EW84;B4DEZ1;Q8TAG9-2;B3KXY5;F2Z2Q3;B7Z6G5;A5YP36;B2RDH5;Q9NTA6;Q9NUN4;F2Z3K0;B1AP46	Exocyst complex component 6	EXOC6;SEC15L3;DKFZp761I2124	14	14	13	24.9	24.9	24	93.721	804	0	30.2226	27.9563	27.8769	27.984	27.2748	27.2605	27.2295	27.9394	27.769	27.8252	27.4956	27.5929	27.6296
Q9Y2D4;Q9Y2D4-2;J3QT38;Q9H8D6;F8W6R7	Exocyst complex component 6B	EXOC6B	9	8	8	16.5	15.7	15.7	94.2	811	0	28.3743	26.1041	26.5355	26.3341	24.8999	25.3789	24.1806	26.0618	26.2579	26.19	25.6417	25.5686	25.2156
Q9UPT5-2;Q9UPT5-5;Q9UPT5-1;Q9UPT5-6;Q9UPT5;Q5G0E1;B4DJ07;Q63HP7;Q9UPT5-4;B5MCY9;K7ERQ5;C9JME6;C9JKC2	Exocyst complex component 7	EXOC7;DKFZp686P1551	19	19	19	38	38	38	74.712	653	0	31.3572	28.9922	29.0523	29.2474	28.1274	28.5937	28.2733	29.0263	28.993	28.9821	28.5928	28.585	28.8955
Q8IYI6	Exocyst complex component 8	EXOC8	14	14	14	28.8	28.8	28.8	81.798	725	0	30.5475	28.0475	28.1549	28.2228	27.4589	28.0423	27.7053	28.2042	28.1934	28.1966	27.8686	27.957	27.8195
Q9Y3B2;R4GNH9;R4GMQ7;B1AMU7;B1AMU4;B1AMU3	Exosome complex component CSL4	EXOSC1	6	6	6	43.1	43.1	43.1	21.452	195	0	29.9683	26.978	26.6237	26.9351	27.7838	27.7705	27.7546	27.1099	27.0787	27.0406	27.9129	27.7184	27.7516
Q01780;Q01780-2;B4DKG8;B4DFE4;Q59G73;K7EJ37	Exosome component 10	EXOSC10	22	22	22	35.4	35.4	35.4	100.83	885	0	31.5472	28.1879	28.3501	28.461	29.2943	29.5051	29.3831	28.7445	28.7754	28.7072	29.2712	29.3712	29.2688
Q13868;A3KFL4;A3KFL2;Q13868-2;B3KQW2;A3KFL1;A3KFL5;A2VCR1;B4E001	Exosome complex component RRP4	EXOSC2	8	8	8	46.1	46.1	46.1	32.789	293	0	30.3822	27.001	27.4235	27.5766	28.0373	28.2897	28.0679	27.3237	27.3915	27.4148	28.1636	28.2918	28.3037
Q9NQT5;Q9NQT5-2;Q9NYS3	Exosome complex component RRP40	EXOSC3	7	7	7	48	48	48	29.572	275	0	32.32	27.4432	27.3626	30.5463	29.9456	30.1082	30.2159	29.3158	29.3748	29.4133	30.0379	30.0549	30.1051
Q9NPD3;E9PI41;E9PPI9	Exosome complex component RRP41	EXOSC4	6	6	6	29.8	29.8	29.8	26.383	245	0	30.6754	27.4829	27.6474	27.7284	28.3648	28.6158	28.3306	27.7223	27.7718	27.7198	28.4651	28.6379	28.4526
Q9NQT4;B2RC50;M0R102;M0R050;M0R289	Exosome complex component RRP46	EXOSC5	4	4	4	28.5	28.5	28.5	25.249	235	0	29.4236	25.8815	26.0783	26.8299	27.2858	27.5199	26.7396	26.311	26.6999	26.6168	27.2745	27.309	27.0647
Q5RKV6	Exosome complex component MTR3	EXOSC6	7	7	7	28.7	28.7	28.7	28.235	272	0	30.2096	27.0181	27.3238	27.1521	28.086	27.8456	27.9675	27.3444	27.241	27.3094	28.1864	27.9484	27.9956
Q15024;B2RDZ9;B4DIU0	Exosome complex component RRP42	EXOSC7	5	5	5	22.7	22.7	22.7	31.821	291	0	30.0994	26.2565	27.3421	27.0766	27.73	28.1078	27.8772	27.1422	27.2488	27.3326	27.7291	27.9973	27.9217
Q96B26	Exosome complex component RRP43	EXOSC8	2	2	2	10.5	10.5	10.5	30.039	276	0	28.5422	25.4887	25.2051	25.9969	25.9795	26.4228	26.2896	25.7248	25.6163	25.9284	25.9084	26.4768	26.4025
B4DXG8;D6RIY6;Q06265;A5PLM5;Q06265-2;Q06265-3;Q06265-4;D6RA17;D6R905;D6RAP4;H0Y9L5	Exosome complex component RRP45	EXOSC9	6	6	6	24	24	24	43.561	392	0	29.7003	26.1212	26.1948	26.7548	27.3455	27.6077	27.8034	26.4926	26.5747	26.8272	27.5035	27.5129	27.475
Q93063;Q6NUL1;D3DR24;Q93063-3;Q93063-2;B7Z431	Exostosin-2	EXT2	4	4	4	8.6	8.6	8.6	82.254	718	0	30.5529	26.2815	29.4287	26.4176	28.9723	26.2529	26.156	25.9234	30.1619	26.5472	27.0551	26.4865	25.7106
E7ET85;O43909;H0YBJ7;B4DG91	Exostosin-like 3	EXTL3	2	2	2	7.3	7.3	7.3	61.101	535	0	25.222	NaN	24.3426	NaN	21.8489	23.7478	NaN	NaN	23.2691	NaN	23.1707	24.3304	NaN
Q99504-2;Q99504-4;Q99504-5;Q99504-3;Q99504;B1APR7;B4E151;Q0P685	Eyes absent homolog 3	EYA3	3	3	3	12.8	12.8	12.8	48.652	447	0	27.3944	23.5218	25.0563	25.1299	25.0736	24.4208	25.061	NaN	25.1409	25.1818	24.6283	25.3042	24.8699
Q15910-3;Q15910;Q15910-2;Q75MP9;F2YMM1;Q75MQ0;Q15910-4;E9PDH6;Q6R125;G3XAL2;Q59H64;B7Z8K5;Q15910-5	Histone-lysine N-methyltransferase EZH2	EZH2	3	3	3	5.9	5.9	5.9	81.037	707	0	28.2411	24.7787	24.9688	24.3925	25.637	26.5371	26.3249	24.8153	25.3066	25.2522	26.1607	26.3103	26.0215
Q6NUR7;P15311;V9HW42;B2R6J2;E7EQR4;B7Z5V2;B7Z437;J7M2B1;Q9UJZ6;Q9UK20;Q9UJZ8;Q9UJZ7;Q9UJU1;B7Z9R6;Q9UJZ2	Ezrin;Tyrosine-protein kinase receptor	EZR;EZR-ROS1	42	42	30	60.1	60.1	44.9	69.241	586	0	38.0756	35.5395	35.8008	35.7335	35.1649	35.284	35.303	35.6845	35.7177	35.6611	35.3673	35.325	35.4578
D3DVF0;Q9Y624;B7Z5W1;B7Z941;Q9Y5B2	Junctional adhesion molecule A	F11R	11	11	11	45.3	45.3	45.3	32.227	296	0	33.7798	30.8781	30.8996	31.1419	31.4041	31.3448	31.3999	31.1548	31.0307	31.1357	31.5373	31.3725	31.395
P13726;B2R6M5;Q86SE7;P13726-2;Q8NCW7;Q86WH3	Tissue factor	F3	10	10	10	35.3	35.3	35.3	33.067	295	0	31.5581	27.822	28.5565	28.1004	29.7297	29.426	29.2315	28.4257	28.3452	28.4279	29.2977	29.4919	29.4916
Q7L5A8;H3BP32;J3QS89;B2RDE6	Fatty acid 2-hydroxylase	FA2H	5	5	5	19.4	19.4	19.4	42.791	372	0	28.5852	24.1313	25.3822	26.4957	26.3825	26.6391	25.6862	26.0608	25.6788	26.1979	26.2729	26.1149	26.0493
Q01469;I6L8B7;A8MUU1	Fatty acid-binding protein, epidermal	FABP5	8	8	8	60	60	60	15.164	135	0	33.6758	30.5713	30.8277	30.7924	31.3397	31.2624	31.5144	30.8214	31.0235	30.8037	31.3756	31.3369	31.4687
Q13158;Q6LCB0;Q6LCG1;B4DDS8	Protein FADD	FADD	5	5	5	42.3	42.3	42.3	23.279	208	0	30.4446	27.7445	27.9872	28.1118	27.6437	27.9617	27.6403	27.7018	28.0287	27.8475	27.7739	27.6839	27.7331
O60427;O60427-2;B7Z5F3;F5H8G5;F5H3P6;F5H3U5;I3ZNH3;I3ZNL9;I3ZNL2;H7C2V0	Fatty acid desaturase 1	FADS1	5	5	5	16.2	16.2	16.2	51.964	444	0	28.7204	25.6594	26.1726	26.0243	26.4042	26.3262	26.1108	26.178	26.2327	26.3422	26.2826	26.2465	26.0546
E9PS00;Q9Y5Q0;F5H2V5;B7Z345;H0YCN1;H0YED5;E9PKP8	Fatty acid desaturase 3	FADS3	3	3	3	12.7	12.7	12.7	48.166	417	0	25.4242	NaN	NaN	24.9168	22.9359	22.3445	NaN	NaN	NaN	24.9168	NaN	NaN	NaN
Q9UNN5;A8K9X5;B1ANM7;Q9UNN5-2;B4DEJ6;B3KT28	FAS-associated factor 1	FAF1	7	7	7	16.2	16.2	16.2	73.953	650	0	28.9813	26.122	26.4592	25.5678	26.7747	25.8693	27.0487	26.3345	26.361	26.1533	27.0244	26.3926	26.5749
Q96CS3;B4E2M8;D6RBG6	FAS-associated factor 2	FAF2	15	15	15	48.8	48.8	48.8	52.623	445	0	33.4192	30.7359	30.8215	30.8995	30.8322	30.9401	30.7658	30.81	30.7914	30.8331	30.9107	30.9014	30.8464
P16930;Q53XA7;H0YLC7;B7Z4W2;H3BNP8	Fumarylacetoacetase	FAH;DKFZp686F13224	10	10	10	33.4	33.4	33.4	46.374	419	0	31.81	29.3121	29.4966	29.3463	28.9086	29.0125	29.1916	29.4772	29.457	29.1601	29.1818	29.039	29.237
Q6P587;Q6P587-2;Q6P587-3	Acylpyruvase FAHD1, mitochondrial	FAHD1	5	5	5	37.1	37.1	37.1	24.843	224	0	31.7535	28.728	29.2478	29.4034	29.1233	29.4175	28.9712	29.306	29.2875	29.253	29.2608	29.3517	28.9581
Q96GK7;C9JGM0;Q6P2I3;B4DHE4;D3DXG4;D3DXG5;C9J5B6	Fumarylacetoacetate hydrolase domain-containing protein 2A;Fumarylacetoacetate hydrolase domain-containing protein 2B	FAHD2A;FAHD2B	7	7	7	39.5	39.5	39.5	34.596	314	0	31.0859	28.4719	28.4799	28.641	28.4036	28.577	28.4174	28.659	28.6613	28.6346	28.4556	28.5903	28.5231
Q5T9C2;Q5T9C2-2;Q5T9C2-3	Protein FAM102A	FAM102A	7	7	7	29.7	29.7	29.7	41.784	384	0	29.0178	25.7476	26.0986	26.4696	26.7543	26.5715	26.7062	26.0418	26.2222	26.4647	26.8124	26.5904	26.8365
Q9BTL3	RNMT-activating mini protein	FAM103A1	4	4	4	33.1	33.1	33.1	14.381	118	0	29.6341	27.3796	27.4125	27.3492	26.6672	26.6889	26.49	27.6611	26.9258	26.8234	26.8003	26.9588	27.3885
Q9NUU6	Inactive ubiquitin thioesterase FAM105A	FAM105A	3	3	3	16.6	16.6	16.6	42.195	356	0	26.2606	23.4691	NaN	22.9928	24.699	24.1602	23.7849	NaN	NaN	23.9129	24.4374	NaN	NaN
C9J6N5;C9JQ40;C9JW51;Q9H098;Q9H098-2;C9J3Q3;C9JYP1;C9J6Y8;X6RET8;C9JP05	Protein FAM107B	FAM107B	3	3	3	26.6	26.6	26.6	14.844	124	0	28.2472	25.5278	24.478	25.6025	26.6602	25.3592	25.4809	25.8145	25.775	25.1315	25.9453	25.6662	26.1031
Q96PZ2;E9PNQ0;E9PR18	Protein FAM111A	FAM111A	3	3	3	7.9	7.9	7.9	70.195	611	0	27.3283	25.021	25.3125	24.5424	NaN	25.4387	24.4482	24.6647	24.6238	24.5779	NaN	24.6596	24.5923
Q8IWE2;B4DL61;Q6MZV4;B4E1Z8;B3KSS5;D6R9C9	Protein NOXP20	FAM114A1;DKFZp686F20250	7	7	7	25.8	25.8	25.8	60.741	563	0	29.6132	27.4981	27.6149	27.7676	26.3372	25.6258	25.8637	27.502	27.4376	27.5767	26.4643	26.1003	26.83
Q9NRY5;B3KTE4;E7ESJ7;B4E1J2;B4DQT0;E5RHI8;E5RFK2;E5RGF9;I6L9D5	Protein FAM114A2	FAM114A2	5	5	5	13.9	13.9	13.9	55.468	505	0	28.3918	25.8395	25.8689	26.5779	25.5321	25.8749	24.2986	26.0041	25.938	25.9559	25.6108	25.6949	24.8946
Q9Y4C2-2;Q9Y4C2;B4DST7;B7Z246	Protein FAM115A	FAM115A	3	3	3	5.3	5.3	5.3	101.89	919	0	26.5166	24.7728	23.3944	23.3665	24.8888	23.7827	NaN	24.1917	24.2755	24.1993	24.1895	24.6535	NaN
Q9NWS6;B0QY29;B0QY28;B4DY02	Protein FAM118A	FAM118A	4	4	4	22.7	22.7	22.7	40.269	357	0	27.5225	23.3288	25.0466	25.5393	25.0555	25.1619	24.6559	24.4985	25.2015	24.9654	25.0334	25.2173	25.0282
G3V179;E9PMJ2;J3KP39;Q9BPY3;E9PIM5	Protein FAM118B	FAM118B	2	2	2	9.5	9.5	9.5	30.813	275	0	26.8583	22.9062	23.1208	22.8443	24.9286	25.0688	24.8395	NaN	NaN	NaN	25.0748	24.6517	24.9692
Q9NZB2;Q9NZB2-6;Q9NZB2-4;Q9NZB2-5;Q9NZB2-2;Q5T035	Constitutive coactivator of PPAR-gamma-like protein 1	FAM120A	31	31	31	42.2	42.2	42.2	121.89	1118	0	33.7175	30.9919	31.0559	30.9879	31.2528	31.1699	31.3048	31.1143	31.1481	31.1217	31.3003	31.2284	31.3316
B8ZZA2;B8ZZJ1;Q9BYI3;B4DMC7;H7C0W7	Hyccin	FAM126A	2	2	2	28.9	28.9	28.9	13.01	114	0	27.2855	23.956	24.1467	25.4247	25.0613	24.0414	24.9054	24.9606	25.0049	24.8738	24.421	24.8893	24.4549
Q9BZQ8;H0Y7M9	Protein Niban	FAM129A	15	15	15	23.7	23.7	23.7	103.13	928	0	31.8146	28.9388	29.1151	29.3233	29.4381	29.2677	29.2437	29.1844	29.3688	29.2064	29.3513	29.3479	29.4315
Q96TA1-2;Q96TA1;Q9H8K1;Q2YD88;Q9H6L6	Niban-like protein 1	FAM129B	27	27	27	57	57	57	82.682	733	0	35.2091	32.8279	32.9297	32.9734	32.2454	32.3083	32.2399	32.8801	32.8989	32.9304	32.3917	32.2899	32.3809
Q8NC44;H7C3D5;B3KR51;C9JIF3;C9J3K5	Protein FAM134A	FAM134A	5	5	5	19.5	19.5	19.5	57.829	543	0	27.2686	25.1327	24.5972	24.2549	25.6422	23.7402	23.6452	NaN	NaN	NaN	25.0388	24.6427	24.6327
Q86VR2;K7ENZ6;K7EMF4;K7ELM8;K7EJ34;K7ENF4;K7EQI9;K7EPD0;K7EJ42	Protein FAM134C	FAM134C	6	6	5	17	17	13.7	51.396	466	0	31.1827	28.723	28.8825	28.9191	28.3637	28.4277	28.0884	28.8948	28.6971	28.7047	28.7094	28.4961	28.5799
Q96C01;E7EQY1;B0AZT6;C9J2Y4;C9JF51	Protein FAM136A	FAM136A	7	7	7	58	58	58	15.641	138	0	32.4051	29.5728	29.5208	29.2774	30.0434	30.0942	30.1783	29.6917	29.6048	29.6613	30.0326	29.9925	30.1948
Q05DH4	Protein FAM160A1	FAM160A1	5	5	5	6.7	6.7	6.7	116.62	1040	0	28.758	25.7807	26.3004	26.2085	25.6043	26.8974	25.8416	26.1509	26.2666	26.0349	26.0622	26.0489	26.0305
Q8N612;Q8N612-2;Q8N612-3;E9PJK5;B3KPL0;A8K6N7	FTS and Hook-interacting protein	FAM160A2	3	3	3	4.9	4.9	4.9	105.57	972	0	24.8777	22.6616	NaN	23.7819	23.2198	NaN	NaN	23.0491	NaN	23.4737	23.5766	NaN	NaN
Q5W0V3-2;Q5W0V3;Q5W0V4	Protein FAM160B1	FAM160B1	9	9	9	20.9	20.9	20.9	83.734	738	0	28.8916	26.4363	26.7842	26.8358	25.8633	26.2556	24.8714	26.4594	26.5904	26.8053	26.1288	25.9803	26.1862
Q86V87;A6NNC3	Protein FAM160B2	FAM160B2	3	3	3	5.1	5.1	5.1	82.339	743	0	27.5973	25.2479	25.3761	25.5009	24.2753	24.8344	24.388	25.0765	25.1197	25.0855	24.3054	24.4363	24.0813
F8W7Q4;Q96A26;E9PH05;B4DF97;Q9H2P1	Protein FAM162A	FAM162A	4	4	4	31.9	31.9	31.9	16.515	144	0	32.2274	29.597	29.9265	29.8726	29.3108	29.6439	29.3987	29.7518	29.9334	29.7925	29.4014	29.6357	29.5761
D6RB01;Q9Y6X4	Soluble lamin-associated protein of 75 kDa	FAM169A	2	2	2	3.8	3.8	3.8	68.054	610	0	27.9408	25.5463	25.5186	25.6785	25.4467	25.2103	24.4116	25.5017	25.3415	25.3938	25.5644	25.5615	25.2911
Q8TBP5	Membrane protein FAM174A	FAM174A	2	2	2	22.6	22.6	22.6	19.954	190	0	26.0063	NaN	24.1368	24.8723	NaN	NaN	24.121	NaN	NaN	24.8723	NaN	NaN	NaN
Q3ZCQ3	Membrane protein FAM174B	FAM174B	2	2	2	20.8	20.8	20.8	16.966	159	0	24.8168	23.4182	NaN	24.1288	NaN	NaN	NaN	NaN	NaN	24.1288	NaN	NaN	NaN
Q15018	BRISC complex subunit Abro1	FAM175B	10	10	10	28.4	28.4	28.4	46.9	415	0	30.9335	28.5336	28.2178	28.6769	28.3021	28.1213	28.15	28.4785	28.5297	28.4851	28.437	28.2609	28.3541
H3BQQ6;H3BTI2;H3BTP8;H3BSY6;H3BP64;H3BUL4;H3BMX9;Q9GZU8;Q2VIL1;Q6P4H7;H3BSF0;H3BU93	Protein FAM192A	FAM192A;NIP30	2	2	2	26	26	26	11.814	96	0	25.0584	23.1726	24.6032	NaN	NaN	NaN	NaN	NaN	24.6516	NaN	NaN	NaN	NaN
Q9BTY7;P0CB43;E9PPP0;B3KUY6;Q96BK8;Q9P0T5	Protein FAM203A;Protein FAM203B	FAM203A;FAM203B	9	9	9	41	41	41	42.129	390	0	30.9411	28.0936	28.1702	28.5526	28.4744	28.3861	28.4061	28.2588	28.3764	28.3154	28.4684	28.4002	28.5444
Q9NSI2-2;Q9NSI2;C9JJU7	Protein FAM207A	FAM207A	6	6	6	37.7	37.7	37.7	23.944	215	0	29.5749	26.4574	26.5748	26.3203	27.2863	27.5805	27.2483	26.5164	27.0597	26.7488	27.3008	27.1933	27.2596
Q9UK61-3;Q9UK61-4;Q9UK61;Q9UK61-2;A0A024R363	Protein FAM208A	FAM208A	15	15	15	14.6	14.6	14.6	170.81	1512	0	29.7995	26.6449	26.7596	26.9578	27.7873	27.6313	27.1211	27.0358	26.9634	27.2125	27.5656	27.6119	27.2709
O75063;X6RH03	Glycosaminoglycan xylosylkinase	FAM20B	3	3	3	9.3	9.3	9.3	46.432	409	0	28.2135	26.0846	26.0672	25.3214	25.3234	25.4096	25.2991	26.029	25.848	25.5583	25.7328	25.7696	25.326
K7EK00;Q96ND0;K7ERQ2	Protein FAM210A	FAM210A	5	5	5	23.5	23.5	23.5	30.292	268	0	30.4559	27.6849	27.9051	27.8139	27.9769	28.0073	27.813	27.7751	27.7614	27.956	28.1945	27.9088	28.1235
Q9BRX8-2;Q9BRX8	Redox-regulatory protein FAM213A	FAM213A	4	4	4	19.3	19.3	19.3	24.462	218	0	30.1273	27.652	27.9297	27.8747	27.1899	27.2591	27.1252	27.8568	27.8906	27.8501	27.3624	27.2987	27.2964
Q9Y4E1-6;E7ESD2;Q9Y4E1-2;Q9Y4E1;Q9Y4E1-4;Q641Q2-2;B7ZME8;Q641Q2;Q9Y4E1-5;Q5SNT6;F8W7U3;J3KP36;Q9Y4E1-3;A8K5W5;Q9NVB8;B4DF48;Q9Y4N4;F5GY39;B4E255;B3KMC4;B4DHJ2;B4DPK9;Q5SRD0;Q5T1D7;Q6P0Q7;B1AP61;Q5SNT8	WASH complex subunit FAM21C;WASH complex subunit FAM21A;WASH complex subunit FAM21B	FAM21C;FAM21A;FAM21B	11	11	11	16.8	16.8	16.8	140.14	1279	0	29.6062	26.7988	27.115	27.2544	27.0602	26.9388	26.9144	27.3426	27.1514	27.0754	26.9439	26.9734	27.1343
Q92520;C9JP35;C9JMN4	Protein FAM3C	FAM3C	7	7	7	42.7	42.7	42.7	24.68	227	0	32.1357	29.3741	29.4131	28.8077	29.7452	30.0678	29.5984	29.3307	29.5119	29.2807	29.565	29.791	29.6224
Q8TCE6-2;Q8TCE6;B4DMU4;B4DNL9;Q6NSW5;B4DDW8;Q9NRV0	Protein FAM45A;Protein FAM45B	FAM45A;FAM45B	8	8	8	31.8	31.8	31.8	39.799	349	0	29.7974	26.9394	27.7114	27.4523	26.8226	27.0717	27.0733	27.5695	27.3198	27.4502	27.0938	27.1594	27.0524
Q9H0Q0;B3KRB1;C9IYV6;C9JPE5	Protein FAM49A	FAM49A	10	8	8	46.4	39.6	39.6	37.312	323	0	29.627	27.0954	27.2993	27.2099	26.9866	27.0285	26.5084	27.3868	27.276	27.5396	26.7628	26.8733	26.6976
Q9NUQ9;Q68D08;E5RI16;E5RJL8;Q9NW21;Q3ZTR9;E5RJE1;E5RIR8;E5RK61;E5RFS4;E5RHU5;E5RGI7;E5RK81;E5RH75	Protein FAM49B	FAM49B;DKFZp686B04128	15	15	13	58.3	58.3	51.5	36.748	324	0	33.14	30.6503	30.6814	30.7359	30.4152	30.3817	30.4228	30.6818	30.669	30.5993	30.4866	30.3676	30.4782
Q14320;B0S8I6;Q9Y247	Protein FAM50A	FAM50A	8	8	8	30.7	30.7	30.7	40.241	339	0	32.068	29.3345	29.3822	29.489	29.4715	29.6397	29.5596	29.4919	29.7706	29.4577	29.4167	29.6012	29.5657
Q8NBR6-2;Q8NBR6;B4DM49;Q3LIB2;H0YM15;J3KNL7	Protein FAM63B	FAM63B;Nbla00402	2	2	2	5.2	5.2	5.2	66.977	620	0	25.3558	24.1209	NaN	NaN	22.9923	23.963	NaN	24.4083	NaN	NaN	23.3236	23.7542	NaN
Q8NAN2-2;F8W7S1;B4DK63;Q8NAN2;B7ZLZ8	Protein FAM73A	FAM73A	2	2	2	9.9	9.9	9.9	42.689	384	0	27.1002	24.7231	24.214	24.1413	24.3042	24.415	25.0662	25.1573	24.5019	24.3807	24.6911	24.6925	24.0415
Q5T0W9	Protein FAM83B	FAM83B	7	7	7	11.2	11.2	11.2	114.8	1011	0	28.4698	24.383	25.4182	26.1347	25.9963	26.1754	26.4015	25.5508	25.671	25.66	26.1434	26.1616	26.2098
Q6ZRV2;J3KPS2;F4ZCG5;F4ZCG4	Protein FAM83H	FAM83H	34	34	34	42.9	42.9	42.9	127.12	1179	0	32.7612	29.7142	29.9007	30.1913	30.5476	30.4117	30.1269	29.9254	30.0709	30.1041	30.4986	30.3298	30.4361
Q96KN1;A8K9V9	Protein FAM84B	FAM84B	12	12	12	52.9	52.9	52.9	34.474	310	0	33.5982	30.8163	30.9509	30.8792	31.1891	31.0983	31.1084	30.9065	30.9215	30.9194	31.2672	31.1909	31.3243
Q9UBU6;B4DK49	Protein FAM8A1	FAM8A1	2	2	2	10.4	10.4	10.4	44.123	413	0	27.6144	24.4222	25.5398	25.7218	24.701	24.7053	24.5316	NaN	25.5295	25.7733	NaN	NaN	NaN
Q658Y4;E7ER68;B4DUD8;G3V120;P0C866;H0YC80;Q8N6F3;H0YBR6	Protein FAM91A1	FAM91A1	18	18	18	35.2	35.2	35.2	93.908	838	0	31.513	29.158	29.3285	29.1491	28.4298	28.6938	28.5759	29.1915	29.2318	29.0797	28.7532	28.7352	28.8997
Q9Y3D0;H3BNV7;J3KS95	Mitotic spindle-associated MMXD complex subunit MIP18	FAM96B	5	5	5	50.3	50.3	50.3	17.663	163	0	30.1069	27.3643	27.6514	27.7052	27.4067	27.4977	27.4744	27.567	27.8503	27.5204	27.5996	27.5368	27.5601
Q8NCA5-2;I6L9E8;Q8NCA5;E9PH82;B4DT23;B4DY25;B3KTW4;Q05CT2;C9J3G8	Protein FAM98A	FAM98A	9	7	7	25.3	18.9	18.9	55.272	518	0	30.376	27.7456	27.8615	28.1856	27.6849	27.5381	27.6355	27.9213	27.8896	28.0678	27.9133	27.5822	27.6737
Q52LJ0-2;Q52LJ0;H0YNA1	Protein FAM98B	FAM98B	13	13	11	47.8	47.8	40.2	45.547	433	0	32.1384	29.2229	29.4577	29.8006	29.6547	29.6802	29.4292	29.4745	29.4377	29.5235	29.6886	29.7621	29.606
Q17RN3-2;Q17RN3;B7ZLI5;K7EQL1;K7EQT7	Protein FAM98C	FAM98C	2	2	2	14.2	14.2	14.2	28.701	267	0	27.5933	25.2669	24.9774	25.3544	24.7394	24.8564	24.7287	25.4392	24.9914	25.3588	24.8525	24.86	24.9817
Q9BXW9-2;Q9BXW9;Q9BXW9-3;Q9BXW9-4;H7BZJ7	Fanconi anemia group D2 protein	FANCD2	10	10	10	7.4	7.4	7.4	164.13	1451	0	31.6919	29.1828	29.2101	29.2686	29.0182	29.0383	28.8882	29.2591	28.471	29.2101	29.3959	29.1703	29.4814
Q9NVI1;B7ZMF2;Q9NVI1-2;Q9NVI1-1;H3BP78;F8W7R3;B3KNW8;H3BS60;H3BQE2;H3BT54;H3BMG4;Q9NVI1-4	Fanconi anemia group I protein	FANCI	10	10	10	9	9	9	149.32	1328	0	28.326	22.4496	23.5725	23.0096	26.3178	26.9382	26.5407	23.6323	24.4524	24.0565	26.4248	26.796	26.5589
Q8WVX9;B2RDG1;E9PNW8;Q9H600;E9PPB8	Fatty acyl-CoA reductase 1	FAR1	13	13	13	34	34	34	59.356	515	0	31.866	28.7237	28.9995	28.9444	29.7257	29.6727	29.3277	28.9912	29.069	28.9163	29.7463	29.7395	29.5285
Q9Y4F1;Q9Y4F1-2;C9JME2;M0QYB0;M0QXT1;M0R262;Q9Y4F1-3;H0Y783	FERM, RhoGEF and pleckstrin domain-containing protein 1	FARP1	15	15	14	21.8	21.8	21.1	118.63	1045	0	30.6167	28.5808	28.6599	28.7381	26.7546	27.2372	26.5982	28.7334	28.5548	28.5729	27.3867	27.388	27.0104
O94887-3;O94887-2;O94887;C9JWM9;C9JVQ5	FERM, RhoGEF and pleckstrin domain-containing protein 2	FARP2	8	7	6	22.7	21.6	17.2	72.262	638	0	29.7807	27.2695	27.4471	27.1244	27.1505	27.0879	27.0569	27.1169	27.3396	27.3557	27.2344	27.4622	27.174
O95363;Q5JRF7	Phenylalanine--tRNA ligase, mitochondrial	FARS2	2	2	2	7.1	7.1	7.1	52.356	451	0	26.2375	23.8049	23.8493	23.5858	24.0101	24.2437	NaN	24.0436	23.8666	23.6585	24.0398	24.3257	NaN
Q9Y285;K7ER00;B4E363;K7ER16;K7EK06	Phenylalanine--tRNA ligase alpha subunit	FARSA	22	22	8	56.9	56.9	19.1	57.563	508	0	33.9088	31.232	31.4168	31.5437	31.2065	31.3064	31.2041	31.3761	31.3735	31.3766	31.3273	31.4111	31.4315
Q9BR63;Q9NSD9;A8K666;F5H6Y1;B7ZB32;B4DFM0	Phenylalanine--tRNA ligase beta subunit	FARSB;FARSLB	23	23	23	45.6	45.6	45.6	65.7	585	0	34.1715	31.3962	31.4825	31.5705	31.6454	31.7274	31.6706	31.5694	31.5569	31.5251	31.7233	31.688	31.7495
P25445-6;Q6ICT6;P25445;Q59FU8;Q8IUB7;S5PSV7;Q8IUB6;S5PZ57;E6Y7C3;B6VNV5;P25445-5;P25445-4;K9J972;E6Y7C4;F0UWG7;P25445-7;H7C5Z8	Tumor necrosis factor receptor superfamily member 6	FAS;TNFRSF6;CD95	6	6	6	26.4	26.4	26.4	35.386	314	0	30.0799	27.6396	27.6012	28.0308	27.0604	27.1662	27.2301	27.3415	27.3951	27.9614	27.3503	27.3383	27.6373
P49327;Q6PJJ3;Q13587;J3KTF0	Fatty acid synthase;[Acyl-carrier-protein] S-acetyltransferase;[Acyl-carrier-protein] S-malonyltransferase;3-oxoacyl-[acyl-carrier-protein] synthase;3-oxoacyl-[acyl-carrier-protein] reductase;3-hydroxyacyl-[acyl-carrier-protein] dehydratase;Enoyl-[acyl-carrier-protein] reductase;Oleoyl-[acyl-carrier-protein] hydrolase	FASN	106	106	106	61.1	61.1	61.1	273.42	2511	0	37.2641	34.9973	35.0349	35.036	34.1479	34.2408	34.2889	35.0777	35.0409	34.9501	34.2659	34.2173	34.3803
Q14296-3;Q53FZ9;Q14296;G3V1R6;Q14296-2;Q69YS8;Q9BWD7	Fas-activated serine/threonine kinase	FASTK;DKFZp667F1810	2	2	2	6.5	6.5	6.5	58.18	522	0	29.0753	23.7245	25.0907	28.83	24.3546	NaN	24.0503	23.967	24.2514	28.8081	23.8951	NaN	24.221
Q53R41-2;D3DPC4;Q53R41;C9JMM4;E7EW60;Q05D57;C9JTP4	FAST kinase domain-containing protein 1	FASTKD1;FLJ21901	2	2	2	3.9	3.9	3.9	92.203	804	0	27.1449	24.3502	23.9595	24.9155	24.1868	24.4617	25.1352	24.3204	24.4434	24.4866	24.7697	24.9351	24.8404
Q9NYY8;B3KMB8;Q9NYY8-2	FAST kinase domain-containing protein 2	FASTKD2	16	16	16	28.2	28.2	28.2	81.462	710	0	30.5391	26.9203	27.3179	27.0113	28.5613	28.6544	28.217	27.7688	27.7977	27.6576	28.3719	28.4276	28.0639
D6RAR6;Q14CZ7;Q9P0E5	FAST kinase domain-containing protein 3	FASTKD3	2	2	2	5.3	5.3	5.3	69.381	608	0.00032669	25.2861	22.6258	NaN	NaN	24.0456	23.0191	23.04	NaN	NaN	NaN	24.1931	NaN	NaN
Q7L8L6;B4DWZ8	FAST kinase domain-containing protein 5	FASTKD5	12	12	12	24	24	24	86.573	764	0	31.5147	28.6628	29.0445	29.0535	28.7298	29.127	28.9	28.7874	28.9423	28.9498	29.077	29.0704	28.9998
Q14517;Q9UEJ6;D6RCE4	Protocadherin Fat 1;Protocadherin Fat 1, nuclear form	FAT1	14	14	14	4.9	4.9	4.9	506.27	4588	0	28.8817	25.7831	27.2882	26.7165	25.589	26.6115	23.2086	26.622	26.8046	26.6538	26.0299	25.7847	25.958
Q96BS4;P22087;M0QXL5;M0R299;M0R2Q4;B4DLD4;M0R0P1;M0R2U2;M0R1H0;M0R2B0;M0QXC9	rRNA 2-O-methyltransferase fibrillarin	FBL	14	14	12	70.4	70.4	66.2	28.449	260	0	34.5161	31.5945	31.9104	31.7149	32.1809	32.2253	31.8515	31.6831	31.8816	31.6733	32.2383	32.2048	32.1352
Q8WUP2;Q8WUP2-3;Q8WUP2-2	Filamin-binding LIM protein 1	FBLIM1	4	4	4	18.2	18.2	18.2	40.669	373	0	27.3784	25.6868	NaN	25.7932	24.6118	23.9141	24.3147	25.8815	NaN	25.7932	24.7593	23.9522	24.4376
P35555;Q75N88;Q9NP01;Q75N89;F6U495;Q59HB9;H0YND0;B4E3I6	Fibrillin-1	FBN1	6	6	6	3.2	3.2	3.2	312.24	2871	0	28.7381	25.978	26.7945	25.9015	26.1487	25.802	26.0538	25.8298	26.5569	25.9722	26.1662	25.7237	26.2446
B3KTZ7;A0A024QZC5;F2Z2T6;Q9HAH7;Q9HAH7-1;J3KNZ9	Probable fibrosin-1	FBRS	2	2	2	12.9	12.9	12.9	38.86	372	0	25.4746	NaN	NaN	24.066	23.5766	23.9806	NaN	NaN	NaN	23.5811	23.9414	24.2359	NaN
Q9NXK8-2;Q9NXK8	F-box/LRR-repeat protein 12	FBXL12	2	2	2	12.8	12.8	12.8	30.491	273	0	24.786	22.4826	20.5778	22.3599	22.5136	22.3166	22.2272	22.7326	20.7793	22.4151	22.4072	22.4098	22.4053
[truncated: 4,112 more rows]
