# Supplementary material for: The Primary Effect on the Proteome of ARID1A-mutated Ovarian Clear Cell Carcinoma is Downregulation of the Mevalonate Pathway at the Post-transcriptional Level
Source: Mol Cell Proteomics. 2016 Sep 21;15(11):3348–60. doi: 10.1074/mcp.M116.062539 (PMC5098034; doi:10.1074/mcp.M116.062539)
Supplement: Supplemental Data [file 10.1074_M116.062539_mcp.M116.062539-6.xlsx]

## Sheet: Sheet1
Supplemental Table S6: Quantitative proteome comparisons between OVISE with and without ARID1A induction. Three biological replicates per condition. Label-free quantitation (LFQ) intensity values log2 transformed. Missing values imputed. P-values calculated from Student's T-test.
Protein IDs	Protein names	Gene names	Peptides	Razor + unique peptides	Unique peptides	LFQ Intensity ARID1A Induction 1	LFQ Intensity ARID1A Induction 2	LFQ Intensity ARID1A Induction 3	LFQ Intensity Control 1	LFQ Intensity Control 2	LFQ Intensity Control 3	LFQ Intensity ARID1A Induction Average	LFQ Intensity ARID1A Induction Standard Deviation	LFQ Intensity Control Average	LFQ Intensity Control Standard Deviation	ARID1A Induction vs. Control log2 ratio	ARID1A Induction vs. Control p-value
Q9NRG9;Q53HS1;F8VZ44;Q9NRG9-2;B4DDU7;H3BU82;F8VUB6;D9DBT3;D9DBT2;D9DBT0	Aladin	AAAS	17	17	16	28.2812	27.9831	28.2732	29.039	29.0043	28.9087	28.1792	0.169846	28.984	0.0674803	-0.804833	0.0015864
Q86V21;Q86V21-2;Q86V21-3;F5GWW7;Q9H7A6;Q49AJ4;F5GYN1;F8W8B5;F5H790;E7EW25;B4E296;F5H8J5;F5H3E3;F5GYW2;B9EIP9;Q9H9K9	Acetoacetyl-CoA synthetase	AACS	19	19	19	30.0168	30.1126	30.0415	28.8036	28.8972	29.0908	30.057	0.0497375	28.9305	0.146473	1.12643	0.000227468
Q6PD74;H0YL49;Q6PD74-2	Alpha- and gamma-adaptin-binding protein p34	AAGAB	2	2	2	25.3631	25.3035	25.1176	25.2686	25.3609	25.4313	25.2614	0.12805	25.3536	0.0815953	-0.0922	0.352254
D6W5G0;Q2M2I8-2;B7ZLC4;Q2M2I8;E9PG46;Q9BUD9	AP2-associated protein kinase 1	AAK1	13	13	13	27.5079	27.4779	27.7142	26.0411	26.3366	26.715	27.5667	0.128645	26.3642	0.337799	1.20243	0.00450185
L0R804;Q6ZSR9	Uncharacterized protein FLJ45252	AAK1	4	4	4	25.2873	26.7753	27.0473	25.6746	24.8326	24.7896	26.37	0.947429	25.0989	0.499005	1.27103	0.108956
C9JG97;Q13685;C9JEH3;C9JTS3;Q59EM1;H7C0R2	Angio-associated migratory cell protein	AAMP	6	6	6	27.9181	28.1033	28.0104	27.6657	27.9146	28.0935	28.0106	0.0926002	27.8913	0.214852	0.119333	0.426892
Q9Y312;A2A2Q9	Protein AAR2 homolog	AAR2	5	5	5	25.993	26.0484	25.9949	25.8384	25.9094	26.0356	26.0121	0.0314511	25.9278	0.0998793	0.0843	0.23566
P49588;B4DR45;H3BPK7	Alanine--tRNA ligase, cytoplasmic	AARS	42	42	42	32.3982	32.4686	32.3557	32.6193	32.5981	32.8042	32.4075	0.0570217	32.6739	0.113369	-0.266367	0.0220505
Q5JTZ9;A2VCL8	Alanine--tRNA ligase, mitochondrial	AARS2	27	27	27	30.3094	30.1961	30.2575	30.6457	30.5898	30.4999	30.2543	0.0567163	30.5785	0.0735578	-0.324133	0.00377932
Q9BTE6;C9J5N1;Q9BTE6-2;B3KSP9;Q9BTE6-3;L7N2F4;K7EQ85;K7N799;H7C1K1;L7N2F5	Alanyl-tRNA editing protein Aarsd1	AARSD1;PTGES3L-AARSD1	14	14	14	29.0226	28.9018	28.8864	28.8947	28.8701	29.05	28.9369	0.074588	28.9383	0.0975425	-0.00133333	0.985895
Q9NRN7;E9PLW6;E9PNF3;B4DDW7	L-aminoadipate-semialdehyde dehydrogenase-phosphopantetheinyl transferase	AASDHPPT	5	5	5	29.1607	29.1055	29.1205	29.1622	28.9308	29.0896	29.1289	0.0285426	29.0609	0.118346	0.0680333	0.387882
Q9NY61;K7ERC2;K7ENE9;K7EK88	Protein AATF	AATF	13	13	13	28.1955	28.1761	28.1805	29.028	28.8833	28.9052	28.184	0.0101712	28.9388	0.0779931	-0.7548	7.67443e-05
P80404;H3BRN4;H3BNQ7;B7Z1V4;X5D2Y3;H3BPW8;H3BMJ9	4-aminobutyrate aminotransferase, mitochondrial	ABAT	17	17	17	29.6156	29.6229	29.766	23.187	22.8296	21.2622	29.6682	0.0848047	22.4263	1.02383	7.2419	0.000258326
O75027;O75027-2;B4DGL8;O75027-3;B3KM98;E9PNQ5;E9PJR8	ATP-binding cassette sub-family B member 7, mitochondrial	ABCB7	12	12	12	27.6129	27.8089	27.7939	27.7494	27.5549	27.8333	27.7386	0.109089	27.7125	0.142815	0.0260333	0.814247
B3KSN3;B3KND2;G3XAP3;B4DG02;Q8N1X3;Q9NUT2-2;Q9NUT2;Q9NUT2-3;C9JYI3;C9JTY4;Q6ZRM3;E7ENE8	ATP-binding cassette sub-family B member 8, mitochondrial	ABCB8	10	9	9	27.5783	27.366	27.4496	27.3264	27.3202	27.1835	27.4646	0.106945	27.2767	0.0807731	0.187933	0.0720743
P33527;I3L4X2;P33527-3;P33527-9;P33527-4;P33527-2;Q9UQ98;P33527-7;P33527-5;Q68CP7;P33527-6;P33527-8;Q9BV39;G0ZCM3;G0ZCM4;G0ZCM6;G0ZCM5;Q96QA9;O15438;Q59H05;O15438-4	Multidrug resistance-associated protein 1	ABCC1;MRP;DKFZp781G125	38	38	38	30.5653	30.4913	30.5386	30.4244	30.4678	30.3322	30.5317	0.0374748	30.4081	0.0692481	0.1236	0.0530464
O15439;O15439-2;O15439-3;A8K2Q2;B7Z3Q7;O75555;Q59GY6;B7Z5H4	Multidrug resistance-associated protein 4	ABCC4;MOAT-B	27	27	27	29.3769	29.3601	29.3873	29.7907	29.9058	29.8393	29.3748	0.0137249	29.8453	0.0577815	-0.4705	0.00016341
P33897;Q6TGM2	ATP-binding cassette sub-family D member 1	ABCD1;ALD	2	2	2	24.3669	23.8006	24.4473	24.2661	24.6327	24.2278	24.2049	0.352463	24.3755	0.223535	-0.1706	0.518033
F5GYC1;P28288;E7EUE1;B4DL07;P28288-2;B4DZ22;P28288-3	ATP-binding cassette sub-family D member 3	ABCD3	11	11	11	29.2454	29.1589	29.2065	29.0972	29.1728	29.0274	29.2036	0.0433229	29.0991	0.0727193	0.104467	0.0993527
P61221;D6R9I9;D6RGF4	ATP-binding cassette sub-family E member 1	ABCE1	22	22	15	31.9397	32.0053	31.8488	31.9753	32.0231	32.1513	31.9313	0.0785901	32.0499	0.0910092	-0.118633	0.162665
Q8NE71;Q8NE71-2;Q59F96;H0YGW7;B4DNU2;Q5STZ7;Q5STZ8;A0PJ72	ATP-binding cassette sub-family F member 1	ABCF1	21	21	21	29.6504	29.8742	29.787	30.0764	30.0855	30.2367	29.7705	0.112805	30.1329	0.0900373	-0.362333	0.0121746
Q9UG63;Q9UG63-2;C9JHK9;C9JZV3	ATP-binding cassette sub-family F member 2	ABCF2	17	17	17	29.6852	29.8261	29.6523	29.8604	29.8736	29.9725	29.7212	0.0923234	29.9022	0.061267	-0.180967	0.0474007
B4DRU9;Q9NUQ8;Q9NUQ8-2;F8WCU6	ATP-binding cassette sub-family F member 3	ABCF3	15	15	15	28.8492	28.8909	28.9678	28.467	28.614	28.5799	28.9026	0.0601643	28.5536	0.0769396	0.349	0.00346425
Q9NUJ1;B7Z6A8;C9IZX5	Mycophenolic acid acyl-glucuronide esterase, mitochondrial	ABHD10	12	12	12	30.4253	30.317	30.3554	30.4002	30.4753	30.4026	30.3659	0.0549082	30.426	0.0426831	-0.0601333	0.208588
Q8NFV4;Q8NFV4-4;D3DXF2;Q8NFV4-6;H0YC52;Q8NFV4-3;Q8NFV4-2;C9J7Q4;H7BZ58;H7C396;Q8NFV4-5	Alpha/beta hydrolase domain-containing protein 11	ABHD11	11	11	11	30.7128	30.567	30.6414	30.5281	30.4796	30.307	30.6404	0.0729051	30.4382	0.11621	0.202167	0.0631393
Q8N2K0;Q8N2K0-2;Q8N2K0-3;Q5T712;I3L294;I3L440;I3L1V0;I3L380	Monoacylglycerol lipase ABHD12	ABHD12	8	8	8	28.6996	28.5454	28.5701	28.3535	28.2975	27.9875	28.605	0.0828231	28.2128	0.197143	0.3922	0.0336377
B4DNR3;Q96IU4;F8W9U3;B4DKK0;Q96IU4-2;B4DQI4	Alpha/beta hydrolase domain-containing protein 14B	ABHD14B	4	4	4	27.525	27.6168	27.624	27.6523	27.3731	27.6832	27.5886	0.0551967	27.5695	0.170816	0.0190667	0.862989
O95870;O95870-2;A8K0A4;B3KNX9;F2Z3H2	Abhydrolase domain-containing protein 16A	ABHD16A	7	7	7	27.1474	26.8317	27.0968	26.6102	26.8616	26.8086	27.0253	0.169561	26.7601	0.132523	0.265167	0.0997398
Q8IZP0-10;B6VEX5;Q8IZP0-8;B6VEX4;F5H1G9;Q8IZP0-7;F8WA55;Q8IZP0-2;Q8IZP0-4;Q8IZP0-3;Q8IZP0-5;Q59G41;Q8IZP0-6;Q8IZP0-9;F8WA56;Q8IZP0;A6NFN2;Q8IZP0-12;Q8IZP0-11;B4DKX2;B7Z9E9	Abl interactor 1	ABI1	11	11	9	29.2116	29.0889	29.1643	29.0317	28.9537	28.9463	29.1549	0.061884	28.9772	0.0473144	0.1777	0.0168028
Q9NYB9-2;E7EW77;E7EP65;Q9NYB9-4;Q9NYB9;J3KNB2;E9PEZ7;Q53RS4;B7Z836;Q9NYB9-3;F8WBL5;F8WAQ3;F8WEB9;H7C3Q7;H0Y6B5;Q53SH3;B7Z612;E7EUA1;B7Z9N5;F8WAU3;F8WCD7;F8WAZ8;B4DG63;B7ZAM8;B4DSH8;B4DMM5;Q13802;F8WAL6;B7Z617;B7Z5L1	Abl interactor 2	ABI2;ABI-2	6	4	4	26.0095	24.9587	25.8128	25.6048	25.0719	25.5218	25.5937	0.558623	25.3995	0.286729	0.194167	0.620631
H0Y3K7;B7Z4H1;Q5T6N2;O14639-2;F8W8M4;B3KVH2;B3KSG3;O14639;Q5T6N4;H0Y7N6;F6XFR5;B4DQA3;O14639-4;O14639-3;O14639-5;J3QSX6;Q5JVV3	Actin-binding LIM protein 1	ABLIM1	5	5	5	26.2777	25.0862	26.2061	24.4534	23.4216	23.4768	25.8567	0.668203	23.7839	0.580432	2.07273	0.0153976
Q9P1F3;Q5SZC9	Costars family protein ABRACL	ABRACL	3	3	3	27.4431	27.3448	26.87	27.606	27.3971	27.8109	27.2193	0.30647	27.6047	0.206903	-0.385367	0.145375
Q9ULW3	Activator of basal transcription 1	ABT1	4	4	4	24.3022	24.9266	24.3586	26.1406	26.7712	25.8488	24.5291	0.345369	26.2535	0.471456	-1.7244	0.00693133
Q8N961-2;Q8N961;B3KPV6	Ankyrin repeat and BTB/POZ domain-containing protein 2	ABTB2	3	3	3	24.2354	24.2674	23.7589	22.8307	23.1366	23.6348	24.0872	0.284795	23.2007	0.405864	0.886533	0.0363283
P09110;B4DEN6;C9JDE9;H7C131;Q8NCW8;P09110-2;H0Y4D4;B4E072;O43203;B4DVF4;F2Z2Q6;F2Z3P7	3-ketoacyl-CoA thiolase, peroxisomal	ACAA1	11	11	11	30.4692	30.4737	30.5774	29.7657	29.8466	29.7761	30.5068	0.0612116	29.7961	0.0440137	0.710633	8.23871e-05
P42765;B2RB23;B3KNP8;K7EME0;K7EJ68;K7ER88;K7EJB1	3-ketoacyl-CoA thiolase, mitochondrial	ACAA2	16	16	16	29.3873	29.266	29.331	29.5029	29.3628	29.4312	29.3281	0.060702	29.4323	0.0700565	-0.1042	0.123382
Q13085;Q13085-4;Q13085-3;Q13085-2;A2NX49;Q59FY4;Q7Z5W8;B4DWK9;K4DID9;B4DIR2;B4DIG6;B4DIW1;B4DK31;K7EK64;O00763-2;F8W8T8;O00763;K7EPF1;K7EII5;S4R3S7;B4DYJ7;Q4G170;F6QQI9;H0YGH5;Q59GJ9;A8MYL5;D3YTK0;E9PEW7;K7EMF7;K7EJ22;X6RCE4;B4DYM0	Acetyl-CoA carboxylase 1;Biotin carboxylase	ACACA	55	55	55	30.6172	30.6459	30.5366	30.4414	30.5056	30.5647	30.5999	0.0566665	30.5039	0.0616676	0.096	0.118069
Q6JQN1-2;Q6JQN1;Q6JQN1-5;F8W1I9;Q6JQN1-3;F8W0Q4;F8W179;Q6JQN1-4;F8VXK4	Acyl-CoA dehydrogenase family member 10	ACAD10	10	10	10	26.5752	26.2742	26.3901	26.861	26.5545	26.2087	26.4132	0.15182	26.5414	0.326347	-0.128233	0.570576
Q709F0;Q709F0-2;Q709F0-3;D6RDI8;F8WEV0;Q08AE9;B4DQ41;H0Y9C6;Q7Z491	Acyl-CoA dehydrogenase family member 11	ACAD11	16	16	16	29.3462	29.3501	29.385	29.3747	29.5634	29.3721	29.3604	0.0213645	29.4367	0.109704	-0.0763	0.302517
Q9H845;Q9H9W4;H0Y8Z9;Q9BUX5;Q59FN3;B4DGH4;D6RCD8	Acyl-CoA dehydrogenase family member 9, mitochondrial	ACAD9	28	28	28	31.4354	31.3775	31.4433	31.6202	31.6402	31.4971	31.4187	0.0359269	31.5858	0.0774932	-0.1671	0.0275704
B7Z9I1;B4DWX6;P11310;P11310-2;Q5T4U5;Q5HYG7;B4DVB1;B4DJE7;B4DVE0;H0YDT5;E9PRX4;E9PJM9	Medium-chain specific acyl-CoA dehydrogenase, mitochondrial	ACADM;DKFZp686M24262	8	8	8	27.7144	27.6141	27.7098	27.8987	27.851	27.9984	27.6794	0.0566271	27.916	0.0752132	-0.2366	0.0121304
E5KSE7;P16219;D4QEZ8;E9PE82;B4DUH1	Short-chain specific acyl-CoA dehydrogenase, mitochondrial	ACADS	13	13	13	28.8225	28.7353	28.7571	28.7632	28.7173	28.7518	28.7716	0.0453803	28.7441	0.0238992	0.0275333	0.4051
P45954;B4DQ51;H0Y6T4	Short/branched chain specific acyl-CoA dehydrogenase, mitochondrial	ACADSB	13	13	13	29.5992	29.6809	29.7165	29.2308	29.3363	29.369	29.6655	0.0601409	29.312	0.0722251	0.3535	0.00286608
P49748-2;P49748;P49748-3;B3KPA6;Q53HR2;B4DEA8;G3V1M7;B4DYY0;K7EQP4;J3QRJ8;J3KS89;J3QKU9;K7EJW8;J3KSR4;K7EMF8	Very long-chain specific acyl-CoA dehydrogenase, mitochondrial	ACADVL	31	31	16	32.676	32.558	32.671	32.2233	32.274	32.1442	32.635	0.0667308	32.2138	0.0654158	0.421167	0.001453
Q15057;H7C3K3;H7C1E0;H7C3Q8;Q96P50-4;Q96P50-1;Q96P50	Arf-GAP with coiled-coil, ANK repeat and PH domain-containing protein 2	ACAP2	15	15	15	28.5668	28.6405	28.5602	28.6319	28.5696	28.7375	28.5892	0.0445783	28.6463	0.0848755	-0.0571667	0.360045
P24752;Q96FG8;G3XAB4;E9PRQ6;H0YEL7	Acetyl-CoA acetyltransferase, mitochondrial	ACAT1	17	17	16	31.9042	31.8646	31.8557	32.0219	32.0143	31.962	31.8748	0.0258187	31.9994	0.0326115	-0.124567	0.0065741
Q9BWD1;A8K4W5;Q59GW6;B7Z233	Acetyl-CoA acetyltransferase, cytosolic	ACAT2	14	14	14	31.9942	32.2056	31.937	30.8041	30.6533	30.7139	32.0456	0.141485	30.7238	0.0758826	1.32183	0.000140453
Q9H3P7	Golgi resident protein GCP60	ACBD3	16	16	16	29.4225	29.54	29.6312	29.4277	29.4341	29.6541	29.5312	0.104626	29.5053	0.128904	0.0259333	0.800119
Q5T8D3-2;B7Z2R7;Q5T8D3-3;Q5T8D3;Q5T8D3-4;Q8NCM9;X6RDD7;Q5T8E0;B7Z2A7;B7Z9D0;Q8NC06;K7EM05;Q8NC06-3;B7ZAP4;B4DJP3	Acyl-CoA-binding domain-containing protein 5	ACBD5;KIAA1996	7	7	6	26.3989	26.8002	26.7128	26.664	26.6197	26.8756	26.6373	0.211035	26.7198	0.136761	-0.0824667	0.600403
Q9BR61;B2RAA8	Acyl-CoA-binding domain-containing protein 6	ACBD6	3	3	3	24.4541	24.7792	24.6005	24.2454	24.5069	24.7826	24.6113	0.162817	24.5116	0.268631	0.0996333	0.611978
S4R3H4;E7EQT4;Q9UKV3-5;Q9UKV3;B4DQZ7;Q69YJ6;G3V3B0;Q9UKV3-3;Q9UKV3-2;G3V3T3	Apoptotic chromatin condensation inducer in the nucleus	ACIN1;DKFZp667N107	28	28	28	29.6017	29.8873	29.9704	30.3005	30.4283	30.5016	29.8198	0.193396	30.4101	0.101773	-0.590333	0.00945679
P53396;Q4LE36;P53396-2;B4E3P0;Q8N9C4;K7EIE7;K7ESG8	ATP-citrate synthase	ACLY;ACLY variant protein	55	55	55	33.7697	33.7371	33.6358	32.8165	32.7365	32.8463	33.7142	0.0698256	32.7998	0.0567804	0.914433	6.12265e-05
P21399;Q9HBB2;Q59FI0;Q5VZA6;F5H2R8;Q7Z2Y2;F5H143;F5H3Z7;O00408-5;E9PEF1;B4DIM1;O00408-4;O00408-3;Q8IW54;O00408;B3KT60	Cytoplasmic aconitate hydratase	ACO1;IRP1	29	29	29	31.3592	31.2766	31.2159	30.6267	30.4747	30.6486	31.2839	0.0719284	30.5833	0.0947143	0.700567	0.000519962
Q99798;B4DZ08;B2RBW5;A2A274;B4DJW1;B4DLY4;Q71UF1;B4DEC3;B4DW08	Aconitate hydratase, mitochondrial	ACO2	39	39	24	32.6622	32.6586	32.688	32.9406	32.9588	32.8389	32.6696	0.0160362	32.9128	0.0646144	-0.243167	0.00319478
Q86TX2;B4DV16;A1L172;G3V4F2;B7ZMC1	Acyl-coenzyme A thioesterase 1	ACOT1	11	11	1	28.034	27.8545	27.9205	28.0977	28.1298	28.2364	27.9363	0.0907914	28.1546	0.0726081	-0.2183	0.0313042
Q9NPJ3;Q9NPJ3-2	Acyl-coenzyme A thioesterase 13	ACOT13	5	5	5	28.0175	28.4666	28.3752	28.9881	29.0038	28.0662	28.2864	0.237344	28.686	0.536849	-0.3996	0.303687
O00154-4;O00154-6;O00154-7;O00154;O00154-5;B4DUX0;K7EKP8;O00154-2;O00154-3;F5GWE2;B7Z957	Cytosolic acyl coenzyme A thioester hydrolase	ACOT7	14	14	14	31.036	30.9542	30.9212	30.5933	30.3875	30.5436	30.9705	0.0591034	30.5081	0.107386	0.462333	0.0028363
Q9Y305-4;Q9Y305-2;Q9Y305;Q9Y305-3;H7C5Q2;Q9H2R8;Q96EA2;C9J7L8	Acyl-coenzyme A thioesterase 9, mitochondrial	ACOT9	21	21	21	32.2165	32.1923	32.3399	31.7616	31.7811	31.6947	32.2496	0.0791612	31.7458	0.0453152	0.503767	0.000667173
A0A024R8T3;Q15067;K7ELT1;I3L0T4;I3L4S5	Peroxisomal acyl-coenzyme A oxidase 1	ACOX1	14	2	2	25.2697	25.1837	25.161	24.4116	24.5135	24.5755	25.2048	0.0573396	24.5002	0.0827555	0.7046	0.000265733
A0A024R8L7;Q15067-2;B4DU07;Q15067-3;I3L2U4;K7ENF1;K7ESC7	Peroxisomal acyl-coenzyme A oxidase 1;Acyl-coenzyme A oxidase	ACOX1	14	14	2	29.7635	29.7404	29.7925	29.328	29.3841	29.2251	29.7655	0.0261056	29.3124	0.0806398	0.453067	0.0007568
O15254;B2R856;O15254-2;D6RJ89	Peroxisomal acyl-coenzyme A oxidase 3;Acyl-coenzyme A oxidase	ACOX3	9	9	9	28.6094	28.3211	28.486	27.9478	28.3141	27.5104	28.4722	0.144647	27.9241	0.402374	0.548067	0.0906018
P24666;Q59EH3;P24666-3;P24666-2;G5E9R5;P24666-4;F2Z2Q9;O75702;D3YTI2	Low molecular weight phosphotyrosine protein phosphatase	ACP1	7	7	7	29.9117	30.0448	29.857	29.9407	29.7749	29.9898	29.9378	0.0965889	29.9018	0.112607	0.0360333	0.695603
E9PP23;E9PHY0;B7Z4Z2;B7Z6L8;P11117;E9PQY3;B7Z552;G5EA28;B7Z5T5;E9PKW9;P11117-2;E9PQW9;B7Z6T8;B7Z6U3;F5GWV7;B7Z8T9;B7Z7D2	Lysosomal acid phosphatase	ACP2	4	4	4	26.613	26.5685	26.5209	25.8883	26.0093	26.0086	26.5675	0.0460587	25.9687	0.0696582	0.598733	0.000241742
X5D289;Q9NPH0;X5D9K6;Q9NPH0-2;V9GZ71	Lysophosphatidic acid phosphatase type 6	ACP6	6	6	6	26.2196	26.1083	26.0248	26.0675	26.1512	26.0329	26.1176	0.0977301	26.0839	0.0608245	0.0337	0.638781
B4DHT5;Q96CM8;B4DFQ6;E9PF16;B4DTB9;B4DUF5;D6RF87	Acyl-CoA synthetase family member 2, mitochondrial	ACSF2	16	16	16	31.0434	30.8636	31.0188	30.7466	30.5459	30.4848	30.9753	0.0974852	30.5924	0.136963	0.382833	0.016899
Q4G176;F5H5A1;F5H362;F5H755;Q6P2C7;F5H2G6;H0YGC7;F5GX20;F5H3B2;H0YH37	Acyl-CoA synthetase family member 3, mitochondrial	ACSF3	8	8	8	27.0303	26.9476	27.0268	27.0109	26.9641	26.4651	27.0016	0.0467693	26.8134	0.302514	0.1882	0.346937
P33121-2;P33121;A8K9T3;E7EPM6;B4E0R0;P33121-3;B7Z3Z9;D6RER0;Q108N1;H0Y9U7;Q108N2;H0Y9Z9;D6RG07	Long-chain-fatty-acid--CoA ligase 1	ACSL1	23	23	21	29.8665	29.8631	30.0087	29.9443	29.9939	29.9088	29.9128	0.0830981	29.949	0.0427442	-0.0362333	0.538639
O95573;B2RBE0;B3KN05;B3KMA6;Q6PIM8;H7BYZ7;H7C260;F5GWH2;F5H062;C9JC11	Long-chain-fatty-acid--CoA ligase 3	ACSL3	29	29	27	32.0292	31.9692	32.0344	32.0493	32.0613	31.9469	32.0109	0.0362355	32.0192	0.0628717	-0.00823333	0.853786
O60488-2;O60488;Q8TAF6;B4DH39;H0Y9A0;D6RF95;D6RD96;D6RFW9;D6RDA8	Long-chain-fatty-acid--CoA ligase 4	ACSL4;FACL4	23	21	21	29.92	29.8965	30.0115	29.3383	29.0488	29.1987	29.9427	0.0607584	29.1953	0.144781	0.7474	0.00118032
Q9ULC5-4;Q9ULC5;Q9ULC5-3;B4DX30	Long-chain-fatty-acid--CoA ligase 5	ACSL5	14	12	12	28.3655	28.1703	28.2647	28.4688	28.3696	28.4951	28.2668	0.0976175	28.4445	0.0661848	-0.177667	0.0594693
Q53FZ2;E7ETR5;B4DJK7;H3BSM0;A8K2Q7;Q53FZ2-2;H3BVD5;H3BV29;V9H1E0;H3BR33;H3BT38;H3BUF2	Acyl-coenzyme A synthetase ACSM3, mitochondrial	ACSM3	8	8	8	26.7996	26.7316	26.7138	27.1098	26.7828	26.9874	26.7483	0.0452815	26.96	0.165213	-0.211667	0.0990731
Q53GK6;Q53G76;P60709;B4E335;Q53G99;Q8WVW5;B3KWQ3;Q6PJ43;B7ZAP6;G5E9R0;E7EVS6;Q5T8M7;B3KUD3;C9JZR7;A1E282;Q96FU6;A4UCT3;A5GZ75;C9JTX5;C9JUM1;Q96DE1;F1BXA6;Q562Z7;Q562Y6;Q562X9;Q562N8;Q562N0;Q562L5;A0AUL6;Q562R8;Q562P0;Q562S0;Q562U2;Q562N6;Q562N4;Q562L6;F8WCH0;Q562V5;Q562P9;Q562Y8;Q562N2;Q562M5;Q562M3;Q562Z6;Q562X1;Q562W2;Q562U0;Q562T8;Q562R0;Q562Q6;Q562P8	Actin, cytoplasmic 1;Actin, cytoplasmic 1, N-terminally processed	ACTB;ACTG1	26	2	0	31.4028	31.1388	31.2401	31.8346	31.2974	31.4611	31.2606	0.133185	31.531	0.275343	-0.270467	0.200378
Q562R1	Beta-actin-like protein 2	ACTBL2	6	2	2	22.9922	26.8647	22.5042	26.7226	25.8183	22.3217	24.1204	2.38915	24.9542	2.32422	-0.833833	0.687144
P68032;A8K3K1;P68133;B7Z6P1;Q5T8M8;A6NL76;Q7Z7J6;P63267-2;F8WB63;B8ZZJ2;B3KPP5	Actin, alpha cardiac muscle 1;Actin, alpha skeletal muscle;Actin, gamma-enteric smooth muscle	ACTC1;ACTA1;ACTG2	17	4	0	33.2433	33.3323	33.2322	32.9942	33.035	33.1118	33.2693	0.0548699	33.047	0.0597113	0.222267	0.00898855
P63261;B4E3A4;B4DVQ0;I3L1U9;I3L4N8;I3L3R2;J3KT65;K7EM38	Actin, cytoplasmic 2;Actin, cytoplasmic 2, N-terminally processed	ACTG1	26	26	2	37.3314	37.362	37.335	37.1536	37.1661	37.2333	37.3428	0.0167248	37.1843	0.0428645	0.158467	0.00396601
Q53FS0;O96019;O96019-2;Q6FI97;H7C5S0;C9JQT2;D3DNS0;O94805	Actin-like protein 6A	ACTL6A;BAF53A	14	14	14	30.7446	30.7037	30.7797	30.5711	30.6751	30.6659	30.7427	0.0380369	30.6374	0.0575727	0.1053	0.0573914
P12814;P12814-3;P12814-2;P12814-4;H9KV75;B7Z565;Q86TX4;B4DFY0;B3KUX9;B7Z2W3;G3V2N5;B4DRP5;H7C5W8;G3V2W4;A1L0V1;H0YJW3;H0YJ11;G3V5M4;G3V2X9;Q5ZEZ4;G3V2E8;G3V380	Alpha-actinin-1	ACTN1	52	34	29	33.4824	33.4598	33.4555	32.2486	32.3073	32.3925	33.4659	0.0144503	32.3161	0.0723555	1.14977	1.12037e-05
O43707;O43707-2;Q96BG6;O43707-3;F5GXS2;B4E337;H7C144;B4DSX0;K7EP19;B3W6H4;D6RH00;B3W6H3	Alpha-actinin-4	ACTN4	67	67	40	36.9482	36.9289	36.9504	36.6337	36.6342	36.7352	36.9425	0.0118292	36.6677	0.0584572	0.2748	0.00133631
K7EJH8		ACTN4	12	2	2	28.0166	28.0564	28.0848	28.1692	28.0947	28.182	28.0526	0.0342584	28.1486	0.0471441	-0.0960333	0.0461989
Q9NZ32;Q53HF6;Q53H79;B2RDG9;Q05DQ7;Q86TY2;V9GYX7;G3V2Q5;G3V5Y4;F6S9Y6;Q86SY7;G3V524	Actin-related protein 10	ACTR10	12	12	9	28.0658	27.9064	27.9932	27.7919	27.8929	27.657	27.9885	0.0798053	27.7806	0.118355	0.207867	0.0652049
B4DM97;P61163;F5H3I4;B4DMT4;B4DXP9;R4GMT0	Alpha-centractin	ACTR1A	14	14	8	31.079	30.9828	31.0476	30.4723	30.4615	30.4653	31.0365	0.0490568	30.4664	0.00547844	0.5701	3.68525e-05
P42025;Q13841	Beta-centractin	ACTR1B	13	7	7	28.426	28.3504	28.3319	27.7874	27.9984	27.8141	28.3694	0.0498538	27.8666	0.114892	0.5028	0.00224748
P61160;P61160-2;Q8IY98;B4DHK9;F5H6T1;B4DWQ5	Actin-related protein 2	ACTR2	13	13	13	31.6949	31.7355	31.7624	31.5834	31.5795	31.6287	31.7309	0.0339809	31.5972	0.0273494	0.133733	0.00604513
P61158;B4DXW1;F5H3P5;Q59FV6;B4DT29;B4DTI0;B4E1U3;Q59GD5;B7Z9W3;Q9P1U1-2;Q9P1U1;Q9P1U1-3;B3KM55;H7C4J1;Q9C0K3;C9IZN3;F8WEW2;F8WE84	Actin-related protein 3	ACTR3	21	21	21	32.1934	32.1817	32.2524	31.986	32.0355	32.043	32.2092	0.0378954	32.0215	0.0309718	0.187667	0.00266772
Q9H981-2;Q9H981;Q9H981-3;H0Y849	Actin-related protein 8	ACTR8	3	3	3	23.766	23.7665	23.6693	24.4535	24.8987	24.0427	23.7339	0.0559747	24.465	0.428115	-0.731033	0.0427019
Q03154;B4DNW0;Q03154-4;Q03154-3;B4DPC3;Q03154-2;C9JYZ0;F8WC59;B4DFB5	Aminoacylase-1	ACY1	15	15	2	29.9452	29.8522	29.8747	29.6333	29.6776	29.8837	29.8907	0.0485206	29.7315	0.133629	0.159167	0.124493
P00813;X5D767;F5GWI4;F5GXW0;F5GYD4	Adenosine deaminase	ADA	14	14	14	29.5099	29.6062	29.4921	28.8856	28.746	28.8779	29.5361	0.0613859	28.8365	0.0784698	0.699567	0.000262297
O14672;B4DU28;A0AV88;H0YNC5;H0YK87;C9J9B4;H3BS53;B5MC71	Disintegrin and metalloproteinase domain-containing protein 10	ADAM10	31	31	31	31.8547	31.8791	31.8943	31.6475	31.6566	31.5284	31.876	0.0199773	31.6108	0.0715342	0.2652	0.00347342
Q13444-11;A6NG98;Q13444-8;B7Z390;Q13444-2;Q13444-7;Q13444-6;Q13444-12;Q13444-5;Q13444-4;Q59GF2;Q13444-3;Q13444;Q13444-13;Q13444-10;Q13444-9	Disintegrin and metalloproteinase domain-containing protein 15	ADAM15	2	2	2	24.8677	24.7259	23.7111	24.9688	23.5635	24.2131	24.4349	0.630826	24.2485	0.703317	0.186433	0.749712
P78536;Q53RS1;P78536-2;E7EUI5;Q53RF5;A6H8L4;Q53S40;Q6P5T8;A8K1B4	Disintegrin and metalloproteinase domain-containing protein 17	ADAM17	12	12	12	28.749	28.6025	28.6337	28.2658	28.3621	28.1637	28.6617	0.0771684	28.2639	0.0992141	0.397867	0.00538916
Q13443;A0AVL1;F8WC54;Q13443-2;B4DDM8	Disintegrin and metalloproteinase domain-containing protein 9	ADAM9	12	12	12	28.4975	28.3766	28.6205	28.6763	28.7141	28.7274	28.4982	0.121952	28.7059	0.0265108	-0.207733	0.044875
A8K3A2;H7C4B3;H7BZT6;B4DUZ7;O75689-3;H0Y7Q1;O75689;O75689-2;B3KWF6;H7C264;B4DUH0;H7C324;C9JN36	Arf-GAP with dual PH domain-containing protein 1	ADAP1	6	6	6	26.4908	26.9966	26.8519	26.9122	26.8345	26.8717	26.7798	0.260501	26.8728	0.0388617	-0.0930333	0.573735
Q59EC0;P55265;P55265-4;E7ENU4;P55265-5;B7Z8Y3	Double-stranded RNA-specific adenosine deaminase	ADAR	37	37	1	32.0227	32.0194	32.0656	32.3778	32.3225	32.3804	32.0359	0.0257738	32.3602	0.0327039	-0.324333	0.000174669
G3V426;Q86TW2-2;Q86TW2;F8W9Q8;B4DRU7	Uncharacterized aarF domain-containing protein kinase 1	ADCK1	2	2	2	24.8066	24.5619	24.845	24.4748	24.3704	24.2362	24.7378	0.153568	24.3605	0.11961	0.377367	0.0283607
Q5T7A2;Q8NI60-3;B4DVB7;Q8NI60;B4DED1;Q8NI60-4;B4DN23;Q8NI60-2;E7EVZ8;B4DU83;A1L377	Chaperone activity of bc1 complex-like, mitochondrial	ADCK3;CABC1	4	4	4	24.6533	23.2557	24.0116	25.1796	25.6377	25.619	23.9735	0.699577	25.4788	0.259255	-1.50523	0.0250206
Q96D53;Q96D53-2;M0R001;M0R011;M0R362;M0QZZ2;M0R3F7	Uncharacterized aarF domain-containing protein kinase 4	ADCK4	15	15	15	29.0854	29.0927	29.0222	29.0745	29.1257	29.1056	29.0668	0.0387681	29.1019	0.0257962	-0.0351667	0.260964
Q3MIX3;E9PLF3;E9PJ20	Uncharacterized aarF domain-containing protein kinase 5	ADCK5	8	8	8	27.0549	27.1758	27.2923	27.2894	27.3341	26.7079	27.1743	0.118707	27.1105	0.349349	0.0638667	0.779255
O43306-2;O43306;F8VZJ5;C9JQ38;Q9NR74;C9JRT8;B3KSK8	Adenylate cyclase type 6	ADCY6	3	3	2	25.6361	25.367	25.3264	25.8704	25.9148	25.75	25.4432	0.168314	25.8451	0.0852707	-0.4019	0.0210307
P35611-2;E7EV99;A2A3N8;E7ENY0;P35611;P35611-3;P35611-4;Q96D30;B4DI79;Q4TT76;H0Y9H2;B4DPW4;D6RAH3;D6RF25;D6RJE2;H0YFD8;H0YG19;Q16155	Alpha-adducin	ADD1;LA04NC01-25A3.2-001	13	13	13	29.8112	29.8089	29.8812	28.8867	28.9696	29.0534	29.8338	0.0410946	28.9699	0.0833504	0.863867	8.70294e-05
Q9UEY8-2;Q9UEY8;Q59EK1;Q53FL4	Gamma-adducin	ADD3	13	13	13	29.2704	29.1205	29.2355	28.4762	28.432	28.5821	29.2088	0.0784358	28.4968	0.0771346	0.712033	0.000360514
Q6FI45;P11766;Q5U043;Q2VIM7;H0YAG8;D6RFE4;D6R9G2;D6RAY0	Alcohol dehydrogenase class-3	ADH5	17	17	17	31.414	31.3953	31.3973	31.1989	31.0859	31.2563	31.4022	0.0102679	31.1804	0.0866986	0.221833	0.0116822
Q9BV57;Q9BV57-2	1,2-dihydroxy-3-keto-5-methylthiopentene dioxygenase	ADI1	8	8	8	28.4639	28.7542	28.7557	28.6673	28.5313	28.8191	28.6579	0.168039	28.6726	0.143972	-0.0146333	0.914328
P55263;P55263-2;P55263-3;Q86U79;P55263-4	Adenosine kinase	ADK	17	17	17	31.0469	31.0298	30.9475	30.8511	30.7971	30.8932	31.0081	0.0531446	30.8471	0.0481726	0.160933	0.0177489
Q9H2P0;Q6DHZ8;B2RBM8;E9PQK8	Activity-dependent neuroprotector homeobox protein	ADNP	19	19	19	28.9708	28.9262	28.8276	29.5334	29.4682	29.3406	28.9082	0.0732773	29.4474	0.0980685	-0.5392	0.00158547
Q96SZ5;B3KXN9	2-aminoethanethiol dioxygenase	ADO	3	3	3	23.8467	23.5579	23.8842	25.382	21.8724	24.2756	23.7629	0.178551	23.8433	1.79429	-0.0804	0.942149
Q9BRR6-2;Q9BRR6;B4DDP8;B4DG35;H3BRS6;Q9BRR6-3;Q69YR1;Q9BRR6-4;H3BTH4;Q9BRR6-6;H3BN66;Q9BRR6-5;H3BU35	ADP-dependent glucokinase	ADPGK	8	8	8	28.264	28.1347	28.3132	28.5892	28.6194	28.3038	28.2373	0.0921967	28.5041	0.17415	-0.266833	0.0789066
Q9NX46;B4DHV5;B7ZAN4	Poly(ADP-ribose) glycohydrolase ARH3	ADPRHL2	9	9	9	28.8231	28.757	28.5894	28.5427	28.7319	28.6736	28.7232	0.120468	28.6494	0.0968937	0.0737667	0.454997
P25098;E9PRV7;P35626;A8K869;Q59F73;Q8N433	Beta-adrenergic receptor kinase 1;Beta-adrenergic receptor kinase 2	ADRBK1;ADRBK2	6	6	6	24.7418	24.3118	24.6654	24.8233	24.474	24.2468	24.573	0.229409	24.5147	0.290397	0.0583	0.798471
Q16186;B4DMP7;Q68E00	Proteasomal ubiquitin receptor ADRM1	ADRM1;DKFZp686G2045	6	6	6	29.7283	29.7507	29.8183	29.7049	29.7665	29.8286	29.7658	0.0468535	29.7667	0.0618502	-0.0009	0.984934
Q71UA4;P30566;E7ERF4;B4DP46;P30566-2;X5DP48;X5D2Z4;A8K4X6;B4DUM2;B4DEP1;X5D7W4;X5D7V4	Adenylosuccinate lyase	ADSL	14	14	14	29.668	29.7681	29.7055	29.6064	29.7131	29.6159	29.7139	0.0505718	29.6451	0.0590522	0.0687333	0.200466
P30520;B4E1L0	Adenylosuccinate synthetase isozyme 2	ADSS	11	11	11	29.3748	29.4937	29.3938	29.3697	29.3967	29.4494	29.4208	0.0638726	29.4053	0.0405347	0.0155	0.740596
Q08117;Q08117-2;K7ELE3;K7ELQ8;K7EQH5	Amino-terminal enhancer of split	AES	2	2	2	23.2299	23.2677	21.4937	20.5534	22.9605	21.8051	22.6638	1.01348	21.773	1.20387	0.890767	0.382392
Q8N556;Q8N556-2;Q15850	Actin filament-associated protein 1	AFAP1	3	3	3	25.563	25.3822	25.4387	24.913	25.0177	24.8653	25.4613	0.0924945	24.932	0.0779563	0.5293	0.00162531
Q8N4X5-2;Q8N4X5;Q8N4X5-4;F5GZE1;B7Z2Q0;Q8N4X5-3;B7Z363;F6QUH3	Actin filament-associated protein 1-like 2	AFAP1L2	5	5	5	25.9929	25.9329	25.6773	24.8689	24.7619	23.1641	25.8677	0.167598	24.265	0.954878	1.60273	0.0457712
Q9UHB7;Q9UHB7-2;H7C319	AF4/FMR2 family member 4	AFF4	4	4	4	22.9834	23.9728	23.8731	24.195	24.8636	24.7653	23.6098	0.544735	24.608	0.361001	-0.9982	0.0572405
D3DUJ0;Q9Y4W6;Q8TA92;K7EP56;Q658U5	AFG3-like protein 2	AFG3L2	26	26	25	31.0312	30.9592	31	31.298	31.3147	31.2015	30.9968	0.0361065	31.2714	0.0611083	-0.2746	0.00258065
P20933;B4E0G5;H0Y9C7	N(4)-(beta-N-acetylglucosaminyl)-L-asparaginase;Glycosylasparaginase alpha chain;Glycosylasparaginase beta chain	AGA	4	4	4	25.7969	26.0656	26.2497	25.8163	25.8749	25.8326	26.0374	0.227713	25.8413	0.030246	0.196133	0.213263
B2RZG9;Q9UPQ3-2;Q9UPQ3;B4DIC3;Q9UPQ3-3;X5D293;E7EUN2;H7C3T5;Q4ZG22;D3DWE7;Q8TF27;J3KQL4;A8MT82;A6NIR3;F5GXM9;B4DUR6	Arf-GAP with GTPase, ANK repeat and PH domain-containing protein 1	AGAP1	4	3	3	26.325	26.2703	26.2936	26.2739	26.3781	26.134	26.2963	0.0274498	26.262	0.122484	0.0343	0.660675
Q96P47;Q96P47-2;Q96P47-4;C9J975;Q96P47-3;E9PAL8;H7C4F1;Q86ST5;E7ESL9;C9J8Z2;Q53S93;Q9H3X2;Q96T14;Q86XV5;H0Y873;Q8N8Q2;Q96P47-5;D3DX07;Q6ZNF7	Arf-GAP with GTPase, ANK repeat and PH domain-containing protein 3	AGAP3	4	4	3	24.9242	25.1452	22.5521	25.0622	25.2256	25.4478	24.2072	1.43758	25.2452	0.193546	-1.03803	0.282921
B4DHC5;A0A024R458;P52594-2;P52594-3;P52594;P52594-4;C9J2I0;B8ZZY2	Arf-GAP domain and FG repeat-containing protein 1	AGFG1	6	6	6	29.0326	29.0028	28.8985	28.8653	28.7841	29.0288	28.978	0.0704147	28.8927	0.124635	0.0852333	0.360681
O95081-2;O95081	Arf-GAP domain and FG repeat-containing protein 2	AGFG2	2	2	2	21.9854	24.3377	22.2472	23.6251	22.9729	23.1847	22.8568	1.28919	23.2609	0.33271	-0.404133	0.62687
E9PC15;B4E2Z8;Q53H12;E9PG39;B4DR72	Acylglycerol kinase, mitochondrial	AGK	11	11	11	29.2777	29.3845	29.41	29.3838	29.505	29.3926	29.3574	0.07019	29.4271	0.0675779	-0.0697333	0.282872
P35573;P35573-2;P35573-3;G1UI17	Glycogen debranching enzyme;4-alpha-glucanotransferase;Amylo-alpha-1,6-glucosidase	AGL	24	24	24	29.0942	29.1219	29.1178	28.891	29.0129	29.0073	29.1113	0.0149503	28.9704	0.0688194	0.1409	0.0256921
Q9UKV8;A4FVC0;Q9UKV8-2;Q5TA58;B3KME0;Q9UL18;B2RAD8;Q9H9G7;A8KA05;Q9H9G7-2;B4E1P5;Q9HCK5;B4DY67;E5RJY2;Q96JZ0;Q6NXU1;Q5TA56	Protein argonaute-2	AGO2;EIF2C2	23	23	23	29.5148	29.4934	29.5034	29.6326	29.6538	29.5966	29.5039	0.0107076	29.6277	0.0289174	-0.1238	0.0022472
Q9HBM8;B3KPH3;Q71VH6;B4DRH1;Q99943	1-acyl-sn-glycerol-3-phosphate acyltransferase alpha	AGPAT1	2	2	2	26.3585	26.4628	22.9929	23.7438	23.0637	21.9105	25.2714	1.97393	22.906	0.926768	2.3654	0.133469
O15120;Q8WUW2;Q96IS9;O15120-2	1-acyl-sn-glycerol-3-phosphate acyltransferase beta	AGPAT2	5	5	5	26.2459	26.3512	26.3403	26.5468	26.6389	26.4489	26.3125	0.0579055	26.5449	0.0950148	-0.2324	0.0224047
Q9NRZ7;Q9NRZ7-2;Q9NRZ7-3;C9JK35;C9JQX8;C9J184;C9JL26;B4DUA6	1-acyl-sn-glycerol-3-phosphate acyltransferase gamma	AGPAT3	4	4	4	27.3598	27.3307	27.4037	27.1567	26.9819	26.9902	27.3647	0.0367492	27.0429	0.0986122	0.3218	0.00610218
Q6NUM7;Q9NUQ2;E5RH21;H0YC22	1-acyl-sn-glycerol-3-phosphate acyltransferase epsilon	AGPAT5	4	4	4	25.6346	25.5687	25.5909	26.1226	25.7863	25.1682	25.5981	0.0335294	25.6924	0.484084	-0.0943	0.753338
Q86UL3;Q8NDD3;E5RIA1;E5RHA6;Q9HAM9	Glycerol-3-phosphate acyltransferase 4	AGPAT6;DKFZp586M1819	6	4	4	26.9268	26.7656	27.0634	26.3281	26.3836	26.1912	26.9186	0.149069	26.301	0.0990283	0.617633	0.00393618
Q53EU6	Glycerol-3-phosphate acyltransferase 3	AGPAT9	13	13	11	27.4017	27.2087	26.952	27.953	28.1323	27.7634	27.1875	0.225601	27.9496	0.184474	-0.7621	0.0105813
O00116;B7Z3Q4;Q53SG6;B7ZAC5;B8ZZ81;Q53SN7;Q53S12	Alkyldihydroxyacetonephosphate synthase, peroxisomal	AGPS	28	28	28	31.5235	31.5298	31.4844	31.4774	31.4236	31.3289	31.5126	0.0245956	31.41	0.0751829	0.1026	0.0879835
O00468-6;O00468-3;O00468-7;O00468-5;O00468-4;O00468;O00468-2;Q5XG79;B3KMM7;H0Y5U1;Q15952	Agrin;Agrin N-terminal 110 kDa subunit;Agrin C-terminal 110 kDa subunit;Agrin C-terminal 90 kDa fragment;Agrin C-terminal 22 kDa fragment	AGRN	47	47	47	30.2242	30.1409	30.275	29.9977	29.7642	29.9158	30.2134	0.0677032	29.8926	0.118471	0.3208	0.0151971
Q5VZW6;Q5VZW3;Q9UPW5-2;Q9UPW5;Q9UPW5-3	Cytosolic carboxypeptidase 1	AGTPBP1	2	2	2	22.2722	23.1154	22.3839	24.2371	23.2848	23.6067	22.5905	0.457995	23.7095	0.484407	-1.11903	0.0437898
Q6RW13;D7RF68;Q6RW13-2;A8K1X7	Type-1 angiotensin II receptor-associated protein	AGTRAP	2	2	2	26.7505	26.6429	26.4974	26.694	26.3327	26.3258	26.6303	0.127022	26.4508	0.210617	0.179433	0.275003
Q8WYP5;Q8WYP5-3;Q8WYP5-2;B3KVE5;B3KTD2;B3KRD0;Q96M44;H7C4S1	Protein ELYS	AHCTF1	24	24	24	28.3144	28.2026	28.3452	29.2203	29.2727	29.2313	28.2874	0.0750363	29.2414	0.0276307	-0.954033	3.23919e-05
P23526;P23526-2	Adenosylhomocysteinase	AHCY	26	26	6	34.7393	34.7792	34.7023	34.7681	34.7297	34.8856	34.7403	0.0384591	34.7945	0.0812256	-0.0542	0.355185
O43865	Putative adenosylhomocysteinase 2	AHCYL1	14	14	2	30.2058	30.1449	30.1271	30.4362	30.3921	30.3855	30.1593	0.0412701	30.4046	0.0275647	-0.245333	0.00102171
Q09666;Q6ZQN2;B4DTV0;Q8N274;Q13727;E9PJZ0;E9PKR9;E9PJC6;E9PLK4;Q96EC4;Q09666-2;E9PQE3;Q9BVU3	Neuroblast differentiation-associated protein AHNAK	AHNAK	230	230	230	36.332	36.2961	36.3577	36.0444	36.0755	36.1099	36.3286	0.0309404	36.0766	0.0327639	0.252	0.000635892
Q8IVF2-3;Q8IVF2;Q8IVF2-2	Protein AHNAK2	AHNAK2	23	23	23	27.8621	27.8808	27.2168	28.64	28.4082	28.2687	27.6532	0.378078	28.439	0.187552	-0.785733	0.0321387
O95433;B4DUR9;G3V438;H0YJU2;H0YJG7;G3V3W9;H0YJG6;H0YJ63	Activator of 90 kDa heat shock protein ATPase homolog 1	AHSA1	18	18	18	31.0802	31.2174	31.0089	31.1997	31.1308	31.3296	31.1022	0.105972	31.22	0.100948	-0.117867	0.235521
B7ZW30;F5H715;B7Z7D5;Q96BJ3;Q96BJ3-2;Q96BJ3-3	Axin interactor, dorsalization-associated protein	AIDA	5	5	5	28.4181	28.4516	28.5854	27.9117	27.9075	28.4004	28.485	0.0885193	28.0732	0.283371	0.411833	0.0741352
Q9BQI0-3;Q9BQI0;Q9BQI0-2;A6PVM9;F5GYC9;B7Z6K5;Q5JUP3;Q9BQI0-4;H7C605	Allograft inflammatory factor 1-like	AIF1L	5	5	5	27.8181	27.5984	27.7757	26.9552	26.929	27.0135	27.7307	0.116548	26.9659	0.0432542	0.764833	0.00043921
O95831-3;O95831;O95831-2;E9PMA0;O95831-5;Q5RZA0;O95831-6;O95831-4;Q5RZ99	Apoptosis-inducing factor 1, mitochondrial	AIFM1	24	24	24	31.9503	31.822	31.8796	31.9689	31.9576	31.877	31.884	0.0642614	31.9345	0.050116	-0.0505333	0.343281
Q9Y4K1;B3KPT0;B7ZAH2;B4DU04;B4DLI1;Q6P5P8;Q96QW7	Absent in melanoma 1 protein	AIM1	36	36	14	29.7743	29.5627	29.6694	30.3121	30.4047	30.3435	29.6688	0.105801	30.3534	0.0470924	-0.684633	0.000512762
E9PIR9;Q8N1P7;J3KQW1;Q9NTH7	Absent in melanoma 1-like protein	AIM1L	10	10	9	27.8437	28.2736	26.7381	23.535	24.3896	25.5996	27.6185	0.792141	24.5081	1.03739	3.1104	0.0145236
E7ET48;Q9NWG5;Q5T144		AIM1L	7	7	6	26.3946	26.5634	26.7881	25.0431	25.0094	25.6218	26.582	0.197411	25.2248	0.344254	1.35727	0.00406818
Q12904;Q12904-2;B4DNK3;D6R937	Aminoacyl tRNA synthase complex-interacting multifunctional protein 1;Endothelial monocyte-activating polypeptide 2	AIMP1	17	17	17	31.3828	31.4898	31.533	31.456	31.435	31.5649	31.4685	0.0773254	31.4853	0.0697307	-0.0167667	0.794141
Q13155;B2R7M3;A8MU58;F8W950;F8WCL2	Aminoacyl tRNA synthase complex-interacting multifunctional protein 2	AIMP2	11	11	11	30.3256	30.3605	30.2761	30.4336	30.4174	30.5294	30.3207	0.0424099	30.4601	0.0605311	-0.1394	0.030882
A5JGZ4;O00170;G9I2H4;D5LTB3;D0EKE6;C8CK05;C8CK04;C8CHN4;C0JXB9;D0EKE5;E9PMH2;V9GYQ3;A7YDK4	AH receptor-interacting protein;Peptidyl-prolyl cis-trans isomerase	AIP	9	2	1	23.5478	23.5486	23.1315	23.4031	23.3994	22.9552	23.4093	0.240582	23.2526	0.257534	0.156733	0.484098
D2CVN5		AIP	9	9	0	28.8779	28.7773	28.9414	28.8281	28.5151	28.8857	28.8655	0.082746	28.743	0.199429	0.122567	0.381164
Q96IF1;H0YJL9;G3V5F5;G3V481;Q96IF1-2	LIM domain-containing protein ajuba	AJUBA	4	4	4	23.8429	22.02	23.8974	23.7996	23.4758	24.0481	23.2534	1.06853	23.7745	0.286974	-0.521067	0.460445
Q53EY8;P00568;Q5T9B7;H0Y4J6;H0YID2	Adenylate kinase isoenzyme 1	AK1	11	11	10	30.1625	30.1567	30.0271	29.7214	29.5113	29.7498	30.1154	0.0765539	29.6608	0.130276	0.4546	0.0064675
P54819-2;F8W1A4;P54819;P54819-3;P54819-5;F8VY04;P54819-6;F8VZG5;P54819-4;B4DLK2;G3V213;F8VPP1	Adenylate kinase 2, mitochondrial;Adenylate kinase 2, mitochondrial, N-terminally processed	AK2	14	14	14	32.2367	32.2524	32.1994	32.3964	32.4188	32.3893	32.2295	0.0272237	32.4015	0.0153971	-0.172	0.000678257
Q9UIJ7;Q7Z4Y4;Q7Z531;Q9UIJ7-2;Q9UIJ7-3;B3KWD9	GTP:AMP phosphotransferase AK3, mitochondrial	AK3	15	15	15	30.7322	30.5151	30.5939	30.5781	30.565	30.4327	30.6137	0.109901	30.5253	0.0804322	0.0884667	0.323482
P27144;D3DQ64;K4Q5R3	GTP:AMP phosphotransferase AK4, mitochondrial	AK4	11	11	11	30.3846	30.3502	30.3735	29.8366	29.8602	29.8564	30.3694	0.0175569	29.8511	0.0126718	0.518367	2.02155e-06
Q92667-2;Q92667;B4DN86;I3L0W0;I3L3K1;I3L364;I3L0K6;I3L2A2;I3L2N7	A-kinase anchor protein 1, mitochondrial	AKAP1	6	6	6	25.2796	25.2874	25.0309	26.2289	26.1451	26.433	25.1993	0.145891	26.269	0.14808	-1.0697	0.000875931
Q02952;Q02952-3;Q02952-2;Q86TJ9	A-kinase anchor protein 12	AKAP12	70	70	29	31.4228	31.3612	31.453	33.1161	33.217	33.3476	31.4123	0.0467865	33.2269	0.116067	-1.81457	1.49229e-05
Q12802-4;Q12802;Q12802-2;A8MYJ1;B7ZW05;H0YMW2;Q12802-5	A-kinase anchor protein 13	AKAP13	12	12	12	27.4591	27.4629	27.6538	27.2708	27.3149	27.6227	27.5253	0.111329	27.4028	0.191711	0.122467	0.392844
Q02040;Q05DA9;Q02040-2;Q02040-3;X6RAJ1	A-kinase anchor protein 17A	AKAP17A;SFRS17A	5	5	5	24.7431	24.7176	24.888	24.8412	24.5228	25.1021	24.7829	0.0919079	24.822	0.290125	-0.0391333	0.834665
P24588;Q6PG46	A-kinase anchor protein 5	AKAP5	2	2	2	23.5709	22.467	22.8139	22.4502	24.066	22.9071	22.9506	0.564503	23.1411	0.832928	-0.1905	0.759416
Q8NE02;O43823;Q9UG73;B7Z8L8;M0QYL4	A-kinase anchor protein 8	AKAP8;DKFZp586B1222	10	10	10	28.0394	27.8612	27.9299	28.3214	28.4396	28.3751	27.9435	0.0898751	28.3787	0.0591822	-0.4352	0.00218654
Q9ULX6;B3KMD4;V9GZ50;Q9ULX6-2;Q9UF73;M0R1Y5;M0R010;M0QYT7	A-kinase anchor protein 8-like	AKAP8L	5	5	5	27.0986	27.034	27.4793	26.8928	26.9315	27.0538	27.204	0.240623	26.9594	0.0840397	0.2446	0.171805
Q99996-5;Q99996-3;Q99996-2;Q99996;Q99996-6;H7BYL6;B3KQF9;Q5GIA7;Q99996-4;A4D1E4	A-kinase anchor protein 9	AKAP9	4	4	2	23.5991	23.8203	23.6051	22.5364	23.4531	23.5267	23.6748	0.126014	23.1721	0.551732	0.502767	0.198705
P14550;Q5T621;V9GYG2;V9GYP9	Alcohol dehydrogenase [NADP(+)]	AKR1A1	18	18	18	31.4781	31.4592	31.4438	31.2355	31.0506	31.3691	31.4604	0.0171797	31.2184	0.159937	0.241967	0.0597074
P42330;S4R3Z2;B4DKT3;B4DL37;Q2XPP3;B4E0M1;S4R3D5;A6NHU4;Q04828	Aldo-keto reductase family 1 member C3	AKR1C3	4	4	4	25.1727	25.407	24.9725	23.0862	23.083	24.4739	25.1841	0.217473	23.5477	0.802114	1.63637	0.0270181
O43488;H3BLU7;B4DZX4;H7C5H7;Q8NHP1	Aflatoxin B1 aldehyde reductase member 2	AKR7A2	6	6	6	29.1782	29.1226	29.1772	28.8591	28.8407	28.9982	29.1593	0.0318159	28.8993	0.0861139	0.26	0.00801279
P31749;B3KVH4;B7Z5R1;G3V4I6;G3V3X1;B3KXD7;Q9BV07	RAC-alpha serine/threonine-protein kinase	AKT1	4	2	2	26.1347	25.9751	26.2668	25.5215	25.449	25.5123	26.1255	0.146066	25.4943	0.039471	0.631267	0.0019452
P31751;B3KP61;B4DG79;Q0VAN0;M0R0P9;J3QKW1;J3QL45;M0R283;B7Z8Z9;M0QZW8;C9JIF6;C9J258;J3QQM6;J3KSY8;C9JC83;C9JIJ1;J3KRI8;F6YBB4;A8MX96;E7EVP8;Q6P4H3;M0QZK3;J3QLS6;C9JHS6	RAC-beta serine/threonine-protein kinase	AKT2	7	7	5	28.1313	28.3151	28.3335	27.62	27.4963	27.6744	28.26	0.111808	27.5969	0.0912694	0.663067	0.00135116
Q9H8T0;Q9H8T0-2;H3BM79;H3BRV2	AKT-interacting protein	AKTIP	3	3	3	26.7286	26.8737	26.6389	26.3034	26.5304	26.3258	26.7471	0.118484	26.3865	0.125095	0.360533	0.0222725
P13716-2;B7Z3I9;P13716;A0A024R877;Q6ZMU0;B7ZBK6	Delta-aminolevulinic acid dehydratase	ALAD	6	6	6	25.8284	26.9803	26.5142	25.5332	25.531	25.3561	26.441	0.579431	25.4734	0.10162	0.967533	0.046457
B4DDG9;P13196;B4DVA0;H7C5B0;H7C4H7	5-aminolevulinate synthase, nonspecific, mitochondrial	ALAS1	3	3	3	22.826	24.7569	23.8072	25.2993	24.6528	25.104	23.7967	0.965493	25.0187	0.331584	-1.222	0.106824
Q13740-2;Q13740;F5GXJ9;B3KNN9;H7C543;Q13740-4;Q13740-3	CD166 antigen	ALCAM	23	23	11	32.434	32.4675	32.4781	32.3135	32.4087	32.1915	32.4599	0.0230196	32.3046	0.108875	0.1553	0.0729864
Q8IZ83-3;Q8IZ83;F8WBH3;B4DVV1;F5H4B6;B4DQ15;Q8IZ83-2;M0QY06	Aldehyde dehydrogenase family 16 member A1	ALDH16A1	16	16	16	30.6506	30.59	30.6538	30.654	30.5178	30.6203	30.6315	0.0359468	30.5974	0.070937	0.0341	0.498914
P54886;P54886-2	Delta-1-pyrroline-5-carboxylate synthase;Glutamate 5-kinase;Gamma-glutamyl phosphate reductase	ALDH18A1	38	38	38	32.8383	32.7414	32.7075	32.9099	32.8821	32.7325	32.7624	0.0678816	32.8415	0.0954147	-0.0791	0.306954
B4DH89;O94788-4;H0YKL3;B4YAH7;P05091-2;Q53FB6;P05091;Q9UED3;F8VP50	Retinal dehydrogenase 2	ALDH1A2	19	2	2	25.4018	25.3524	25.417	24.55	25.0416	24.8905	25.3904	0.0337751	24.8274	0.251807	0.563033	0.0184843
O94788;O94788-2;H0YMG7;O94788-3;E9PF31	Retinal dehydrogenase 2	ALDH1A2	21	18	4	29.7793	29.7962	29.7842	29.2407	29.0127	29.1222	29.7866	0.00869502	29.1252	0.11403	0.661367	0.000558376
P47895;B2R5T2;B4DYU3;H0Y2X5;Q7Z3A2;H0YKF9;B4E0M6;H0YNQ3;Q59EJ0;B4DXX3;B4DDF8;V9HVX6;P00352;H0YLT1	Aldehyde dehydrogenase family 1 member A3	ALDH1A3;DKFZp686G1675	35	35	31	34.9171	34.9862	34.8554	35.0129	34.96	35.0929	34.9196	0.0654349	35.0219	0.0669089	-0.102367	0.131062
P30837;B4DLJ0	Aldehyde dehydrogenase X, mitochondrial	ALDH1B1	23	20	20	31.0219	31.0297	30.9642	31.1402	31.1945	31.0623	31.0053	0.035778	31.1323	0.0664502	-0.127067	0.0434075
J3QRD1;Q59H65;P51648;P51648-2;Q68D64;J3QKK9;J3KTD9;I3L2W1;K7EN73;J3QS00;J3KTG1;E9PJV0;I3L1M4;C9JGJ2;I3L0X1;C9JKT2;B4DSX1;C9JMC5;I3L3I9;A8MYB8;E9PNN6;B3KSJ6;P30838;Q6PKA6;Q8N9T9	Aldehyde dehydrogenase;Fatty aldehyde dehydrogenase	ALDH3A2;DKFZp686E23276	4	4	3	25.0651	25.003	24.8424	25.945	25.7932	25.6129	24.9702	0.114923	25.7837	0.166254	-0.813533	0.00222539
P30038;P30038-2;P30038-3;Q5TF55	Delta-1-pyrroline-5-carboxylate dehydrogenase, mitochondrial	ALDH4A1	9	9	9	27.6512	27.5758	27.7362	27.3588	27.1828	26.9591	27.6544	0.0802479	27.1669	0.200324	0.4875	0.0173531
X5DNC0;X5D8T4;P51649;P51649-2;B4DGP6;C9J8Q5;A8K435;F5H328;Q8N3W7	Succinate-semialdehyde dehydrogenase, mitochondrial	ALDH5A1	11	11	11	28.0484	27.7805	28.077	27.7075	27.6325	27.8975	27.9686	0.163555	27.7458	0.136596	0.2228	0.144387
Q02252-2;Q53FN8;Q02252;Q53H94;G3V4Z4;O43573	Methylmalonate-semialdehyde dehydrogenase [acylating], mitochondrial	ALDH6A1	13	13	13	29.0169	28.9286	28.9477	28.0126	28.0383	28.0212	28.9644	0.0464585	28.024	0.0130822	0.940367	4.59959e-06
P49419-2;P49419;F8VS02;P49419-4;P49419-3;H0YHM6;F8VVF2;F8WDY6;F8WD33	Alpha-aminoadipic semialdehyde dehydrogenase	ALDH7A1	21	21	21	31.5055	31.4633	31.559	31.4185	31.3317	31.2626	31.5093	0.0479611	31.3376	0.0781173	0.171667	0.0315633
P49189;B4DE91;B9EKV4;B4DX14;B4DXY7;B4DYY1	4-trimethylaminobutyraldehyde dehydrogenase	ALDH9A1	14	14	14	30.2887	30.2356	30.1585	30.072	30.0651	30.1681	30.2276	0.0654676	30.1017	0.0575787	0.125867	0.0667308
P04075;P04075-2;J3KPS3;H3BQN4;H3BPS8;H3BUH7;H3BR04;H3BMQ8;H3BU78;H3BR68;A4UCS9;A4UCT0	Fructose-bisphosphate aldolase A;Fructose-bisphosphate aldolase	ALDOA	28	28	24	35.5465	35.5448	35.5075	35.087	34.9606	35.1002	35.5329	0.0220423	35.0493	0.0770707	0.483667	0.000473715
Q9BT22;B4DP08;K7EID2;K7EPU3;Q6GMV1	Chitobiosyldiphosphodolichol beta-mannosyltransferase	ALG1	8	8	8	27.9483	27.9514	27.8984	28.25	28.3396	28.1371	27.9327	0.0297451	28.2422	0.101473	-0.309533	0.00712992
Q5I7T1;Q5BKT4;F8VWA9;F5H5T2;F8VXJ0;F5GZZ6	Putative Dol-P-Glc:Glc(2)Man(9)GlcNAc(2)-PP-Dol alpha-1,2-glucosyltransferase;Dol-P-Glc:Glc(2)Man(9)GlcNAc(2)-PP-Dol alpha-1,2-glucosyltransferase	ALG10B;ALG10	2	2	2	24.7029	24.8998	24.8359	25.188	25.1302	25.1334	24.8129	0.100451	25.1505	0.0324865	-0.337667	0.00519112
H7C4I6;Q9BV10;H7C5R7	Dol-P-Man:Man(7)GlcNAc(2)-PP-Dol alpha-1,6-mannosyltransferase	ALG12	2	2	2	25.7741	25.5517	25.5744	25.4461	25.6111	25.4545	25.6334	0.122377	25.5039	0.0929329	0.1295	0.218152
Q9H553;Q9H553-2;B3KNL8	Alpha-1,3/1,6-mannosyltransferase ALG2	ALG2	13	13	13	29.7601	29.6076	29.4956	29.9103	29.9151	29.6926	29.6211	0.132766	29.8393	0.127097	-0.218233	0.108872
H7C0X4;B4DS50;Q92685-2;C9J7S5;Q92685	Dol-P-Man:Man(5)GlcNAc(2)-PP-Dol alpha-1,3-mannosyltransferase	ALG3	2	2	2	24.9814	25.0961	25.0355	25.3723	25.6475	25.3673	25.0377	0.0573807	25.4624	0.16035	-0.4247	0.0124546
Q9Y673-2;Q9Y673;Q9HC03;B4DR67	Dolichyl-phosphate beta-glucosyltransferase	ALG5	6	6	6	26.1183	26.2339	26.6369	26.408	26.3008	25.8732	26.3297	0.272249	26.194	0.282944	0.1357	0.581693
Q9Y672;A2A2G4;B4DHV8;S4R350	Dolichyl pyrophosphate Man9GlcNAc2 alpha-1,3-glucosyltransferase	ALG6	2	2	2	24.0728	23.5517	23.9926	24.3732	24.0331	23.3327	23.8724	0.280586	23.913	0.530545	-0.0406333	0.912303
Q9BVK2-2;Q9BVK2;B3KQL8;E9PP80;E9PNE2;H0YDQ1;E9PLP7;E9PP04;H0YDD3;E9PK79;E9PP96	Probable dolichyl pyrophosphate Glc1Man9GlcNAc2 alpha-1,3-glucosyltransferase	ALG8	3	3	3	26.2008	26.2168	26.1574	26.3371	26.4768	26.409	26.1917	0.0307352	26.4076	0.06986	-0.215967	0.00803744
H0YCW6;Q9H6U8-2;B4DQI3;Q9H6U8-4;Q9H6U8;Q9H6U8-3;B4DYW0	Alpha-1,2-mannosyltransferase ALG9	ALG9	2	2	2	24.9933	24.8088	24.9092	24.9518	24.7922	24.951	24.9038	0.0923699	24.8983	0.091915	0.00543333	0.945895
Q96Q42;A8K4R4;Q6IQ41;B3KPJ0;H0Y696;Q96Q42-3	Alsin	ALS2	3	3	3	24.2303	23.9929	24.4553	22.6161	24.118	23.9857	24.2262	0.231228	23.5733	0.831566	0.6529	0.260299
Q60I27-2;Q60I27;Q60I27-3;H7C0M4;G3V0I7;Q8TEK5;F8WCP1;G5E9N5;Q60I27-6	ALS2 C-terminal-like protein	ALS2CL	5	5	5	25.3947	25.0277	25.3114	24.8305	25.129	24.9921	25.2446	0.192403	24.9839	0.14942	0.260733	0.137383
Q86V81	THO complex subunit 4	ALYREF	9	9	1	31.067	30.9759	31.0671	31.5062	31.5095	31.5053	31.0367	0.0526255	31.507	0.00221133	-0.470333	0.000101999
Q9C0C7-4;Q9C0C7-2;Q9C0C7-3;Q9C0C7;B4DZ97;Q9C0C7-5;H0YE34;Q9C0C7-6	Activating molecule in BECN1-regulated autophagy protein 1	AMBRA1	3	3	3	23.8945	23.9238	23.9188	24.2928	24.6191	24.6195	23.9124	0.0156737	24.5105	0.188505	-0.5981	0.0054105
Q9UKV5;A0A024R6R5;H3BQM3;Q6PGR1;H3BSK3;H3BRK9;Q1RN03;R4GNG2	E3 ubiquitin-protein ligase AMFR	AMFR	4	4	4	24.6981	25.1126	25.3945	25.0854	23.7246	25.0258	25.0684	0.350298	24.6119	0.769031	0.456467	0.402452
Q86SJ2;B3KRK1;B3KS95	Amphoterin-induced protein 2	AMIGO2	2	2	2	23.5919	23.4262	22.8832	23.3585	23.3737	23.3823	23.3004	0.370711	23.3715	0.0120516	-0.0710667	0.756652
Q8IY63-2;Q8IY63;Q8N209;E7ESY6;A6NP16;Q4VCS5-2;A2BDD9;E7ERM3;Q4VCS5	Angiomotin-like protein 1	AMOTL1	3	3	3	24.4316	24.4517	24.358	24.8484	24.9046	25.0496	24.4138	0.0493299	24.9342	0.103815	-0.520433	0.00142774
B3KR56;Q9Y2J4-3;Q9Y2J4;Q9Y2J4-2;Q9Y2J4-4;B3KQD2	Angiomotin-like protein 2	AMOTL2	3	3	3	23.4283	23.9438	24.2738	24.2651	24.744	24.8145	23.882	0.426128	24.6079	0.29893	-0.7259	0.0731224
Q01433-5;Q01433-2;Q01433;B2RB47;Q01433-3;Q01433-4;H0Y360;E9PIJ1;H0YCL9;E9PJF6;H0YF16	AMP deaminase 2	AMPD2	14	14	14	29.2415	29.1119	29.1661	28.6417	28.6539	29.0001	29.1732	0.0650884	28.7652	0.203492	0.407933	0.0297342
Q9H1A4;H0Y564;F8WAS1;B3KM59	Anaphase-promoting complex subunit 1	ANAPC1	17	17	17	26.9231	27.0931	26.8413	27.2484	27.2957	27.1247	26.9525	0.128449	27.2229	0.0882987	-0.270433	0.0397425
B4DGH7;Q9UJX6-2;Q9UJX6	Anaphase-promoting complex subunit 2	ANAPC2	3	3	3	23.9257	23.3702	24.1871	23.9105	24.3238	22.9997	23.8277	0.41718	23.7447	0.677448	0.083	0.865393
Q9UJX5;E9PCR4;Q9UJX5-2;B3KN47;D6RFM7;D6RAP6	Anaphase-promoting complex subunit 4	ANAPC4	6	6	6	25.8029	25.5833	25.7122	26.0037	25.9453	25.5919	25.6995	0.110352	25.847	0.222816	-0.1475	0.362266
Q9UJX4;F5H0F9;Q9UJX4-3;F5GY68;F5H0N1;B7Z6Z3;F5H3S5;Q49A41;B4DFK4;H0YFB5;F5GZ05;Q9UJX4-2;Q9Y2B7	Anaphase-promoting complex subunit 5	ANAPC5	10	10	10	26.6271	26.8833	26.497	26.8642	26.873	26.7953	26.6691	0.19655	26.8442	0.0425479	-0.175033	0.20616
B3KMP2;Q9UJX3-2;Q4KMX6;A5D8X2;Q9UJX3;Q2M2R1;A8KAQ7;H0YIW2	Anaphase-promoting complex subunit 7	ANAPC7	8	8	8	27.2761	27.2844	27.2961	27.6017	27.6075	27.309	27.2855	0.0100481	27.5061	0.170689	-0.220533	0.0892169
B7Z5T0;Q5VTE6-2;B7Z5N3;F5H476;B7Z297;Q5VTE6	Protein angel homolog 2	ANGEL2	2	2	2	23.9253	24.3085	24.1815	24.5622	24.4014	24.3815	24.1384	0.195196	24.4484	0.0990834	-0.309933	0.0702707
P16157-10;P16157-8;P16157-5;P16157-16;P16157-3;P16157;P16157-21;P16157-12;P16157-14;P16157-11;P16157-9;P16157-6;P16157-7;P16157-4;P16157-13;P16157-15;P16157-2;H0YBS0;B3KX39	Ankyrin-1	ANK1	28	28	28	28.9432	28.9518	28.9049	29.1088	28.9622	28.9983	28.9333	0.0249682	29.0231	0.0763817	-0.0898	0.125017
Q12955;Q59G01;Q12955-7;Q12955-5;Q12955-4;Q8NAK2;A8KA62;Q12955-6;E9PCH6;B7Z2H4;Q6ZT73;D6RHE1;B7Z678;Q7Z344;H0Y931	Ankyrin-3	ANK3	7	7	5	26.6645	26.4704	26.6371	26.5782	26.6688	26.6951	26.5907	0.105051	26.6474	0.0613265	-0.0567	0.464736
Q9P2R3;Q9P2R3-4;Q9P2R3-2;B3KPZ0;Q5H9P4;B4DZ21;I3L1Z9;K7EPT2	Ankyrin repeat and FYVE domain-containing protein 1	ANKFY1;DKFZp686M19106	20	20	20	28.631	28.6798	28.6564	28.2619	28.3343	28.3501	28.6557	0.0244068	28.3154	0.0470295	0.3403	0.000371576
F5H2H5;Q86XL3;Q86XL3-2;Q86XL3-3;F5H1D4;F5H417;F5H1E7;F5H6J0	Ankyrin repeat and LEM domain-containing protein 2	ANKLE2	11	11	11	27.5691	27.3607	27.3921	27.2591	27.251	26.9272	27.4406	0.112358	27.1458	0.189328	0.294867	0.0811531
Q8IV38;B3KN56;B3KM88;G3V0G5	Ankyrin repeat and MYND domain-containing protein 2	ANKMY2	5	5	5	27.1474	27.357	27.4661	26.3686	26.6239	26.1618	27.3235	0.161969	26.3848	0.231474	0.938733	0.00452044
Q6UB99;Q7Z5E5;A8K4M9	Ankyrin repeat domain-containing protein 11	ANKRD11	2	2	2	23.5512	23.5553	21.9798	21.7864	23.7824	23.1546	23.0288	0.908434	22.9078	1.02063	0.120967	0.885553
B4DYP5;Q8IZ07;S4R3D2;F8W150;S4R3U2;B3KMT9;Q6ZTN6-2;H0YIN8;B3KND9;B4DDL0;Q6ZTN6;Q6ZTN6-3	Ankyrin repeat domain-containing protein 13A	ANKRD13A	3	3	3	24.0591	23.8601	23.9757	22.8929	22.8651	23.0304	23.965	0.0999332	22.9295	0.0885091	1.0355	0.000177532
O75179-6;H0YM23;O75179-7;O75179-2;O75179;B4DTP3;B4DR08;H0YLQ3;O75179-4;O75179-5;B3KU50;H0YMS3;O75179-3;H0Y4P6	Ankyrin repeat domain-containing protein 17	ANKRD17	12	12	6	27.5446	27.6082	27.6527	27.3663	27.2244	27.4112	27.6018	0.0543305	27.334	0.0975071	0.267867	0.0141851
Q9GZV1;B2RBQ4;Q9GZV1-2;Q5T457	Ankyrin repeat domain-containing protein 2	ANKRD2	6	6	6	26.6963	26.7534	26.9499	27.272	26.8141	26.8561	26.7999	0.133032	26.9807	0.253117	-0.180867	0.33481
Q96NW4;K7EIH4;K7ELM1	Ankyrin repeat domain-containing protein 27	ANKRD27	2	2	2	24.3409	24.2856	24.1963	24.1742	24.515	24.0839	24.2743	0.0729632	24.2577	0.227357	0.0165667	0.910141
O15084-2;O15084;O15084-4;O15084-1;B4DS25;B4DIW9	Serine/threonine-protein phosphatase 6 regulatory ankyrin repeat subunit A	ANKRD28	7	6	6	24.8952	25.0941	24.9593	24.9111	24.9242	24.8558	24.9829	0.101523	24.897	0.0363049	0.0858333	0.240022
Q8NB46;B3KWN0;Q8N1H2	Serine/threonine-protein phosphatase 6 regulatory ankyrin repeat subunit C	ANKRD52	10	10	9	26.7571	27.0162	26.6898	26.3968	26.2635	26.3701	26.821	0.172336	26.3435	0.0705282	0.477567	0.0113152
Q92625;B4DQW8;Q05CP0;Q49AR9	Ankyrin repeat and SAM domain-containing protein 1A	ANKS1A	7	7	7	26.7542	26.7253	26.7498	26.7381	26.7558	27.0393	26.7431	0.0155714	26.8444	0.16902	-0.1013	0.359674
Q68DC2-3;Q68DC2;Q68DC2-4;F5H7X9;B3KXP1	Ankyrin repeat and SAM domain-containing protein 6	ANKS6	2	2	2	23.036	23.1192	23.1801	23.3818	22.7038	23.1274	23.1118	0.072337	23.071	0.342501	0.0407667	0.849986
Q9H8Y5;B8ZZS4;B4E0V1;B4DZT1;C9JS61;C9K022	Ankyrin repeat and zinc finger domain-containing protein 1	ANKZF1	6	6	6	25.6468	25.7634	25.7156	25.6669	25.7274	26.0731	25.7086	0.0586143	25.8225	0.219153	-0.113867	0.433698
Q9NQW6;B4DSL6;A8K5D9;Q9NQW6-2;H7C3S1;H7C1C2;H7C1K5;H7C0Y6;H7C167;C9JJT6	Actin-binding protein anillin	ANLN	20	20	20	26.0488	27.1901	25.6776	28.6319	29.2089	28.2125	26.3055	0.788248	28.6844	0.500273	-2.37893	0.0115692
Q9NW15;Q9NW15-5;Q9NW15-3;Q9NW15-2;Q9NW15-4;C9J670;C9JA49;C9IYD3;C9JQC9;C9JPY2;C9JH90;C9IZD0;H7C3N6	Anoctamin-10	ANO10	11	11	11	28.2425	28.1052	28.2304	27.5641	27.4058	27.2595	28.1927	0.0760184	27.4098	0.152339	0.7829	0.00134632
Q4KMQ2-3;Q4KMQ2;Q4KMQ2-4;B4DZA5;Q4KMQ2-2;B4E1V1;B3KX12	Anoctamin-6;Anoctamin	ANO6	7	7	7	27.1436	27.3421	27.312	25.7067	26.0225	26.5275	27.2659	0.106979	26.0856	0.414018	1.18033	0.00876965
H0YN26;Q6PKH8;Q08AJ6;P39687;Q3KPI8;O95626;H7BZ09;O43423	Acidic leucine-rich nuclear phosphoprotein 32 family member A	ANP32A	7	5	4	30.023	30.1294	30.0575	30.5691	30.4709	30.8049	30.07	0.0542845	30.615	0.171659	-0.545	0.0063266
Q92688-2;Q53F35;Q92688;Q5T6W8	Acidic leucine-rich nuclear phosphoprotein 32 family member B	ANP32B	9	9	7	31.8056	31.8203	31.7257	32.3327	32.09	32.1248	31.7839	0.0509072	32.1825	0.131236	-0.398633	0.0080148
Q53F20;Q9BTT0;Q9BTT0-3;E9PPH5;Q5TB19;B4E0D5;E9PLC4;Q9BTT0-2;Q5TB25	Acidic leucine-rich nuclear phosphoprotein 32 family member E	ANP32E	9	9	9	29.2785	29.3758	29.4378	29.5983	29.6839	29.6799	29.364	0.0802992	29.654	0.0483079	-0.29	0.005846
P04083;B5BU38;Q5T3N1;B4DL19;Q5T3N0;Q05BR2	Annexin A1;Annexin	ANXA1	23	23	23	33.6552	33.6604	33.4229	32.8887	32.6332	32.9006	33.5795	0.135644	32.8075	0.151065	0.772	0.00275228
Q6ICS0;Q59EP1	Annexin	ANXA11	17	17	1	31.825	31.8779	31.8271	31.2292	31.1089	31.3218	31.8433	0.029954	31.22	0.10675	0.623367	0.000622738
V9HW65;P07355;P07355-2;H0YN42;H0YMD0;H0YMU9;H0YM50;A6NMY6;H0YKS4;B3KRQ1;B4DNH8;H0YNP5;H0YN28;H0YL33;H0YMM1;H0YKZ7;H0YLV6;H0YMT9;H0YKX9;H0YKL9;H0YMW4;H0YNA0;H0YKV8;H0YN52;H0YMD9;H0YNB8;H0YKN4;H0YLE2	Annexin A2;Annexin;Putative annexin A2-like protein	ANXA2;ANXA2P2	31	31	31	36.3559	36.3479	36.3676	35.6669	35.5674	35.6384	36.3571	0.00990774	35.6242	0.0512404	0.7329	1.69506e-05
P12429;D6RA82;D6RFG5;D6RCA8;D6RFJ9;D6RAZ8	Annexin A3;Annexin	ANXA3	18	18	18	32.0269	32.0835	32.0068	31.7147	31.6515	31.7673	32.0391	0.0397711	31.7112	0.0579808	0.3279	0.00127613
P09525;Q6LES2;V9HW59;Q6P452;B4DE02;Q59FK3;B4DDZ4;Q6MZI0;B4E1S2	Annexin A4;Annexin	ANXA4	22	22	3	33.1599	33.1727	33.1843	32.6493	32.4557	32.7601	33.1723	0.0122049	32.6217	0.154065	0.5506	0.00350239
P08758;D6RBL5;D6RBE9;E9PHT9;B4DNG6;D6RCN3	Annexin A5;Annexin	ANXA5	21	21	21	34.2902	34.2457	34.1044	33.8719	33.8444	33.8534	34.2134	0.0970117	33.8566	0.0140208	0.356867	0.00323312
A6NN80;E5RK69;P08133-2;P08133;B7Z582;A8K3Q7;Q6ZP35;E7EMC6;E5RJF5;E5RK63;E5RIU8;E5RJR0;E5RI05;E5RFF0	Annexin;Annexin A6	ANXA6	7	7	7	26.2683	26.3177	25.8319	25.2648	24.8072	24.5077	26.1393	0.26736	24.8599	0.381291	1.2794	0.0089148
B4DT77;B4DWU2;B4DHY4;Q53HM8;P20073-2;P20073;B2R7L2;B2R657	Annexin;Annexin A7	ANXA7	17	17	17	30.9073	31.1176	31.0741	30.7031	30.5872	30.7542	31.033	0.111011	30.6815	0.0855697	0.3515	0.012218
O76027	Annexin A9	ANXA9	15	15	15	29.8235	29.809	29.8435	29.0447	28.9774	28.9635	29.8253	0.0173229	28.9952	0.043428	0.830133	6.6618e-06
Q10567-3;Q10567-2;Q10567;Q10567-4;C9J1E7;H7C034;Q7Z3M8	AP-1 complex subunit beta-1	AP1B1	37	21	10	31.908	31.8387	31.7984	31.4443	31.4019	31.4167	31.8484	0.0554358	31.421	0.0215196	0.4274	0.000239438
O43747;B3KXW5;O43747-2;J3KQU9;Q8IY97;B4DS96;B4DDL1;H3BR36;H3BUN9;H3BNR4;H3BN71;B4DGE1;H3BRM7;B3KNW1;H3BNN2;H3BS13;H3BV30	AP-1 complex subunit gamma-1	AP1G1	21	21	21	30.973	30.9769	30.8963	30.8613	30.8139	30.8652	30.9487	0.0454504	30.8468	0.0285589	0.101933	0.0302407
O75843;Q86V28;B4E3E1;Q86U03;H0YJ08;Q86U41;H0YJ47;G3V532	AP-1 complex subunit gamma-like 2	AP1G2	9	9	9	28.6288	28.5018	28.4149	27.8162	27.6038	27.6521	28.5152	0.107575	27.6907	0.111337	0.824467	0.000767718
E7ENJ6;Q9BXS5;Q9BXS5-2;Q59EK3;B4DN99;B3KNH5;K7EJL1;B4DDG7;K7EPJ8;K7ENA7;K7ER75;K7EQ90;K7EQX3	AP-1 complex subunit mu-1	AP1M1	13	9	9	28.443	28.4056	28.3087	27.9167	27.984	27.9902	28.3858	0.0693119	27.9636	0.0407635	0.422133	0.000811193
Q9Y6Q5;Q53GI5;B3KN68;Q9Y6Q5-2;K7EPR4;K7EJJ1;K7EMG5;K7ERH5;K7EL08;K7EK69;K7EPI9	AP-1 complex subunit mu-2	AP1M2	21	21	17	31.4456	31.3803	31.4068	31.1774	31.1334	31.1166	31.4109	0.0328425	31.1425	0.0313977	0.268433	0.000514058
P61966;H7C1E4;P61966-2	AP-1 complex subunit sigma-1A	AP1S1	5	5	5	28.4391	28.5117	28.4849	28.0652	27.9623	28.2096	28.4786	0.036712	28.079	0.124229	0.399533	0.00591705
F8W8K9;G5E966;Q96PC3-3;B8ZZZ1;Q53R44;Q96PC3-4;Q96PC3;Q96PC3-2	AP-1 complex subunit sigma-3	AP1S3	2	2	2	25.812	25.6075	23.8532	24.6383	24.5017	25.0566	25.0909	1.07675	24.7322	0.289122	0.3587	0.607057
O95782-2;O95782;Q8N9K4;B4DXJ6;M0R2D9	AP-2 complex subunit alpha-1	AP2A1	40	40	31	32.1974	32.1978	32.1897	31.7348	31.7975	31.7571	32.195	0.00456545	31.7631	0.0317824	0.431833	2.01287e-05
O94973;B7Z5S9;O94973-2;O94973-3;B7Z1Q4;Q8N2F8;B3KMI7;E9PR62;Q59FN8;E9PNC4;H0YEG0;H0YDE9;E9PQP4;Q9UFK5;E9PPY8	AP-2 complex subunit alpha-2	AP2A2	36	27	27	31.4864	31.498	31.4334	31.1747	31.1727	31.0341	31.4726	0.0344401	31.1272	0.0806043	0.345433	0.00240887
H0UID4;P63010;H0UID3;P63010-2;A8K916;A8K0G3;H0UID5;Q68DI0;P63010-3;K7EJT8;B4DWG4;B4E261;B4DIL5;Q96EL6;K7ERB2;K7EN71;K7EJX1;K7EJ01;K7ERE4;K7EKZ5	AP-2 complex subunit beta	AP2B1;DKFZp781K0743	40	40	24	32.922	32.9351	32.9438	32.6446	32.6787	32.5786	32.9336	0.0109738	32.634	0.0508901	0.299667	0.000568573
Q96CW1-2;Q96CW1;E9PFW3;B4DFM1;B4DNB9;B4E304;B4DJB1;B4DTI4;C9JJ47;B7Z4N2;C9JTK4;C9JGT8;C9JJD3;C9JPV8;H7C4C3	AP-2 complex subunit mu	AP2M1	16	16	16	31.3159	31.3739	31.4252	30.9983	31.0105	30.9707	31.3717	0.0546842	30.9932	0.0203905	0.3785	0.000357738
P53680;M0R0N4;M0QYZ2;P53680-2;X6R390;M0QZ21;M0R1S0	AP-2 complex subunit sigma	AP2S1	6	6	6	29.0474	29.2635	29.2557	28.7277	27.3891	28.5117	29.1889	0.122576	28.2095	0.718649	0.979367	0.0805325
O00203-3;O00203;A8K586;Q3MNE1;B4E0B2;Q13367;Q13367-4;Q68CN5;H0YBD0;Q13367-3;F5GYB0;F5GWU4;B3KUS4	AP-3 complex subunit beta-1	AP3B1	16	16	16	29.0189	28.9446	28.9665	28.5419	28.4901	28.797	28.9767	0.0381791	28.6097	0.16429	0.367	0.019626
O14617-5;O14617;O14617-4;O14617-2;G5E988;Q6PK82;O14617-3;E7EMM2;B0AZV8;B3KSV6;K7ERW8;K7ELX8;Q9UEA9	AP-3 complex subunit delta-1	AP3D1	30	30	30	29.778	29.8617	29.8851	29.3814	29.4911	29.4625	29.8416	0.0563082	29.445	0.0569053	0.3966	0.00101326
Q9Y2T2;B4DRN6;Q8NDP0	AP-3 complex subunit mu-1	AP3M1;DKFZp586G1518	11	11	11	28.2963	28.3432	28.0767	27.8413	27.8506	27.7919	28.2387	0.142271	27.8279	0.0315503	0.4108	0.00814539
Q92572;B2R4I8;F5H459	AP-3 complex subunit sigma-1	AP3S1	4	4	4	27.349	27.6935	28.0535	27.5581	27.3405	28.2845	27.6987	0.352278	27.7277	0.494325	-0.0290333	0.937955
B1ALD0;B4DTG3;Q9Y6B7;B1ALD1;B7Z4X3;B2RBF6;B1ALD3;B3KSJ4	AP-4 complex subunit beta-1	AP4B1	3	3	3	24.8719	22.6962	23.0155	22.8058	24.875	22.8596	23.5279	1.17486	23.5135	1.17943	0.0144	0.988764
O14727-3;O14727-4;A5YM44;O14727-2;A7E2A2;O14727;C9JLV4;O14727-5;O14727-6	Apoptotic protease-activating factor 1	APAF1	4	4	4	25.2811	25.7869	24.7864	25.3813	24.9964	25.059	25.2848	0.50026	25.1456	0.206537	0.139233	0.67895
P13798;C9JIF9;H7C393;H7C1U0;C9JLK2;F8WEH5;H0YFE5	Acylamino-acid-releasing enzyme	APEH	21	21	21	31.2565	31.2404	31.1916	31.1007	30.8914	31.1317	31.2295	0.0337951	31.0413	0.130711	0.188233	0.0731674
P27695;G3V3M6;G3V5Q1;G3V3C7;G3V5D9;G3V5M0;G3V359;H7C4A8;G3V2D9;G3V3Y6	DNA-(apurinic or apyrimidinic site) lyase;DNA-(apurinic or apyrimidinic site) lyase, mitochondrial	APEX1	15	15	15	31.2435	31.3783	31.3667	31.3836	31.3163	31.3829	31.3295	0.0747037	31.3609	0.0386552	-0.0314333	0.552724
Q96BI3-2;B3KQT0;Q96BI3;Q5TB21;B4DUG7	Gamma-secretase subunit APH-1A	APH1A	2	2	2	25.2701	24.7649	24.5003	25.0328	25.5307	25.8646	24.8451	0.391116	25.476	0.418586	-0.630933	0.129105
Q9BZZ5-2;G3V1C3;Q9BZZ5;Q9BZZ5-5;B4E283;Q9BZZ5-1;Q9BZZ5-3;B4DDR3;H0YER7;E9PQK6	Apoptosis inhibitor 5	API5	20	20	20	30.9646	30.9407	31.0282	31.3461	31.3329	31.2103	30.9778	0.0452261	31.2964	0.0748851	-0.3186	0.0032295
Q96GX9;J3KN82;B4DY17;S4R3D6;Q96GX9-3	Methylthioribulose-1-phosphate dehydratase	APIP	4	4	4	27.2172	27.2232	27.0823	27.1292	27.3223	27.3421	27.1742	0.0796731	27.2645	0.117619	-0.0903	0.332719
F5GZY0;A0A024R3N3;Q06481-3;Q06481-6;Q06481;B4E3I5;Q06481-4;Q06481-2;Q06481-5;F5H845;B4DTV1;B4DKY3;E9PQS3;E9PSC7	Amyloid-like protein 2	APLP2	12	11	11	28.0569	28.079	28.1255	28.3965	28.2237	28.232	28.0871	0.0350158	28.2841	0.0974585	-0.196933	0.0301082
Q9HDC9;H0Y512;Q9HDC9-2	Adipocyte plasma membrane-associated protein	APMAP	20	20	20	32.2026	32.0861	32.1336	31.7635	31.7407	31.6806	32.1408	0.0585797	31.7283	0.0428257	0.4125	0.000596791
Q8NCW5-2;Q8NCW5;B4DP80;Q5T3I4;Q6PGN4;Q5T3I3	NAD(P)H-hydrate epimerase	APOA1BP	8	8	8	30.4261	30.4856	30.4467	30.5055	30.3804	30.5491	30.4528	0.0302154	30.4783	0.0875696	-0.0255333	0.657988
E1A689;P04114;C0JYY2;Q7Z7Q0;A8MUN2	Apolipoprotein B-100;Apolipoprotein B-48	APOB	3	3	1	27.8474	27.8347	28.3864	27.124	27.2764	27.2307	28.0228	0.314922	27.2104	0.0782082	0.812467	0.012284
W0HJ78;Q9UH17;B0QYD3;Q9UH17-3;Q9UH17-2;B7ZLZ1;P31941-2;P31941	DNA dC->dU-editing enzyme APOBEC-3B	APOBEC3B	4	4	2	24.7361	24.6913	24.1666	26.9119	27.2571	26.9382	24.5313	0.316662	27.0357	0.19216	-2.5044	0.000304074
Q9NRW3;Q59GY0;M4VP52	DNA dC->dU-editing enzyme APOBEC-3C	APOBEC3C	7	7	6	26.9813	27.2408	27.224	27.3608	27.1305	26.9788	27.1487	0.145216	27.1567	0.192343	-0.008	0.956909
M4VR43;F2YHL7;Q8IUX4	DNA dC->dU-editing enzyme APOBEC-3F	APOBEC3F	4	2	2	22.3465	23.3961	23.4616	23.1747	23.3194	23.3647	23.0681	0.625753	23.2863	0.0992389	-0.2182	0.582953
Q2KHQ6;O14791;A0A024R1Q4;O14791-2;A0A024R1G8;Q29RW7;Q1WWL5;A5PL32;O14791-3;B2R9E5;G8JL88;B4DNT5;U5LKT7;U5LKN4;U5LKN0;U5LKM6;U5LKJ0;U5LKH9;U5LKC6;U5LII8;U5LIA9;U5LI90;U5LH96;U5LGY0;U5LGU2;B4E1N5;B1AH94;B1AH96;U5LKR8;U5LKQ0;U5LKG0;U5LIJ1;U5LIH6;U5LIG7;U5LIC5;U5LHF6;U5LH46;U5LGW0;B1AH95;F8WCH3	Apolipoprotein L1	APOL1	5	5	2	26.97	27.1433	27.1082	26.6129	26.1707	25.9783	27.0738	0.0916189	26.254	0.325391	0.819867	0.0136871
A0A024R1M8;Q9BQE5;B4E1T5;J3KQL8;E9PM95;B0QYK8	Apolipoprotein L2	APOL2	11	11	11	31.8418	31.7454	32.0192	31.3852	31.1699	31.3484	31.8688	0.138883	31.3012	0.11516	0.567633	0.00550851
H7C1U8;Q9BUR5;C9J574;Q9BUR5-2;G3V1B6	Apolipoprotein O	APOO	6	6	6	27.9351	27.9358	27.6863	27.6023	27.6747	27.698	27.8524	0.143847	27.6583	0.0499051	0.194067	0.0918658
Q6UXV4;Q68DW4	Apolipoprotein O-like	APOOL;DKFZp779P1227	4	4	4	26.5632	26.623	26.4061	26.7507	26.6599	26.5806	26.5308	0.112028	26.6637	0.0851148	-0.132967	0.176989
P05067;P05067-11;P05067-8;P05067-9;P05067-6;E9PG40;P05067-7;E9PEV0;B4DJT9;P05067-4;P05067-5;B4DGD0;P05067-3;P05067-10;B4DQM1;B4DM00;B4DMD5;H7C0V9;H7C104;B7Z313;P05067-2;H7C2L2;L7XE61	Amyloid beta A4 protein;N-APP;Soluble APP-alpha;Soluble APP-beta;C99;Beta-amyloid protein 42;Beta-amyloid protein 40;C83;P3(42);P3(40);C80;Gamma-secretase C-terminal fragment 59;Gamma-secretase C-terminal fragment 57;Gamma-secretase C-terminal fragment 50;C31	APP	23	23	22	30.53	30.5336	30.4899	30.4227	30.2334	30.2514	30.5178	0.0242579	30.3025	0.104485	0.215333	0.0254184
Q9UKG1;B4DQX8;C9JAB0;C9K0C4	DCC-interacting protein 13-alpha	APPL1	13	13	13	28.2504	28.0762	28.2027	27.8281	27.5186	27.9912	28.1764	0.0900215	27.7793	0.24005	0.397133	0.0550559
Q8NEU8;B3KMB9;Q8NEU8-3;Q8NEU8-2;A8K3E7;B7Z1Q8;F8VXB0;F8VWV2;H0YH86;F8VS86;F8W124	DCC-interacting protein 13-beta	APPL2	15	15	15	28.2989	28.4227	28.4618	28.4482	28.463	28.5957	28.3945	0.0850408	28.5023	0.0812246	-0.107833	0.187431
P07741;H3BQZ9;P07741-2;H3BQF1;H3BQB1;H3BSW3;Q12898	Adenine phosphoribosyltransferase	APRT	9	9	9	31.0799	31.0912	30.9743	31.0197	30.9093	30.8343	31.0485	0.0644782	30.9211	0.0932616	0.127367	0.123565
F5HRF8;Q7Z2E3-9;Q7Z2E3-11;Q7Z2E3-7;Q7Z2E3;C9JZ40;Q7Z2E3-5;Q7Z2E3-10;Q7Z2E3-8;Q7Z2E3-13;F8W6G5;Q7Z2E3-4;Q7Z2E3-3;C9J8U3;Q7Z2E3-6;Q7Z2E3-2;Q7Z2E3-12;F8WBD6;E7EUY4;F8WBM3;Q6JV79;E7EVB7	Aprataxin	APTX	6	6	6	26.3868	26.1854	26.4267	26.4479	26.1962	25.9294	26.333	0.129344	26.1912	0.259287	0.1418	0.444389
O60306;A8K6F0;B0AZM4;H0YH15;H0YLN9	Intron-binding protein aquarius	AQR	27	27	27	28.4568	28.5494	28.3333	28.9674	29.01	28.6499	28.4465	0.108418	28.8758	0.196763	-0.429267	0.0296663
P10398;B4DV85;Q96II5;P10398-2;Q59HC8;B4DMG5	Serine/threonine-protein kinase A-Raf	ARAF	4	4	4	25.2589	25.4363	25.4724	24.6929	24.8653	24.7652	25.3892	0.114278	24.7745	0.0865728	0.614733	0.00175474
Q96P48-3;Q96P48;E7EU13;B7ZMI2;Q96P48-2;Q96P48-4;Q96P48-1;Q96P48-7;Q96P48-5;Q6ZMJ9;F5GWN4;F8WBT0;F5GWQ2	Arf-GAP with Rho-GAP domain, ANK repeat and PH domain-containing protein 1	ARAP1	15	15	15	28.0378	27.9963	28.1149	27.6247	27.3388	27.3131	28.0497	0.0601839	27.4255	0.172961	0.624133	0.00412127
B4DIT1;Q8WWN8;A8K1Y7;G5E9Y3	Arf-GAP with Rho-GAP domain, ANK repeat and PH domain-containing protein 3	ARAP3	2	2	2	22.7505	22.9368	22.9002	21.7905	21.7893	21.8018	22.8625	0.0987061	21.7939	0.00689662	1.06863	4.80807e-05
P48444;Q6MZV5;B0YIW6;P48444-2;Q6P1Q5;E9PK34	Coatomer subunit delta	ARCN1;DKFZp686M09245	30	30	30	32.7724	32.8315	32.7493	32.3958	32.3594	32.5375	32.7844	0.0423935	32.4309	0.0940952	0.3535	0.00404626
P15514;D6RFX5	Amphiregulin	AREG	4	4	4	27.2435	27.3192	26.979	28.6174	28.2758	28.1588	27.1806	0.178618	28.3507	0.23829	-1.1701	0.00243595
G3V506;B4DLA5;O15033-2;O15033	Apoptosis-resistant E3 ubiquitin protein ligase 1	AREL1	2	2	2	23.7029	24.7506	22.2374	21.9111	22.5934	23.3766	23.5636	1.26237	22.627	0.733329	0.9366	0.328777
P84077;P61204;B4DEB9;F5H423;B4DJC8;B4DN70;B7ZB63;B4E190;F5H0C7;H0YGG7	ADP-ribosylation factor 1;ADP-ribosylation factor 3	ARF1;ARF3	10	10	6	32.6068	32.5588	32.3627	32.2936	32.1124	32.1359	32.5094	0.129321	32.1806	0.0985351	0.3288	0.0248327
P18085;C9JPM4;C9JAK5;U3KQF2	ADP-ribosylation factor 4	ARF4	9	6	6	31.1407	31.2466	31.2097	30.6412	30.5886	30.7559	31.199	0.0537547	30.6619	0.0855493	0.5371	0.000773017
P84085;C9J1Z8;B4DLJ3;F5H1V1;F5H6T5;F8WDB3	ADP-ribosylation factor 5	ARF5	9	5	5	28.5662	28.7764	28.8888	27.929	28.1943	28.0727	28.7438	0.163752	28.0653	0.132803	0.678467	0.00507783
Q5U025;P62330;Q6FH17	ADP-ribosylation factor 6	ARF6	6	6	6	30.2033	30.1353	30.0705	30.3164	30.2684	30.1575	30.1364	0.0664064	30.2474	0.0814985	-0.111067	0.141244
Q8N6T3;F8VWH9;E7EV62;Q53F62;Q8N6T3-2;F8W1U7;Q8N6T3-4;B7Z3U0;Q8N6T3-3;E5RHT6;E5RHC5;E5RHH7;H0YIQ0;F8VWB3;E5RGL6	ADP-ribosylation factor GTPase-activating protein 1	ARFGAP1	11	11	11	28.4085	28.4497	28.5212	27.9633	27.7732	28.0912	28.4598	0.0570248	27.9426	0.160011	0.517233	0.00619557
Q8N6H7;G5E9L0;B3KV00;E9PQP3;B4DX29;B7Z9M7;E9PIY6;E9PMU9;E9PJT7;H0YDN9;E9PK28;B7Z6H9;E9PMR9;E9PM63;H0YF45;E9PNY8;H0YDX1	ADP-ribosylation factor GTPase-activating protein 2	ARFGAP2	8	8	0	27.6646	27.8846	27.6635	27.224	27.3771	27.3252	27.7376	0.127336	27.3088	0.0778617	0.4288	0.00761844
C9JZR4;B7Z4Q0;Q9NP61-2;Q9NP61;B7Z6L2;H0Y6A0;B0QYV8;B0QYV9	ADP-ribosylation factor GTPase-activating protein 3	ARFGAP3	9	9	9	26.9015	27.0703	27.1015	25.9725	26.0976	25.8633	27.0244	0.1076	25.9778	0.11724	1.04663	0.000338668
Q9Y6D6;Q59FY5;E5RIF2;E5RHL7;B3KMS9;E5RHZ1;E5RJB2;E5RJN9	Brefeldin A-inhibited guanine nucleotide-exchange protein 1	ARFGEF1	46	46	36	31.0994	31.1258	31.1085	30.7536	30.7674	30.8469	31.1112	0.0134106	30.7893	0.050358	0.321933	0.000432272
Q9Y6D5;B4DYN7;Q59FR3;B3KMT7;Q86TH5	Brefeldin A-inhibited guanine nucleotide-exchange protein 2	ARFGEF2	23	13	13	28.3712	28.4787	28.3246	28.4336	28.3636	28.2609	28.3915	0.0790302	28.3527	0.0868644	0.0388	0.597774
P53367;P53367-2;B7ZA10;B4DS69;Q8N8M9	Arfaptin-1	ARFIP1	10	10	10	28.6102	28.6809	28.6872	28.2379	28.0894	28.4711	28.6594	0.0427535	28.2661	0.19241	0.3933	0.0259087
P53365-3;P53365;B4DXH2;P53365-2;B4DUZ3;E9PRV8;E9PPY7	Arfaptin-2	ARFIP2	6	6	6	26.1571	26.4954	26.5009	26.0336	25.9026	26.3063	26.3845	0.196925	26.0808	0.205953	0.303633	0.138691
Q13795;B3KTR4;V9GYH4;Q13795-2;B7ZKY8;V9GYZ3;H0Y2L5	ADP-ribosylation factor-related protein 1	ARFRP1	4	4	4	25.7887	25.6511	25.6334	25.7528	25.9319	25.6811	25.6911	0.0850148	25.7886	0.129176	-0.0975333	0.336033
Q07960;B4DPZ4;H0YE29;E9PNR6;O15376	Rho GTPase-activating protein 1	ARHGAP1	21	21	21	31.8963	32.0002	31.9784	31.9895	31.9419	32.0694	31.9583	0.0547888	32.0003	0.0644283	-0.0419667	0.438544
Q68EM7-2;Q68EM7-6;Q68EM7-5;Q68EM7;B4DWE9;Q68EM7-4;C9IZD3;I3L4P0;I3L1S9;I3L4P6;J3KRS3;F5H6L3;Q68EM7-3;Q17R89-2;E7ERK8;A6NCP5;Q17R89	Rho GTPase-activating protein 17	ARHGAP17	8	8	8	27.7271	27.6057	27.6863	27.1804	27.1135	27.121	27.673	0.0617778	27.1383	0.036652	0.534733	0.00020865
Q8N392-2;Q8N392;A9UK01	Rho GTPase-activating protein 18	ARHGAP18	2	2	2	24.2212	24.2038	22.8806	24.9627	24.5603	25.3059	23.7685	0.769022	24.943	0.373191	-1.17443	0.0760108
Q9P2F6-4;Q9P2F6-2;Q9P2F6-3;Q9P2F6	Rho GTPase-activating protein 20	ARHGAP20	2	2	2	27.0621	27.2911	26.8225	26.8257	26.5736	26.882	27.0586	0.23432	26.7604	0.164233	0.298133	0.145454
Q6ZUM4-2;Q6ZUM4;E9PNT2;Q6ZUM4-3;E9PIR1;B7Z6T0;E9PNX6	Rho GTPase-activating protein 27	ARHGAP27	8	8	8	26.8005	26.6659	26.7839	26.1207	26.2221	25.687	26.7501	0.0733902	26.0099	0.284227	0.740167	0.0119937
Q52LW3;F8VWZ8;Q52LW3-2	Rho GTPase-activating protein 29	ARHGAP29	35	35	35	30.6547	30.5809	30.5197	30.0956	29.9883	30.0752	30.5851	0.0675979	30.053	0.0569811	0.532067	0.000478478
B7Z1P4;Q2M1Z3;C9J652	Rho GTPase-activating protein 31	ARHGAP31	3	3	3	25.1332	25.0885	24.8873	22.2348	22.1636	23.0303	25.0363	0.130987	22.4762	0.481155	2.5601	0.000883816
Q9NRY4;A2RRE5;B4DPI8	Rho GTPase-activating protein 35	ARHGAP35;GRLF1	7	7	7	26.5329	27.2672	26.4805	25.1174	25.4495	26.0273	26.7602	0.439856	25.5314	0.460446	1.2288	0.0287721
Q13017-2;Q13017;Q7Z2X2	Rho GTPase-activating protein 5	ARHGAP5	7	7	7	25.6843	25.7389	25.6261	25.4261	25.6301	25.6317	25.6831	0.0564096	25.5626	0.118244	0.120467	0.186455
Q86XV6;P85298-4;P85298-3;P85298;Q8IZM6;A2RU51;B7ZMA4;H0Y9T8;F8W6F3;B1AHC3;B1AHC4;Q6PJW1;P85298-5;B1AHC2;Q52M44;B1AHF8;F8WCV8;F8W6F4	Rho GTPase-activating protein 8	ARHGAP8;BPGAP1;LOC553158;PRR5-ARHGAP8	12	12	4	28.6887	28.6053	28.7994	27.5783	27.5704	27.7516	28.6978	0.0973695	27.6334	0.102412	1.06437	0.000199265
P52565;J3KTF8;J3QQX2;J3KRE2;J3QW41;P52565-2;J3KRY1;J3KS60	Rho GDP-dissociation inhibitor 1	ARHGDIA	10	10	10	30.8328	31.0843	30.8623	30.8751	30.7681	31.1101	30.9265	0.137481	30.9178	0.174947	0.0087	0.949255
P52566;F5H6Q0;F5H3P3;B2R4F3;F5H2R5;H0YGX7	Rho GDP-dissociation inhibitor 2	ARHGDIB	4	4	4	26.9444	26.3707	26.0374	23.4195	23.4158	22.484	26.4508	0.458779	23.1064	0.539046	3.3444	0.00121438
Q92888;Q92888-3;M0QZR4;Q92888-2;Q6NX52;M0QYC1;Q8NF33;Q49AN3;M0QYS3;M0QZH8;M0R2C7;M0R3H5	Rho guanine nucleotide exchange factor 1	ARHGEF1	16	16	16	27.9963	28.0485	28.1154	28.0363	28.1359	28.2203	28.0534	0.059701	28.1308	0.0921046	-0.0774333	0.288823
H0YAN8;O15013-7;O15013-4;O15013-5;O15013-6;O15013;B4DTE2;E9PB39;B3KX74;B4DTL3;Q5VXI4;Q9HCE6-5;Q9HCE6-3;Q9HCE6-2;Q9HCE6	Rho guanine nucleotide exchange factor 10;Rho guanine nucleotide exchange factor 10-like protein	ARHGEF10;ARHGEF10L	2	2	2	24.4476	25.0679	24.3393	23.9047	23.6197	24.3561	24.6183	0.393141	23.9602	0.37132	0.6581	0.102742
O15085;O15085-2;F8W8P9;B7Z7U2	Rho guanine nucleotide exchange factor 11	ARHGEF11	4	4	4	23.7351	23.6385	22.9133	22.2087	23.3956	23.3813	23.429	0.449185	22.9952	0.681167	0.433767	0.409269
E9PMR6;Q9NZN5-2;Q9NZN5;B4E2K6;B4DGW2	Rho guanine nucleotide exchange factor 12	ARHGEF12	9	9	9	26.1606	25.9936	26.1531	25.5815	25.2677	25.8527	26.1024	0.094327	25.5673	0.292758	0.535133	0.0394159
Q5VV41;B3KTS4;B4DJM7;Q5VV41-2;B0QZD4	Rho guanine nucleotide exchange factor 16	ARHGEF16	6	6	6	26.3103	26.3698	26.1723	26.373	26.2747	26.2154	26.2841	0.101317	26.2877	0.0796002	-0.00356667	0.964058
Q96PE2;REV__Q8WY22;REV__Q13751	Rho guanine nucleotide exchange factor 17	ARHGEF17	5	4	4	27.5655	27.3567	27.8082	27.424	27.4298	27.6255	27.5768	0.225962	27.4931	0.114698	0.0837	0.597873
Q92974-3;Q92974-2;Q92974;Q5VY93;D3DVA5;V9GYM8;B7Z977;B4DJ49;V9GZ14;V9GYF5;V9GYG5;V9GZ58;V9GYF0	Rho guanine nucleotide exchange factor 2	ARHGEF2	21	21	21	28.5385	28.6121	28.5735	28.9799	28.8607	29.0036	28.5747	0.0368147	28.9481	0.0765841	-0.373367	0.00159989
Q14155-1;B1ALK7;B7Z6G2;Q14155-5;Q14155-6;Q5W9H1;Q14155-2;Q14155-3;Q14155;E7EUY6;E9PDQ5;B7Z344;C9JDI6;B1ANY6;E7ENL8;E7EU80;C9JAD7;Q5ZEZ3;B7Z6D9;B7Z667;Q15052-2;B7Z3C7;Q15052	Rho guanine nucleotide exchange factor 7	ARHGEF7;KIAA0142	9	9	9	27.8235	27.5264	27.6351	27.588	27.3912	27.1835	27.6617	0.150321	27.3876	0.202274	0.2741	0.132691
O14497;O14497-2;O14497-3;H0Y488;Q4LE49;Q8NC65;Q96SM7;Q96TA9;Q96T01;Q96SY8;H0YCU6;A4FU79;E9PQW6;H0YEW5;H0Y3S9;H0Y2R3	AT-rich interactive domain-containing protein 1A	ARID1A	51	51	49	30.8903	31.2401	31.2861	23.4511	23.1008	23.4525	31.1388	0.216462	23.3348	0.202651	7.80403	1.38499e-06
Q8NFD5-4;H0Y7H8;G3XAA0;Q8NFD5;Q8NFD5-2;Q8NFD5-3;B4DYC0;Q9NWF5	AT-rich interactive domain-containing protein 1B	ARID1B	4	2	2	22.7957	22.1812	23.1143	24.572	24.828	25.0842	22.6971	0.474305	24.8281	0.2561	-2.131	0.00238049
Q68CP9-3;Q68CP9;F8WCU9;F8W108;Q4G0S8;Q8WV72;Q96SQ4;F8VWP4;Q8NBP1	AT-rich interactive domain-containing protein 2	ARID2	6	6	6	25.4577	23.8588	24.9201	25.4384	25.164	25.7113	24.7455	0.813619	25.4379	0.27365	-0.692367	0.234925
Q99856;K7EJ04;A6NKF2	AT-rich interactive domain-containing protein 3A	ARID3A	11	11	10	28.8662	28.9119	29.1165	28.7109	28.7414	28.8057	28.9649	0.133291	28.7527	0.0483938	0.2122	0.0605637
Q8IVW6-3;B4DXL8;B4DQB0;Q8IVW6-4;Q8IVW6;H3BQ92	AT-rich interactive domain-containing protein 3B	ARID3B	5	4	4	22.264	23.0914	22.5713	23.454	24.4292	23.5711	22.6422	0.418236	23.8181	0.532457	-1.17587	0.0396274
Q4LE39-3;Q4LE39-2;Q4LE39;Q4LE39-4;A0A024R3V1;A0PJ81;X6RCR8;H0Y7Y8;H7C5R6	AT-rich interactive domain-containing protein 4B	ARID4B	3	3	3	25.523	25.5761	25.667	25.7526	25.8625	26.3176	25.5887	0.0728222	25.9776	0.299561	-0.388867	0.0942391
Q9Y4X5;Q59FM8;H3BNB9;H3BSK4	E3 ubiquitin-protein ligase ARIH1	ARIH1	10	10	10	27.3766	27.6074	27.2012	27.133	26.6203	27.1915	27.3951	0.203729	26.9816	0.314259	0.413467	0.128424
Q53ET9;O95376;Q59HA2;B3KMG5;C9JZ71	E3 ubiquitin-protein ligase ARIH2	ARIH2	5	5	5	26.0673	26.1457	26.2432	26.54	26.1708	26.5397	26.1521	0.0881227	26.4168	0.213071	-0.264767	0.117599
B4DWW1;P40616;F8VYN9;B4DZG7;B4DR16;F8VP99;F8W1Z8;F8VP63	ADP-ribosylation factor-like protein 1	ARL1	8	8	8	30.3089	30.36	30.3139	30.1633	30.1458	30.0826	30.3276	0.0281704	30.1306	0.0424519	0.197033	0.00258433
Q9NXU5;A8K4C1;R4GN67	ADP-ribosylation factor-like protein 15	ARL15	3	3	3	24.3922	24.8606	24.3711	24.7436	24.8977	24.668	24.5413	0.276723	24.7698	0.117064	-0.228467	0.258217
P36404;V9GYD0;P36404-2;B4DGG0	ADP-ribosylation factor-like protein 2	ARL2	6	6	6	26.6823	26.7042	26.694	26.7248	26.8535	26.8772	26.6935	0.0109586	26.8185	0.0820073	-0.125	0.0589955
Q9Y2Y0-2;Q9Y2Y0;H3BU49;B4DQD8;H3BM52	ADP-ribosylation factor-like protein 2-binding protein	ARL2BP	3	3	3	26.2212	26.3645	26.137	25.6067	25.7583	25.5555	26.2409	0.115022	25.6402	0.105461	0.600733	0.00262895
P36405	ADP-ribosylation factor-like protein 3	ARL3	6	6	6	28.5932	28.6193	28.52	27.393	27.203	27.1859	28.5775	0.0514781	27.2606	0.114951	1.31687	5.46737e-05
P56559;P56559-2	ADP-ribosylation factor-like protein 4C	ARL4C	2	2	2	23.2686	22.5482	25.4139	22.8769	22.874	25.0038	23.7436	1.49072	23.5849	1.2288	0.158667	0.893757
F5GYV5;H7BZV4;B2RE15;Q66PJ3-7;F8WCT1;F5H7X4;Q66PJ3-4;Q66PJ3-3;Q66PJ3-2;Q66PJ3;Q8TEM4	ADP-ribosylation factor-like protein 6-interacting protein 4	ARL6IP4;FLJ00169	2	2	2	24.8395	25.344	25.4146	25.1352	25.3126	25.754	25.1994	0.313646	25.4006	0.318648	-0.201233	0.479205
B4DZZ0;O75915;B3KQB4;F8WF90;C9JQU6;F8WF33;B4DWQ6	PRA1 family protein 3	ARL6IP5	4	4	4	29.526	29.1853	29.3686	28.5454	28.2077	28.377	29.36	0.170514	28.3767	0.16885	0.983267	0.00208183
Q96BM9;B2R7U5	ADP-ribosylation factor-like protein 8A	ARL8A	8	2	2	27.5974	27.5362	27.5832	27.2671	27.2112	27.2657	27.5723	0.0320314	27.248	0.0318774	0.324267	0.000240976
B4DQT8;Q9NVJ2;B4E1J8;B4DI85	ADP-ribosylation factor-like protein 8B	ARL8B	9	9	3	30.9474	30.8193	30.806	30.7081	30.4891	30.4333	30.8576	0.0780816	30.5435	0.145252	0.314067	0.029971
Q9NVT9;E5RJ86;Q9NVT9-2;E5RHK3;E9PR92	Armadillo repeat-containing protein 1	ARMC1	9	9	9	28.4279	28.3839	28.2126	28.3295	28.4309	28.082	28.3415	0.11375	28.2808	0.179476	0.0606667	0.646871
Q8N2F6-4;Q8N2F6-2;Q8N2F6-3;Q8N2F6;Q8N2F6-6;Q8N2F6-5;H7BXQ8;C9J5N7;H7C2M7	Armadillo repeat-containing protein 10	ARMC10	7	7	7	27.5995	27.4377	27.3955	27.8006	27.951	27.7625	27.4776	0.107685	27.838	0.0996695	-0.360467	0.0131053
F5GWV0;F5H4P3;Q6NXE6-2;Q6NXE6;F5H6J3;F5H2X2;F5H2K4;B4E1N1;Q68CW5;F5H3X1;F5H052	Armadillo repeat-containing protein 6	ARMC6;DKFZp762A1314	3	3	3	24.6832	24.4955	24.2767	24.7564	24.6412	24.744	24.4851	0.203448	24.7139	0.0632359	-0.228733	0.13647
Q8IUR7-7;Q8IUR7;Q8IUR7-2;A8MTG8;B7Z637;Q8IUR7-3;B7Z979;B7Z5P0;Q8IUR7-8;C9J2I1;G5E9V6;Q8IUR7-6;G5E9V7;C9JAA7;C9JBY2;Q9NZY0;C9J625;H7C4J4;C9J8P8	Armadillo repeat-containing protein 8	ARMC8	10	10	10	27.041	26.9066	27.0204	26.9918	27.0819	27.008	26.9893	0.0723857	27.0272	0.0480306	-0.0379	0.491915
Q7Z3E5-2;A0A024R486;Q7Z3E5;H7C3U7;H7BZY2;C9J535;H7BZA2	LisH domain-containing protein ARMC9	ARMC9	3	3	3	23.5596	23.5604	24.0599	24.4364	23.5752	23.8253	23.7266	0.288618	23.9456	0.443031	-0.219	0.512797
Q9UH62;A8K5B0;H3BM63;H3BV87	Armadillo repeat-containing X-linked protein 3	ARMCX3	6	6	6	25.7248	25.9173	25.9859	26.3678	26.0587	26.2737	25.876	0.135361	26.2334	0.158442	-0.3574	0.0411214
I6L9E7;A6NGV6;B4E3L5;A8K6P0;P27540-2;B0AZM1;P27540-3;P27540-4;P27540;F8T0U3;Q53F30;O43392	Aryl hydrocarbon receptor nuclear translocator	ARNT	2	2	2	24.8165	23.2754	24.0923	23.7059	24.1454	21.8275	24.0614	0.771015	23.2263	1.23114	0.835133	0.375722
Q92747;Q53GB6;Q59GQ0;E9PF58;B4DLQ7;Q75MY0;F8WFD3	Actin-related protein 2/3 complex subunit 1A	ARPC1A	10	9	9	29.5722	29.5543	29.6044	29.6597	29.551	29.612	29.577	0.0253879	29.6076	0.0544854	-0.0306	0.427721
O15143;C9JBJ7;C9K057;C9J4Z7;C9JEY1;C9JQM8;C9JTT6;C9JM51;F8WEB3	Actin-related protein 2/3 complex subunit 1B	ARPC1B	15	15	14	31.3709	31.3629	31.4667	31.2749	31.2245	31.1501	31.4002	0.0577582	31.2165	0.0627834	0.183667	0.0203147
O15144;Q9BXV5;A0A024R408;C9JTV5;G5E9J0;H7C3F9;G5E9S7	Actin-related protein 2/3 complex subunit 2	ARPC2	20	20	20	32.2745	32.2444	32.1825	32.098	32.0693	32.0787	32.2338	0.046907	32.082	0.0146318	0.1518	0.00588187
O15145;B2R4D5;B4DM63;Q2LE71;C9JZD1;F8VR50	Actin-related protein 2/3 complex subunit 3	ARPC3	7	7	7	31.1248	30.9902	30.6648	30.8495	30.7812	30.6968	30.9266	0.236503	30.7758	0.0764913	0.150767	0.352734
P59998;F8WCF6;P59998-3;H7C0A3;R4GN08;P59998-4;F8WDD7;P59998-2;Q9H7Z5;F8WDW3;F8WE39	Actin-related protein 2/3 complex subunit 4	ARPC4;ARPC4-TTLL3	7	7	7	30.505	30.4212	30.4149	30.2953	30.2618	30.2972	30.447	0.0502993	30.2848	0.0199124	0.162267	0.00653704
O15511;O15511-2;B1ALC0;Q6IPM3	Actin-related protein 2/3 complex subunit 5	ARPC5	6	5	5	29.0937	29.2672	29.0512	28.9615	28.7188	28.9261	29.1374	0.114429	28.8688	0.131104	0.268567	0.0556253
Q9BPX5;B3KPC7;B3KTE1	Actin-related protein 2/3 complex subunit 5-like protein;Actin-related protein 2/3 complex subunit 5	ARPC5L	7	7	6	29.43	29.3801	29.4526	29.4408	29.4446	29.3493	29.4209	0.0370968	29.4116	0.053958	0.00933333	0.817153
P49407-2;P49407;J3KPP7;A8K103;E9PM35;H0YET9	Beta-arrestin-1	ARRB1	7	7	7	27.2544	27.5169	27.642	25.4682	25.0541	25.5943	27.4711	0.197817	25.3722	0.282606	2.0989	0.000458553
Q8N5I2;Q5T370;Q5T371;F2Z3I4;Q59FD7	Arrestin domain-containing protein 1	ARRDC1	6	6	6	27.4261	27.3855	27.5701	28.0626	28.0246	27.8455	27.4606	0.0970065	27.9776	0.115941	-0.517	0.00406908
P15289;Q63HL5;A0A024R509;P15289-2;B4DVI5	Arylsulfatase A;Arylsulfatase A component B;Arylsulfatase A component C	ARSA;DKFZp686G12235	8	8	8	28.4172	28.1043	28.4719	27.9201	27.7716	28.0416	28.3311	0.198338	27.9111	0.135225	0.420033	0.0387538
P15848;P15848-2;A8K4A0	Arylsulfatase B	ARSB	2	2	2	24.3035	24.0827	24.4559	24.3244	23.9901	24.2606	24.2807	0.187642	24.1917	0.177481	0.089	0.582753
F5H324;B7Z1M0;P51690;B2R7S0;A1L484;F5GYY5;B7Z6V4	Arylsulfatase E	ARSE	2	2	2	23.5972	24.1897	23.0375	24.1352	24.7133	24.2281	23.6081	0.576178	24.3589	0.310443	-0.750733	0.117887
C9JJX6;O00192-2;E9PDC3;O00192;B9EH95;Q8NAH4	Armadillo repeat protein deleted in velo-cardio-facial syndrome	ARVCF	4	4	4	25.3426	25.3868	25.2404	24.9112	24.8571	21.997	25.3233	0.0750904	23.9218	1.66712	1.4015	0.219463
A8K0B6;D3DSQ1;Q53H01;E7EMM4;Q13510;Q13510-2;B3KUZ6;Q13510-3;E7ERV9;B1B5S8;B1B5Q8;B1B5Q3;B1B5Q9;B1B5Q0;B1B5T7;B1B5T0;B1B5P6;B1B5S6;B1B5R8;B1B5S7;B1B5Q2;B1B5S5	Acid ceramidase;Acid ceramidase subunit alpha;Acid ceramidase subunit beta	ASAH1	23	23	23	32.5494	32.6232	32.5704	32.054	32.062	31.9927	32.581	0.0380247	32.0362	0.0379126	0.544767	6.15901e-05
H0YBF7;Q9ULH1;Q9ULH1-2;H0YBM4	Arf-GAP with SH3 domain, ANK repeat and PH domain-containing protein 1	ASAP1	6	5	5	25.3372	24.9558	25.8142	23.7842	25.0324	24.7845	25.3691	0.430086	24.5337	0.660815	0.835367	0.140391
O43150-2;O43150;Q53RS3;Q53RT9;H0YBY9	Arf-GAP with SH3 domain, ANK repeat and PH domain-containing protein 2	ASAP2;DDEF2	11	11	10	28.6974	28.4394	28.4822	28.5887	28.5759	28.2945	28.5397	0.138267	28.4864	0.166285	0.0533	0.691436
R4GN94;Q96DX5-3;Q96DX5-2;Q96DX5;Q7Z4A2	Ankyrin repeat and SOCS box protein 9	ASB9	2	2	2	23.2718	23.6757	23.5612	23.2679	23.6637	23.9201	23.5029	0.208166	23.6172	0.328574	-0.114333	0.637465
Q8N9N2-2;F5H874;B7Z518;B3KU20;H0YCB3;Q8N9N2;E9PM82;E9PR40;E9PQZ6;H0YE76;E9PKM6;H0YER2	Activating signal cointegrator 1 complex subunit 1	ASCC1	5	5	5	23.0458	25.919	26.075	25.6588	25.8932	25.7954	25.0133	1.70566	25.7825	0.117734	-0.7692	0.479363
Q9H1I8;Q9H1I8-3;A0A024R1E1;B1AH59;B1AH60;Q9H1I8-2;Q53H58;Q659F6;Q53G98;F2Z2W4;F8WAQ6	Activating signal cointegrator 1 complex subunit 2	ASCC2	13	13	13	27.5802	27.486	27.4359	27.3375	27.2414	27.0192	27.5007	0.0732645	27.1994	0.16326	0.301333	0.0433878
Q8N3C0;B4DR60;Q8N3C0-4;Q8N3C0-3;E5RFZ0;J3KNJ4	Activating signal cointegrator 1 complex subunit 3	ASCC3	36	36	36	29.9749	29.8837	29.8199	29.6603	29.6937	29.6926	29.8928	0.0779026	29.6822	0.0189739	0.210633	0.0104167
Q9NVP2;K7ES22;K7ELW9;B4DXU6	Histone chaperone ASF1B	ASF1B	2	2	2	23.6079	23.0704	23.3174	23.6438	22.9238	23.7727	23.3319	0.269043	23.4468	0.457465	-0.114867	0.726779
F5H8F7;B4DPT1;Q9UBL3-3;Q9UBL3;A8K6T5;Q9UBL3-2;H0YBF6;B4DEM3;H0YAQ0	Set1/Ash2 histone methyltransferase complex subunit ASH2	ASH2L	7	7	7	27.1821	26.7891	27.0449	27.2735	27.1781	27.3265	27.0054	0.19946	27.2594	0.0752027	-0.254	0.107981
P04424;P04424-2;P04424-3;B4DU69;F8W943;Q6XYD2;H7C0S8	Argininosuccinate lyase	ASL	11	11	11	28.3776	28.1681	28.2894	27.8347	27.966	27.9304	28.2784	0.105185	27.9104	0.0679038	0.368	0.00702629
O95671;O95671-2;B4DRF1;B3KM43;O95671-3;E7ER97;B4DN81	N-acetylserotonin O-methyltransferase-like protein	ASMTL	11	11	11	28.7957	28.5896	28.5197	28.1398	28.2072	28.1766	28.635	0.143492	28.1745	0.0337475	0.460467	0.00565239
O43681;B4DEE5;K7ERW9	ATPase ASNA1	ASNA1	11	11	11	30.7388	30.6834	30.6154	30.4709	30.4574	30.4025	30.6792	0.0618071	30.4436	0.036228	0.2356	0.00469379
P08243-2;P08243;F8WEJ5;C9J057;C9JT45;C9JM09;C9JLN6	Asparagine synthetase [glutamine-hydrolyzing]	ASNS	21	21	3	29.0031	29.5183	29.1396	30.4786	30.6317	30.6417	29.2203	0.26692	30.584	0.0914159	-1.36367	0.00111355
Q12797;Q12797-10;E5RHK2;Q12797-6;Q12797-2;E5RG56;B3GQE5;E5RHJ2;E5RG29;Q12797-7;Q12797-9;Q12797-5;Q12797-8;A8K721;G3XAN5;Q12797-4;Q12797-3	Aspartyl/asparaginyl beta-hydroxylase	ASPH	29	29	21	32.0451	31.9681	32.0615	32.5354	32.5244	32.5448	32.0249	0.049869	32.5349	0.0102105	-0.509967	6.4741e-05
Q9BZE9;Q9BZE9-2;J3QL04;Q9BZE9-4;J3QR12;Q9BZE9-3;J3QRW3;J3KRG1;J3KRY8;C9JAL9;J3QR50	Tether containing UBX domain for GLUT4	ASPSCR1	6	6	6	27.5005	27.9293	27.0668	27.1059	27.5409	27.574	27.4989	0.431252	27.4069	0.261227	0.0919333	0.767936
Q7L266;B3KR33;Q7L266-2;Q9BRH2;B4DLU4;E9PJK6	Isoaspartyl peptidase/L-asparaginase;Isoaspartyl peptidase/L-asparaginase alpha chain;Isoaspartyl peptidase/L-asparaginase beta chain	ASRGL1	9	9	9	28.7497	28.9329	28.8502	29.1517	29.0039	29.2712	28.8443	0.091744	29.1423	0.133899	-0.298	0.033537
P00966;A8KAP9;Q5T6L5;Q5T6L6;B4E395;Q5T6L7;Q8NFZ7	Argininosuccinate synthase	ASS1	16	16	16	31.2029	31.4845	31.5743	26.6335	27.2604	26.0779	31.4206	0.193778	26.6573	0.591608	4.7633	0.000187338
Q9NVM9;B4DNK1;F5H457;Q9NW22;H0YH12;F8VRX9;F5H5W1;H0YI01;Q9BZT6	Protein asunder homolog	ASUN	7	7	7	26.7794	26.8586	26.5861	26.7739	27.0321	27.2122	26.7414	0.140175	27.0061	0.220307	-0.2647	0.153971
Q8NBU5;B4E2J1;Q8NBU5-2	ATPase family AAA domain-containing protein 1	ATAD1	14	14	14	30.078	30.0022	30.102	30.4452	30.3958	30.398	30.0607	0.0520924	30.413	0.0279077	-0.352267	0.000496591
Q6PL18-2;Q6PL18	ATPase family AAA domain-containing protein 2	ATAD2	2	2	2	22.2658	22.9207	23.194	22.8351	22.8188	23.6343	22.7935	0.476994	23.0961	0.466195	-0.302567	0.475961
Q9NVI7-2;Q9NVI7;H0Y2W2;Q9NVI7-3;Q96T67;Q5T9A4;Q5T9A4-3;Q5SV16;Q5T2N8;Q9H834;Q5T9A4-2;Q8N3E6;A6NFL3;J3QSF3	ATPase family AAA domain-containing protein 3A;ATPase family AAA domain-containing protein 3B	ATAD3A;ATAD3B	24	24	24	30.5883	30.5804	30.597	30.8535	30.8834	30.7656	30.5886	0.00830321	30.8342	0.0612335	-0.2456	0.00233359
Q96QE3;H0UIC2;Q96QE3-2	ATPase family AAA domain-containing protein 5	ATAD5	3	3	3	23.3587	23.1894	22.4211	23.0019	22.1387	23.5234	22.9897	0.499673	22.888	0.699341	0.101733	0.847574
B2R7P0;F5GXE4;B4DR48;O95260-2;B4E107;H0Y5C2;O95260;B4DIK1;B4DK25;B3KWA3;A8K9E2;Q5SQQ1	Arginyl-tRNA--protein transferase 1	ATE1	6	6	6	29.4254	29.7243	28.6057	28.9131	30.2516	28.9883	29.2518	0.579154	29.3843	0.752016	-0.132533	0.820793
K7ESA4;P17544-2;K7ELQ4;P17544-3;P17544-6;P17544;P17544-5;P17544-4;B2R8U0;F8VWG7;K7EKZ7;B4DZG5	Cyclic AMP-dependent transcription factor ATF-7	ATF7	3	3	3	22.8686	22.7605	23.9314	24.3985	24.3989	24.397	23.1868	0.647075	24.3981	0.00100167	-1.2113	0.0316042
Q6VMQ6-2;G3V1U0;Q6VMQ6;F5GX74;B3KQF8;A8MV73;B4DRL6;B3KNI7;B4E2A2	Activating transcription factor 7-interacting protein 1	ATF7IP	5	5	5	24.7453	23.8742	25.316	25.7411	25.5955	25.7212	24.6452	0.726097	25.6859	0.0789471	-1.04077	0.0690856
O75143-4;O75143-3;O75143-2;A8KAP4;O75143;A8K0S6;O75143-5;H0YEM7;B7Z9G0;B4DKE5	Autophagy-related protein 13	ATG13	3	3	3	24.8296	24.9604	24.9999	24.5661	24.5977	24.73	24.93	0.0891356	24.6313	0.0869531	0.2987	0.0142054
B7ZLM5;Q17RG0;Q676U5-2;A5YM60;Q676U5;E7EVC7;Q676U5-3;Q53SV2;Q9NWG8;Q676U5-5;A0A024R4B6;Q676U5-4;D9N2U2;C9JAY7	Autophagy-related protein 16-1	ATG16L1;FLJ10035	8	8	1	26.9143	27.0062	27.1832	26.7836	27.1131	27.0412	27.0346	0.136676	26.9793	0.173252	0.0552667	0.686815
H7C3T2;Q2TAZ0;Q2TAZ0-3	Autophagy-related protein 2 homolog A	ATG2A	2	2	2	28.3535	28.0345	28.2647	27.9884	27.607	28.0157	28.2176	0.16464	27.8704	0.22849	0.3472	0.0996093
Q9NT62;Q9NT62-2;F8WDI0;C9JNW8;REV__CON__tr|E8UH19|E8UH19_MYCFM;REV__CON__tr|E1PSC3|E1PSC3_MYCFJ;REV__CON__tr|C4XER1|C4XER1_MYCFP	Ubiquitin-like-conjugating enzyme ATG3	ATG3	7	7	7	28.4299	28.5884	28.5823	28.6394	28.7682	28.7964	28.5335	0.0898009	28.7347	0.0836995	-0.201133	0.0469694
Q9Y4P1-6;Q9Y4P1;Q9Y4P1-2;B4DZK0;C9JIK8;F8WD71;B7ZA52;B4DL29;Q9Y4P1-4;F5H7P2;H7C2A6;B4DNY2;C9JQ72;Q9Y4P1-3;Q63HN5;F2Z2K8;H0Y2Y0;B3KVU2;C9J3C0;C9J1C1;C9JVD5	Cysteine protease ATG4B	ATG4B	11	11	11	27.1705	27.1718	26.8422	26.6502	26.9537	26.8339	27.0615	0.18992	26.8126	0.152867	0.2489	0.151742
Q9H1Y0;B3KMH8;L7UQJ2;Q9H1Y0-2;B7Z5Y6;L7UMD8;Q7Z3H3	Autophagy protein 5	ATG5	6	6	6	26.6636	26.3536	26.1743	26.461	26.3973	26.431	26.3972	0.247542	26.4298	0.0318679	-0.0326	0.832109
O95352-2;A0A024R2E9;O95352;B3KQM6;O95352-3;B2RB57;C9JFF4;B4DQK1;C9J415;C9JE55;C9JGL2;F8WDY9;H7C369;C9JNU2;C9JKA3;H7C059	Ubiquitin-like modifier-activating enzyme ATG7	ATG7	6	6	6	25.8764	25.5222	25.4326	25.7744	25.5731	25.7138	25.6104	0.234679	25.6871	0.103272	-0.0767	0.631703
Q7Z3C6;B3KPP7;A8K140;Q7Z3C6-2;B4DYN3;H7C1G6;H7C152;Q7Z3C6-3;C9JS65;C9JFV2;F2Z3I6;C9JX27;C9IYZ9;C9JKV7;C9JDK4;C9JXG2	Autophagy-related protein 9A	ATG9A	5	5	5	25.9003	25.6154	25.9393	25.7414	25.5633	25.6354	25.8183	0.176824	25.6467	0.0895861	0.171633	0.208071
P31939;P31939-2;B2R7P8;F5GWY2;B4DP06;H7C1S2;C9JLK0;H7C084;H7BZU3;F8WEF0	Bifunctional purine biosynthesis protein PURH;Phosphoribosylaminoimidazolecarboxamide formyltransferase;IMP cyclohydrolase	ATIC	33	33	33	33.1022	33.1161	32.9959	33.0606	33.0416	33.1633	33.0714	0.0657533	33.0885	0.0654716	-0.0171	0.765554
Q8NHH9-5;Q8NHH9;Q8NHH9-3;Q8NHH9-4;Q8NHH9-2;B7Z2H0;B5MCN0;B7Z8V5;C9JQQ5;H7C3A2;B7ZA64;C9JC25	Atlastin-2	ATL2	9	9	9	28.3186	28.3663	28.346	28.2062	28.3649	28.0219	28.3436	0.0239379	28.1977	0.171659	0.145967	0.218406
Q6DD88;F5H6I7;B4DXC4;C9JUU1;F5GWF8	Atlastin-3	ATL3	18	18	18	31.442	31.4475	31.4909	31.3746	31.4084	31.39	31.4601	0.0267863	31.391	0.0169222	0.0691333	0.0194476
Q13315;B4DSP3;Q68DE6;E9PIN0;Q8TDS0;Q96QM9;A8WFP7;H0YDU7	Serine-protein kinase ATM	ATM	11	11	11	25.6016	25.393	25.6146	25.9051	25.5698	25.947	25.5364	0.124358	25.8073	0.206745	-0.2709	0.123693
Q59FW4;P54259;Q86V38	Atrophin-1	ATN1	3	3	3	24.6127	24.7509	24.9733	25.5697	25.2163	25.2846	24.779	0.181931	25.3569	0.187456	-0.5779	0.0185901
Q6PJ25;H0Y547;P98196;E9PEJ6;Q659C3;H0Y8F0;B4DKX1	Probable phospholipid-transporting ATPase IH	ATP11A;DKFZp434P0831	9	9	7	28.2618	28.043	28.0875	27.6411	27.8664	27.7378	28.1308	0.115639	27.7484	0.113026	0.382333	0.0149097
Q9Y2G3;B3KSJ2;B4E3T1;H7C4W6;Q8N4L6;H0Y8C7	Probable phospholipid-transporting ATPase IF	ATP11B	5	3	3	25.4546	25.424	25.6122	25.3618	25.4552	25.7312	25.4969	0.10099	25.5161	0.192075	-0.0191333	0.886017
Q8NB49-2;Q8NB49-3;Q8NB49-4;Q8NB49	Probable phospholipid-transporting ATPase IG	ATP11C	6	4	4	25.2669	25.4146	24.8428	25.8503	25.5413	25.3201	25.1748	0.296825	25.5706	0.266309	-0.3958	0.160718
Q9HD20;Q9HD20-2;H7C3H2;Q9HD20-3;Q6ZUA1;Q8TEG5	Probable cation-transporting ATPase 13A1	ATP13A1	19	19	12	28.9378	28.9365	28.875	28.9451	28.8859	28.9392	28.9164	0.0358882	28.9234	0.0326097	-0.00696667	0.815736
Q9H7F0;Q9H7F0-2	Probable cation-transporting ATPase 13A3	ATP13A3	7	7	7	26.3189	26.2333	26.1676	25.8735	25.8163	25.5849	26.2399	0.0758678	25.7582	0.152811	0.4817	0.0081002
P05023-4;P05023;P05023-3;P05023-2;B7Z1N5;M0R116;Q53ES0;P13637;P13637-3;B7Z9V4;B7Z1Q9;B7Z3F8;B3KX35;B3KV59;H0Y7C1;B4DIQ8;B3KSY7;B3KNQ8;Q13733;Q58I23;Q5TC01;Q5TC02;B4DRW5;E9PRA5;B4E0R9;Q658V6;Q53FM3;P20648;P54707;P54707-2;Q5TC05;Q58I22;Q58I21;M0QXF2	Sodium/potassium-transporting ATPase subunit alpha-1	ATP1A1	43	43	6	34.1871	34.1398	34.1962	33.9429	33.9744	33.9303	34.1744	0.0302794	33.9492	0.022715	0.225167	0.000500585
P05026-2;Q6LEU2;P05026;B7Z9S8;A6NGH2;V9GYR2;Q58I20	Sodium/potassium-transporting ATPase subunit beta-1	ATP1B1	8	8	8	30.3827	30.3613	30.3164	29.8481	29.9507	29.8398	30.3535	0.033837	29.8795	0.0617717	0.473933	0.000309816
P54709;D3DNF9;C9JA36;B7Z1N7;C9JXZ1;Q58I18;H7C4L9;H7C547;F8WBY4	Sodium/potassium-transporting ATPase subunit beta-3	ATP1B3	11	11	11	31.0129	31.0091	31.0368	30.9732	31.0695	31.043	31.0196	0.0150163	31.0286	0.049746	-0.00896667	0.779916
P16615;P16615-5;P16615-2;P16615-3;P16615-4;H7C5W9;O14983-2;O14983;Q8N3X5;Q7Z675;Q7Z6E5;O14983-3;Q93084-4;A8K9K1;Q93084-2;Q93084-3;Q93084-7;Q93084;Q93084-6;Q93084-5;B3KS35;H3BVB2;J3QSY6;B1PM99;H3BTW4	Sarcoplasmic/endoplasmic reticulum calcium ATPase 2	ATP2A2	44	44	44	33.423	33.322	33.361	33.3964	33.5039	33.3938	33.3687	0.0509346	33.4314	0.0628292	-0.0627	0.250502
P20020-6;P20020-3;P20020-4;P20020;P20020-5;P20020-2;E7ERY9;Q59H63;Q58F24;Q4J697;H0Y7S3;Q16720-8;Q16720-7;Q16720-6;Q16720-3;Q16720-5;Q16720-2;Q01814-6;Q16720-4;Q4LE63;Q01814-8;Q16720;Q01814-5;Q01814;A1X4P8;A1L3B5;Q01814-4;Q01814-7;Q01814-3;Q01814-2;A1X4P7;H0YHH6;Q3L582;A1X4P9;H0YDG5;H7BZS8;A2VBC8;H7BY13;A1X4Q0	Plasma membrane calcium-transporting ATPase 1	ATP2B1	20	20	10	28.9671	28.9475	29.107	28.8479	28.9641	29.0703	29.0072	0.0869832	28.9608	0.111237	0.0464333	0.599446
P23634-7;P23634-6;P23634-8;P23634;Q68DH9;P23634-5;P23634-4;P23634-3;A7E2D8;P23634-2;A8K8U3;A1X4Q1	Plasma membrane calcium-transporting ATPase 4	ATP2B4;DKFZp686M088	18	8	8	27.3632	27.4113	27.4694	26.9611	26.9067	27.0027	27.4146	0.0531784	26.9568	0.048142	0.4578	0.000380843
B4E2Q0;P98194-7;P98194-2;P98194-4;P98194;P98194-3;P98194-5;P98194-9;P98194-6;B4E295;H0Y9V7;P98194-8;E7ERC6;Q59G44;H0Y8X9;H0Y9S7;D6RGE9;D6REJ1;D6RHV9;D6R9U9	Calcium-transporting ATPase type 2C member 1	ATP2C1	20	20	20	29.2976	29.2128	29.2861	29.3087	29.3194	29.2936	29.2655	0.0460003	29.3072	0.0129624	-0.0417333	0.204955
P25705;P25705-2;P25705-3;K7EK77;K7ENJ4;B4DGW3;K7ERX7;K7EJP1;K7EQH4;K7ESA0;CON__tr|N9VC72|N9VC72_MYCAR;CON__tr|D1J8A1|D1J8A1_MYCHP;CON__tr|N9V3D3|N9V3D3_MYCAR;CON__tr|D1J7G4|D1J7G4_MYCHP;CON__tr|E1PS41|E1PS41_MYCFJ;CON__tr|C4XEK0|C4XEK0_MYCFP	ATP synthase subunit alpha, mitochondrial	ATP5A1	31	31	31	35.1024	34.9711	34.8697	35.0843	35.0192	34.9147	34.9811	0.11667	35.0061	0.0855594	-0.025	0.779625
P06576;Q0QEN7;F8VPV9;H0YH81;F8W079;H0YI37;F8VQY0;CON__tr|N9TUW5|N9TUW5_MYCAR;CON__tr|D1J7G6|D1J7G6_MYCHP	ATP synthase subunit beta, mitochondrial;ATP synthase subunit beta	ATP5B	25	25	16	35.2574	35.1801	35.1336	35.213	35.2639	34.982	35.1904	0.0625353	35.153	0.150233	0.0374	0.710904
Q8TAS0;P36542;B4DL14;P36542-2;B4DFE6	ATP synthase subunit gamma;ATP synthase subunit gamma, mitochondrial	ATP5C1	9	9	9	32.0285	31.9402	32.0552	31.9292	31.9297	31.8373	32.008	0.0601869	31.8987	0.0532034	0.109233	0.0780685
P30049	ATP synthase subunit delta, mitochondrial	ATP5D	4	4	4	29.8741	29.7023	29.6883	29.7925	29.6794	29.872	29.7549	0.103467	29.7813	0.0967872	-0.0264	0.763056
Q5VTU8;P56381	ATP synthase subunit epsilon-like protein, mitochondrial;ATP synthase subunit epsilon, mitochondrial	ATP5EP2;ATP5E	2	2	2	28.0564	27.9271	28.1012	28.1777	27.9263	28.235	28.0282	0.0904031	28.113	0.164206	-0.0847667	0.477251
P24539;A8K4W2;Q5QNZ2;Q53GB3	ATP synthase subunit b, mitochondrial	ATP5F1	13	13	13	32.3189	32.1901	32.3939	32.2922	32.2736	32.1671	32.301	0.103077	32.2443	0.0675009	0.0566667	0.470294
O75947;O75947-2;F5H608;A0PJH2	ATP synthase subunit d, mitochondrial	ATP5H	12	12	12	31.2073	31.2448	31.3032	31.3218	31.3213	31.4028	31.2518	0.0483281	31.3486	0.0469104	-0.0968667	0.0674057
P56385	ATP synthase subunit e, mitochondrial	ATP5I	5	5	5	27.9909	28.0432	27.8453	27.9408	27.8508	28.1266	27.9598	0.10255	27.9727	0.140646	-0.0129333	0.903809
G3V325;B4DJ38;Q3SYP6;Q3ZB84;O75127;B3KMD7	Pentatricopeptide repeat-containing protein 1, mitochondrial	ATP5J2-PTCD1;PTCD1	5	5	3	29.3591	29.3154	29.3937	29.5735	29.5303	29.3861	29.3561	0.039238	29.4966	0.0981314	-0.140567	0.0826012
O75964;E9PN17	ATP synthase subunit g, mitochondrial	ATP5L	5	5	5	30.6536	30.5702	30.618	30.5766	30.4716	30.4556	30.6139	0.0418485	30.5013	0.0657292	0.112667	0.0664535
P48047;Q53HH2;H7C068;H7C0C1;H7C086	ATP synthase subunit O, mitochondrial	ATP5O	9	9	9	32.3645	32.2176	32.1948	32.3136	32.3024	32.1773	32.259	0.0921028	32.2644	0.0756672	-0.00546667	0.940502
Q99766;Q8WXQ4;Q99766-3;Q99766-2	ATP synthase subunit s, mitochondrial	ATP5S	5	5	5	27.5882	27.4459	27.4917	27.3179	27.4322	27.2068	27.5086	0.0726397	27.319	0.112704	0.189633	0.0704751
B3KR70;Q15904;Q8NF19;A6QRJ1;B4DWM8;H7C2Y8;A6NLC6	V-type proton ATPase subunit S1	ATP6AP1;FLJ00383	6	6	6	28.2003	28.1049	28.1038	28.0372	28.2484	27.9422	28.1363	0.0553995	28.0759	0.156732	0.0604	0.563289
B7Z9I3;B7Z4S4;O75787;H0Y750;B7Z1I9;B7Z413;H7C240;H7C3E1;B7Z487	Renin receptor	ATP6AP2	10	10	10	28.1604	28.1411	28.0419	28.392	28.3342	28.1966	28.1145	0.0635812	28.3076	0.100379	-0.193133	0.0480576
Q93050-1;Q53X12;Q53ET5;Q93050;F5H569;B7Z641;B7Z2A9;B7Z2J9;Q6AHY6;F5H1T6;K7EN36;K7EPG4;K7EM24;K7ELZ6;K7ERA0;K7ERA6	V-type proton ATPase 116 kDa subunit a isoform 1	ATP6V0A1	16	16	1	29.1993	29.1808	29.2732	28.5728	28.6151	28.4718	29.2178	0.0488897	28.5532	0.0736265	0.664533	0.000200623
Q9Y487;Q8TBM3;B4DQF7	V-type proton ATPase 116 kDa subunit a isoform 2	ATP6V0A2	6	5	5	25.1467	24.8169	25.2927	25.4781	25.1118	25.3179	25.0854	0.243745	25.3026	0.183629	-0.217167	0.285233
P61421;B2R7M1;F5GYQ1;R4GN72;B7Z6L9;J3QL14;B7Z788;H3BQJ1;H3BQB4;H3BSG7	V-type proton ATPase subunit d 1	ATP6V0D1	9	9	9	29.5197	29.4055	29.4397	29.0248	28.8989	28.8511	29.455	0.0586107	28.9249	0.0897286	0.530033	0.00102001
P38606;B7Z1R5;B7Z2V6;C9JVW8;C9JA17	V-type proton ATPase catalytic subunit A	ATP6V1A	34	34	34	32.5552	32.6147	32.5386	31.8929	31.8678	31.9916	32.5695	0.0400146	31.9174	0.0654448	0.652067	0.000123844
P21281;B4DFM5;Q59HF3;H0YC04;B4DQI9;Q71UA2;B4DWH7;C9JL73;P15313;E5RGH6;C9J5E3;C9JNS9;H0YC45;H0YAT8	V-type proton ATPase subunit B, brain isoform	ATP6V1B2	17	17	17	30.3202	30.2516	30.1816	29.9611	29.9658	29.9912	30.2511	0.0693012	29.9727	0.0161929	0.278433	0.00247513
P21283	V-type proton ATPase subunit C 1	ATP6V1C1	17	17	6	29.9591	29.996	30.039	29.6574	29.5362	29.6807	29.998	0.0399888	29.6248	0.0775807	0.373267	0.00177211
G3V2S6;Q9Y5K8;Q9H3H0;H0YJH8;Q8N5Z9;Q6PJ05;G3V2V6;H0YJS0;G3V559;H0YJ55;Q9NW63	V-type proton ATPase subunit D	ATP6V1D;VATD	7	7	7	27.2516	27.0811	27.0736	25.936	26.123	26.4536	27.1354	0.100673	26.1709	0.262099	0.964567	0.00400245
P36543;P36543-3;P36543-2;C9J8H1;Q96A05	V-type proton ATPase subunit E 1	ATP6V1E1	7	7	7	29.3453	29.4092	29.2786	28.8331	28.9183	28.9668	29.3444	0.065305	28.9061	0.0676843	0.4383	0.00127975
O75348;O95670-2;F2Z307;O95670	V-type proton ATPase subunit G 1	ATP6V1G1	6	6	6	28.7744	29.1223	29.0639	27.9923	28.24	27.8762	28.9869	0.186304	28.0362	0.185825	0.9507	0.0033259
B4E054;Q9UI12-2;Q9UI12;B3KUZ7;G3V126;Q8TF11;E5RK31;E5RJG1;H0YB41;E5RG49;E5RHH0	V-type proton ATPase subunit H	ATP6V1H	8	8	8	28.3298	28.321	28.0284	27.6356	27.5831	27.6718	28.2264	0.171529	27.6302	0.0445989	0.596233	0.00432131
V9M9E1;V9M714;V9JTG4;V5JPT0;U3M4F0;T2HIR1;T2HIA7;T1SWT3;R9ZR79;R9Y5H6;Q9B1A3;Q94P44;Q8W8E1;Q85KZ3;Q85KW5;Q7YEE7;Q7YCG7;Q7GXU0;Q6RM58;Q6RLG0;Q5XTF0;Q5S8Z2;Q5S8W6;Q5S8S7;Q4GUF2;Q4GAR3;Q4F675;Q4F196;Q4F0Q1;Q3S937;Q3S924;Q0ZK82;Q0Z7D7;P03928;M1LM67;K9R3Q7;I3Q9B1;H9T6C8;H9T2R7;H9T1M7;H9S1L2;H9RZ55;H9PSV8;H9PBK1;H9LKY3;H6WHT5;H6WHI1;H6TVP0;G9LL05;G9LF90;G5D7T4;G4W1I6;F2WHR5;E7E463;E5E129;E5DY52;E2DFE6;…	ATP synthase protein 8	ATP8;ATPase 8;MT-ATP8	2	2	2	24.662	24.7008	23.912	25.6049	25.6839	26.3052	24.4249	0.444637	25.8647	0.383552	-1.43973	0.0131929
Q2NLD0;O75110-2;B4DR18;O75110	Probable phospholipid-transporting ATPase IIA	ATP9A	2	2	2	22.4796	24.1782	23.8464	23.5569	23.1929	24.3216	23.5014	0.900322	23.6905	0.576082	-0.189067	0.774602
H0YEW4;Q5TC12-3;I3L1W9;A8MRA7;Q5TC12;I3L448;Q5TC12-2;H0YD21;Q9NTF8;B7Z3U4	ATP synthase mitochondrial F1 complex assembly factor 1	ATPAF1	5	5	5	25.7564	25.7697	25.9027	25.2072	25.4909	25.3675	25.8096	0.0809007	25.3552	0.142249	0.4544	0.00858877
Q8N5M1;C9J2Q2;B7Z3V0;K7ELC1;B4DG98	ATP synthase mitochondrial F1 complex assembly factor 2	ATPAF2	5	5	5	26.1026	25.5286	25.7094	25.8935	26.1655	25.8291	25.7802	0.293477	25.9627	0.178557	-0.1825	0.409561
Q13535-3;Q13535;Q13535-2;H0Y8Y6;H0Y9K2;H0Y8R8	Serine/threonine-protein kinase ATR	ATR	15	15	15	26.6391	26.2691	26.6312	27.1109	27.0742	27.0976	26.5131	0.211376	27.0942	0.0185802	-0.5811	0.00901497
Q8WXE1-5;Q8WXE1-3;Q8WXE1-2;Q8WXE1;F8WE08;C9IZM8	ATR-interacting protein	ATRIP	2	2	2	30.4364	30.2593	30.387	29.8792	29.8448	29.9643	30.3609	0.0913893	29.8961	0.0615164	0.4648	0.0018649
P46100-3;P46100;A4LAA3;P46100-2;P46100-5;P46100-4;B4DLE1;B4DHH8;B4DLW1;P46100-6;Q5H9A3;B7Z1D8	Transcriptional regulator ATRX	ATRX	15	15	15	27.2491	27.3863	27.3352	27.5468	27.5735	27.5085	27.3235	0.0693401	27.5429	0.0326721	-0.2194	0.00771909
Q9UBB4;Q9UBB4-2;Q7Z524;B1AHE4;Q9NTC6;B1AHE3;H0Y7N2	Ataxin-10	ATXN10	18	18	18	30.7906	30.8497	30.8102	30.5784	30.3989	30.6075	30.8168	0.0301032	30.5283	0.112976	0.288567	0.0128997
H0YH87;Q99700-2;V9GY86;Q99700-4;Q99700;Q2M2R5;F8WB06;F8VQP2;Q24JQ7;B3KT59;F8VRK6;F8W0B5;F8VVY6;F8WB05	Ataxin-2	ATXN2	19	19	19	29.4138	29.6011	29.61	29.9478	29.9751	30.3073	29.5416	0.110796	30.0767	0.200143	-0.5351	0.0154575
Q8WWM7-6;Q8WWM7-8;Q8WWM7-5;Q8WWM7-4;Q8WWM7-9;Q8WWM7-2;Q8WWM7;Q8WWM7-3;H3BUF6;A0A024QZC0;A0A024QZB7;A0A024QZ91;Q8WWM7-7;H3BSK9;H3BUE3;H3BSQ5;H3BRB0	Ataxin-2-like protein	ATXN2L	27	27	27	30.8406	30.8672	30.9127	31.1363	31.1925	31.3469	30.8735	0.0364605	31.2252	0.109049	-0.351733	0.00609395
D3VVN1;D3VVJ5;D3VVJ4;D3VVJ1;D3VVR7;D3VVI8;D3VVT5;D3VVI9;D3VVG7;D3VVD6;D3VVT6;D3VVG8;D3VVD8;D3VVD7;D3VVB3;D3VVD3;D3VVN0;D3VVL4;D3VVI2;D3VVS1;D3VVN5;D3VVP5;D3VVK7;D3VVS4;D3VVC3;D3VVK9;D3VVI7;G3V526;E9PJN5;D3VVR8;D3VVK4;D3VVM2;D3VVD4;D3VVN3;D3VVD9;D3VVP8;D3VVM6;D3VVL3;D3VVC9;D3VVQ3;D3VVQ8;D3VVQ6;D3VVQ1;D3VVQ0;D3VVH0;D3VVB2;D3VVS2;D3VVQ5;D3VVQ4;D3VVP1;D3VVB1;D3VVB0;D3VVR4;D3VVL2;D3VVL1;D3VVR3;D3VVE3;…		ATXN3	4	4	1	24.0636	24.1795	23.9695	23.9675	24.1891	24.311	24.0709	0.105188	24.1559	0.174145	-0.085	0.509338
Q13825;B4DYI6;Q13825-2	Methylglutaconyl-CoA hydratase, mitochondrial	AUH	3	3	3	26.1981	26.0257	26.0789	25.5428	25.8521	25.8428	26.1009	0.0882805	25.7459	0.175951	0.355	0.035407
Q9Y679-2;A8KAQ6;B4E3W1;Q9Y679;Q9Y679-3;Q68CX8	Ancient ubiquitous protein 1	AUP1;DKFZp686P12272	6	6	6	27.3723	27.1881	27.225	27.9961	27.9945	27.7621	27.2618	0.0974581	27.9176	0.13464	-0.655767	0.00239862
O14965;B2R6Z3;Q5QPD4;B4DX16;A3KFJ0;Q5QPD2;A3KFJ1	Aurora kinase A	AURKA	3	3	3	24.3454	24.5789	24.6422	25.5996	26.5122	26.4871	24.5222	0.156322	26.1996	0.519796	-1.67747	0.00587463
B2RC06;J3QLN8;Q96GD4-4;Q96GD4-2;Q96GD4;Q96GD4-5;J3QR41;J3KTD6;J3KT86;J3KRJ2;J3KRF8;Q96GD4-3	Aurora kinase B	AURKB	5	5	5	23.0449	23.4435	23.1859	26.0246	26.0858	26.2149	23.2248	0.202122	26.1084	0.0971479	-2.88367	2.40601e-05
Q9NQS1	Cell death regulator Aven	AVEN	3	3	3	25.6636	25.3839	25.6714	25.0753	25.2284	25.4954	25.573	0.163783	25.2664	0.212608	0.3066	0.118975
H7C0I1;Q8NBF6-2;B8ZZW5;A0A024RA79;Q8NBF6;Q8N6Z3	Late secretory pathway protein AVL9 homolog	AVL9	5	5	5	25.9662	26.2655	26.547	26.1584	26.4502	25.7985	26.2596	0.290445	26.1357	0.326442	0.123867	0.649143
Q9UPN4-3;I3L2J8;Q9UPN4-2;B2RN10;Q9UPN4	5-azacytidine-induced protein 1	AZI1	2	2	2	23.3497	23.2103	23.1599	23.5579	22.8223	23.4214	23.24	0.0983163	23.2672	0.391293	-0.0272333	0.912563
A6XMH5;P61769;F5H6I0;B4E0X1;H0YLF3;A6XND9;A6XMH4	Beta-2-microglobulin;Beta-2-microglobulin form pI 5.3	B2M	2	2	2	27.9857	28.4357	27.8469	28.5314	28.1707	28.3912	28.0894	0.307802	28.3644	0.181834	-0.275	0.253582
Q96L58;Q499Z2	Beta-1,3-galactosyltransferase 6	B3GALT6	4	4	4	23.16	22.8239	22.5766	23.1208	23.648	23.0001	22.8535	0.292824	23.2563	0.344549	-0.4028	0.197717
B4DEN5;O43505;B4DGI0;B3KQQ7	N-acetyllactosaminide beta-1,3-N-acetylglucosaminyltransferase	B3GNT1	2	2	2	24.4553	24.3809	24.8837	24.9595	23.5431	25.8687	24.5733	0.271376	24.7904	1.17198	-0.217133	0.770185
Q9NY97-2;Q9NY97	UDP-GlcNAc:betaGal beta-1,3-N-acetylglucosaminyltransferase 2	B3GNT2	5	5	5	24.8502	24.829	25.4003	24.9148	25.0847	24.5419	25.0265	0.323894	24.8471	0.277655	0.179367	0.506816
Q9Y2A9;B3KQT5;M0R199	UDP-GlcNAc:betaGal beta-1,3-N-acetylglucosaminyltransferase 3	B3GNT3	4	4	4	25.803	25.8838	25.6239	25.5152	25.7727	25.6279	25.7702	0.133012	25.6386	0.129083	0.131633	0.286064
E7ETS9;C9J3R8;O60513;B3KM35;B4DWU8;C9J5S0;C9J4S5;C9JA31	Beta-1,4-galactosyltransferase 4;N-acetyllactosamine synthase;Lactotriaosylceramide beta-1,4-galactosyltransferase	B4GALT4	4	4	4	26.5569	26.4239	26.2646	26.5562	27.2866	22.9111	26.4151	0.146347	25.5846	2.34397	0.8305	0.573318
Q9UBV7;H0Y9D6;D6RJI5;B3KTP5;D6RDJ8;D6RA33;B3KMT1	Beta-1,4-galactosyltransferase 7;Xylosylprotein 4-beta-galactosyltransferase	B4GALT7	4	4	4	26.3111	26.2645	26.297	26.362	26.4046	26.4436	26.2909	0.0238978	26.4034	0.0408132	-0.112533	0.0145979
Q9NWV8;J3KQS6;M0QX07;M0R0I0;Q9NWV8-3;M0R3F4;Q9NWV8-2;M0QXG9;M0R2A4;M0R2K3;M0R193;M0R2I2;M0QYV1;M0QY17	BRISC and BRCA1-A complex member 1	BABAM1	5	5	5	25.6744	25.983	26.0368	25.3439	25.6688	25.5212	25.8981	0.19556	25.5113	0.162676	0.386767	0.0579733
B4DXE2;O95816;B3KN59;B3KM36;A2A296	BAG family molecular chaperone regulator 2	BAG2	7	7	7	27.3204	26.9988	27.0371	27.8125	27.8256	27.5959	27.1188	0.175667	27.7447	0.129002	-0.6259	0.00762904
O95817;Q53GY1;C9JFK9	BAG family molecular chaperone regulator 3	BAG3	4	4	4	25.0314	25.0251	25.1247	24.9826	24.3893	25.0824	25.0604	0.0557745	24.8181	0.374689	0.2423	0.330053
Q9UL15;Q9UL15-2;A8K5J7;G3V274;A8CGI4	BAG family molecular chaperone regulator 5	BAG5	14	14	14	28.0288	27.9882	27.9241	27.4572	27.6375	27.4062	27.9804	0.0527877	27.5003	0.121524	0.480067	0.00329103
P46379-2;A0A024RCR6;P46379;P46379-3;P46379-5;P46379-4;F6S6P2;X6REW1;H0Y710;X6RCT4;F6WML8;F6VEM6;F6X9W3;F6U341;F6UR09;F6U1F2;F6XTU0;F6RG75;H0Y4L1;F6TC96	Large proline-rich protein BAG6	BAG6	26	26	26	30.7128	30.8135	30.6613	30.6596	30.6437	30.7036	30.7292	0.077414	30.669	0.0310291	0.0602333	0.279141
Q9UQB8-5;I3L4C2;Q9UQB8-3;Q9UQB8-4;Q9UQB8-6;Q9UQB8-2;Q9UQB8;B4DMV0;F8W878;B3KPV9;B4DQ43;B4DWA1;I3L2M4;I3L327;I3L3C6;I3L3J7;I3L1C8;I3L526;I3L0Y9;I3L125;I3L0M4;I3L3C5;I3L2J6;I3L113;I3L4A3	Brain-specific angiogenesis inhibitor 1-associated protein 2	BAIAP2	24	24	24	30.1278	30.0287	30.0418	30.3686	30.2897	30.3435	30.0661	0.0538337	30.3339	0.0403106	-0.267833	0.00231622
Q9UHR4	Brain-specific angiogenesis inhibitor 1-associated protein 2-like protein 1	BAIAP2L1	11	11	11	28.8858	28.9604	28.7243	28.5666	28.5256	28.466	28.8568	0.120686	28.5194	0.0505858	0.337433	0.0111065
Q6UXY1-2;Q6UXY1;Q9H661;B0QYF0	Brain-specific angiogenesis inhibitor 1-associated protein 2-like protein 2	BAIAP2L2	3	3	3	23.9145	23.8382	24.2928	23.012	22.3974	22.6755	24.0152	0.243445	22.695	0.307762	1.3202	0.0043202
Q16611;A8K7S8;B4E0L2;C0H5Y7;Q8NFF3;Q5HCI0;B4DEB4;B3KRK7	Bcl-2 homologous antagonist/killer	BAK1;BAK;DKFZp686D0345	6	6	6	26.7902	26.3485	26.6702	26.4363	26.2626	26.4025	26.603	0.228397	26.3671	0.0920925	0.235833	0.172518
O75531;B2R4V4;E9PJJ8	Barrier-to-autointegration factor;Barrier-to-autointegration factor, N-terminally processed	BANF1	5	5	5	29.353	29.2829	29.3165	29.6002	29.5221	29.7026	29.3175	0.03506	29.6083	0.0905222	-0.290833	0.00656471
Q8N9N5-3;B3KM38;Q8N9N5-6;Q8N9N5-2;Q8N9N5-4;Q8N9N5-5;B4DE54;Q8N9N5-7;Q8N9N5;C9JYB6;C9JGM9;C9JF73;C9JTM8;E9PJI6;C9J811;D3DUN6	Protein BANP	BANP	3	3	3	23.2018	23.6878	23.8392	22.9433	23.3657	23.0891	23.5763	0.333016	23.1327	0.214549	0.443567	0.124464
P80723;P80723-2;U3KQP0	Brain acid soluble protein 1	BASP1	10	10	10	29.8821	29.7565	29.8187	29.577	29.9885	30.1734	29.8191	0.062801	29.913	0.30529	-0.0938667	0.629481
Q07812-8;Q07812;Q07812-2;Q07812-5;Q07812-7;K4JQN1;Q5ZPJ1;Q07812-6;I6LPK7;Q07812-4;H0YA56;Q9UEI8;Q8WXU1	Apoptosis regulator BAX	BAX	8	8	8	29.4175	29.5308	29.4833	29.3694	29.3946	29.593	29.4772	0.0568958	29.4523	0.122471	0.0248667	0.765732
Q9NRL2-2;D3DS96;Q9NRL2;Q59G54;B3KND8;Q05CW0;Q32ND1	Bromodomain adjacent to zinc finger domain protein 1A	BAZ1A	10	10	10	31.6651	28.142	29.9991	30.5316	30.2568	30.7137	29.9354	1.76241	30.5007	0.230012	-0.5653	0.611031
Q9UIG0-2;Q9UIG0	Tyrosine-protein kinase BAZ1B	BAZ1B	14	14	14	25.7174	26.582	26.4255	27.4501	27.2163	27.585	26.2416	0.460694	27.4171	0.186548	-1.1755	0.014897
J3QK86;J3KPG5;Q9UIF9-2;Q9UIF9-3;F8VU39;Q9UIF9;H0YHL2	Bromodomain adjacent to zinc finger domain protein 2A	BAZ2A	14	14	14	25.4866	26.8484	26.946	27.2068	28.0299	27.1591	26.427	0.815871	27.4653	0.489568	-1.03827	0.131747
Q9BXH1;B4DQK3;Q9BXH1-2	Bcl-2-binding component 3	BBC3	2	2	2	24.8497	24.1125	23.2823	25.153	25.4098	23.5525	24.0815	0.78416	24.7051	1.00641	-0.6236	0.444902
Q8WY36-2;Q8WY36;A8K6U2;C9JA69;Q9P043;C9J8D0;D3DN56;Q6ZNU6;Q9H6A7;C9JYU6;C9JZA0;Q9H6G9;Q8WY36-3	HMG box transcription factor BBX	BBX	6	6	6	23.9656	24.8741	24.0334	24.7664	24.5672	23.2192	24.291	0.506087	24.1843	0.841686	0.106767	0.859814
P50895;I7L574;I7KDP0;G0TQY6;K7ENU8;A9YWT4;A9LST5;D0AB07;K7ERB7	Basal cell adhesion molecule	BCAM;LU	20	20	20	30.7572	30.7105	30.8174	30.5965	30.7467	30.6268	30.7617	0.0535919	30.6567	0.0794294	0.105033	0.130445
C9JTE9;A4D0R4;Q9UHQ4;Q9UHQ4-2;C9IYK6;H7C5E2;B7Z2L0;A6NME1;H0Y7N8;C9JGJ9;F8WB99;C9JP06;F8WDG1	B-cell receptor-associated protein 29	BCAP29	6	6	6	28.6356	28.587	28.595	28.5663	28.4806	28.6057	28.6059	0.0260587	28.5509	0.063962	0.055	0.239903
Q53G72;P51572;P51572-2;Q53HT6;C9JMD7;C9JSP1;C9JQ75;C9J0M4;C9JM14	B-cell receptor-associated protein 31	BCAP31	13	13	13	32.6614	32.5567	32.4156	32.3558	32.3529	32.2248	32.5446	0.123348	32.3112	0.0748098	0.2334	0.0486982
P56945-5;Q6P5Z4;P56945-8;P56945;P56945-7;P56945-3;P56945-2;D3DUK1;P56945-6;P56945-4;F5H855;B3KW85;B2RBL9;B3KWE2;Q8NC57;Q96CD4;B3KWS6;H3BN62;H3BVF0;H3BSY4;H3BQJ7;H3BSB2	Breast cancer anti-estrogen resistance protein 1	BCAR1	11	11	11	27.1467	27.0251	26.9609	26.2932	26.1816	26.7015	27.0442	0.0943662	26.3921	0.273697	0.652133	0.0175186
O75815-3;O75815;B3KP06;O75815-2;B4DWK2;B3KNL6	Breast cancer anti-estrogen resistance protein 3	BCAR3	3	3	3	22.857	21.8524	24.4738	24.3842	23.4688	24.6042	23.0611	1.32256	24.1524	0.602148	-1.09133	0.263216
O75363;A0AVG7;O75363-2;B4DHY3;G3XAF7;B2RCQ5;H0Y542;H7C1E7;B4DFL4;Q05CL3;B4DFK2;B4E2C4	Breast carcinoma-amplified sequence 1	BCAS1	8	8	8	25.981	26.3507	26.905	25.3383	25.0789	25.1056	26.4122	0.465063	25.1743	0.142683	1.23797	0.0116203
O75934;Q53HE3	Pre-mRNA-splicing factor SPF27	BCAS2	11	11	11	28.5722	28.8492	28.8351	29.0262	29.1165	29.1136	28.7522	0.156015	29.0854	0.0513181	-0.333267	0.0245692
O15382;B3KSI3;Q53EW7;M0QXF9;M0QZ10;O15382-2;M0QZP4;M0R2K7	Branched-chain-amino-acid aminotransferase, mitochondrial;Branched-chain-amino-acid aminotransferase	BCAT2	17	17	17	30.2813	30.1659	30.2118	30.4177	30.4809	30.3212	30.2197	0.0581008	30.4066	0.0804266	-0.186933	0.0309839
Q9P287;B4DUS0;Q9P287-4;Q9P287-3;Q9P287-2;B4E318	BRCA2 and CDKN1A-interacting protein	BCCIP	8	8	8	28.3501	28.4666	28.2319	28.7874	28.8584	28.9386	28.3495	0.117351	28.8615	0.0756466	-0.511933	0.00314965
Q59EI3;P12694;Q6ZSA3;F5H5P2;B2R8A9;B4DP47;F5GXU9;Q658P7;H0YH31;Q9UMB3	2-oxoisovalerate dehydrogenase subunit alpha, mitochondrial	BCKDHA;DKFZp313C0640	10	10	10	28.8973	28.9929	29.0518	28.8521	28.8176	28.9084	28.9807	0.0779731	28.8594	0.0458341	0.1213	0.0808794
B7ZB80;P21953;B4E2N3;Q5T2J3	2-oxoisovalerate dehydrogenase subunit beta, mitochondrial	BCKDHB	8	8	8	28.739	28.6699	28.726	28.4002	28.4579	28.1642	28.7116	0.036722	28.3408	0.155609	0.370867	0.015895
H3BTL2;H3BS02;B4DGN9;O14874-2;O14874-3;O14874;H3BNP3	[3-methyl-2-oxobutanoate dehydrogenase [lipoamide]] kinase, mitochondrial	BCKDK	3	3	3	26.4348	26.3742	26.5889	25.9526	25.8692	26.0591	26.466	0.110691	25.9603	0.0951839	0.505667	0.00388397
O95999;A2TDT2	B-cell lymphoma/leukemia 10	BCL10	3	3	3	25.9116	25.8456	24.8191	25.3993	25.4956	25.3507	25.5254	0.612592	25.4152	0.0737469	0.110233	0.772436
Q5QP56;Q9H1R6;Q5TE64;Q07817-3;Q07817;Q07817-2;Q5QP59;P10415-2;P10415;A9QXG9	Bcl-2-like protein 1	BCL2L1	7	7	7	28.8948	28.8473	29.0196	28.7533	28.6977	28.8758	28.9206	0.0889931	28.7756	0.0911201	0.144967	0.119981
Q9HB09-3;Q9HB09;I6LJZ5;I6LJZ7;M0QZM6;I6LJZ8	Bcl-2-like protein 12	BCL2L12	7	7	7	27.8274	27.7897	27.8998	28.4782	28.4451	28.4295	27.839	0.0559539	28.4509	0.0248685	-0.611967	6.53573e-05
Q9BXK5;Q9BXK5-2;B2RB43;B7Z238;E9PDD6;B7Z737;Q9BXK5-4;A8K5Y4;Q86T62;Q8IZP5	Bcl-2-like protein 13	BCL2L13	12	12	10	28.4862	28.4268	28.3801	28.5537	28.5353	28.5545	28.431	0.0531765	28.5478	0.0108616	-0.1168	0.0203426
Q1JQ81;O00512;B4DNX8	B-cell CLL/lymphoma 9 protein	BCL9	3	3	3	24.0096	24.1667	24.1988	24.0564	24.0955	24.5541	24.125	0.101248	24.2353	0.276751	-0.1103	0.552133
Q86UU0-3;Q86UU0-4;Q86UU0-2;Q86UU0	B-cell CLL/lymphoma 9-like protein	BCL9L	5	5	5	24.1355	25.0962	25.3011	25.0252	24.9926	25.1039	24.8443	0.622301	25.0406	0.0572191	-0.1963	0.615302
Q9NYF8-2;Q9NYF8;Q9NYF8-4;Q9NYF8-3;E9PK91;Q6DCA8;E9PK09;E9PQN2;E9PKI6;E9PJA7;B0AZU3;H0YF14;H0YF00;H0YF63;B7Z8J9	Bcl-2-associated transcription factor 1	BCLAF1	16	15	15	30.8374	30.7401	30.7532	31.0806	31.1515	31.0728	30.7769	0.0528024	31.1016	0.0433615	-0.324733	0.0011873
Q5H9F3-2;Q5H9F3;Q5H9F3-3;Q9HAM3;Q86YA6	BCL-6 corepressor-like protein 1	BCORL1	2	2	2	25.028	21.8294	25.345	25.3793	24.0065	25.7427	24.0675	1.94469	25.0428	0.915699	-0.975367	0.475845
A9UF07;A9UF02;P00519;P00519-2;Q59FK4;Q59F19;Q3B837;Q3B836;B4DH91;Q13915;Q13848;Q14020;B0ZRR1;C0LYZ4;F1JU33;A2RQD4;K4LBP8;K4L955;A2RQD5;A0A023PX70;A2RQD7;P42684-4;P42684-10;P42684-2;P42684-3	Tyrosine-protein kinase ABL1	BCR/ABL fusion;ABL1	8	8	0	27.9195	28.1232	28.1271	26.7984	26.9257	27.3015	28.0566	0.118748	27.0085	0.261579	1.04807	0.00320834
P11274-2;P11274;A0A024R1B9;Q12844;Q12843;H0Y554;E7E8T7;Q6QME9;A9UEZ7;A9UEZ5;Q6QJE6;Q6QJE5;Q13746;A9UF08;A9UEZ4;A9UEZ9;A9UF04;A9UF03;A9UF01;A9UF05;A9UF06;A9UEZ8;A9UF00;B0ZRR0;J7M5B9;Q6QJE4;A9YD18;J7M832	Breakpoint cluster region protein	BCR;BCR-ABL1	8	5	0	26.824	26.8576	26.8995	25.4799	25.9368	25.3099	26.8604	0.037826	25.5755	0.324207	1.28483	0.00241936
Q9Y276;Q53EX1;A8JZZ8;C9J1S9;H7C492;C9J8G3;Q53RT4;H7BZF6	Mitochondrial chaperone BCS1	BCS1L	4	4	4	26.5458	26.3986	26.1617	26.5357	26.6146	26.2171	26.3687	0.193788	26.4558	0.210451	-0.0871	0.625855
E9PCG9;Q02338;A1E284;H7C2W1;C9K0G7;C9JM78;C9JQ90	D-beta-hydroxybutyrate dehydrogenase, mitochondrial	BDH1	4	4	4	22.687	23.2855	23.7905	23.0696	23.8558	22.85	23.2543	0.55241	23.2585	0.52883	-0.00413333	0.992979
Q53F78;Q14457;E7EV84;B4DQ36;W0FFG4;B4DS82;K7ELY9;K7EN35;K7EQQ7;K7ER46;K7ESG3	Beclin-1	BECN1	6	6	6	25.6987	25.9107	25.4751	26.0803	25.9866	26.3339	25.6948	0.217826	26.1336	0.17968	-0.438767	0.0545798
O15155;H7C1N3;Q96EA0;C9JTT8;Q68DU7	BET1 homolog	BET1;DKFZp781C0425	2	2	2	26.419	25.6253	25.8041	27.0415	26.9579	26.9088	25.9495	0.416339	26.9694	0.0670933	-1.01993	0.0138169
Q9H694;Q9H694-2;A6NGY7	Protein bicaudal C homolog 1	BICC1	8	8	1	27.521	27.4453	27.667	26.164	26.3359	25.7196	27.5444	0.112692	26.0732	0.318032	1.47127	0.00164679
A8MVZ6;Q96G01-4;Q96G01-3;Q96G01	Protein bicaudal D homolog 1	BICD1	5	3	3	25.9158	26.0327	25.8574	25.8478	25.7352	25.8174	25.9353	0.089262	25.8001	0.058252	0.135167	0.0930199
Q8TD16;Q8TD16-2;U3KQF7	Protein bicaudal D homolog 2	BICD2	15	15	13	27.6789	27.7297	27.5087	27.239	27.4417	27.63	27.6391	0.115751	27.4369	0.195544	0.2022	0.198115
P55957;P55957-2;B3KT21;B1PL87;P55957-4;B2ZP78;P55957-3	BH3-interacting domain death agonist;BH3-interacting domain death agonist p15;BH3-interacting domain death agonist p13;BH3-interacting domain death agonist p11	BID	7	7	7	28.8298	28.8836	28.7945	28.7084	28.6726	28.8165	28.836	0.044869	28.7325	0.074916	0.103467	0.109415
B7Z6Y2;O00499-9;O00499-10;O00499-7;O00499-8;O00499-4;O00499-6;O00499-11;O00499-3;O00499-2;O00499-5;O00499;Q9BTH3;B7Z2Z2;Q8WWH9;Q8NFL3;S4R418;Q9UBW5-2;F5H0W4;B7Z6F3;Q9UBW5;B2RAR0;P49418-2;F5H533;P49418;A8K5Y2	Myc box-dependent-interacting protein 1	BIN1	12	12	12	29.4811	29.5389	29.4981	29.0706	29.0556	29.0084	29.506	0.0297054	29.0449	0.0324594	0.461167	5.41458e-05
Q13490-2;E9PMH5;Q13490;B2R8N8;E9PI77;H0YDY3;Q8IZZ0	Baculoviral IAP repeat-containing protein 2	BIRC2	2	2	2	23.9138	23.0648	25.2396	24.4279	22.9404	23.4024	24.0727	1.09608	23.5902	0.761331	0.4825	0.565133
Q9NR09;Q9H8B7;Q9H8D8;REV__Q96C03;REV__Q96C03-3;REV__Q9H8D8	Baculoviral IAP repeat-containing protein 6	BIRC6	22	22	21	28.381	28.1886	28.0233	27.8416	27.8658	27.9278	28.1976	0.179021	27.8784	0.0444599	0.319233	0.040038
Q13867;K7ESE8;E7EMN3;J3KSD8;K7ES02;B4DXF3;J3KS79;K7ENH5	Bleomycin hydrolase	BLMH	10	10	10	29.4865	29.2393	29.2102	29.04	29.0762	28.7657	29.312	0.15182	28.9606	0.169785	0.351367	0.0556898
Q9UL45;H3BST1;H3BPR6;Q9UL45-2;H3BU57;H3BN13;B3KY40;B2RDK7	Biogenesis of lysosome-related organelles complex 1 subunit 6	BLOC1S6	2	2	2	24.6852	24.4122	23.639	24.4607	24.8608	24.2687	24.2455	0.542663	24.5301	0.302083	-0.2846	0.471803
P53004;C9J1E1	Biliverdin reductase A	BLVRA	9	9	9	29.2792	29.2079	29.1149	28.4903	28.4309	28.3649	29.2007	0.0823885	28.4287	0.0627289	0.771967	0.000207473
P30043;M0R192;M0QZL1	Flavin reductase (NADPH)	BLVRB	8	8	8	30.0221	29.9822	29.9296	29.9368	29.6425	29.9427	29.978	0.0463951	29.8407	0.171643	0.1373	0.252045
Q14692;B4DGU7	Ribosome biogenesis protein BMS1 homolog	BMS1	24	24	24	28.833	28.8852	28.8451	29.6365	29.796	29.5975	28.8544	0.0273229	29.6767	0.105169	-0.822233	0.00019568
Q12981-2;Q12981;Q12981-3;Q12981-1	Vesicle transport protein SEC20	BNIP1	3	3	3	25.595	25.7116	25.7629	25.3026	25.883	25.0827	25.6898	0.0860404	25.4228	0.413461	0.267067	0.334902
Q8NFC6;B4DNZ8;H0Y9Y2	Biorientation of chromosomes in cell division protein 1-like 1	BOD1L1	19	19	19	26.6799	26.4849	27.3987	27.5134	27.687	27.6686	26.8545	0.481271	27.623	0.0953612	-0.7685	0.0533705
Q9H3K6;Q9H3K6-2;H3BV85;H3BTW0;H3BVE0	BolA-like protein 2	BOLA2	5	5	5	29.3327	29.5269	29.3589	29.8269	29.6705	29.8076	29.4062	0.105376	29.7683	0.0852739	-0.362167	0.00982552
Q14137;A8K3R2;Q96Q25;B2RDN4;B4DEN9;Q4G0D9;Q6DKJ9;E9PIF8;E9PRN9	Ribosome biogenesis protein BOP1	BOP1;KM-PA-2	23	23	23	29.8295	29.8969	29.8616	30.4088	30.4554	30.4404	29.8627	0.0337127	30.4349	0.0237877	-0.5722	1.78171e-05
Q86WA6-2;Q86WA6;Q49AI2;B4DML3	Valacyclovir hydrolase	BPHL	5	5	5	26.6041	26.6224	26.8509	26.6471	26.6054	26.1097	26.6925	0.137512	26.4541	0.298958	0.2384	0.277859
O95861;O95861-2;A6NF51;O95861-3;O95861-4;B7Z9J7;F8VVW8;F8VRY7;F8VZG4;F8W1J0	3(2),5-bisphosphate nucleotidase 1	BPNT1	11	11	11	28.13	28.0139	28.3581	27.8706	27.6782	28.0179	28.1673	0.175111	27.8556	0.170348	0.311767	0.091587
F5GXF5;E7ETD6;Q12830-4;Q12830-2;Q12830;B4DDK2;B4DM40;J3QQK4	Nucleosome-remodeling factor subunit BPTF	BPTF	7	7	7	25.0192	22.2278	25.5648	25.5571	25.9256	25.661	24.2706	1.79003	25.7146	0.19	-1.44397	0.237054
P15056;H7C5K3	Serine/threonine-protein kinase B-raf	BRAF	2	2	2	23.4984	26.5544	23.3587	22.8884	22.8855	26.2435	24.4705	1.80606	24.0058	1.93791	0.4647	0.776398
J3KNN7;Q7Z569;A8K2W4;Q59H81;B4DRM1	BRCA1-associated protein	BRAP	3	3	3	24.0059	24.8467	24.8087	24.4324	25.0119	23.2069	24.5538	0.474847	24.2171	0.921565	0.3367	0.603785
Q6PJG6;Q6PJG6-2;Q6PJG6-3;F8WDN5	BRCA1-associated ATM activator 1	BRAT1	11	11	11	25.922	25.9577	25.015	26.3669	25.9815	25.7523	25.6316	0.534261	26.0336	0.310591	-0.402	0.322883
P46736-2;P46736-3;P46736;P46736-4;D3DWY6;H9KVA9;X6RJS7;P46736-5	Lys-63-specific deubiquitinase BRCC36	BRCC3	9	9	9	27.875	27.925	27.8232	27.7434	27.5043	27.9531	27.8744	0.0509027	27.7336	0.22456	0.1408	0.349259
J3KQ61;F5H6M9;B4DZ41;B4E3L9;O95696;Q86X06;O95696-2;Q59G93;J3KNX6;B7Z926	Bromodomain-containing protein 1	BRD1	3	3	1	24.6759	23.0461	24.8787	25.2713	24.762	24.7875	24.2002	1.00464	24.9403	0.286967	-0.740033	0.287173
P25440;H0Y6K2;P25440-2;P25440-4;P25440-3;U3KQA6;H0Y799;E9PIQ3;E9PKQ9	Bromodomain-containing protein 2	BRD2	6	6	6	25.166	25.3458	24.971	26.043	26.197	26.4661	25.1609	0.187451	26.2354	0.214143	-1.07443	0.00282657
Q15059-2;Q15059;B4DS09;A9J571	Bromodomain-containing protein 3	BRD3	5	4	4	25.5167	25.6334	25.7245	26.56	26.2306	26.0834	25.6249	0.104162	26.2913	0.244035	-0.666467	0.0121519
O60885-2;O60885-3;O60885;Q6PIS5;Q6NXE4;Q05BM2;Q5BJ26;M0QZD9;M0R0H4;M0QYW0	Bromodomain-containing protein 4	BRD4	5	5	4	26.4383	26.6767	26.2082	26.6497	27.069	27.0111	26.4411	0.234262	26.9099	0.22722	-0.468867	0.0676006
A0A024R6Q8;Q9NPI1;Q9NPI1-2;I3L4V5;I3L0Y7	Bromodomain-containing protein 7	BRD7	3	3	3	24.0305	22.5601	23.519	23.8997	24.4285	24.7877	23.3699	0.746458	24.372	0.446691	-1.0021	0.116746
Q9NXR7;Q9NXR7-4;Q9NXR7-3;Q9NXR7-1;F8W733;Q6ZWH1;C9J2G0;A2NFR5	BRCA1-A complex subunit BRE	BRE	8	8	8	28.1881	28.1786	28.3681	27.9953	27.9132	28.0675	28.2449	0.106771	27.992	0.0772029	0.252933	0.0292427
Q8WY22	BRI3-binding protein	BRI3BP	2	2	2	28.0089	28.098	28.3057	28.8019	28.8414	28.9432	28.1375	0.152298	28.8622	0.0729031	-0.724633	0.00174886
Q8TDN6;A0JLQ5;B4E0B8;Q9NUW4	Ribosome biogenesis protein BRX1 homolog	BRIX1;BXDC2	16	16	16	30.6194	30.77	30.6812	31.2456	31.2239	31.1307	30.6902	0.0757023	31.2001	0.0610453	-0.509867	0.000815274
Q5VW32;F5GXQ0;B7Z953;B7Z9G5;B7Z1V1;Q5VW33	BRO1 domain-containing protein BROX	BROX;C1orf58	4	4	4	27.4633	27.3148	27.1814	26.8984	26.8328	26.9495	27.3198	0.141017	26.8936	0.0584999	0.426267	0.00842437
E9PS77;C9JB13;Q9NW68-2;Q9NW68;Q9NW68-7;Q9NW68-3;Q9NW68-5;E9PQA7;Q9NW68-9;Q9NW68-4;B4DM89;Q9NW68-8;B7ZA57	BSD domain-containing protein 1	BSDC1	2	2	2	24.7127	25.2701	24.8031	25.1421	25.5248	24.8413	24.9286	0.299153	25.1694	0.342567	-0.240767	0.411063
B4DY23;P35613-2;P35613;P35613-4;B4DNE1;I3L192;A8MZ77	Basigin	BSG	9	9	2	31.0337	31.1112	31.1124	31.0811	31.166	31.1865	31.0858	0.045095	31.1445	0.0558829	-0.0587667	0.229314
Q5W0U4;Q5W0U4-2	B box and SPRY domain-containing protein	BSPRY	4	4	4	25.2116	25.4207	25.4317	25.447	25.4692	25.1264	25.3547	0.124021	25.3475	0.191828	0.00713333	0.959458
Q10589-2;Q10589;B4E0Z6	Bone marrow stromal antigen 2	BST2	5	5	5	30.0158	30.0762	30.2897	29.384	29.3999	29.0577	30.1272	0.143905	29.2805	0.193143	0.8467	0.00367887
O14981;Q05C17;Q6PI32;B4E0W6;Q8N6J1;Q59HB6	TATA-binding protein-associated factor 172	BTAF1	8	8	8	25.951	25.9051	25.7647	26.462	26.4201	26.2893	25.8736	0.0970624	26.3905	0.0900829	-0.516867	0.00249702
P20290-2;D6RDG3;H0Y9Y1	Transcription factor BTF3	BTF3	7	7	1	30.5255	30.6445	30.4344	30.3916	30.246	30.4327	30.5348	0.105358	30.3568	0.0981032	0.178033	0.0988659
Q6PJ77;Q96K17;E9PL10;Q96K17-2	Transcription factor BTF3 homolog 4	BTF3L4	7	7	7	29.054	29.0499	29.0589	28.9918	28.911	29.1692	29.0543	0.00450592	29.024	0.132077	0.0302667	0.711854
Q7KYR7-6;Q7KYR7-4;Q7KYR7-5;Q7KYR7;Q7KYR7-1;C9JNC3;C9JAJ6;H7BYC3;C9IY66;Q8WVV5-3;Q8WVV5-2;Q8WVV5	Butyrophilin subfamily 2 member A1;Butyrophilin subfamily 2 member A2	BTN2A1;BTN2A2	2	2	2	23.5545	23.9043	22.238	21.8507	24.6773	24.416	23.2323	0.878644	23.648	1.56198	-0.415733	0.708379
Q6UXE8;D6RIR7;Q6UX41-4;Q6UX41-7;Q6UX41-6;Q6UX41;Q6UXE8-2	Butyrophilin-like protein 3;Butyrophilin-like protein 8	BTNL3;BTNL8	3	3	3	25.8114	25.6051	25.8694	25.2984	25.6154	26.2648	25.762	0.138911	25.7262	0.492635	0.0357667	0.909502
O60566;O60566-3;O60566-2	Mitotic checkpoint serine/threonine-protein kinase BUB1 beta	BUB1B	3	3	3	23.4021	23.9584	24.1104	23.654	23.6425	23.8966	23.8236	0.372886	23.731	0.1435	0.0926	0.708628
J3QT28;O43684-2;O43684;B4DDM6;J3QSX4	Mitotic checkpoint protein BUB3	BUB3	11	11	11	30.4807	30.4154	30.4566	30.9586	30.942	30.9191	30.4509	0.0330211	30.9399	0.0198336	-0.489	2.53184e-05
P41223;B7Z4S9;C9JNV2;C9JCD9;F8WCN7	Protein BUD31 homolog	BUD31	8	8	8	27.8017	27.957	27.837	28.2517	28.3776	28.1213	27.8652	0.0814086	28.2502	0.128157	-0.384967	0.0117668
Q13895;F8WBL2;H7BY94	Bystin	BYSL	14	14	14	28.8933	28.8854	28.8128	29.68	29.7266	29.7896	28.8638	0.0443723	29.7321	0.0550041	-0.868233	2.88373e-05
Q7L1Q6;Q7L1Q6-4;Q53FN7;Q7L1Q6-3;Q7L1Q6-2;D3DN77;C9IZ80;B3KU41;C9JFN4;C9J188;C9JWF5;H0Y503;C9JV57;Q3LIC9	Basic leucine zipper and W2 domain-containing protein 1	BZW1;hCG_2022736	20	20	19	32.6415	32.5379	32.5264	32.4922	32.4188	32.5535	32.5686	0.0633946	32.4882	0.0674405	0.0804333	0.206738
E7ETZ4;Q9Y6E2;B3KM68;B7Z4K8;B5MCH7;B5MCE7;Q75MG1;E7EMS9;E9PFD4;C9JF98;F8WDX8;Q05D83;Q96JW5;B7Z6N5	Basic leucine zipper and W2 domain-containing protein 2	BZW2	14	13	13	30.0393	29.9882	29.9415	30.0723	30.1426	30.1651	29.9897	0.0489165	30.1267	0.0484083	-0.137	0.0261022
Q7Z3E2;F6VCB7;B3KQ62;H0Y7V5;Q496Y1;A0PJB6;Q3B7W4	Uncharacterized protein C10orf118	C10orf118	4	4	4	25.519	25.5594	24.8632	23.9922	24.3077	24.1437	25.3139	0.390811	24.1479	0.157791	1.166	0.00870007
D3DRR9;Q86WR7;Q86WR7-2	Proline and serine-rich protein 2	C10orf47;PROSER2	2	2	2	23.0185	21.9393	23.2801	24.1306	23.2714	24.145	22.746	0.710733	23.849	0.500268	-1.10303	0.0928437
Q9H8K7;B4DUS8	Uncharacterized protein C10orf88	C10orf88	3	3	3	24.1905	23.7445	23.6003	23.5085	23.1532	23.56	23.8451	0.307692	23.4072	0.221501	0.437867	0.116063
L0R588;E9PLD3;E9PRG8		C11orf48	2	2	2	25.5592	25.6774	25.4574	25.7455	26.1314	26.0684	25.5647	0.110102	25.9818	0.207023	-0.4171	0.0368951
Q9H0W9;A8K718;E9PQS1;Q9H0W9-2;E9PPB5;E9PJU8;Q9H0W9-4;Q9H0W9-3;E9PIP1;E9PR95;E9PSC3;E9PLC5;E9PLB3	Ester hydrolase C11orf54	C11orf54	7	7	7	27.3265	27.3411	27.147	27.1175	27.0151	27.2315	27.2715	0.108096	27.1214	0.108252	0.150167	0.164319
E9PM92;O00193;E9PQA1;E9PRZ9;E3W975	Small acidic protein	C11orf58;SMAP	2	2	2	25.5098	26.0307	26.1558	26.3623	26.2404	26.8516	25.8988	0.342613	26.4848	0.323481	-0.586	0.097536
Q9H3H3;Q9H3H3-2;Q9H3H3-3	UPF0696 protein C11orf68	C11orf68	8	8	8	27.2605	27.6282	27.3432	27.6726	27.5976	27.6889	27.4106	0.192902	27.653	0.0486936	-0.2424	0.102457
Q53FT3;E9PJB2;E9PPG8	Protein Hikeshi	C11orf73	2	2	2	21.7662	22.155	26.3293	22.5684	23.5141	23.1685	23.4168	2.52975	23.0837	0.478523	0.333167	0.833635
Q86UA3;Q9HB07;Q8WYI2;Q96CT6;F8VR84;F8VQQ3;B4DE37;H3BPH3	UPF0160 protein MYG1, mitochondrial	C12orf10;MST024	14	14	14	29.3159	29.2443	29.2688	29.3852	29.3	29.3626	29.2763	0.0363896	29.3493	0.0441372	-0.0729333	0.0917985
Q8WUH6;B3KMF8	UPF0444 transmembrane protein C12orf23	C12orf23	3	3	3	26.7203	26.7135	26.7375	25.2847	25.5065	26.0418	26.7238	0.0123699	25.611	0.389218	1.11277	0.00776449
H0YGK4;F6TFQ5;E7ENF1;Q96C57;F5H7W8;F5H3K2;B4DRA4;G5EA44;F5H8B7;B4DWJ9;H0YF83	Uncharacterized protein C12orf43	C12orf43	6	6	6	25.9941	26.08	26.3426	26.3234	26.4147	26.5141	26.1389	0.181563	26.4174	0.0953787	-0.2785	0.0783425
F8VQD9;Q9BSB4;H3BMZ4;F8VVA0	Autophagy-related protein 101	C12orf44;ATG101	2	2	2	23.6751	23.7726	23.7561	23.4631	23.8643	23.5818	23.7346	0.0521848	23.6364	0.206098	0.0982	0.468512
Q86TW5;Q9UKR5	Probable ergosterol biosynthetic protein 28	C14orf1	4	4	4	28.9102	28.8322	28.3342	28.3736	24.9044	28.188	28.6922	0.31248	27.1553	1.95157	1.53687	0.249281
Q9BXV9	Uncharacterized protein C14orf142	C14orf142	2	2	2	21.1523	21.1504	22.7683	23.1339	23.2019	23.6468	21.6903	0.933547	23.3275	0.278576	-1.6372	0.0436459
Q9Y224;Q5RLJ0;G3V4C6;H0YJB9;G3V4E7	UPF0568 protein C14orf166	C14orf166	13	13	13	30.9372	30.8998	30.8711	30.8863	30.9677	30.784	30.9027	0.0331453	30.8793	0.0920479	0.0233667	0.700324
A0PJD3;Q6PJG2;H7C1L3;Q8NF55	ELM2 and SANT domain-containing protein 1	C14orf43;ELMSAN1	7	7	7	26.5941	25.9524	26.3893	26.7453	26.403	26.7398	26.3119	0.327771	26.6294	0.196059	-0.317433	0.223407
Q6ZUT6;Q6ZUT6-4;Q6ZUT6-2;H0YM82;Q6ZUT6-3;H0YK65	Uncharacterized protein C15orf52	C15orf52	7	7	7	26.7893	26.8033	27.0957	26.1399	26.3774	26.6195	26.8961	0.173	26.3789	0.239804	0.517167	0.0388055
Q96S19-3;Q96S19-5;Q96S19;H3BS73;H3BRT2;Q96S19-2;H3BQ55;H3BNT3;H3BNB2;H3BMF3;Q96S19-6;Q96S19-4	UPF0585 protein C16orf13	C16orf13	2	2	2	26.2332	26.4149	26.2196	25.9745	25.7816	25.7647	26.2892	0.109043	25.8403	0.116556	0.448967	0.00820752
H3BR29;H3BSM7;Q96GQ5;B4E381;B4DJP2;Q96GQ5-2;I3L2V0;B4DKB6	UPF0420 protein C16orf58	C16orf58	8	8	8	28.1497	28.0161	28.2062	28.2058	28.4554	28.0793	28.124	0.0976211	28.2468	0.191378	-0.122833	0.378087
Q7Z3J2;E7EWW0;G5E9I3;B3KT69;F5H7K1;Q7Z3J2-2;C9J7I2;H3BV68;H3BVG8;H3BTI5;H3BNX2;F6S1J4;B4DH18;H3BRV8;I3L1U5;H3BUS7	UPF0505 protein C16orf62	C16orf62	22	22	22	28.8831	28.8275	28.6128	28.4564	28.4258	28.4639	28.7745	0.142741	28.4487	0.0201834	0.325767	0.0173352
Q9BSU1;Q9BSU1-2;H3BSG0	UPF0183 protein C16orf70	C16orf70	2	2	2	23.8846	22.4718	23.8712	24.5099	22.8121	24.1186	23.4092	0.81184	23.8135	0.889062	-0.404333	0.591984
Q9Y6A4;B4DN94;H3BPA3	UPF0468 protein C16orf80	C16orf80	5	5	5	27.604	27.6862	27.652	27.6389	27.6917	27.3508	27.6474	0.0412926	27.5605	0.183486	0.0869333	0.468216
F8W038;Q8IXM2;Q8IXM2-3;H0YIS7;Q8IXM2-2;F8W1H0	Chromatin complexes subunit BAP18	C17orf49;BAP18;RNASEK-C17orf49	4	4	4	25.8577	25.431	25.0721	27.4049	27.3012	27.5937	25.4536	0.393287	27.4333	0.148299	-1.97967	0.00122901
Q96GS4	Uncharacterized protein C17orf59	C17orf59	2	2	2	24.5186	24.5204	24.9821	23.2053	24.1714	21.2112	24.6737	0.267084	22.8626	1.50956	1.81107	0.110162
Q9HAS0;J9JIC5;Q8NI83;J3KRR1;K7EII1;K7ERX0;K7EIQ2;J3QKQ1;J3KT97	Protein Njmu-R1	C17orf75;OK/SW-cl.19	12	12	12	28.0054	28.1327	28.1162	28.13	28.3015	28.0601	28.0848	0.0692269	28.1639	0.124212	-0.0791	0.389875
Q53F19;K7ELP6;L0R6D6;Q53F19-2	Uncharacterized protein C17orf85	C17orf85	2	2	2	23.6514	24.0261	24.2898	24.4886	24.1939	24.8063	23.9891	0.320804	24.4963	0.306272	-0.507167	0.118725
L7N2F3;Q32NC0-2;Q32NC0;Q8TBS0;K7EM84	UPF0711 protein C18orf21	C18orf21	2	2	2	25.1502	25.1914	24.416	25.4025	25.7302	25.6055	24.9192	0.436271	25.5794	0.165402	-0.6602	0.0703807
Q96B23-2;K7EQH1	Uncharacterized protein C18orf25	C18orf25	6	6	1	25.8677	26.0451	26.1238	28.1814	28.319	28.3399	26.0122	0.131182	28.2801	0.0861131	-2.2679	1.51191e-05
K7ENL9;B7Z3Q1;Q96DM3;B7Z201;B7Z2Y1;K7EIS6;K7EL80;K7EQJ3;K7EQ65;K7EKN1	Uncharacterized protein C18orf8	C18orf8	7	7	7	27.8203	27.7223	27.9976	27.9866	27.8997	27.8568	27.8467	0.139541	27.9144	0.0661313	-0.0676333	0.490324
Q969H8;M0QYN0;M0QXF7	UPF0556 protein C19orf10	C19orf10	3	3	3	29.2621	29.3223	29.33	29.0213	29.0958	29.1477	29.3048	0.0371792	29.0883	0.0635358	0.216533	0.00700825
Q9BQ61;B2RE11;K7ELS0;K7ERU7;K7EN60	Uncharacterized protein C19orf43	C19orf43	5	5	5	26.6839	27.4468	26.7272	27.7292	27.602	27.9246	26.9526	0.428508	27.7519	0.162497	-0.7993	0.0391289
Q9BSF4;K7ENF5	Uncharacterized protein C19orf52	C19orf52	4	4	4	26.9477	26.8553	26.9514	26.888	26.9616	26.824	26.9181	0.0544467	26.8912	0.0688558	0.0269333	0.62326
Q9NUL5-3;Q9NUL5-2;Q9NUL5-4;Q9NUL5;K7EML3	UPF0515 protein C19orf66	C19orf66	2	2	2	24.7858	24.8479	25.1718	23.8549	23.5219	23.8269	24.9352	0.207269	23.7346	0.184706	1.2006	0.0016992
Q9NSG2-3;Q9NSG2-2;B4DGF2;Q9NSG2;B3KXC4	Uncharacterized protein C1orf112	C1orf112	2	2	2	24.0404	24.8519	23.0132	24.3575	24.341	24.2741	23.9685	0.921456	24.3242	0.0441653	-0.3557	0.540795
Q8NAX2	Uncharacterized protein C1orf172	C1orf172	2	2	2	24.5045	24.7451	25.188	24.8257	24.8384	24.6719	24.8125	0.346704	24.7787	0.0926804	0.0338667	0.87809
Q07021;A8K651;I3L3Q7;I3L3B0	Complement component 1 Q subcomponent-binding protein, mitochondrial	C1QBP	8	8	8	30.4338	30.4954	30.5144	30.792	30.9769	30.8518	30.4812	0.0421345	30.8736	0.0943522	-0.392367	0.00276665
Q9BUV8-4;Q9BUV8-3;Q9BUV8-2;Q9BUV8;Q9BUV8-5	Uncharacterized protein C20orf24	C20orf24	2	2	2	24.0535	22.7877	23.0648	24.678	24.3587	24.179	23.302	0.665402	24.4052	0.252734	-1.10323	0.0549649
Q9GZN8;Q9GZN8-2;H7BYU9	UPF0687 protein C20orf27	C20orf27	4	4	4	26.0017	26.1622	25.8357	26.1152	26.2239	26.3786	25.9999	0.163258	26.2392	0.132368	-0.239367	0.119812
P30042;H7C1F6;H7C2G3;P30042-2;F2Z2Q0;H7BYH1	ES1 protein homolog, mitochondrial	C21orf33	12	12	12	31.0988	31.0455	31.1504	30.7755	30.7829	30.8498	31.0982	0.0524523	30.8027	0.0409285	0.2955	0.00153594
P57076;G8XV63;C9J818;H7C2R6;C9JX57;F5GXV2;B4DV81;D3DSE6;H7BZW1;F8VZ95;Q8N9H5;Q96NJ2;Q9NX33	Uncharacterized protein C21orf59	C21orf59	5	5	5	26.6317	26.9534	26.9157	26.451	26.7579	26.9324	26.8336	0.175864	26.7138	0.243716	0.119833	0.527794
Q9Y3I0;B4DNA0;E7EQS9;B4DNG5;B4DXF1	tRNA-splicing ligase RtcB homolog	C22orf28	20	20	20	31.8534	31.7989	31.8208	31.7448	31.8534	31.8206	31.8244	0.0274245	31.8063	0.0557007	0.0181	0.640147
Q86YS7;Q86YS7-2;B7ZLK2;Q86YS7-3;B7ZLK1;F5H2A1;B7ZLL0;F5H5R1;A0A024RB03;F5H3N1;B4DJ03;H0YGJ3;H0YFE9	C2 domain-containing protein 5	C2CD5;KIAA0528	5	5	5	25.6067	25.3343	24.8861	25.9784	25.6795	25.6696	25.2757	0.363857	25.7758	0.175498	-0.500133	0.0986035
Q9H6V9;Q9H6V9-2;B5MDU6;Q9H6V9-3;B4DS38;Q9H6V9-4;B5MCU4;B5MCE2;C9JUM0;B4DRG3;B4DU46;C9JHU6;D3YTH1;B4DWE2	UPF0554 protein C2orf43	C2orf43	11	11	11	28.7096	28.6612	28.7063	28.8287	28.864	28.7064	28.6924	0.0270415	28.7997	0.0827054	-0.107333	0.0994764
Q8WWC4;H7C0V0	Uncharacterized protein C2orf47, mitochondrial	C2orf47	5	5	5	28.2391	27.9972	27.898	27.7428	27.8253	27.7851	28.0448	0.175454	27.7844	0.0412545	0.260367	0.0666202
Q9BVC5;C9J4K0;Q9BVC5-2	Ashwin	C2orf49	4	4	4	25.6994	25.4733	25.4966	26.1135	25.6483	25.8724	25.5564	0.12436	25.8781	0.232652	-0.321633	0.102289
Q53Q75;B4DFQ4;Q8N668;Q53EN2	COMM domain-containing protein 1	C2orf5;COMMD1	3	3	3	25.7849	25.7112	25.5146	25.2136	25.0017	22.3199	25.6702	0.139729	24.1784	1.61299	1.49183	0.185728
C9JP86;C9JEK0		C2orf54	2	2	1	23.8677	23.2684	23.6059	23.0808	23.2961	22.9653	23.5807	0.300446	23.1141	0.16789	0.4666	0.0786727
Q6NW34;Q6NW34-2;B4DJ73;B4DVN9;A8MVI8;B4DHL5;B4E228;E9PFF8;B4DDJ6;B4E1X5;B4DUV5;C9J9E3;F8WDL7;F8WBQ8	Uncharacterized protein C3orf17	C3orf17	6	6	6	26.0264	26.1582	26.1802	26.8356	26.7423	26.7709	26.1216	0.0831762	26.7829	0.0477998	-0.661333	0.000281875
Q6P1S2-2;Q6P1S2	Uncharacterized protein C3orf33	C3orf33	2	2	2	25.1032	24.9656	25.1181	25.253	25.3096	24.6927	25.0623	0.0840754	25.0851	0.341005	-0.0228	0.915891
E7EMP6;B4DMK2;Q96FZ2;D6RGK7;D6R9T3;D6RAI0;D6RAZ3	UPF0361 protein C3orf37	C3orf37	5	5	5	26.2298	25.9153	25.7496	25.7949	25.7266	26.1954	25.9649	0.243912	25.9056	0.253258	0.0592667	0.784843
Q5JPI3-2;D3DU39;Q5JPI3;E9PFZ1;B4DN11	Uncharacterized protein C3orf38	C3orf38	3	3	3	25.5207	25.1457	25.2915	24.9257	25.076	24.7821	25.3193	0.189039	24.9279	0.146963	0.391367	0.0472974
Q49AR2;B4DR92;E5RHP8;E5RFG1	UPF0489 protein C5orf22	C5orf22	3	3	3	24.2713	24.9042	24.6538	23.5905	24.7733	25.0323	24.6098	0.318739	24.4654	0.768644	0.1444	0.778717
A6NDU8	UPF0600 protein C5orf51	C5orf51	5	5	5	26.4387	26.4286	26.2305	24.8964	24.7881	25.1334	26.3659	0.117397	24.9393	0.176602	1.42663	0.000310088
Q7Z4R8;J3KQ97;B4DJ79	UPF0669 protein C6orf120	C6orf120	3	3	3	27.29	27.4032	27.3855	27.4572	27.6137	27.5622	27.3596	0.060893	27.5444	0.0797595	-0.1848	0.0332239
Q5T0Z8;Q5T0Z8-2;Q5T0Z8-4	Uncharacterized protein C6orf132	C6orf132	9	9	9	27.1261	27.0593	27.2798	27.0635	27.175	26.7868	27.1551	0.113068	27.0084	0.199873	0.146633	0.330772
Q9H993;F5GZY1;B4DPT6	UPF0364 protein C6orf211	C6orf211	15	15	15	29.8873	29.8736	29.7166	29.5422	29.4013	29.5917	29.8258	0.0948465	29.5117	0.0987887	0.3141	0.0165035
Q9UMP7		C6orf47	2	2	1	25.0295	24.6057	25.2106	24.9766	24.5052	24.7625	24.9486	0.310459	24.7481	0.23603	0.2005	0.423534
Q9Y6U8;Q9HAC7-4;H0Y4N1;Q9HAC7-2;B4DJF0;Q9HAC7;Q9HAC7-3	CaiB/baiF CoA-transferase family protein C7orf10	C7orf10	2	2	2	24.1376	22.1445	24.0393	23.772	23.9575	22.6702	23.4405	1.12342	23.4666	0.695883	-0.0261	0.97435
Q9BPX7;Q9BPX7-2;B4DQM3;C9K0L6	UPF0415 protein C7orf25	C7orf25	2	2	2	24.5212	25.2723	25.0077	24.5345	25.0998	24.9811	24.9337	0.380974	24.8718	0.298079	0.0619333	0.835362
Q96N11-2;Q96N11;H7BZK9;H7C0Q5	Uncharacterized protein C7orf26	C7orf26	3	3	3	24.8416	25.4982	24.7811	24.5907	24.4938	23.2653	25.0403	0.397705	24.1166	0.738838	0.9237	0.129232
C9JQV0;Q9BRJ6;A0A024R836;H7C0T1;H7C2R9	Uncharacterized protein C7orf50	C7orf50	8	8	8	28.5557	28.729	28.9178	29.3471	29.3671	29.3009	28.7342	0.181105	29.3384	0.0339531	-0.6042	0.00474344
Q9H7E9;Q9H7E9-2	UPF0488 protein C8orf33	C8orf33	4	4	4	27.4658	27.4477	27.5494	28.2007	28.1375	28.1271	27.4876	0.0542517	28.1551	0.0398316	-0.667467	6.73906e-05
Q96NL8	Protein C8orf37	C8orf37	2	2	2	25.3183	25.4419	25.2522	24.9773	24.6356	24.9288	25.3375	0.0962914	24.8472	0.184877	0.490233	0.0151801
Q6P1X6;Q6P1X6-2;H0YF29;J3KNI2	UPF0598 protein C8orf82	C8orf82	5	5	5	26.5571	26.1703	26.6838	26.5672	26.3156	26.7004	26.4704	0.267504	26.5277	0.195412	-0.0573333	0.77929
Q5T280;Q9P041;R4GNG4;B4E0X4	Uncharacterized protein C9orf114	C9orf114	7	7	7	27.8132	27.6486	27.4973	28.4269	28.5992	28.4457	27.653	0.157997	28.4906	0.0945189	-0.837567	0.00140248
Q9BUH6;Q9BUH6-2	Uncharacterized protein C9orf142	C9orf142	6	6	6	27.6559	27.71	27.4246	27.7596	27.6399	27.7694	27.5968	0.151591	27.723	0.0721045	-0.126133	0.263001
Q5T8V1;Q8N4J0;Q5T8U9;B4DSD4	UPF0586 protein C9orf41	C9orf41	2	2	2	25.046	24.7748	24.6237	25.3025	25.2409	25.1172	24.8148	0.213977	25.2202	0.0943684	-0.405367	0.0398532
Q5T6V5;Q5T6V7;Q5T6V6	UPF0553 protein C9orf64	C9orf64	11	11	11	28.3644	28.3268	28.1818	28.8399	28.5953	28.812	28.291	0.0964205	28.7491	0.133895	-0.458067	0.00859481
Q96LW7-2;Q96LW7	Bcl10-interacting CARD protein	C9orf89	4	4	4	26.8364	27.0185	26.9331	26.5011	26.1307	25.5391	26.9293	0.0911084	26.057	0.48522	0.872367	0.0376389
Q8N1Q1	Carbonic anhydrase 13	CA13	3	3	3	25.9536	26.2502	25.8913	23.5708	25.006	25.3524	26.0317	0.191773	24.6431	0.944624	1.38863	0.0671045
P00918;E5RID5;E5RK37;CON__sp|P00921|CAH2_BOVIN	Carbonic anhydrase 2	CA2	12	12	12	29.706	29.8271	29.6196	30.167	30.1499	30.3107	29.7176	0.104232	30.2092	0.0883164	-0.491633	0.00337508
Q9H8G2-2;B4DUP7;Q9H8G2	Caspase activity and apoptosis inhibitor 1	CAAP1	2	2	2	23.8858	22.777	23.6307	24.5369	23.7183	23.3083	23.4312	0.580706	23.8545	0.625522	-0.423333	0.438736
Q9Y376;Q7Z4X0	Calcium-binding protein 39	CAB39	11	11	10	29.1575	29.112	28.9193	28.5557	28.3296	28.5555	29.0629	0.126453	28.4803	0.130481	0.582667	0.00514278
Q86Y37;Q86Y37-4;B4DVQ4;Q86Y37-2	CDK2-associated and cullin domain-containing protein 1	CACUL1	4	4	4	22.8749	25.0619	24.6098	24.9514	25.037	25.0497	24.1822	1.1545	25.0127	0.0534658	-0.8305	0.281211
Q9HB71;Q9HB71-3;Q6NVY0;B4DFD3;B2ZWH1;Q9HB71-2	Calcyclin-binding protein	CACYBP	14	14	14	32.226	32.2999	32.3307	32.446	32.4357	32.5776	32.2855	0.0538082	32.4864	0.0791204	-0.2009	0.0220296
P27708;F8VPD4;Q53SY7;H7C2E4;H7C3Z5;H7BZB3;G1UI39;Q53SZ4	CAD protein;Glutamine-dependent carbamoyl-phosphate synthase;Aspartate carbamoyltransferase;Dihydroorotase	CAD	77	77	75	32.3116	32.3517	32.3231	32.6342	32.6725	32.7672	32.3288	0.0206487	32.6913	0.0684641	-0.3625	0.000927883
B7Z9J4;B7Z380;P05937;E5RG14;E5RIZ8	Calbindin	CALB1	2	2	2	23.7228	24.1338	24.2148	23.3893	23.5517	23.9596	24.0238	0.263801	23.6335	0.293825	0.390267	0.162089
Q05682-5;E9PGZ1;Q05682-4;F5H1Z9;B7Z6G4;E7EX44;Q05682-3;Q9NYG1;B4DPW5;Q05682-6;Q05682-2;Q05682;C9J813;B4E3I0;Q6PJM5;Q6P707;Q7Z2Y9;Q05DR4;Q5HY93	Caldesmon	CALD1	15	15	15	29.3745	29.5335	29.5654	28.6624	28.8587	29.0951	29.4911	0.102259	28.8721	0.216659	0.619067	0.0110273
P62158;H0Y7A7;Q9BRL5;B2RDW0;E7ETZ0;E7EMB3;A8K1M2;Q96HY3;G3V361;M0QZ52;F8WBR5;G3V226;G3V479;P27482;B4DUI9;C9J7T9;P02585	Calmodulin	CALM1;CALM2	11	11	11	32.141	32.1823	32.1245	32.1802	32.0701	32.3786	32.1493	0.0297735	32.2096	0.156342	-0.0603667	0.547078
P27797;Q53G71;B4DHR1;B4E2Y9;K7EJB9;K7EL50	Calreticulin	CALR	23	23	23	34.785	34.8174	34.8709	34.6596	34.7435	34.7401	34.8244	0.0433798	34.7144	0.0474886	0.110033	0.0414276
O43852;O43852-3;B3KQF5;O43852-6;O43852-10;O43852-5;O43852-15;O43852-13;H0Y875;O43852-14;O43852-11;O43852-9;B3KQK3;O43852-12	Calumenin	CALU	17	17	5	30.7331	30.7142	30.9745	30.6949	30.9154	30.8725	30.8073	0.145136	30.8276	0.116906	-0.0203333	0.859313
Q13557-8;Q13557-12;Q13557-10;D6R938;Q13557;E9PBG7;Q13557-6;Q13557-11;E9PF82;Q13557-9;Q13557-5;Q13557-3;Q13557-4;B7Z2B0;H0Y9J2;Q4G1A8;Q92991;Q9UQM7;Q8IWE0;Q9UQM7-2	Calcium/calmodulin-dependent protein kinase type II subunit delta	CAMK2D	12	9	6	28.6162	28.8506	28.5519	28.4196	28.6148	28.5827	28.6729	0.157215	28.539	0.10467	0.133867	0.28689
Q13555-4;Q13555-2;Q13555-8;Q13555;Q13555-6;A8K6N9;B3KY86;Q8WU40;H0Y6G2;B3KTH7;Q13280	Calcium/calmodulin-dependent protein kinase type II subunit gamma	CAMK2G	16	16	1	30.2579	30.3228	30.2922	29.7159	29.7248	29.9151	30.291	0.0324676	29.7853	0.112527	0.5057	0.00170904
Q08AD1-2;Q08AD1-3;Q08AD1;B3KX64;B3KTI4	Calmodulin-regulated spectrin-associated protein 2	CAMSAP2	4	4	4	25.0623	25.4927	24.7943	25.0449	25.5495	25.449	25.1164	0.352333	25.3478	0.267089	-0.231367	0.415991
Q9P1Y5;D6W648;Q9P1Y5-2	Calmodulin-regulated spectrin-associated protein 3	CAMSAP3;hCG_2004001	7	7	7	25.5998	25.4942	25.0595	25.7949	25.2413	25.6152	25.3845	0.286368	25.5505	0.28242	-0.165967	0.514278
Q86VP6;A8K8U1;Q86VP6-2;B3KMG3;Q86VP6-3;H0YH27;B3KM30;O75155-2;O75155	Cullin-associated NEDD8-dissociated protein 1	CAND1	47	47	47	32.7692	32.7567	32.6709	32.6042	32.6323	32.6862	32.7323	0.0535113	32.6409	0.041671	0.0913667	0.0799616
Q8WVQ1-3;Q8WVQ1;Q8WVQ1-2;K7EN15	Soluble calcium-activated nucleotidase 1	CANT1	2	2	2	25.6495	24.9764	25.077	25.3174	25.2052	25.4163	25.2343	0.363075	25.313	0.10562	-0.0786667	0.736813
P27824;B4DGP8;B4E2T8;H0Y9Q7;Q16094;D6RGY2;Q6ZP56;D6RDP7;D6RB85;D6RAU8;D6RFL1;H0Y9H1;D6RAQ8;D6RHJ3;D6RD16	Calnexin	CANX	33	33	33	34.2843	34.3238	34.3875	34.286	34.4189	34.3549	34.3319	0.0520708	34.3533	0.0664651	-0.0214	0.683336
D3DPU2;B4DNW7;B4DI38;Q01518;B2RDY9;B4DNY3;Q5T0R1;Q5T0R7;Q5T0R6;Q5T0R5;Q5T0R4;Q5T0R3;Q5T0R2	Adenylyl cyclase-associated protein;Adenylyl cyclase-associated protein 1	CAP1	25	25	1	33.5248	33.4517	33.381	32.8469	32.8951	32.934	33.4525	0.0719033	32.892	0.0436327	0.5605	0.000321736
P40121;B2R9S4;P40121-2;B4DU58;E7ENU9;B8ZZL6;H7C0X8	Macrophage-capping protein	CAPG	12	12	12	30.4703	30.3993	30.2846	29.9556	29.8096	29.8844	30.3847	0.0937031	29.8832	0.0730074	0.501533	0.00185993
P07384;A0A024R5A3;A0A024R580;B2RDI5;B4DWH5;B4DS85;E9PRM1;E9PJJ3;E9PLC9;E9PMC6;E9PJA6;E9PSA6;E9PQB3;E9PLX0;E9PL37;E9PIA9	Calpain-1 catalytic subunit	CAPN1	40	40	40	33.4744	33.4914	33.4532	32.7732	32.6871	32.8353	33.473	0.0191384	32.7652	0.0744232	0.7078	9.02461e-05
Q59EF6;P17655;B2RCM3;P17655-2;B4E1R7;B4DN77;B3KUH9;Q6ZVC6;C9JWY7	Calpain-2 catalytic subunit	CAPN2	35	35	35	33.1299	33.2535	33.1793	32.4529	32.4725	32.6463	33.1876	0.0622133	32.5239	0.106454	0.663667	0.000736818
O15484;Q59GM2;Q6ZRM8;E7EV01;B3KSR7;K7EP62;E9PS73	Calpain-5	CAPN5	4	4	4	25.971	26.0669	26.2263	24.893	25.0744	24.9356	26.0881	0.128959	24.9677	0.0948562	1.1204	0.000265707
Q9Y6W3;B2RAM2;Q7Z479;H7C1B7	Calpain-7	CAPN7	7	7	7	25.5515	26.252	25.7178	25.0387	25.2675	24.5866	25.8404	0.365998	24.9643	0.346499	0.876167	0.0395097
P04632;K7ELJ7;U3KQE2;K7EM73;K7EIV0;K7EKD8;U3KPR7;K7ES78;K7EMQ1;Q96L46	Calpain small subunit 1	CAPNS1	12	12	12	32.4833	32.5251	32.3541	31.9394	31.867	31.958	32.4542	0.0891449	31.9215	0.0480776	0.5327	0.000805413
Q14444-2;Q14444;B4DSF8;G3V153;B3KXU8;E9PLA9;E9PP31	Caprin-1	CAPRIN1	15	15	15	30.9742	30.9592	30.9575	30.9326	30.9435	31.1396	30.9636	0.00919039	31.0052	0.116493	-0.0416	0.570857
P52907;A8K0T9	F-actin-capping protein subunit alpha-1	CAPZA1	12	12	10	32.3627	32.2592	32.2809	31.8796	31.8706	31.9006	32.3009	0.0545808	31.8836	0.0153948	0.417333	0.000218279
Q53GC7;P47755;F8W9N7;B4DE01;C9JUG7;P47755-2	F-actin-capping protein subunit alpha-2	CAPZA2	11	9	9	29.6928	29.5191	29.5814	29.0698	28.9052	29.1379	29.5978	0.087999	29.0376	0.119638	0.560133	0.00283705
P47756-2;B2R7T8;B1AK87;B1AK88;B4DWA6;P47756;B1AK85;F6USW4;Q7L4N0;F6Q0E3	F-actin-capping protein subunit beta	CAPZB	19	19	19	32.0966	32.0178	32.1717	31.7101	31.6043	31.738	32.0954	0.0769574	31.6841	0.070531	0.411233	0.00241219
Q9Y2V2;H3BSW7;H3BUY4;H3BPY5;H3BNU9;H3BTK3;I3L3X8	Calcium-regulated heat stable protein 1	CARHSP1	4	4	4	28.0151	28.0052	27.9954	27.6838	27.5646	27.9175	28.0052	0.00985004	27.722	0.179519	0.283267	0.0525008
Q86X55-1;Q86X55;Q86X55-2;K7EQA8;K7EK20;K7EPK1	Histone-arginine methyltransferase CARM1	CARM1	9	9	9	28.471	28.5288	28.6279	28.7114	28.5572	28.6694	28.5426	0.0793508	28.646	0.0797188	-0.103433	0.186434
P49589-3;P49589-2;B4DKY1;P49589;B4DPV7;A8K067;Q53HG6;A8MVQ3;B4DI19;Q59HE5;E9PLP0;E9PRS8;C9JLN0	Cysteine--tRNA ligase, cytoplasmic	CARS	31	31	31	30.5594	30.5699	30.6293	30.7801	30.7258	30.8015	30.5862	0.0376931	30.7691	0.0390234	-0.182933	0.00428583
Q9HA77;B7Z7E6;Q6AW83;H0YFF0;F5H579	Probable cysteine--tRNA ligase, mitochondrial	CARS2	7	7	7	29.1574	29.0257	29.2313	29.0841	28.9046	28.7193	29.1381	0.104145	28.9027	0.182408	0.235467	0.124137
Q6P4E1-2;Q6P4E1-5;Q6P4E1;Q6P4E1-4;A8K4R1;H0YMR0;Q6P4E1-3;H0YM51;Q8N7K6	Protein CASC4	CASC4	9	9	9	28.3698	28.4052	28.5056	28.2498	28.2837	28.1088	28.4269	0.070445	28.2141	0.0927544	0.212767	0.0340522
O14936-3;B7ZKY2;O14936-4;O14936;O14936-6;F8W998;O14936-2;H9KV37;Q5JS72;O14936-5;Q5JS74;Q5JS79	Peripheral plasma membrane protein CASK	CASK	30	30	30	31.152	31.0552	31.0554	30.9151	30.9114	30.8925	31.0875	0.0558299	30.9063	0.012122	0.1812	0.0053509
Q8WXE0-2;Q8WXE0;J3QRN1;D3DU87;Q8WXD9	Caskin-2	CASKIN2	12	12	12	28.3405	28.3836	28.333	27.3413	27.4257	27.6398	28.3524	0.0273076	27.4689	0.153875	0.883433	0.00060982
P42574;C9JXR7;Q5HYI3;A8MVM1	Caspase-3;Caspase-3 subunit p17;Caspase-3 subunit p12	CASP3	3	3	3	25.8904	26.1519	26.3381	26.2179	25.846	26.3332	26.1268	0.224903	26.1324	0.254613	-0.00556667	0.978717
P49662-2;P49662;B3KPZ9;B4E2D2;A2NHL9;Q7KYX7;Q9UG96;E9PMT1;B4DJH5;O95601;D6RIR9;D6RAQ6;Q6UXS9-3;P51878-3;D6RBW4;Q6UXS9;P51878-6;P51878-2;A0A024R3C0;P51878;P51878-5	Caspase-4;Caspase-4 subunit 1;Caspase-4 subunit 2;Caspase	CASP4;mih1/Tx	5	5	5	25.9874	26.1894	25.7853	25.1727	25.4928	24.7794	25.9874	0.20205	25.1483	0.357325	0.839067	0.0240052
P55212;D6RHU3;P55212-2;D6RBM3	Caspase-6;Caspase-6 subunit p18;Caspase-6 subunit p11	CASP6	8	8	8	28.7421	28.7711	28.6685	27.946	27.9763	28.0271	28.7272	0.052891	27.9831	0.0409795	0.7441	4.28106e-05
P55210;P55210-3;P55210-4;B4DUB5;B4DWA2;Q5SVL2	Caspase-7;Caspase-7 subunit p20;Caspase-7 subunit p11	CASP7	8	8	6	28.3935	28.4606	28.6503	28.1067	27.9148	27.9633	28.5015	0.133188	27.9949	0.0997843	0.506533	0.00620451
P55210-2;Q5SVL1	Caspase-7;Caspase-7 subunit p20;Caspase-7 subunit p11	CASP7	4	2	2	28.6742	28.5203	28.9019	28.4829	28.8157	28.7727	28.6988	0.191986	28.6904	0.181011	0.00836667	0.958835
Q14790-3;B6CGU5;Q14790-2;Q14790;Q14790-4;Q14790-9;B5BU46;E7ETB7;E7EQ06;Q14790-6;Q14790-5;H7C0E2;Q14790-8;Q14790-7;Q6NVI2;E7EQ01;E7EVN1;C3S3G0;K4FGA0;H7BZM4;C9JB29	Caspase-8;Caspase-8 subunit p18;Caspase-8 subunit p10	CASP8	11	11	11	27.0703	26.961	26.844	27.1247	26.9969	26.9209	26.9584	0.113172	27.0142	0.102991	-0.0557333	0.562386
A0A024RAN2;E7EVY3;H0Y9H6;B2RDU1;H0YD33		CAST	22	22	0	30.1109	30.1142	30.1091	30.0594	30.2283	30.5172	30.1114	0.0025865	30.2683	0.231506	-0.1569	0.305594
P04040;B4DWK8;Q8TAK2	Catalase	CAT	22	22	22	31.5922	31.4843	31.5802	31.1421	31.0816	31.0725	31.5522	0.0591372	31.0987	0.0378312	0.4535	0.000363272
Q03135;E9PCT5;Q59E85;C9JKI3;Q03135-2;A9XTE5;Q7Z4F3;P56539	Caveolin-1;Caveolin	CAV1	8	8	8	31.3863	31.1914	31.1365	31.0272	31.0204	31.0143	31.2381	0.131276	31.0206	0.00645316	0.217433	0.0456822
P51636;P51636-2;E9PCT3;P51636-3	Caveolin-2;Caveolin	CAV2	5	5	5	28.3915	28.3923	28.4021	28.9501	29.1642	29.2548	28.3953	0.00590254	29.123	0.156466	-0.727733	0.00129278
Q13951;Q13951-2;A8K719;A0A024R6W3;J3KRT0;J3KS23;H3BSC0	Core-binding factor subunit beta	CBFB	3	3	3	26.3086	26.1851	26.2598	26.6262	26.4219	26.7348	26.2512	0.062201	26.5943	0.15887	-0.343133	0.0252723
P22681	E3 ubiquitin-protein ligase CBL	CBL	4	4	4	25.2887	25.2367	25.1694	24.0707	25.3108	25.2628	25.2316	0.0598133	24.8814	0.702526	0.350167	0.438176
P16152;P16152-2;E9PQ63;A8MTM1	Carbonyl reductase [NADPH] 1	CBR1	14	14	12	32.0727	32.029	32.0808	32.0388	31.9699	32.134	32.0608	0.0278644	32.0476	0.0824005	0.0132667	0.804702
Q8N4T8;Q8N4T8-2;H0Y962;B4DSP7	Carbonyl reductase family member 4	CBR4	5	5	5	27.8578	27.581	27.9062	27.8755	27.7338	27.6391	27.7817	0.175459	27.7495	0.118976	0.0322	0.805482
P35520;P35520-2;B7Z2D6;F5H2U1;B7Z6W5;Q9NTF0;C9JMA6;H7C2H4;Q96EH7;H7C1W6;H7C2W0	Cystathionine beta-synthase	CBS;DKFZp727E011	15	15	15	30.3352	30.2783	30.2404	30.1236	29.9757	30.1455	30.2846	0.0477163	30.0816	0.0923635	0.203033	0.0277173
Q9BRT8;Q8IUF1;Q9BRT8-2;F8WEG4;F5H3X4;B4DNG9;Q9BRT8-3;C9J3G2;Q6VB91;Q5RIA9;Q5JTY5;Q4V339;Q5RIA9-3;C9JGY1;Q5RIB3;Q4V338;Q5RIB0;F2Z2T4;B7Z4F3;Q9H2J8;S4R432;Q9BRT8-4;Q5RIB5;Q5JTY2;B4DDF6;Q6ZV90;H0Y857;Q6NVZ8;A8K970;F8WEU0;E7EUZ7;B7Z8M0;Q4V340;A6NM15;Q5RIB2;Q4V342;H0Y601;F2Z3H7;H0Y5V3;Q5JTY0;H0Y6V8;Q9HAZ6;Q5RIA9-2;O60748	COBW domain-containing protein 1;COBW domain-containing protein 2;COBW domain-containing protein 5;COBW domain-containing protein 3;COBW domain-containing protein 6	CBWD1;CBWD2;CBWD6;CBWD3;CBWD5	7	7	7	26.9437	26.9777	26.8064	26.97	26.8667	27.0558	26.9093	0.0906927	26.9642	0.0946849	-0.0549	0.508452
P83916;K7ELA4;B5MD17;J3KS05;C9JWS9	Chromobox protein homolog 1	CBX1	5	4	4	27.4493	27.3749	27.4097	28.1187	28.0334	27.8507	27.4113	0.0372258	28.0009	0.136918	-0.589633	0.00197447
Q13185;S4R2Y4;C9JMM0;B8ZZ43	Chromobox protein homolog 3	CBX3	8	7	6	30.785	30.8371	30.7586	31.267	31.2769	31.2748	30.7936	0.039945	31.2729	0.00521632	-0.479333	3.27423e-05
P45973;Q6I9T7;F8VNY3	Chromobox protein homolog 5	CBX5	9	9	8	29.7634	29.7525	29.8519	30.3338	30.4029	30.428	29.7893	0.0545152	30.3882	0.0487826	-0.598967	0.000143553
B0QXZ6;O95503;B3KT27	Chromobox protein homolog 6	CBX6	2	2	2	24.9627	24.7958	24.5426	25.4822	25.0762	25.1709	24.767	0.211522	25.2431	0.212411	-0.476067	0.0513371
Q9HC52	Chromobox protein homolog 8	CBX8	4	4	4	23.2234	23.4892	21.9747	23.1443	22.638	22.7846	22.8958	0.808663	22.8556	0.260517	0.0401333	0.938721
Q6P1N0;Q6P1N0-2;Q9NX28;Q9H8P7;K7EMP1;K7EJY5	Coiled-coil and C2 domain-containing protein 1A	CC2D1A	26	26	22	30.1439	30.1639	30.1764	29.5906	29.6225	29.7181	30.1614	0.0163936	29.6437	0.0663491	0.517667	0.000194931
Q5T0F9-3;H0Y517;H7C1U3;Q5T0F9-2;Q5T0F9;Q5T0F9-4	Coiled-coil and C2 domain-containing protein 1B	CC2D1B	4	4	4	24.3999	24.9197	21.3669	22.6004	22.319	23.6576	23.5622	1.91884	22.859	0.705775	0.703167	0.583445
Q8IX12-2;Q8IX12;F5H2E6;F5H1H2;F5H3E1;H0YFJ7;F5H7M9	Cell division cycle and apoptosis regulator protein 1	CCAR1	24	24	24	29.8866	30.0603	29.99	30.5107	30.5789	30.3501	29.979	0.087374	30.4799	0.117468	-0.500933	0.00406176
Q6YP21-3;Q6YP21;Q6YP21-2	Kynurenine--oxoglutarate transaminase 3	CCBL2	9	9	9	27.8119	27.6226	27.6335	27.4619	27.2054	27.4583	27.6893	0.106286	27.3752	0.147062	0.314133	0.039997
Q96ES7;H3BPL5;H3BNL2	SAGA-associated factor 29 homolog	CCDC101	4	4	4	24.8205	24.9728	24.6717	25.5831	25.4353	24.8981	24.8217	0.150553	25.3055	0.360475	-0.483833	0.0985113
Q9NWR8	Coiled-coil domain-containing protein 109B	CCDC109B	2	2	2	25.9137	26.1167	25.9982	24.9829	25.1991	25.4175	26.0095	0.101973	25.1998	0.217301	0.8097	0.004279
Q96NT0;F8WCZ3;B8ZZ99;B4DJ47	Coiled-coil domain-containing protein 115	CCDC115	3	3	3	26.0318	26.4485	26.1716	25.5111	25.7577	26.2863	26.2173	0.212076	25.8517	0.396057	0.3656	0.231485
Q8WUD4;J3KR35;S4R331;C9JUN5;B4DID2;B4DZZ9	Coiled-coil domain-containing protein 12	CCDC12	3	3	3	23.5567	25.4763	25.0223	25.0115	24.786	24.8863	24.6851	1.00324	24.8946	0.112979	-0.2095	0.737452
Q96CT7;M0R2F5	Coiled-coil domain-containing protein 124	CCDC124	6	6	6	28.0751	28.0607	28.1997	28.2696	28.2409	28.5127	28.1118	0.0764346	28.3411	0.14933	-0.229233	0.0770884
Q96BQ5	Coiled-coil domain-containing protein 127	CCDC127	4	4	4	25.8292	25.6193	26.1007	25.1444	25.349	25.199	25.8497	0.241356	25.2308	0.105942	0.618933	0.0152592
Q96JG6-3;A7MD03;Q96JG6;B4DS55;D6W5Q7;H7BZP1;C9JA29;Q96JG6-2;Q9NXR2;Q75N11;H0Y7Q2;Q5JPD9	Coiled-coil domain-containing protein 132	CCDC132;FLJ20097	5	5	5	25.7282	25.9403	25.5224	25.4248	25.2868	25.7656	25.7303	0.208958	25.4924	0.246454	0.2379	0.27125
Q9H6E4;B0QY51;B4DRL0	Coiled-coil domain-containing protein 134	CCDC134	8	8	8	28.2859	28.3175	28.305	28.6553	28.5976	28.8856	28.3028	0.0159145	28.7128	0.152376	-0.410033	0.00976611
Q6PK04;I3L0U5;H6QX63	Coiled-coil domain-containing protein 137	CCDC137	2	2	2	24.7296	24.6742	24.7775	25.3574	25.21	25.3706	24.7271	0.0516954	25.3127	0.0891566	-0.585567	0.000597916
O60826;B7ZAR0;B4DPB6;B4DLA4	Coiled-coil domain-containing protein 22	CCDC22	15	15	15	28.1347	27.9725	27.8919	27.9806	27.9159	27.8407	27.9997	0.123664	27.9124	0.0700156	0.0873	0.347285
Q7Z5U5;Q86WR0;G3V121;B7Z2L8;Q0VGD4;Q6PK69;Q0P663	Coiled-coil domain-containing protein 25	CCDC25	3	3	3	25.6843	25.545	25.3601	25.5364	25.2452	25.3923	25.5298	0.162634	25.3913	0.145603	0.1385	0.333489
Q96A33-2;Q96A33;J3QR89	Coiled-coil domain-containing protein 47	CCDC47	20	20	20	31.4575	31.4462	31.3974	31.7351	31.7237	31.655	31.4337	0.0319404	31.7046	0.0433314	-0.2709	0.00095418
Q96ER9;Q96ER9-2;C9JSW8;C9JPZ8	Coiled-coil domain-containing protein 51	CCDC51	8	8	8	26.899	26.9461	26.759	26.852	27.2119	26.8737	26.868	0.0973181	26.9792	0.201816	-0.111167	0.438588
F5GZ97;Q9Y3C0;H0YGN0;F5GWI9;F5GXZ7;F5H0A7;F5GXZ4;F5H2P1	WASH complex subunit CCDC53	CCDC53	3	3	3	25.4505	25.4502	25.3644	25.0971	24.5238	24.8866	25.4217	0.0496235	24.8358	0.290002	0.585867	0.0260786
B7Z4B1;A0A024QZ33;B7ZL27;Q9H0G5;B2R9Y2;Q05DD5;K7ERM9	Nuclear speckle splicing regulatory protein 1	CCDC55;NSRP1	4	4	4	25.4133	25.6704	25.4348	26.0213	25.8555	25.8076	25.5062	0.142636	25.8948	0.11214	-0.388633	0.0206548
Q4VC31;C9JQ41;H7C525;C9JBU9	Coiled-coil domain-containing protein 58	CCDC58	4	4	4	28.098	28.1813	28.1856	28.652	28.6665	28.562	28.155	0.0493814	28.6268	0.0566135	-0.471867	0.000405201
Q9P031;F8VNY5	Thyroid transcription factor 1-associated protein 26	CCDC59	3	3	3	23.9379	23.7263	22.9033	25.5186	25.3269	25.4795	23.5225	0.54658	25.4417	0.101295	-1.91917	0.00393082
Q16204;A0A024QZJ7;Q05CP8;Q15302;J7M8C2;J7MDF2	Coiled-coil domain-containing protein 6	CCDC6	13	13	13	28.8336	28.8807	28.8427	28.9406	28.7619	28.8827	28.8523	0.0249841	28.8617	0.0911763	-0.0094	0.871627
Q9H6F5;H0YG79;B4DY99;Q6ZW18	Coiled-coil domain-containing protein 86	CCDC86	9	9	9	27.3224	27.2338	27.0449	27.9862	27.9138	27.8003	27.2004	0.141739	27.9001	0.0937042	-0.699733	0.00204276
B4DXW2;Q9Y3X0;M0R2W0;M0QZR0;M0QYB4	Coiled-coil domain-containing protein 9	CCDC9	4	4	4	25.1901	25.4998	25.0469	24.9212	25.1219	25.4995	25.2456	0.231495	25.1809	0.293625	0.0647333	0.779217
Q9GZT6-2;Q9GZT6;B2RE36;H0YF06;J3KN19;E9PKQ5;E9PPJ7;B3KP87	Coiled-coil domain-containing protein 90B, mitochondrial	CCDC90B	5	5	5	27.0416	27.0754	27.1455	27.4245	27.6531	27.2857	27.0875	0.0529963	27.4544	0.18552	-0.366933	0.0301025
F8W9X7;Q567U6;H7C050	Coiled-coil domain-containing protein 93	CCDC93	9	9	9	27.9814	27.7463	27.788	27.6075	27.5228	27.6722	27.8386	0.125442	27.6008	0.0749228	0.237733	0.0479193
Q96F63;A0A024R0L2	Coiled-coil domain-containing protein 97	CCDC97	3	3	3	24.8225	24.9675	24.8576	25.5581	25.5959	25.398	24.8825	0.0756472	25.5173	0.10506	-0.6348	0.0010539
P14635-2;P14635;E9PC90;H1UBN2;Q9BWU8;Q9BWV0;Q9BWU9;Q9BPX9;H0YA62;D6RHI0;Q9BWU7	G2/mitotic-specific cyclin-B1	CCNB1;CCNB1V	5	5	5	23.4432	23.9719	23.024	26.2684	25.4524	26.5859	23.4797	0.475003	26.1022	0.584734	-2.62253	0.00381329
E5RIH8;Q5JV82;Q05CF7;E5RI39;G5E954;J3KP90;E5RFK5;P24863;A8K799;E5RHL8;E5RFX8;P24863-2;H0YBQ5	Cyclin-C	CCNC	3	3	3	24.9679	25.179	24.9128	25.1913	25.2661	25.0267	25.0199	0.140512	25.1614	0.122475	-0.141467	0.258968
P24385;B4DR06;Q14092;F5H437;Q9H014;D6RDF8	G1/S-specific cyclin-D1	CCND1	8	8	7	27.6289	27.6596	27.7708	27.5607	27.5251	27.5485	27.6864	0.0746587	27.5448	0.0180913	0.141667	0.0330844
Q53ER2;P30279;H0YGD4	G1/S-specific cyclin-D2	CCND2	3	2	2	21.9903	23.0113	23.0398	23.7294	23.7252	24.4648	22.6805	0.597872	23.9731	0.425801	-1.29267	0.038015
P30281;Q5T8J1;B3KP19;Q59EI6;P30281-2;B3KTY3;P30281-3;P30281-4;A0A024RD48;H0Y8M4;D6RIX2;B4E0N5;B4DRB9;D6RI00	G1/S-specific cyclin-D3	CCND3	5	4	4	26.2351	26.4621	26.5264	25.9603	25.8335	25.7311	26.4079	0.153035	25.8416	0.114816	0.566233	0.00685631
O95273;B4DHB5;O95273-3;O95273-2;H3BQA6;H3BR23;B3KW58;O95273-4	Cyclin-D1-binding protein 1	CCNDBP1	3	3	3	25.2116	25.5895	25.3892	24.3834	22.6292	23.5574	25.3968	0.189064	23.5233	0.877596	1.87343	0.0224658
V5W643;V5W5X2;P24864-2;C9J2U0;P24864-3;P24864;I3L413;F6KX26;I3L1Q9	G1/S-specific cyclin-E1	CCNE1	4	4	4	22.0869	25.173	22.9337	25.8792	25.8059	25.036	23.3979	1.59455	25.5737	0.467102	-2.17583	0.0859036
P51946;A8K6Q5;D6RHI7;D6RG18;Q59FW7	Cyclin-H	CCNH	3	3	3	25.0842	24.9406	24.9169	25.2958	25.7068	25.2175	24.9806	0.090528	25.4067	0.262826	-0.426133	0.0566752
O75909-4;O75909;O75909-1;G3V5E1;G3V2Q3;O75909-2;G3V235	Cyclin-K	CCNK	8	8	8	27.5426	27.8962	27.9059	28.2394	28.2587	28.2232	27.7816	0.207008	28.2404	0.0177725	-0.458867	0.0186932
C9JPL0;Q9UK58;Q9UK58-5;Q9UK58-4	Cyclin-L1	CCNL1	3	3	3	24.8434	24.9693	25.1532	25.9019	25.8592	25.352	24.9886	0.155802	25.7044	0.305904	-0.715733	0.0225339
O60563;A8K4M5;Q9NR57;O60563-2	Cyclin-T1	CCNT1	2	2	2	21.7445	22.6168	23.1115	24.6734	24.9729	24.8407	22.4909	0.692137	24.829	0.150092	-2.33807	0.00462831
O60583-2;O60583;B4DH21;F8WDY7;F2Z2C9	Cyclin-T2	CCNT2	4	4	4	25.8295	22.7314	25.9564	26.1544	23.0283	26.5471	24.8391	1.82642	25.2433	1.92824	-0.404167	0.805128
B7Z8E4;Q8ND76-3;Q8ND76-2;Q8ND76;B2RBH6;H7C0P7;Q5T2Q4	Cyclin-Y	CCNY	3	3	2	26.6262	26.3966	26.3938	26.3042	26.0231	25.9886	26.4722	0.133375	26.1053	0.173114	0.3669	0.0437676
Q8N7R7-3;Q8N7R7;Q8N7R7-2;H7BZD2	Cyclin-Y-like protein 1	CCNYL1	3	2	2	27.868	27.5498	23.0728	25.2288	23.1239	23.6762	26.1635	2.68138	24.0096	1.09135	2.1539	0.266994
Q9ULG6-4;Q9ULG6-2;Q9ULG6;Q9ULG6-5;H3BN32;H3BNE2;Q9ULG6-3	Cell cycle progression protein 1	CCPG1	2	2	2	27.3644	28.0719	27.9569	27.724	27.5987	27.7758	27.7977	0.379657	27.6995	0.0910565	0.0982333	0.685472
Q9UK39	Nocturnin	CCRN4L	2	2	2	23.3243	23.7954	24.0292	23.3784	23.5087	23.3054	23.7163	0.359045	23.3975	0.102987	0.3188	0.213404
J3KNF4;O14618;E9PP76;E9PK03	Copper chaperone for superoxide dismutase;Superoxide dismutase [Cu-Zn]	CCS	6	6	6	28.3133	28.333	28.1134	27.9824	28.1513	28.1035	28.2532	0.121499	28.0791	0.0870606	0.174167	0.113728
Q4G0I0;H3BP47	Protein CCSMST1	CCSMST1;C16orf91	2	2	2	22.8153	24.1501	24.7682	24.585	24.2114	24.5187	23.9112	0.998128	24.4384	0.199335	-0.527167	0.42039
P78371;P78371-2;F5GWF6;F8VQ14;B7Z4R3;Q9H369	T-complex protein 1 subunit beta	CCT2	32	32	32	34.1352	34.1688	34.0364	34.2782	34.2467	34.1911	34.1135	0.0688236	34.2387	0.0441022	-0.1252	0.0568093
B3KX11;P49368;Q59H77;B4DUR8;P49368-2;Q2TU64;E9PRC8;Q5SZX6;E9PQ35;Q5SZW8;E9PM09;Q5SZX9	T-complex protein 1 subunit gamma	CCT3	38	38	38	33.6063	33.7024	33.5922	33.8186	33.8142	33.8488	33.6336	0.0599695	33.8272	0.0188351	-0.193567	0.00595026
P50991;P50991-2;A8K3C3;B7Z9L0;B7Z2Z8;B7Z2F4	T-complex protein 1 subunit delta	CCT4	28	28	28	33.6782	33.6601	33.5093	33.8379	33.8338	33.8814	33.6159	0.0927321	33.851	0.0263781	-0.235167	0.0134254
P48643;Q9BU08;B7ZAR1;B4DZT5;E9PCA1;E7ENZ3;B4DDU6;B4DXI1;B4DE30;B4DYC8;P48643-2;B4DX08;Q96GI1;B4DZY9;Q9HB74;D6RIZ7;H0Y914	T-complex protein 1 subunit epsilon	CCT5	37	37	37	33.3884	33.3947	33.3399	33.5729	33.5108	33.5664	33.3743	0.0299861	33.55	0.0341321	-0.1757	0.00258455
P40227;B2R9K8;Q59ET3;B4DPJ8;P40227-2;B4DN39;Q92526;Q92526-2;Q92526-3	T-complex protein 1 subunit zeta	CCT6A	25	25	3	33.3302	33.3638	33.2365	33.4297	33.4265	33.4298	33.3102	0.0659721	33.4287	0.00187705	-0.1185	0.0358763
Q99832;Q53HV2;Q6IBT3;Q99832-3;F5GZK5;Q99832-4;B7Z7I4;B7Z1C9;Q99832-2;F8WAM2;F8WBP8	T-complex protein 1 subunit eta	CCT7	32	32	32	32.995	33.0848	32.9941	33.1488	33.1199	33.2028	33.0246	0.0521078	33.1572	0.0420785	-0.132533	0.026599
P50990;P50990-2;Q53HU0;Q7Z759;P50990-3;H7C4C8;H7C2U0	T-complex protein 1 subunit theta	CCT8	35	35	35	33.869	33.8968	33.86	34.0254	33.9915	34.0422	33.8753	0.0191837	34.0197	0.0258261	-0.144433	0.00147467
P86790;Q7L8P3;F5H553;B4DJD2;F8WD66	Vacuolar fusion protein CCZ1 homolog B	CCZ1B;DKFZp586I1023	8	8	8	26.8792	26.7505	27.0697	26.9379	26.4259	26.849	26.8998	0.160594	26.7376	0.273575	0.1622	0.425861
Q6YHK3;Q6YHK3-4;Q6YHK3-2;Q6YHK3-3	CD109 antigen	CD109	15	15	15	28.2168	27.9706	27.9753	26.8369	27.1768	26.9525	28.0542	0.140806	26.9887	0.172823	1.0655	0.00116198
E9PMR4;P48509;E9PRJ3;Q53FU5	CD151 antigen	CD151	2	2	2	28.798	28.634	28.5026	28.5971	28.6119	28.3193	28.6449	0.148	28.5094	0.164826	0.135433	0.349336
A8K9J6;B4DK26;Q5ZPR3-4;Q5ZPR3;Q5ZPR3-3;H0YN29;H0YL10;Q5ZPR3-2;A8K6Q6	CD276 antigen	CD276	4	4	4	28.0467	27.8526	27.8434	27.8356	27.6451	27.8464	27.9142	0.114812	27.7757	0.113232	0.138533	0.210971
Q9Y5K6	CD2-associated protein	CD2AP	25	25	25	31.7903	31.8307	31.9109	30.9353	30.9809	31.1654	31.844	0.0613848	31.0272	0.121837	0.816767	0.000488272
O15446;O15446-2;A8K818;A0JLT1;Q05BI1	DNA-directed RNA polymerase I subunit RPA34	CD3EAP	9	9	9	27.0656	25.9134	25.9523	28.0236	28.8359	28.3652	26.3104	0.654283	28.4082	0.407856	-2.0978	0.00922097
P25942;Q09LL4;Q6P2H9;H0YE23;P25942-2	Tumor necrosis factor receptor superfamily member 5	CD40	5	5	5	26.8348	26.2097	26.4264	26.6214	26.8684	26.6569	26.4903	0.317411	26.7156	0.133542	-0.225267	0.320507
P16070-11;P16070-10;P16070-16;P16070-17;P16070-6;P16070-4;P16070-3;P16070-7;E7EPC6;P16070-5;P16070;B4DN59;P16070-18;P16070-12;A8K309;P16070-14;P16070-13;P16070-8;H0YD13;H0Y2P0;H0YDW7;B4E2X0;P16070-9;H0YE40;H0YCV9;P16070-15;H0Y5E4;H0YDX6;H0YD17;E9PKC6;C1PHC4;C1PHC3;Q86UZ1;Q9P2Z2;P16070-19;Q99900;H0YF08;H0YCL4;H0YD90;J3KN83;H0YEV3;H0YEU1	CD44 antigen	CD44	9	9	9	31.0603	30.9569	30.8509	31.5319	31.5376	31.5154	30.956	0.104703	31.5283	0.0115295	-0.572267	0.000710893
P15529-15;P15529-12;P15529-14;P15529-11;P15529-13;P15529-10;P15529;P15529-9;P15529-8;Q92494;B4DL30	Membrane cofactor protein	CD46	8	8	2	29.127	29.3514	29.3506	29.6108	29.6507	29.527	29.2763	0.129327	29.5962	0.063135	-0.319833	0.018314
Q08722;Q08722-2;Q08722-3;Q08722-4;H7BYS8	Leukocyte surface antigen CD47	CD47	3	3	3	29.5099	29.1817	29.18	28.9367	29.2178	28.92	29.2905	0.189979	29.0248	0.167323	0.2657	0.143232
B1AP15;H3BLV0;P08174-4;E9PSH2;P08174;B2R658;P08174-3;P08174-5;P08174-2;B1AP13;B4DUF2;P08174-6;P08174-7;Q8TD12;Q8TD11;Q8TD13;H7BY55;B4DPY4;Q8TD14	Complement decay-accelerating factor	CD55	3	3	3	25.3346	25.097	25.7414	26.8423	26.0422	26.8576	25.391	0.325881	26.5807	0.466417	-1.1897	0.022326
E9PNW4;P13987;E9PR17;H0YET2	CD59 glycoprotein	CD59	4	4	4	31.7867	31.8429	32.1432	31.4776	31.6042	31.4493	31.9243	0.191673	31.5104	0.0824848	0.4139	0.0264002
F8VNT9;F8VV56;P08962-3;P08962-2;F8W022;F8VWK8;C9JV86;W6A4U0;P08962	CD63 antigen	CD63	3	3	3	29.1742	29.576	30.7222	30.5931	29.3768	29.5966	29.8241	0.803277	29.8555	0.648165	-0.0313667	0.960546
E9PRJ8;H0YDL9;H0YDJ9;P60033;A6NMH8;E9PJK1;E9PIF1;H0YEE2;E9PM31;E9PQV4	CD81 antigen	CD81	4	4	4	29.3327	29.4617	29.4683	28.6398	28.6747	28.7463	29.4209	0.0764547	28.6869	0.0542937	0.733967	0.000171356
Q6LET0;P27701;E9PJC7;P27701-2	CD82 antigen	CD82	3	3	3	26.1073	26.2118	26.325	25.0411	25.2137	25.1015	26.2147	0.108879	25.1188	0.0875859	1.09593	0.000170007
B4DPP0;A6NNI4;P21926;G8JLH6;F5GXT1;Q56CY1;B4DK09	CD9 antigen	CD9	5	5	5	31.5381	31.5528	31.579	31.0785	31.157	30.9876	31.5566	0.0207177	31.0744	0.0847756	0.482267	0.000665683
P14209-3;P14209;P14209-2;A8MQT7;B2R932;H7C2F2	CD99 antigen	CD99	2	2	2	23.9659	24.0842	24.3031	22.7805	22.7778	23.0908	24.1177	0.171083	22.883	0.179936	1.2347	0.000998679
X6RKY7;X6RA30;O75794;X6RF82	Cell division cycle protein 123 homolog	CDC123	3	3	3	25.4668	25.7225	25.6155	25.431	25.9568	25.687	25.6016	0.128415	25.6916	0.26293	-0.09	0.622439
Q13042-3;Q13042-2;B2RCW0;Q13042;Q5T8C6;Q7Z651;Q59EG1;B4DK74	Cell division cycle protein 16 homolog	CDC16	5	5	5	26.2179	26.597	26.6137	26.4898	26.503	26.4191	26.4762	0.22385	26.4706	0.0451146	0.00556667	0.968344
Q9UJX2;Q9UJX2-3;D6RBY8;D6RCF8;H0Y936;Q9UJX2-2	Cell division cycle protein 23 homolog	CDC23	8	8	8	26.6553	26.7811	26.5885	26.7277	26.4546	26.5704	26.675	0.0977945	26.5842	0.137075	0.0907333	0.403495
P30260;P30260-2;B4DL80;I0EZ68	Cell division cycle protein 27 homolog	CDC27	11	11	1	27.297	27.3975	27.5091	27.6002	27.6325	27.3769	27.4012	0.106098	27.5365	0.139187	-0.135333	0.251496
P49427	Ubiquitin-conjugating enzyme E2 R1	CDC34	3	2	2	25.187	25.1326	24.7472	25.3575	24.7645	25.7869	25.0223	0.239763	25.303	0.513377	-0.2807	0.439228
Q16543;Q6FG59;K7EQA9;A1L0W4;K7EIU0	Hsp90 co-chaperone Cdc37;Hsp90 co-chaperone Cdc37, N-terminally processed	CDC37;MBD5	12	12	1	31.9295	31.9991	31.917	31.9391	31.7482	31.9227	31.9485	0.0442358	31.87	0.1058	0.0785333	0.3012
Q53H60;O60508;Q59H56;Q5SRN1;Q2TA76;H0UI46;Q5SRM9;B4DHE3	Pre-mRNA-processing factor 17	CDC40	6	6	6	25.5043	25.9305	25.4424	26.4257	25.7641	26.8483	25.6257	0.265744	26.346	0.546473	-0.7203	0.109304
P60953;B4E1U9;P60953-1;A0A024R9T1;E7ETU3;B7ZAY4;B4DMH5;Q5JYX0;Q9UJM1;Q9UJM0;F8WET9;B1AH79;G3V4H1;G3V476;Q9H4E5-2;P17081;Q9H4E5;Q7Z513;Q59G91	Cell division control protein 42 homolog	CDC42	8	7	7	30.5201	30.5716	30.1862	30.2728	30.2743	30.4482	30.426	0.209235	30.3318	0.100837	0.0942	0.521114
Q5VT25-3;Q5VT25-4;F5H5N0;B9EGA7;Q5VT25-5;Q5VT25;Q5VT25-2;Q5VT25-6;Q8IWQ7	Serine/threonine-protein kinase MRCK alpha	CDC42BPA	7	3	3	26.7351	26.881	26.7991	26.2	26.6716	26.7326	26.8051	0.0731328	26.5347	0.291488	0.270333	0.194219
Q9Y5S2;Q86XZ8;H0YLR5;H0Y6V3;H0Y7V8;Q5HYB0;H0Y5V1;Q09013-12;B4DZE2;Q09013-10;Q09013-2;B4DM55;Q09013-8;Q09013-5;Q09013-7;Q09013-11;Q09013-15;Q09013;Q09013-16;Q09013-6;M0R333;X5DNJ6;Q09013-1;I6L989;Q59FU6	Serine/threonine-protein kinase MRCK beta	CDC42BPB	49	49	23	30.9525	30.8273	30.8406	30.8853	30.9012	30.958	30.8735	0.0687672	30.9148	0.0382194	-0.0413667	0.413967
Q6DT37	Serine/threonine-protein kinase MRCK gamma	CDC42BPG	12	11	11	25.7536	25.6863	26.1669	24.7665	22.9334	25.4585	25.8689	0.260231	24.3861	1.30481	1.4828	0.125772
Q9H3Q1;B3KUS7;J3KRZ9;J3QQS6;J3QR93	Cdc42 effector protein 4	CDC42EP4	4	4	4	25.4632	25.3255	25.0743	26.247	25.8145	26.2621	25.2877	0.197191	26.1079	0.254175	-0.8202	0.0115464
B4E092;O75419-2;O75419;O75419-3	Cell division control protein 45 homolog	CDC45	2	2	2	24.1767	22.5802	22.7336	24.2446	23.3856	22.8161	23.1635	0.880803	23.4821	0.719123	-0.3186	0.652841
Q99459;B3KY60;B4DSH1	Cell division cycle 5-like protein	CDC5L	25	25	25	30.9028	30.84	30.8877	31.2989	31.3712	31.3981	30.8768	0.0327799	31.3561	0.0513023	-0.479233	0.000167579
Q6P1J9;B4DV47	Parafibromin	CDC73	14	14	14	27.8159	27.9338	27.7427	28.6819	28.4461	28.4941	27.8308	0.0964174	28.5407	0.124616	-0.7099	0.00145481
A0A024R2T5;Q9H5V8;Q9H5V8-2;Q9H5V8-3	CUB domain-containing protein 1	CDCP1	12	12	12	27.6229	27.9809	27.7153	28.1197	28.1393	27.8961	27.773	0.185852	28.0517	0.135109	-0.278667	0.103581
P12830;D3XNU5;Q9UII7;Q9UII8;B3GN61;A5D8W4;H3BNC6;H3BVI7;B4DNH0;J3QKP1	Cadherin-1;E-Cad/CTF1;E-Cad/CTF2;E-Cad/CTF3	CDH1	15	15	14	31.1019	31.0452	31.1557	30.5206	30.5722	30.4286	31.1009	0.0552563	30.5071	0.072741	0.5938	0.000354527
J3KTE9;B4DLF0;P22223;P22223-2	Cadherin-3	CDH3	5	4	4	25.7237	25.0257	25.2641	24.8218	24.9966	22.2014	25.3378	0.354794	24.0066	1.56579	1.33123	0.224298
O14735-3;B3KSW0;Q53HA5;O14735;B3KY94;H3BUR9;O14735-2	CDP-diacylglycerol--inositol 3-phosphatidyltransferase	CDIPT	3	3	3	28.9076	27.6999	28.2747	28.3731	27.2474	28.0934	28.2941	0.604083	27.9046	0.58611	0.389433	0.46781
P06493;A0A024QZP7;Q5H9N4;I6L9I5;P06493-2;E5RIU6;B7Z3D6	Cyclin-dependent kinase 1	CDK1;DKFZp686L20222;CDC2	17	17	15	30.7157	30.8968	30.669	31.8761	31.7886	31.8253	30.7605	0.120327	31.83	0.0439389	-1.0695	0.000132934
P21127-12;P21127-4;Q6P5Y5;P21127-5;A4VCI5;P21127-10;J3QL65;P21127-6;J3KTL7;P21127-9;P21127-8;J3QR29;B4E3D9;P21127-3;P21127-2;B7ZVY7;J3QKR5;J3QR44;P21127;Q9UQ88-10;Q96CA8;Q4VBY6;Q5QPR4;Q9UQ88-4;Q9UQ88-3;Q5QPR3;Q9UQ88-2;Q9UQ88;Q9UQ88-5;Q9UQ88-9;B4E0N4;B4E0M9;Q9UQ88-8;Q59GL4;J3KS35;E7ESP2;Q13882	Cyclin-dependent kinase 11B;Cyclin-dependent kinase 11A	CDK11B;CDC2L2;CDC2L1;CDK11A	13	13	13	27.6883	27.5674	27.6531	28.1068	28.0913	27.9526	27.6363	0.062183	28.0502	0.0849074	-0.413967	0.00242591
Q9NYV4-2;Q9NYV4;J3QSD7;Q9NYV4-3;H0YLT2	Cyclin-dependent kinase 12	CDK12	12	11	10	26.7831	26.6454	27.2452	27.7665	27.633	27.8084	26.8912	0.314181	27.736	0.0915997	-0.844733	0.0110679
Q14004;Q14004-2;Q9BVE2;B3KX76;Q8IWB3;Q96Q40-2	Cyclin-dependent kinase 13	CDK13	5	3	3	24.6151	25.2931	24.5881	24.7328	25.0843	25.2325	24.8321	0.399466	25.0165	0.25665	-0.184433	0.537946
F5H6Z0;B4DGP5;Q00537-2;Q00537;F8VQZ9;B7Z461;Q6ZMU4	Cyclin-dependent kinase 17	CDK17	8	7	6	26.4094	26.7329	26.5853	26.4923	26.6462	26.5383	26.5759	0.161956	26.5589	0.0789975	0.0169333	0.878596
Q07002;Q07002-2;Q07002-3;Q9BWF9;B4DHU6;B4DER5;Q59G02;B4DK03;D6R9X1;D6R9B0;D6RA44	Cyclin-dependent kinase 18	CDK18;PCTK3	4	3	3	25.174	25.2283	25.1817	24.6415	24.4682	24.262	25.1947	0.0293807	24.4572	0.189988	0.737433	0.00266407
P24941-2;P24941;G3V5T9;E7ESI2;B4DDL9;K7EJ83	Cyclin-dependent kinase 2	CDK2	13	11	10	28.3947	28.47	28.3777	28.8862	28.71	28.6643	28.4141	0.0491229	28.7535	0.117171	-0.339367	0.00983327
P11802;F8VYH9;F8VTV8;F8VWX7;Q6LC83;B4DNF9;F8VZZ0;F8VZ51;F8W1L8;F8VXD2;F8VYY1;Q96BE9;F8VZ13	Cyclin-dependent kinase 4	CDK4	9	8	8	28.3393	28.713	28.209	28.6962	28.6327	28.854	28.4204	0.261612	28.7276	0.113949	-0.3072	0.135665
Q00535;Q6IAW3;Q00535-2	Cyclin-dependent kinase 5	CDK5	10	9	9	28.2507	28.24	28.2571	27.7476	27.7543	27.7502	28.2493	0.00863964	27.7507	0.00337787	0.498567	7.98394e-08
Q96SZ6-2;B4DI01;Q53H36;Q96SZ6-3;Q96SZ6;Q96SZ6-6;H0Y721;Q96SZ6-5;Q96SZ6-4	CDK5 regulatory subunit-associated protein 1	CDK5RAP1	8	8	8	26.29	26.3691	26.014	26.7701	26.6362	26.3608	26.2244	0.186426	26.589	0.208687	-0.364667	0.0869533
Q96JB5;F5H3I5;B7Z6N4;J3QQY1;Q96JB5-2;J3QS62;J3QL86;J3QRM1;Q96JB5-3;J3KRK4;J3KS63;J3KRI2;B4DWZ1;J3QL95;J3KTA5	CDK5 regulatory subunit-associated protein 3	CDK5RAP3	19	19	19	30.1276	30.1065	30.0545	30.0721	30.1606	30.0181	30.0962	0.0376227	30.0836	0.0719427	0.0126	0.80137
P50613;D6RAD4;D6R9G1;D6REC6;D6RFL0;D6RGG9;D6RI01;D6R9Z2;D6RF14;D6RIG9;B3KVM3;Q9C098	Cyclin-dependent kinase 7	CDK7	7	7	7	27.3882	27.6513	27.6821	28.2954	28.317	28.2398	27.5739	0.161528	28.2841	0.0398283	-0.7102	0.00178425
P50750;B5BU53;P50750-2;B2R9L6;X6RE90	Cyclin-dependent kinase 9	CDK9	13	12	12	28.4563	28.3389	28.2935	28.9453	28.822	28.5487	28.3629	0.0840117	28.772	0.202973	-0.4091	0.0321083
Q5VV42;Q5VV42-2;Q5VV42-3	Threonylcarbamoyladenosine tRNA methylthiotransferase	CDKAL1	9	9	9	26.21	26.2136	26.2253	26.4247	26.333	26.6979	26.2163	0.00799937	26.4852	0.189824	-0.2689	0.0703389
Q96LE1;P38936;Q59ED0;J3KQV0;B4DQP9	Cyclin-dependent kinase inhibitor 1	CDKN1A	4	4	4	26.7182	26.6589	26.9729	26.2114	26.2322	26.3696	26.7833	0.166826	26.2711	0.0859638	0.512267	0.00911891
J3QRG6;P42771;P42771-4;D1LYX3;K7ES20;P42771-2;L8E941;K7ENC6;R9S252;Q208B5;P42771-3;G3XAG3;P42772;Q9UPB7;Q2MJK0	Cyclin-dependent kinase inhibitor 2A, isoforms 1/2/3	CDKN2A	5	5	3	29.9975	30.1586	29.9178	30.3251	30.2846	30.5018	30.0246	0.122672	30.3705	0.115498	-0.345867	0.0236814
Q9NXV6;B3KTW3;J3KNE1;D6RGD2;Q7Z335	CDKN2A-interacting protein	CDKN2AIP	17	17	17	29.6799	29.6812	29.7507	30.3544	30.3843	30.4719	29.7039	0.0405063	30.4035	0.0610656	-0.6996	7.83259e-05
Q96HQ2;Q96HQ2-2	CDKN2AIP N-terminal-like protein	CDKN2AIPNL	2	2	2	22.021	22.6122	22.8139	22.5249	23.0904	22.5536	22.4824	0.412086	22.723	0.31853	-0.2406	0.46847
Q86X02	Cerebellar degeneration-related protein 2-like	CDR2L	5	5	5	27.1326	27.1857	27.018	26.7533	26.1692	26.7106	27.1121	0.0857089	26.5444	0.325605	0.567733	0.0432191
Q92903	Phosphatidate cytidylyltransferase 1	CDS1	5	5	5	27.9274	27.9573	27.7781	27.8818	27.9594	27.8847	27.8876	0.096001	27.9086	0.0439891	-0.0210333	0.747478
O95674;B3KNK4;B3KM95;E7EQ83;B4E3K6;F6VWC5;B4E0L5	Phosphatidate cytidylyltransferase 2;Phosphatidate cytidylyltransferase	CDS2	7	7	7	28.8875	28.9113	28.9951	28.877	28.9926	28.7741	28.9313	0.0565194	28.8812	0.109311	0.0500667	0.519871
Q9UKY7;Q9UKY7-2;D3DND1;H0Y8K3;D6R9V8;D6RFH2;D6RDN0;Q9UKY7-3;D6R973;D6RAV0	Protein CDV3 homolog	CDV3	11	11	11	29.0089	29.1661	29.0622	29.3325	29.6934	29.9781	29.0791	0.0799458	29.668	0.323549	-0.588933	0.0376333
Q9Y232-4;Q9Y232-2;Q9Y232;Q9Y232-3;C9JQG7	Chromodomain Y-like protein	CDYL	4	4	4	22.6003	25.2526	24.504	25.6414	25.0239	25.4023	24.119	1.36743	25.3559	0.311358	-1.2369	0.201324
Q03701	CCAAT/enhancer-binding protein zeta	CEBPZ	25	25	2	29.7602	29.8188	29.6262	30.4882	30.5296	30.2764	29.7351	0.0987292	30.4314	0.135821	-0.696333	0.00198995
Q9BXW7-2;Q9BXW7;A8MYZ9;B3KVW8	Cat eye syndrome critical region protein 5	CECR5	10	10	10	29.0302	29.0403	29.0854	29.7445	29.7824	29.626	29.052	0.0293912	29.7176	0.081588	-0.665667	0.000184997
Q92879-2;Q92879-3;Q92879-6;Q92879;Q92879-4;G5EA30;Q92879-5;E9PSH0;E9PQK4;E9PKU1;F5H4Y5;F5H0D8;E9PKA1	CUGBP Elav-like family member 1	CELF1	9	9	8	28.4345	28.4057	28.4678	28.839	29.012	28.8013	28.436	0.0310772	28.8841	0.112357	-0.4481	0.00264358
V9GYD9;B4DT00;O95319-5;O95319-2;B4DDE7;Q5VZZ6;O95319;O95319-4;B2RA86;B4DS31;O95319-3;E9PC62;B4DSZ2;B4DIB6;V9GY47	CUGBP Elav-like family member 2	CELF2	6	5	5	27.2662	27.2568	27.3918	27.4261	27.5759	27.5073	27.3049	0.0753754	27.5031	0.0749883	-0.198167	0.0320299
Q9NYQ6;H0Y7R9;Q9NYQ6-2;C9JDM9	Cadherin EGF LAG seven-pass G-type receptor 1	CELSR1	3	3	3	24.5914	23.9747	24.4591	24.0307	23.9255	23.7771	24.3417	0.32467	23.9111	0.127412	0.430633	0.0992481
Q9HCU4	Cadherin EGF LAG seven-pass G-type receptor 2	CELSR2	2	2	2	23.915	23.4257	23.3106	23.5387	22.8583	22.4987	23.5504	0.320926	22.9652	0.528182	0.5852	0.176343
P07199;Q71VN4	Major centromere autoantigen B	CENPB	4	4	4	22.83	22.83	25.0074	26.0306	25.4406	25.476	23.5558	1.25712	25.6491	0.330891	-2.09327	0.0493582
Q03188;Q6PIR0;H0Y8J2	Centromere protein C 1	CENPC1	2	2	2	22.5385	22.8307	22.6512	22.3418	22.7487	23.0239	22.6735	0.147367	22.7048	0.343163	-0.0313333	0.891489
Q7Z7K6;Q7Z7K6-3;Q7Z7K6-2	Centromere protein V	CENPV	3	3	3	24.6712	24.7464	24.5945	25.0825	25.2075	24.9749	24.6707	0.0759512	25.0883	0.116408	-0.4176	0.00649905
Q5SW79-2;A6H8X9;Q5SW79-3;B2RTS4;H0Y2V6;Q5SW79;B4DL23;H0YB92;B4DS35	Centrosomal protein of 170 kDa	CEP170	3	3	3	25.1743	24.6944	23.3422	24.9223	24.601	25.3871	24.4036	0.95003	24.9701	0.395227	-0.5665	0.394291
E9PFC1;Q9Y4F5-3;Q9Y4F5-2;Q9Y4F5;J3KQR7	Centrosomal protein of 170 kDa protein B	CEP170B	8	8	8	26.1188	26.1279	25.8068	25.0573	25.4378	25.0788	26.0178	0.182817	25.1913	0.213746	0.826533	0.00703206
Q9C0F1;Q9C0F1-2;D6RBX1;D6RC25;D6RGX6	Centrosomal protein of 44 kDa	CEP44	5	5	5	26.4486	26.3966	26.2619	25.7491	25.8777	26.1073	26.369	0.0963544	25.9114	0.181458	0.457667	0.0181734
E9PG22;B4DGU8;Q8IW35;Q8IW35-2;F8WF91;H7C4Y5	Centrosomal protein of 97 kDa	CEP97	6	6	6	25.2022	24.7731	25.2649	25.7771	25.7785	25.8191	25.0801	0.267683	25.7916	0.0238548	-0.7115	0.0101404
Q9Y6K0;B3KN25	Choline/ethanolaminephosphotransferase 1	CEPT1	5	5	5	27.2614	27.0334	27.3167	26.9213	27.4893	27.3003	27.2038	0.150167	27.237	0.289248	-0.0331333	0.868779
Q5T4B2-2;B4DNI4;Q5T4B2	Probable inactive glycosyltransferase 25 family member 3	CERCAM	3	3	3	25.5625	25.5731	25.3464	24.571	24.72	24.3124	25.494	0.127935	24.5345	0.206241	0.959533	0.00238007
Q96G23;A8K4M4;Q5SZE1;H0YLQ6;Q5SZE6;H0YNU7;Q5SZE2;Q5SZE3;H0YKH6;Q5SZE4	Ceramide synthase 2	CERS2	5	5	5	29.4614	29.4994	29.4619	29.6355	29.7241	29.3677	29.4742	0.0217964	29.5758	0.185557	-0.101533	0.399858
H0YKC9;Q9HA82;Q53HF9;H0YMY6;H0YLY3;H0YKR4;H0YNR6;H0YN04	Ceramide synthase 4	CERS4	3	3	3	25.7201	25.7976	25.7861	25.0876	25.1198	24.7694	25.7679	0.041822	24.9923	0.193679	0.775667	0.00246961
Q6ZMG9;Q6ZMG9-2	Ceramide synthase 6	CERS6	2	2	2	24.9092	24.4384	24.5256	24.7497	24.7031	22.6511	24.6244	0.250468	24.0346	1.1984	0.589767	0.451008
J3QSC0;O00748-2;O00748;Q6IPK9;Q4G0E9;A0A024R6X1;Q53H57	Cocaine esterase	CES2	2	2	2	25.3212	25.0576	24.7562	24.05	22.5779	23.1334	25.045	0.282711	23.2538	0.743395	1.79123	0.0175286
P41208	Centrin-2	CETN2	3	3	3	25.1328	24.7011	24.4069	24.1488	25.2626	24.4592	24.7469	0.365114	24.6235	0.574797	0.1234	0.769303
Q6LAM0;G3XAM2;P05156;A8K3L0;E7ETH0;B4DRF2	Complement factor I;Complement factor I heavy chain;Complement factor I light chain	CFI	2	2	2	24.951	21.7433	24.8428	24.0253	23.1754	25.0205	23.8457	1.82154	24.0737	0.923503	-0.228033	0.856072
P23528;G3V1A4;E9PP50;E9PK25;E9PQB7;B4E112;E9PLJ3;E9PS23	Cofilin-1	CFL1	16	16	12	34.1864	34.2686	34.1632	33.8929	33.8533	33.8681	34.2061	0.0553839	33.8714	0.0200093	0.334633	0.000597607
Q9Y281-3;Q9Y281;F8WDN3	Cofilin-2	CFL2	10	6	6	29.2503	29.4616	29.1289	29.1235	29.0274	29.1874	29.2803	0.168362	29.1128	0.0805382	0.1675	0.195041
Q9UFW8;C9JUJ0	CGG triplet repeat-binding protein 1	CGGBP1	2	2	2	24.9705	24.8196	24.6788	25.6776	25.5445	25.5085	24.823	0.145879	25.5769	0.0890753	-0.7539	0.00157696
Q9P2M7;B9EK46;Q9P2M7-2;A6PVU7;A2A3M4;H0Y4A8	Cingulin	CGN	31	31	31	29.9528	29.9468	29.9134	30.252	30.2148	30.3958	29.9377	0.0212286	30.2875	0.0955888	-0.349867	0.0034649
Q0VF96;Q6P5Q2;Q0VF96-2	Cingulin-like protein 1	CGNL1	6	6	6	25.2129	25.2311	25.5512	26.2082	25.7666	26.2307	25.3317	0.190281	26.0685	0.261695	-0.736767	0.0169031
Q8WUX2	Cation transport regulator-like protein 2	CHAC2	2	2	2	23.1245	23.3473	23.1322	23.4797	22.8279	23.4335	23.2013	0.126469	23.247	0.363714	-0.0457	0.847175
Q13111-3;Q13111;D6W625;Q13111-2;K7EPA1	Chromatin assembly factor 1 subunit A	CHAF1A	5	5	5	23.8166	23.1567	23.2823	24.6419	24.0302	24.3963	23.4185	0.350409	24.3561	0.307822	-0.9376	0.0253098
Q13112;B2R7X3	Chromatin assembly factor 1 subunit B	CHAF1B	3	3	3	23.6664	23.7534	23.571	25.08	24.3324	24.4748	23.6636	0.0912322	24.6291	0.396957	-0.965467	0.0147852
Q96JM3;S4R3K0	Chromosome alignment-maintaining phosphoprotein 1	CHAMP1	8	8	8	27.0304	27.1734	27.245	27.7363	27.7425	27.7967	27.1496	0.109262	27.7585	0.0332271	-0.6089	0.000764214
Q9Y6H1;Q5T1J5	Coiled-coil-helix-coiled-coil-helix domain-containing protein 2, mitochondrial;Putative coiled-coil-helix-coiled-coil-helix domain-containing protein CHCHD2P9, mitochondrial	CHCHD2;CHCHD2P9	2	2	2	27.8371	27.7907	27.5534	28.1397	28.0495	28.0895	27.7271	0.152179	28.0929	0.045196	-0.365833	0.0162448
Q9NX63;C9JRZ6;F8WAR4;G3V1K1;B7Z1X9;F8WD73	Coiled-coil-helix-coiled-coil-helix domain-containing protein 3, mitochondrial	CHCHD3	9	9	9	29.7001	29.9365	29.9632	29.7654	29.8614	30.0553	29.8666	0.14481	29.894	0.147679	-0.0274333	0.829569
Q8N4Q1;Q8N4Q1-2	Mitochondrial intermembrane space import and assembly protein 40	CHCHD4	6	6	6	28.0573	27.9625	28.2278	28.773	28.7199	28.9093	28.0825	0.134438	28.8007	0.0976982	-0.7182	0.0017035
Q9BSY4;Q8N8C4;B2R5K5;F8WC14	Coiled-coil-helix-coiled-coil-helix domain-containing protein 5	CHCHD5	4	4	4	27.6237	27.34	27.5293	27.7446	27.7539	27.6244	27.4977	0.144471	27.7076	0.072232	-0.209967	0.0874961
Q9BRQ6;J3QTA6;H0Y922;J3QTB2	Coiled-coil-helix-coiled-coil-helix domain-containing protein 6, mitochondrial	CHCHD6	9	9	9	29.9334	29.9275	30.1898	29.9851	29.9682	30.0473	30.0169	0.149765	30.0002	0.0416559	0.0167	0.861442
O14646-2;O14646;H0Y8V4;Q7Z4M7	Chromodomain-helicase-DNA-binding protein 1	CHD1	9	6	6	24.8764	25.2145	24.7289	25.4313	25.8074	25.0601	24.9399	0.248956	25.4329	0.373653	-0.493	0.129967
Q86WJ1-4;Q86WJ1-2;X5D2E5;Q86WJ1;Q9H678;B5MDZ7;Q86WJ1-3;B4DDE1;B4DLS6;B4DPN5	Chromodomain-helicase-DNA-binding protein 1-like	CHD1L	7	7	7	26.1902	25.5748	25.9239	26.4631	26.2783	26.3597	25.8963	0.308627	26.367	0.092618	-0.470733	0.0646421
O14647-2;O14647;A8K9Y5;Q8N677;O14647-3;B7Z3I4;Q3YLD5;Q3YLD6;G3V418;B4DLD8;H3BTW3;B4DR07	Chromodomain-helicase-DNA-binding protein 2	CHD2	12	12	9	27.0773	27.0986	27.2127	27.4591	27.571	27.1377	27.1295	0.0728076	27.3893	0.224933	-0.259733	0.129815
Q12873;Q12873-3;Q12873-2;B4DLC6;B4DKV1;B3KWV4;Q2TAZ1;I3L229;H7C3H7	Chromodomain-helicase-DNA-binding protein 3	CHD3	16	4	3	25.8615	26.0086	26.044	25.5005	25.8645	25.876	25.9714	0.0967797	25.747	0.213553	0.224367	0.17276
F5GWX5;Q14839;Q14839-2;F5H6N4;Q05CG6;K7EPV1;F6T542;K7ESA5;H7C2H0	Chromodomain-helicase-DNA-binding protein 4	CHD4	57	57	1	31.2125	31.2801	31.2147	31.7091	31.7325	31.7049	31.2358	0.0384095	31.7155	0.0148714	-0.479733	3.56379e-05
Q8TDI0;K7EMY3;Q659F1;Q659D0;B3KRD4;Q5TG85;Q6ZU36;Q6ZSZ4;F2Z2R5	Chromodomain-helicase-DNA-binding protein 5	CHD5;DKFZp434K213;DKFZp434P202	16	3	0	23.9598	23.9808	24.0394	23.7196	23.9361	23.6202	23.9933	0.0412535	23.7586	0.161527	0.2347	0.0713301
Q9HCK8;Q9HCK8-2;H0YJG4;Q461N2;Q8TD26;Q3L8U1-2;Q3L8U1-3;Q3L8U1;B7ZML1;H7C294;Q8TD26-3;C9JFU2;Q5JB41;B4DIS0	Chromodomain-helicase-DNA-binding protein 8	CHD8	8	7	5	25.9398	26.0088	25.9072	26.3794	26.4183	26.3269	25.9519	0.0518754	26.3749	0.0458683	-0.422933	0.000451806
O96017;A8JZZ5;O96017-9;H0Y820;B7ZBF6;O96017-13;O96017-4;O96017-12;F8WCV2;O96017-6;B7ZBF8;O96017-5;Q683Z8;E7EPP1;O96017-11;O96017-2;O96017-8;B7ZBF7;O96017-7	Serine/threonine-protein kinase Chk2	CHEK2	3	3	3	25.8341	21.7691	23.3727	25.7892	25.9057	25.7329	23.6586	2.04753	25.8093	0.0881304	-2.15063	0.143278
Q8IWX8;J3QK89;B4DPM4;Q59ET1;B4DL82	Calcium homeostasis endoplasmic reticulum protein	CHERP	17	17	17	28.8681	28.8211	28.9142	29.4646	29.4051	29.3736	28.8678	0.0465507	29.4144	0.0462124	-0.546633	0.000133908
Q9BWS9;J3KNL3;A0A024RCB5;Q9BWS9-2;Q9BWS9-3;B7Z705;E9PPA0;E9PI70;E9PIP0;E9PRL3;E9PPH0;H0YC89;H0YDL6;H0YEA3;H0YCC4;E9PKF1	Chitinase domain-containing protein 1	CHID1	15	15	1	29.8397	29.6649	29.8301	29.6868	29.8645	29.4886	29.7782	0.0982668	29.68	0.188043	0.0982667	0.467392
A0A024R5E0;P35790-2;P35790;E9PM06	Choline kinase alpha	CHKA	3	3	3	26.0034	25.8486	25.6816	25.7242	25.9378	26.0184	25.8445	0.160939	25.8935	0.152028	-0.0489333	0.721319
P24386;B4DRL9;A8K545;P26374;P24386-2	Rab proteins geranylgeranyltransferase component A 1	CHM	5	5	5	24.4158	24.2061	23.8055	24.5454	24.5266	24.002	24.1425	0.310086	24.358	0.308448	-0.215533	0.441459
B4DXN3;F8VUA2;Q9HD42;F8VVT7;F5H875	Charged multivesicular body protein 1a	CHMP1A	4	4	4	28.8353	28.7949	28.6708	28.5037	28.2787	28.5347	28.767	0.0857256	28.439	0.139715	0.327967	0.0256892
M0R1L7;O43633;M0QXX8;M0R1T5	Charged multivesicular body protein 2a	CHMP2A	3	3	3	26.4074	26.1343	26.0753	26.444	26.191	25.9589	26.2057	0.177179	26.198	0.242625	0.0077	0.96672
Q9Y3E7;Q9Y3E7-2;Q9Y3E7-4;Q9Y3E7-3	Charged multivesicular body protein 3	CHMP3	4	4	4	27.2714	27.2106	27.1272	26.7819	26.7061	26.8516	27.2031	0.0723946	26.7799	0.0727713	0.4232	0.00203415
Q9H444	Charged multivesicular body protein 4b	CHMP4B	7	7	7	29.0128	29.146	29.0143	28.8089	29.0443	28.9442	29.0577	0.0764737	28.9325	0.118138	0.125233	0.198091
Q96CF2	Charged multivesicular body protein 4c	CHMP4C	4	4	4	25.9498	25.9798	25.7339	25.9913	25.7697	25.5663	25.8878	0.134151	25.7758	0.212565	0.112067	0.483071
Q9NZZ3;Q9NZZ3-2	Charged multivesicular body protein 5	CHMP5	4	4	4	26.4667	26.5835	26.3833	26.3248	26.1011	26.5308	26.4778	0.100563	26.3189	0.214911	0.158933	0.310506
Q96FZ7;I3L4A1;I3L4G8;I3L3E4	Charged multivesicular body protein 6	CHMP6	3	3	3	27.1506	27.4349	27.4156	27.2185	27.3624	27.4023	27.3337	0.158863	27.3277	0.0966796	0.00596667	0.958348
Q8WUX9;B3KUH0;E5RJI3;B3KRZ9;B4DKJ6;E5RIU9	Charged multivesicular body protein 7	CHMP7	3	3	3	24.4838	25.0012	24.6899	25.2016	24.8734	23.9937	24.725	0.260476	24.6896	0.624581	0.0354	0.932162
Q9UHD1;A0A024R394;Q9UHD1-2;A0A024R3C3;E9PPQ5;E9PIZ4;E9PSD5;E9PHZ2;Q9NZ93;E9PL00;E9PIF7	Cysteine and histidine-rich domain-containing protein 1	CHORDC1	14	14	14	31.2444	31.4322	31.2347	31.4421	31.4907	31.5753	31.3038	0.111332	31.5027	0.0674059	-0.198933	0.0571323
Q99653;H0YKE7;F5GX29;B4DSB5;H0YNG9;H0YLY7;H0YLX1	Calcineurin B homologous protein 1	CHP1	10	10	10	28.8862	28.7948	28.9266	29.5255	29.2719	29.0382	28.8692	0.0675245	29.2785	0.243718	-0.409333	0.0486409
H0YN65;Q8NCH0	Carbohydrate sulfotransferase 14	CHST14	2	2	2	23.6667	23.7085	23.4257	23.6637	23.7172	22.698	23.6003	0.152646	23.3596	0.573615	0.240667	0.521231
Q8WVB6;Q96S08;E7EXA6;Q8WVB6-2;Q8WVB6-3;F8WCC1;H0Y7D3;B4DEY3	Chromosome transmission fidelity protein 18 homolog	CHTF18	13	13	13	26.7389	27.0135	27.1123	27.9311	27.9344	28.2148	26.9549	0.193474	28.0268	0.16285	-1.07187	0.001833
P0CG12	Chromosome transmission fidelity protein 8 homolog isoform 2	CHTF8	2	2	2	23.8874	23.8885	22.8096	24.486	24.293	24.0042	23.5285	0.622586	24.2611	0.242482	-0.732567	0.130379
Q9Y3Y2-4;X6R700;Q9Y3Y2;Q9Y3Y2-3;Q5T7Y7	Chromatin target of PRMT1 protein	CHTOP	5	5	5	29.5465	29.6989	29.7253	30.1654	29.9163	30.115	29.6569	0.0965161	30.0656	0.131702	-0.408667	0.0123008
Q59GT1;Q562E6;O15111	Inhibitor of nuclear factor kappa-B kinase subunit alpha	CHUK	7	7	7	25.7124	25.8672	25.8662	26.3162	26.1756	25.9562	25.8153	0.0890865	26.1493	0.181432	-0.334067	0.0458041
O76071;B2RDJ6;B4DRZ6	Probable cytosolic iron-sulfur protein assembly protein CIAO1	CIAO1	6	6	6	27.3461	27.5201	27.3465	27.0903	26.8461	27.4179	27.4042	0.100344	27.1181	0.286912	0.286133	0.178328
Q6FI81-3;Q6FI81;H3BV90;H3BT65;H3BUG4;B4DHB9;H3BPG7;Q6FI81-2;H3BQ23;H3BTZ8	Anamorsin	CIAPIN1	12	12	12	29.2466	29.3223	29.3582	29.165	29.046	29.1084	29.309	0.0569705	29.1065	0.0595236	0.202567	0.0130714
Q99828;Q99828-2	Calcium and integrin-binding protein 1	CIB1	7	7	7	27.9071	27.1573	27.7474	27.5902	27.6568	27.6241	27.6039	0.394952	27.6237	0.0333018	-0.0197667	0.935316
Q14011;K7ELV6;K7ENX8;K7EJV5;Q6ZR81;K7ELT6;B4E2A3;K7EMY9;K7EPM4;K7ER40;K7EQR7;B4E2X2;D6W5Y5;K7EQX4;K7ENN6;K7EIF7;K7EQL0	Cold-inducible RNA-binding protein	CIRBP	6	6	6	29.0194	29.2501	29.0614	29.0611	29.0415	29.0465	29.1103	0.122878	29.0497	0.0101843	0.0606	0.442576
Q969X6;H3BSH7;Q969X6-2;Q969X6-3;H3BPD7;H3BRM8;J3KTR0;I3L4T9;J3KSI1;J3KSE6	Cirhin	CIRH1A	17	17	17	29.1562	29.1168	29.0447	29.7181	29.8682	29.5435	29.1059	0.0565435	29.7099	0.162504	-0.604033	0.00369719
Q9NZ45	CDGSH iron-sulfur domain-containing protein 1	CISD1	4	4	4	27.8056	27.8221	27.7365	27.7101	27.7841	27.4499	27.7881	0.0454137	27.648	0.175532	0.140033	0.251979
Q8N5K1;I3L1N9;D6RCF4	CDGSH iron-sulfur domain-containing protein 2	CISD2	7	7	7	29.0178	29.0605	29.0886	29.2824	29.3508	29.262	29.0556	0.03565	29.2984	0.0465119	-0.242767	0.00199793
O14578-3;H7BYJ3;O14578;O14578-4;F5H4K4	Citron Rho-interacting kinase	CIT	3	3	3	22.1801	24.0238	22.7522	23.7475	23.533	23.7177	22.9854	0.943707	23.6661	0.116198	-0.6807	0.282756
E9PD90;B4DR35;Q8WWK9-5;B2RMQ4;Q8WWK9;Q8WWK9-4;C9J7Y4	Cytoskeleton-associated protein 2	CKAP2	4	4	4	22.8053	23.8478	24.0889	25.1654	24.7311	24.6128	23.5807	0.682222	24.8364	0.290969	-1.25577	0.042703
Q07065;Q8TB01;Q6NWZ1;B3KVX6	Cytoskeleton-associated protein 4	CKAP4	28	28	28	32.2034	32.1313	32.1645	32.0486	32.0884	32.0066	32.1664	0.0360875	32.0479	0.0409049	0.118533	0.019711
Q14008;Q14008-2;Q14008-3;Q8IYN5;Q8NAH3;H0YDX5;E9PQH5;H0YEK7;H0YCF6	Cytoskeleton-associated protein 5	CKAP5	49	49	49	30.6027	30.6499	30.5933	30.7835	30.7226	30.8161	30.6153	0.0303308	30.7741	0.0474584	-0.158767	0.00814638
P12277;V9HW77;B4DP56;G3V4N7;H0YJG0;G3V461;H0YJK0;G3V2I1;B4DNF8;B4DUP1;P06732;B2R892	Creatine kinase B-type	CKB	20	20	20	32.2299	32.3521	32.3162	32.5894	32.5581	32.6552	32.2994	0.0628084	32.6009	0.049561	-0.3015	0.00284578
P33552	Cyclin-dependent kinases regulatory subunit 2	CKS2	2	2	2	24.069	23.8591	24.12	24.3503	23.9249	24.5887	24.016	0.13828	24.288	0.336261	-0.271933	0.264871
Q7Z460;H0YHV8	CLIP-associating protein 1	CLASP1	42	42	0	30.763	30.7869	30.8199	30.7979	30.7999	30.9386	30.7899	0.028571	30.8455	0.080662	-0.0555333	0.323891
F5H604;E7ERI8;E7EW49;B2RTR1;E3W994;Q96F87;E9PBA6;J3KR49;O75122;Q6N029;F5H3X0;B4DM73;B4DF74;Q8NB74;A0A024R2S6;H7C4X8;H7C5M8;C9J668;H7C4I5;D6RBU8;O75122-2;B3KR06;E7ENG2;B4DG03;A0A024R2J1	CLIP-associating protein 2	CLASP2;DKFZp686D11262	14	11	11	26.5414	26.4962	26.3275	26.602	26.3771	26.7418	26.455	0.112736	26.5736	0.183997	-0.1186	0.395024
Q96S66;Q96S66-2;Q96S66-3;Q96S66-4;Q5T1P5;B3KQX4	Chloride channel CLIC-like protein 1	CLCC1	13	13	13	28.0133	27.9623	28.088	28.1054	28.1737	28.0966	28.0212	0.0632213	28.1252	0.0422034	-0.104033	0.076778
P51790-4;P51790;P51790-2;P51793-2;E9PE15;B3KXK0;G3XAG5;Q4G0X3;P51793;P51790-5;D6RIX3;D6RDZ6;Q7Z4M4	H(+)/Cl(-) exchange transporter 3;H(+)/Cl(-) exchange transporter 4	CLCN3;CLCN4	3	3	1	24.8178	24.7695	24.7127	24.9426	25.0872	24.7259	24.7667	0.0526073	24.9186	0.181845	-0.1519	0.23693
P51798-2;P51798;B3KVJ8;Q96RY8;B7Z9L3;B4E3N4;H0Y2M6;Q2VPA2;B3KUD9;B3KXZ3;Q9BSM4;Q9BRN4;H3BNG8;I3L470	H(+)/Cl(-) exchange transporter 7	CLCN7	8	8	8	27.3345	27.2332	27.5319	27.3322	27.177	27.3318	27.3665	0.151905	27.2803	0.0894895	0.0862	0.444774
B4DLC3;Q7Z4X9;O95832	Claudin-1	CLDN1	3	3	3	28.9965	28.8883	29.0107	29.9061	29.876	29.8436	28.9652	0.066946	29.8752	0.0312571	-0.910067	2.85412e-05
B3KW38;O14493;B3KX18;O95484;P56747;O15551	Claudin-4	CLDN4	3	3	3	28.1558	28.2699	28.6023	28.106	27.9866	28.2939	28.3427	0.231974	28.1288	0.154917	0.213833	0.254965
K7EP40;F5H496;O95471-2;I3L3X1;O95471;I3L3M4;K7EL87	Claudin-7	CLDN7	2	2	2	23.977	24.2576	24.4074	23.9738	24.6728	23.747	24.214	0.218487	24.1312	0.482553	0.0828	0.799988
D6RD48;D6RAZ7;D6RIU2;D6RDP6;D6RHU6;D6RDY1;D6RA76;Q9NY35-2;D6RC11;D6R9S8;D6RCE6;D6RFX6;D6RDI6;D6RCR8;Q9NY35;J3KQ67;H0Y8T9	Claudin domain-containing protein 1	CLDND1	2	2	2	24.1495	24.1937	24.4736	24.0427	24.4403	24.2086	24.2723	0.175755	24.2305	0.199705	0.0417333	0.799289
Q2KHT3-2;Q2KHT3;H7BZI2	Protein CLEC16A	CLEC16A	4	4	4	25.0172	24.9862	25.4546	25.2352	25.0919	24.3426	25.1527	0.261941	24.8899	0.479361	0.262767	0.451609
Q53FB0;O00299	Chloride intracellular channel protein 1	CLIC1	15	15	15	32.5965	32.5437	32.5451	32.054	31.915	32.1535	32.5618	0.0300881	32.0408	0.119794	0.520933	0.00186748
O95833;Q5SQ17;Q6FGP1	Chloride intracellular channel protein 3	CLIC3	8	8	8	29.0809	28.9306	29.2551	26.9941	26.6242	27.2234	29.0889	0.162397	26.9472	0.302337	2.14163	0.000415611
Q9Y696;B4DWC4;Q9NVF8;B3KTR3;A6PVS0;Q86YM0;O15247	Chloride intracellular channel protein 4	CLIC4	19	19	18	30.6143	30.6191	30.6163	30.451	30.3435	30.5851	30.6166	0.00241109	30.4599	0.121044	0.1567	0.0884432
Q9NZA1-3;Q9NZA1-2;B2RAZ0;Q9NZA1;Q7Z2R8	Chloride intracellular channel protein 5	CLIC5;MST130	3	2	1	24.6576	24.5129	24.4527	24.9914	23.3625	24.0823	24.5411	0.105314	24.1454	0.816281	0.395667	0.451865
Q14677-3;Q14677;Q14677-2;H0YD52	Clathrin interactor 1	CLINT1	18	18	18	31.2783	31.3196	31.2175	31.1438	31.0639	31.2623	31.2718	0.0513594	31.1567	0.0998239	0.115133	0.15032
P30622-2;P30622-1;P30622;J3KP58;F5H0N7;Q59GJ4;F5H6A0;Q6P5Z9;B3KXA5;F6VGP8;Q86WU4;F5H1T5;Q6Q318;O43667;F5H367;F5H270	CAP-Gly domain-containing linker protein 1	CLIP1	34	34	31	29.2269	29.2202	29.2939	28.9346	29.0259	29.2128	29.247	0.0407545	29.0578	0.141811	0.189233	0.0904771
Q9UDT6-2;A7E2F7;Q9UDT6;O43666;H7C4L6	CAP-Gly domain-containing linker protein 2	CLIP2	6	3	3	24.6634	24.361	25.1542	23.9302	24.0668	24.1868	24.7262	0.400312	24.0613	0.128389	0.664933	0.0519295
Q8N3C7-3;Q8N3C7-2;B7Z936;Q8N3C7;A8K6D0;B5MCH3;Q4ZFY2;Q59GR7;G3XAK3;Q53QT5;E9PBB1;E7EW06;Q8N3C7-4	CAP-Gly domain-containing linker protein 4	CLIP4;FLJ21069	4	4	4	25.0464	24.7987	25.1859	23.5492	23.9139	23.7639	25.0103	0.196103	23.7423	0.183304	1.268	0.00121541
B3KTV2;B3KVF3;B3KUU7;P49761-3;G5E959;P49761-1;A8K7G8;Q59FC5;P49761;B3KRI8;H3BRW2;H3BRE4;H3BNQ5	Dual specificity protein kinase CLK3	CLK3	4	4	4	24.8094	24.864	24.96	24.6443	25.3073	24.5828	24.8778	0.0762425	24.8448	0.401715	0.033	0.895583
Q96JQ2;Q6NUQ2;A1A4B9;G3V3D8;A0PJD0	Calmin	CLMN	8	8	8	26.203	26.2171	26.437	26.6266	26.7064	26.4515	26.2857	0.131219	26.5948	0.130385	-0.309133	0.0443619
O75503;A0A024R644;B4E1V6	Ceroid-lipofuscinosis neuronal protein 5	CLN5	3	3	3	23.965	23.7747	23.7668	24.8321	23.7889	22.6154	23.8355	0.11222	23.7455	1.10899	0.0900333	0.895499
H3BUV4;Q9NWW5;H3BRN7;H3BNF1;H3BTY4;Q8NCG1;H3BUT1;B4DDH6	Ceroid-lipofuscinosis neuronal protein 6	CLN6	2	2	2	26.6808	26.5325	26.5452	26.9004	26.9281	26.6424	26.5862	0.0822005	26.8236	0.157563	-0.237467	0.0816374
Q9UBY8	Protein CLN8	CLN8	2	2	2	23.6466	24.3532	24.0383	23.8625	22.8287	23.8459	24.0127	0.353995	23.5124	0.592131	0.500333	0.277418
E9PJF4;P54105;E9PMI6;J3KN38	Methylosome subunit pICln	CLNS1A	3	3	3	26.3997	26.757	26.6906	26.9665	26.6976	26.5731	26.6158	0.190042	26.7457	0.201068	-0.129967	0.461506
Q92989;E9PL17;E9PJM4;Q92989-2	Polyribonucleotide 5-hydroxyl-kinase Clp1	CLP1	2	2	2	22.458	24.3919	24.5459	24.981	24.7567	24.5718	23.7986	1.16354	24.7698	0.204916	-0.971233	0.227588
Q9H078-3;Q9H078-2;Q9H078;B4DXW4;Q9H078-4;H0YGM0;Q7Z777;H0YFF5;F5GX99;F5H392;F5H7A5;S4R372	Caseinolytic peptidase B protein homolog	CLPB	9	9	9	26.5963	26.7584	26.9218	26.9352	26.7872	27.1097	26.7588	0.16275	26.944	0.161431	-0.1852	0.234282
M0R208;Q16740;M0QYV5	ATP-dependent Clp protease proteolytic subunit;Putative ATP-dependent Clp protease proteolytic subunit, mitochondrial	CLPP	6	6	6	27.5394	27.3988	27.6618	27.8207	27.6261	27.648	27.5333	0.131605	27.6983	0.106594	-0.164933	0.166919
O96005;B3KQH2;F5H8J3;B4E2X9;B4DDS3;B7Z9X9;K7EQQ1;K7EJ16;K7ERL5	Cleft lip and palate transmembrane protein 1	CLPTM1	17	17	17	30.4012	30.3226	30.26	30.1751	30.1952	30.2728	30.3279	0.0707509	30.2144	0.0515931	0.113567	0.0879972
G5E9Z2		CLPTM1L	11	11	1	29.2702	29.3533	29.2269	29.0496	29.1237	28.9615	29.2835	0.0642358	29.0449	0.0812006	0.238533	0.0162595
O76031;Q9H072;H0YM48;H0YK07	ATP-dependent Clp protease ATP-binding subunit clpX-like, mitochondrial	CLPX;DKFZp586J151	23	23	23	30.6266	30.6108	30.5161	30.7361	30.7284	30.6217	30.5845	0.0597606	30.6954	0.0639421	-0.1109	0.0931994
B4E3Q1;O94985-2;O94985;Q5SR54	Calsyntenin-1;Soluble Alc-alpha;CTF1-alpha	CLSTN1	3	3	3	25.9262	25.9309	25.1647	25.7602	25.7106	25.5572	25.6739	0.441015	25.676	0.105831	-0.00206667	0.994081
P09496-2;P09496-4;P09496-3;P09496;F8WF69;P09496-5;C9J8P9	Clathrin light chain A	CLTA	7	7	7	30.184	30.3233	30.4166	30.2222	30.1817	30.3634	30.308	0.117056	30.2558	0.0953874	0.0522	0.581588
P09497-2;P09497;D6RJD1;H0Y9Q6	Clathrin light chain B	CLTB	5	5	5	26.7111	26.8291	26.3288	26.2195	26.2435	26.3318	26.623	0.261527	26.2649	0.0591385	0.358067	0.0817606
Q00610-2;Q00610;J3KS13;P53675-2;P53675;J3KR87;K7EJJ5;J3KSQ2;J3KRF5;J3QL20;A4FU99;Q9H3B0;B7Z2Y4;F5H5N6;B7Z1Z7	Clathrin heavy chain 1	CLTC	95	95	95	35.8823	35.8756	35.807	35.5099	35.544	35.4883	35.855	0.0416752	35.5141	0.0280828	0.3409	0.00030019
P10909-4;P10909;P10909-5;P10909-2;B4DW11;P10909-3;H0YAS8;H0YC35;E5RG36;E5RGB0;E5RH61;E5RJZ5;E7ERK6;E7ETB4;H0YLK8	Clusterin;Clusterin beta chain;Clusterin alpha chain	CLU	5	5	5	27.7419	28.0612	27.2912	23.0783	23.0751	26.9334	27.6981	0.386864	24.3623	2.22667	3.33583	0.0628684
K7EIG1;O75153;Q9Y5I4-2;Q9Y5I4;Q6P4R2	Clustered mitochondria protein homolog	CLUH	24	24	3	29.2537	29.3588	29.1617	29.3583	29.3463	29.3456	29.2581	0.0986225	29.3501	0.00713886	-0.092	0.182357
Q8NFW8;Q53GF0;Q8NFW8-2;F5GYM0;F5H296	N-acylneuraminate cytidylyltransferase	CMAS	12	12	12	29.2771	29.2408	29.2605	28.8549	28.8742	28.7622	29.2595	0.018172	28.8304	0.0598746	0.429033	0.000287869
Q96DG6;B2RD36	Carboxymethylenebutenolidase homolog	CMBL	8	8	8	28.1263	28.1829	28.2326	27.8218	27.8019	27.9507	28.1806	0.0531873	27.8581	0.0807802	0.322467	0.00446484
Q7Z7K0;H7C3D8;C9JES7	COX assembly mitochondrial protein homolog	CMC1	2	2	2	23.9753	23.6063	24.7696	23.8361	22.2467	24.102	24.1171	0.594466	23.3949	1.00325	0.722133	0.343864
P30085;B2R6S5;B4DDL4;P30085-2;Q5T0D2;B4DFW6	UMP-CMP kinase	CMPK1;CMPK	9	9	9	29.543	29.4948	29.3446	29.0268	28.9538	29.1016	29.4608	0.103478	29.0274	0.0739018	0.4334	0.00412004
Q9NX76	CKLF-like MARVEL transmembrane domain-containing protein 6	CMTM6	2	2	2	24.8514	24.8974	25.1654	25.537	25.4855	24.8363	24.9714	0.169576	25.2863	0.390532	-0.314867	0.269445
Q96FZ5-2;F8WDZ3;Q96FZ5;Q8NDQ0	CKLF-like MARVEL transmembrane domain-containing protein 7	CMTM7;CKLFSF7	2	2	2	26.8895	26.9045	26.1452	27.1695	27.1438	27.1276	26.6464	0.434117	27.147	0.0211287	-0.500567	0.116806
P62633-8;P62633-4	Cellular nucleic acid-binding protein	CNBP	7	7	1	31.4241	31.4939	31.3117	31.7465	31.4984	31.734	31.4099	0.0919263	31.6596	0.139772	-0.249733	0.0609659
Q96KP4;B4DV28;Q96KP4-2;A0A024R382;B4DPF1;Q9NW02;J3QKT2;Q9H7K8;J3KSV5;Q9NUV1;J3QR27;J3QLU1;J3QKQ0;J3QRD0;J3QQN6;J3QRA8;J3QL02;J3QRH4;J3KRD5;J3KSS4;J3QRP4;J3KRJ8	Cytosolic non-specific dipeptidase	CNDP2	28	28	28	33.524	33.5631	33.4848	33.0605	33.0506	33.0257	33.524	0.03915	33.0456	0.0179307	0.478367	4.29946e-05
E9PS82;B4DXN4;Q969H4-2;Q53GW4;A8K9D1;Q969H4;B4DL25	Connector enhancer of kinase suppressor of ras 1	CNKSR1	2	2	2	24.7625	24.6222	24.9127	24.3242	23.8868	24.6041	24.7658	0.145278	24.2717	0.36152	0.4941	0.0930126
B4DDF4;Q99439;Q6FHE4;Q6FHC3;B4DUT8;B4DN57;Q99439-2;B4DHU5;Q53GK7;H3BVI6;K7ES69;H3BQH0;U3KPS3	Calponin-2	CNN2	9	8	8	31.1761	31.3082	31.3227	30.9381	31.0462	31.1178	31.269	0.0807798	31.034	0.0904657	0.234967	0.0284208
Q15417;Q15417-2;E9PDU6;Q15417-3;Q9BWY6	Calponin-3	CNN3	13	13	12	31.1056	31.0007	30.8371	29.3315	29.196	29.4475	30.9811	0.135315	29.325	0.125876	1.65613	0.00010058
Q8NE01-2;Q8NE01-3;Q8NE01	Metal transporter CNNM3	CNNM3	4	4	4	24.4942	23.1073	24.8404	24.5816	24.7139	24.907	24.1473	0.91715	24.7342	0.163644	-0.586867	0.336557
Q6P4Q7;Q6P4Q7-2;Q9H8M5-3;Q9H8M5-2;Q9H8M5	Metal transporter CNNM4	CNNM4	13	13	13	27.761	27.3661	27.6199	27.9461	28.0234	27.847	27.5823	0.200112	27.9388	0.0884242	-0.3565	0.0477123
A5YKK6;A5YKK6-4;B5MDN3;B4DYL7;B3KPW6;B7Z6X2;B4DTM8;H3BMZ2;H3BVC9;H3BR89;H3BMH0;H3BNB1;H3BT18;H3BTH2;H3BU44	CCR4-NOT transcription complex subunit 1	CNOT1	61	61	2	31.2991	31.263	31.264	31.3405	31.3792	31.2683	31.2754	0.0205598	31.3293	0.056287	-0.0539667	0.193809
Q9H9A5;Q9H9A5-6;Q9H9A5-2;Q9H9A5-3;Q9H9A5-4;E9PCN5;Q9H9A5-5;B7Z5B3;B7Z4A6;H7C0K1;H7C1X9	CCR4-NOT transcription complex subunit 10	CNOT10	17	17	17	28.631	28.6487	28.7222	28.4333	28.5474	28.6338	28.6673	0.0483615	28.5382	0.100568	0.129133	0.115547
Q9UKZ1;B3KNB0;H7C0C7	CCR4-NOT transcription complex subunit 11	CNOT11	11	11	11	28.5455	28.5886	28.5834	28.5908	28.5809	28.5319	28.5725	0.0235268	28.5679	0.0315389	0.00463333	0.848344
F8VV52;Q9NZN8-4;Q9NZN8;B3KTL6;B2RDX7;F8W145;F8VP97;Q9NZN8-2;Q9NZN8-5;F8VRS8;F8VQF4;F8VRS2;F8VVY1;H0YI11;H0YH84;F8VUB4;F8VX63;F8VWH8;Q9NZN8-3;H0YHT8;F8VRJ3;H0YI80;F8VQD8;F8VVD4	CCR4-NOT transcription complex subunit 2	CNOT2	13	13	13	28.5741	28.5828	28.5085	28.6449	28.7442	28.5725	28.5551	0.0406192	28.6539	0.0862005	-0.0987333	0.147158
O75175;O75175-2;B7Z6J7;O75175-3;Q6ZMJ6;H0Y5X7;H7C148;H7C5J4	CCR4-NOT transcription complex subunit 3	CNOT3;FLJ00420	8	8	8	27.8715	28.0522	28.0247	27.9325	28.1583	28.0417	27.9828	0.0973644	28.0442	0.11292	-0.0613667	0.515301
O95628-5;O95628-3;O95628-2;O95628;O95628-8;O95628-4;O95628-7;O95628-9;O95628-10;O95628-6	CCR4-NOT transcription complex subunit 4	CNOT4	2	2	2	23.1313	23.5058	22.8255	23.4697	23.6211	22.8842	23.1542	0.340728	23.325	0.389177	-0.1708	0.597976
D6RGK9;B4E2S0;H0Y9C1;Q96LI5;B4E0K8;H0Y9Z5;Q96LI5-2	CCR4-NOT transcription complex subunit 6-like	CNOT6L	2	2	1	23.8624	23.8407	23.8249	23.9453	24.0895	23.8453	23.8427	0.0188272	23.96	0.122765	-0.117367	0.177023
Q9UIV1-2;Q9UIV1;B3KM57;Q96IQ6;H0YAV9;H0YBT3;E5RGH2	CCR4-NOT transcription complex subunit 7	CNOT7	5	5	5	27.2404	26.768	26.689	26.6558	26.8182	26.9027	26.8991	0.298174	26.7922	0.125481	0.1069	0.597717
B7Z5Z0;Q9UFF9;B0AZS3;B7Z8R1;B7Z9U0;E5RIL2;E5RIU0;E5RHL9;E5RJC5;E5RHP3;E5RGE4	CCR4-NOT transcription complex subunit 8	CNOT8	4	4	4	23.1105	23.568	23.5515	23.7885	23.6273	23.8406	23.41	0.259506	23.7521	0.111203	-0.342133	0.103777
P09543-2;P09543;B4DI06;B4DFN6;C9K0L8;K7ERZ0;K7ERC4;K7EN66	2,3-cyclic-nucleotide 3-phosphodiesterase	CNP	16	16	16	30.7565	30.785	30.9203	30.5266	30.486	30.5912	30.8206	0.0875107	30.5346	0.0530543	0.286	0.00839682
Q9Y2B0;F8VXJ7;F8W1K5;H0YI18;H0YIH9;F8W1U5;Q9Y2B0-2	Protein canopy homolog 2	CNPY2	9	9	2	30.0618	30.2149	30.1974	30.2633	30.2756	30.2	30.158	0.0837986	30.2463	0.0405659	-0.0882667	0.175911
A0A024RCZ2;Q9BT09;A0A024RD07	Protein canopy homolog 3	CNPY3	4	4	4	26.6227	26.8702	26.9429	26.5717	26.6058	26.9594	26.8119	0.167864	26.7123	0.214673	0.0996333	0.560965
Q9BZ76-2;A6NC89;A2RU34;Q9BZ76;Q96NU0;B1AMA2;Q96NU0-3;Q96NU0-2;F2Z2X6;F2Z2X5;E2QRH2;B4DFV5;Q96MJ5;B1AM99	Contactin-associated protein-like 3;Contactin-associated protein-like 3B	CNTNAP3;CNTNAP3B	3	3	3	23.1707	24.1711	24.5613	23.86	25.0777	23.4361	23.9677	0.717266	24.1246	0.852187	-0.1569	0.819251
Q9GZY4;B3KUH1;C9JA07	Cytochrome c oxidase assembly protein 1 homolog	COA1	2	2	2	22.8636	22.8306	23.3081	22.9886	23.161	22.8802	23.0008	0.266669	23.0099	0.14161	-0.00916667	0.960585
Q9Y2R0;K7EPV0	Cytochrome c oxidase assembly protein 3 homolog, mitochondrial	COA3	2	2	2	27.309	27.5287	27.3019	27.0965	27.3162	27.2456	27.3799	0.128942	27.2194	0.112163	0.160433	0.179282
Q13057;Q13057-2;K7EN91;K7EQ60;K7ES73;K7EP09;K7EPT0;K7ESK6;B4E1C0;K7EPC2	Bifunctional coenzyme A synthase;Phosphopantetheine adenylyltransferase;Dephospho-CoA kinase	COASY	17	17	17	30.9942	31.0753	30.8547	30.7299	30.6284	30.7942	30.9747	0.111581	30.7175	0.0835926	0.257233	0.033037
O75128-6;H7C1N2;J3KR05;O75128-3;O75128;O75128-7;O75128-2	Protein cordon-bleu	COBL	3	3	3	24.3342	23.7855	23.4278	22.2804	23.8344	23.16	23.8492	0.456542	23.0916	0.779255	0.757567	0.219917
Q53SF7-4;Q53SF7-3;Q53SF7-2;Q53SF7;G8JL86;B7Z2P5;H7C1G2;C9J8C4;B3KMG7	Cordon-bleu protein-like 1	COBLL1	12	12	11	27.1703	27.0691	26.9853	27.4827	27.2751	27.3418	27.0749	0.0926363	27.3665	0.105987	-0.291633	0.0229941
E9PBL8;Q8WTW3;Q4G0L8;B3KUY5;J3QKY9;J3QLT5;J3KRP4;J3KSY3	Conserved oligomeric Golgi complex subunit 1	COG1	14	14	14	27.0552	27.0454	27.1669	27.0503	26.8847	26.973	27.0892	0.0674971	26.9693	0.0828609	0.119833	0.124078
F5H1E5;B7Z819;B7Z2Y2;Q14746-2;Q14746;B7Z7N2	Conserved oligomeric Golgi complex subunit 2	COG2	10	10	10	27.5848	27.5345	27.5546	27.6074	27.6346	27.6658	27.558	0.0253184	27.6359	0.0292228	-0.0779667	0.0250636
Q96JB2;Q96JB2-2;B4E2F3;B4DH72	Conserved oligomeric Golgi complex subunit 3	COG3	12	12	12	27.5518	27.6306	27.679	27.6277	27.6058	27.6181	27.6205	0.0642026	27.6172	0.0109777	0.00326667	0.934952
Q6PIW8;Q9H9E3;J3KNI1;A0A024QZ89;Q8N8L9;Q9H9E3-3;Q9H9E3-2;A2VCL3;B4DDL2;H3BMV9;H3BSD2;J3QLW1;E9PRT5;H3BQB2;J3KRB5	Conserved oligomeric Golgi complex subunit 4	COG4	11	11	11	27.7458	27.8234	27.565	27.5383	27.5696	27.6722	27.7114	0.13259	27.5934	0.0700424	0.118033	0.244464
Q9UP83-2;Q9UP83-3;Q9UP83;B3KMW0;U3KQU7	Conserved oligomeric Golgi complex subunit 5	COG5	11	11	11	27.5685	27.6136	27.4406	27.4825	27.7667	27.4713	27.5409	0.0897417	27.5735	0.16741	-0.0326	0.781061
Q9Y2V7-2;Q9Y2V7;B4DG73;F5H8M2;H0YGX8	Conserved oligomeric Golgi complex subunit 6	COG6	7	7	7	27.3043	27.7257	27.6077	27.3344	27.5137	27.2956	27.5459	0.217391	27.3812	0.116348	0.164667	0.311762
P83436;B3KSN1	Conserved oligomeric Golgi complex subunit 7	COG7	17	17	17	27.6802	27.8569	27.8108	27.4372	27.662	27.5573	27.7826	0.0916556	27.5522	0.112488	0.230467	0.051319
Q96MW5;B4DYU2;H3BQV3;J3QRV3;H3BMQ9;H3BSH5	Conserved oligomeric Golgi complex subunit 8	COG8	6	6	6	26.5999	26.8775	26.8146	26.362	26.7249	26.3776	26.764	0.145553	26.4882	0.205165	0.275833	0.130354
P38432	Coilin	COIL	12	12	12	28.5294	28.4424	28.5999	29.2362	29.1411	29.1024	28.5239	0.0788939	29.1599	0.0688527	-0.636	0.000461715
Q99715-4;D6RGG3;Q99715;Q99715-2;B9EJB8;H0Y4P7;H0Y5N9	Collagen alpha-1(XII) chain	COL12A1	4	4	4	25.1897	22.6868	23.1072	24.0896	23.0937	24.8169	23.6612	1.34028	24.0001	0.865082	-0.338833	0.73159
D3DSM4;D3DSM5;P39060-2;P39060-1;P39060;H7BXV5;Q8NG19;H7C457	Collagen alpha-1(XVIII) chain;Endostatin	COL18A1	15	15	15	29.72	29.6234	29.6612	29.1231	29.1581	28.9752	29.6682	0.0486789	29.0855	0.097084	0.582733	0.000745798
A9LSU1;Q59F15;P02462-2;P02462;P29400;P29400-2;A7MBN3;B4DFF0	Collagen alpha-1(IV) chain;Arresten;Collagen alpha-5(IV) chain	COL4A1;COL4A5	4	4	4	27.9731	28.4006	28.1945	28.486	28.2249	28.3591	28.1894	0.213796	28.3567	0.130567	-0.167267	0.311847
P08572;B4DH43	Collagen alpha-2(IV) chain;Canstatin	COL4A2	8	8	8	27.8061	27.6447	27.8608	28.0937	28.0032	28.0423	27.7705	0.112355	28.0464	0.0453891	-0.275867	0.0169152
Q9Y5P4-2;Q9Y5P4;Q9Y5P4-3;H0Y9J1	Collagen type IV alpha-3-binding protein	COL4A3BP	20	20	20	29.4357	29.5942	29.4852	30.0389	29.9449	30.0351	29.505	0.08109	30.0063	0.0532079	-0.501267	0.000861413
B4DRR8;D3DSM7;P12109;B4DQV1	Collagen alpha-1(VI) chain	COL6A1	3	3	3	22.1452	23.4051	23.4593	24.0188	23.0872	24.5301	23.0032	0.743544	23.8787	0.731581	-0.8755	0.219688
Q8NBJ5;Q8WUI9;Q9H6F1;B3KQ10;M0QX72;Q6IPW8;M0QYH0	Procollagen galactosyltransferase 1	COLGALT1	19	19	19	30.0321	29.9886	29.9268	30.5932	30.5113	30.4955	29.9825	0.0529144	30.5333	0.0524445	-0.550833	0.000214298
Q9Y6G5;H0Y9N4;D6RC04;D6RJ90	COMM domain-containing protein 10	COMMD10	2	2	2	24.6728	24.6276	22.3987	23.4906	24.2263	24.0615	23.8997	1.3001	23.9261	0.386079	-0.0264333	0.974687
Q561V4;F8WC41;F8WBW1;Q86X83	COMM domain-containing protein 2	COMMD2	2	2	2	25.7188	25.5456	25.431	25.4432	24.0576	23.564	25.5651	0.144891	24.3549	0.974245	1.2102	0.100418
Q9UBI1;R4GMW6;H0Y4W0;H0Y6Z9;R4GN54;B3KY73;H0Y4E5;R4GNF2;R4GN06;Q5T8Z1;B7Z2U1	COMM domain-containing protein 3	COMMD3;BMI1	6	6	2	27.5464	27.4975	27.5313	27.3813	27.3198	27.5095	27.5251	0.0250388	27.4035	0.0967846	0.121533	0.102997
Q9H0A8;H3BM91;H3BUL2;Q9H0A8-2;H3BTV9;H3BRX0;B4DEN0;H3BQF2;H3BPG2	COMM domain-containing protein 4	COMMD4	4	4	4	27.3142	27.1996	27.2395	26.8329	26.9289	26.8027	27.2511	0.058174	26.8548	0.065897	0.396267	0.00145172
E9PJE4;Q9GZQ3;H0YEQ6	COMM domain-containing protein 5	COMMD5	3	3	3	26.1941	26.4284	26.1642	25.8936	26.2476	26.2267	26.2622	0.144679	26.1226	0.198624	0.1396	0.380833
Q86VX2-2;Q86VX2;V9GY66	COMM domain-containing protein 7	COMMD7	3	3	3	24.2628	24.0083	24.2679	24.0548	24.0863	24.1666	24.1797	0.14843	24.1026	0.0576478	0.0771	0.448854
Q9NX08	COMM domain-containing protein 8	COMMD8	4	4	4	27.2363	27.059	26.8564	27.0072	27.005	26.8107	27.0506	0.19009	26.941	0.11282	0.1096	0.438878
Q9P000;Q9P000-2;B4DQW0;B4DIH0;E9PJ95	COMM domain-containing protein 9	COMMD9	7	7	7	28.398	28.4589	28.3958	28.0904	28.1561	28.0111	28.4176	0.0358126	28.0859	0.0726062	0.3317	0.00208236
P21964-2;P21964;B8XPJ7;B8XPJ8;E7EMS6;Q9BWC7;E7EUU8;F8WBW9;H7BZ45;A3F6Y9;F2WW53;F2WW55	Catechol O-methyltransferase	COMT	13	13	13	31.8049	31.9353	31.8387	32.1181	31.9605	31.9852	31.8596	0.0676734	32.0213	0.0847646	-0.161633	0.0612579
Q86VU5;A8K337;R4GNF4;B4DY64	Catechol O-methyltransferase domain-containing protein 1	COMTD1	5	5	5	26.3623	25.6408	25.8903	25.7561	26.3662	26.2753	25.9645	0.366423	26.1325	0.329154	-0.168067	0.586298
P53621;P53621-2	Coatomer subunit alpha;Xenin;Proxenin	COPA	64	64	64	33.8283	33.8692	33.8339	33.3941	33.4082	33.4297	33.8438	0.0221745	33.4107	0.0179277	0.433133	1.24038e-05
P53618;E9PP73;E9PP63;E9PKQ1	Coatomer subunit beta	COPB1	41	41	41	33.2598	33.2344	33.1583	32.8942	32.8436	32.8844	33.2175	0.0528183	32.8741	0.026836	0.343433	0.000553288
P35606;B4DZI8;B4E2C9;D6R997;D6RBT6;D6RBZ7;D6RCL6;D6RBG7;H0YAC7;H0Y938	Coatomer subunit beta	COPB2	42	42	42	32.9487	32.9962	32.9569	32.3252	32.3507	32.5315	32.9673	0.0253902	32.4025	0.112471	0.5648	0.00105799
O14579;M0QXB4;O14579-2;Q53HJ6;Q7Z4Z1;O14579-3;M0R061	Coatomer subunit epsilon	COPE	14	14	14	31.173	31.0972	31.1072	30.746	30.7646	30.8141	31.1258	0.0411811	30.7749	0.035199	0.3509	0.00035949
Q9Y678;Q8WUI6;B3KW21;H0Y8X7;D6RG17;H0Y8G2	Coatomer subunit gamma-1;Coatomer subunit gamma	COPG1;COPG	45	45	41	33.091	33.1108	33.0337	32.6868	32.6652	32.7242	33.0785	0.0400411	32.6921	0.0298505	0.386433	0.000179297
Q9H9B7;Q9UBF2;Q2NLA0;B3KND4;Q9NUP3;H9KV41;F6X838;Q9H279;Q9NSM7;H7C1T7	Coatomer subunit gamma;Coatomer subunit gamma-2	COPG2	13	9	9	27.2013	27.007	27.1939	27.0832	26.793	27.0217	27.1341	0.110105	26.966	0.152917	0.1681	0.197198
P61201;Q53HJ0;B2R6N0;P61201-2;Q59EL2;B4DIH5;H0YKU5;H0YM03;H0YMC2	COP9 signalosome complex subunit 2	COPS2	16	16	16	29.5731	29.3954	29.3921	29.6975	29.6752	29.6625	29.4535	0.103561	29.6784	0.0177181	-0.224867	0.0207079
Q9UNS2;Q9UNS2-2;H7C3P9;B4DN01;C9JLV5;J3QKR0;J3KTQ1;K7ES36;J3QL22;J3QS85;K7ELN6	COP9 signalosome complex subunit 3	COPS3	13	13	13	29.4394	29.3988	29.2393	29.6302	29.4816	29.3574	29.3592	0.105774	29.4897	0.136582	-0.130567	0.260637
Q9BT78;Q53FV3;B3KM48;D6RFN0;D6RAX7;D6RD63;Q9BT78-2	COP9 signalosome complex subunit 4	COPS4	15	15	15	29.6516	29.5812	29.4796	29.7473	29.7016	29.782	29.5708	0.0864703	29.7436	0.0403252	-0.172833	0.0349302
Q92905;Q59GH5;E5RHH5;E5RHF2;E5RFS1;E5RG35;E5RK55;H0UI27	COP9 signalosome complex subunit 5	COPS5	14	14	14	29.38	29.3785	29.317	29.3972	29.5275	29.4302	29.3585	0.0359479	29.4516	0.0677426	-0.0931333	0.103252
B2R514;E7EM64;Q7L5N1;B4DHR8;H7C3T0	COP9 signalosome complex subunit 6	COPS6	12	12	12	29.9875	29.9093	29.8399	29.8569	29.9235	29.9362	29.9122	0.0738437	29.9055	0.0425937	0.0067	0.898295
Q9UBW8;F5H7C6;F5GYF7;Q567U8;F5H248;F5H4U8;F5H4Z0;F5H3M6;G3XAP1;F5GXT7;B3KY75	COP9 signalosome complex subunit 7a	COPS7A	5	5	5	26.7477	26.7831	26.9409	26.6596	26.8624	26.4417	26.8239	0.102859	26.6546	0.210395	0.169333	0.278664
Q9H9Q2;J3KQ34;Q53GQ2;Q9H9Q2-3;J3KQ41;Q9H9Q2-2;B3KW51;J3QT95;B3KV02;J3QT73;Q6ZTQ7;J3KQV6;J3QT67;J3QT66;J3QT69;J3QT50;J3QT43	COP9 signalosome complex subunit 7b	COPS7B	7	7	7	27.2662	27.2558	27.266	27.3867	27.2948	27.6933	27.2627	0.00594755	27.4583	0.208667	-0.1956	0.179926
E9PGT6;Q99627;B2R8N1;Q99627-2;B8ZZP3;H7C3S9;B4DFF9	COP9 signalosome complex subunit 8	COPS8	6	6	6	28.3009	28.4684	28.4922	28.599	28.561	28.5414	28.4205	0.104258	28.5671	0.0292857	-0.146633	0.0789223
Q53FU3;P61923;F8VVA7;P61923-4;F8VXB1;F8W156;F8W651;P61923-5;F8VYZ4;F8VUC5;F8VXR1;P61923-3;F8VYK5;P61923-2;F8VYE0	Coatomer subunit zeta-1	COPZ1	6	6	6	30.096	30.0299	30.0589	29.7	29.813	29.758	30.0616	0.0331326	29.757	0.0565066	0.3046	0.00129031
B8ZZX2;B7Z1Y4;B8ZZV9;Q9H8M1;H0YHF1;Q96MF6-3;Q96MF6-2;Q96MF6	Coenzyme Q-binding protein COQ10 homolog B, mitochondrial;Coenzyme Q-binding protein COQ10 homolog A, mitochondrial	COQ10B;COQ10A	2	2	2	24.8193	25.1349	25.0478	24.6208	24.8165	23.8028	25.0007	0.162994	24.4134	0.537744	0.5873	0.144491
Q9NZJ6;Q5T063	Hexaprenyldihydroxybenzoate methyltransferase, mitochondrial	COQ3	3	3	3	25.7034	25.2646	22.4276	25.9095	25.8533	25.5943	24.4652	1.7782	25.7857	0.168122	-1.3205	0.269573
B2RDU9;Q5HYK3;B3GK62;F8VVX6;F8VP53;F8VVW7;B4DP72;Q5HYK3-2	2-methoxy-6-polyprenyl-1,4-benzoquinol methylase, mitochondrial	COQ5	6	6	6	27.0834	26.5859	26.9209	27.2182	26.881	27.0044	26.8634	0.253685	27.0345	0.170608	-0.171133	0.387169
Q9Y2Z9-3;Q9Y2Z9;Q9Y2Z9-2;G3XA86;B7Z3V2;G3V434;B7Z357;G3V2L5;G3V4A6	Ubiquinone biosynthesis monooxygenase COQ6	COQ6	6	6	6	27.0683	26.9503	27.1277	27.2178	27.259	27.1983	27.0488	0.0902987	27.225	0.0309897	-0.176267	0.0329653
Q49A71;H3BP28;Q99807;I3L1T0;Q99807-2;Q8NI45;H3BSZ3;H3BS11;H3BTN8	Ubiquinone biosynthesis protein COQ7 homolog	COQ7	3	3	3	25.31	25.7832	24.7515	26.1441	25.6133	26.1234	25.2816	0.516437	25.9603	0.30066	-0.6787	0.12056
O75208;H3BNT2;B4DIV2;H3BSJ5;H3BPY0;B4DEE3;H3BPC6;B4E0U3;H3BRC0;H3BPW3;O75208-2;H3BVA5	Ubiquinone biosynthesis protein COQ9, mitochondrial	COQ9	8	8	8	27.6845	27.7599	27.8987	27.8582	27.7827	27.6099	27.781	0.108653	27.7503	0.127288	0.0307667	0.766097
Q9BR76;Q9NSK3;F5H390;Q59F81;F5H0D2;A9Z1Z3-3;A9Z1Z3;Q2NNQ8	Coronin-1B	CORO1B;DKFZp762I166	15	15	9	31.9516	31.9205	31.9122	31.1747	31.2534	31.2233	31.9281	0.0207704	31.2171	0.0397107	0.710967	1.0432e-05
Q92828;A8K9S3;C9J0A7;Q9UQN3	Coronin-2A;Coronin	CORO2A	4	4	4	25.5082	25.0354	25.519	25.2485	24.9123	24.9446	25.3542	0.276142	25.0351	0.185485	0.319067	0.171989
P57737-3;B4DKU9;P57737-4;P57737;B3KUH7;B3KSY4;P57737-2;I3L351;Q9Y3D7;I3L1U7;I3L0X9;I3L3T0;I3L442;I3L426;I3L167	Coronin-7;Coronin	CORO7	9	9	9	28.483	28.2578	28.3257	28.7011	28.6063	28.6143	28.3555	0.11552	28.6406	0.0525758	-0.285067	0.0176875
Q14019;H3BT58	Coactosin-like protein	COTL1	10	10	10	31.9469	31.9022	31.6897	31.9274	31.7707	31.9682	31.8463	0.13742	31.8888	0.104264	-0.0425	0.691532
C8YAE4;X5D927;X5C9H5;X5BMX5;X5BDH6;W8DJ92;W8D226;W0C7W3;V9N872;V9N3I6;V9JVR4;V9JU54;V9JI12;V9JCG6;V9JAP4;V9J9K8;V9J978;V9J4D6;V9J248;V5L903;V5L8X3;V5JIE7;U5ZA32;U3L439;U3KW58;T2HM13;T2HKF7;T1Q7E3;T1Q4Y6;R9Y9M1;R9Y9G2;R9Y6E5;R9Y634;R9Y5G0;R9Y4H6;R9Y445;R9Y438;R9Y3X2;R9Y251;R9Y1Y2;R4IBW8;R4IA65;R4I9P2;Q9B2V6;Q9B2V2;Q9B2U9;Q9B1J9;Q8WCY5;Q8WCW6;Q85L11;Q7YCF0;Q7YCE3;Q7Y7K9;Q7Y6V6;Q6VLK7;Q6VHV2;Q6RRI3;…	Cytochrome c oxidase subunit 1	COX1;COI;CO1;MT-CO1	3	3	3	27.8019	27.8626	27.8495	27.931	27.9884	27.6331	27.838	0.0319423	27.8508	0.190734	-0.0128333	0.914033
B4DEY8;Q9Y6N1;B4DI26;Q9Y6N1-2;I3L4E7	Cytochrome c oxidase assembly protein COX11, mitochondrial	COX11	5	5	5	27.8972	27.6564	27.8614	28.0257	27.8398	27.8079	27.805	0.12993	27.8911	0.117625	-0.0861333	0.442608
Q7KZN9-2;Q7KZN9;B4DQM2	Cytochrome c oxidase assembly protein COX15 homolog	COX15	4	4	4	27.3189	27.3148	27.1918	27.0539	27.1691	26.9581	27.2752	0.0722267	27.0604	0.105649	0.2148	0.0438051
Q9P0S2;G3V2U5	Cytochrome c oxidase assembly protein COX16 homolog, mitochondrial	COX16	2	2	2	23.2814	24.275	23.1702	23.5126	23.1713	23.449	23.5755	0.608302	23.3776	0.181497	0.1979	0.617877
Q14061;H7C4E5;C9J8T6	Cytochrome c oxidase copper chaperone	COX17	3	3	3	28.4144	28.2643	28.3327	29.3391	29.1726	29.0851	28.3371	0.0751481	29.1989	0.129031	-0.8618	0.000562753
Q8N8Q8;B7ZL88	Mitochondrial inner membrane protein COX18	COX18	2	2	2	25.0937	24.9901	25.3125	25.1891	25.3562	25.2568	25.1321	0.164595	25.2674	0.0840496	-0.135267	0.273673
H9E7F7;H9E7P8;H9E7W2;H9E7T7;X5C6M5;X5BKA4;X2CK15;W8DFH5;W8D4U9;W8D1X2;V9K571;V9JPM6;V9J3S1;U5Z9R9;U3LSI8;T1SWS8;T1Q632;S4STI1;Q9B2U8;Q9B138;Q8WCW3;Q8HNR1;Q85KS0;Q7Y6M3;Q7Y626;Q6VJJ3;Q6VJD8;Q6VIG7;Q6RQ80;Q6RNN7;Q6RKW8;Q6R0V6;Q5SB08;Q5SAP1;Q5S971;Q4GHE1;Q4GCZ4;Q4GCG2;Q4F4V6;Q305H0;Q19MP7;Q15HH9;Q0Z7S0;Q0Z7J0;Q06TE6;P00403;L7XMG0;K9M370;J7FG21;I6UIH6;I6PZI4;I6PRP7;I6N6Q6;I3Q4M2;I3PYD8;I2E7Z7;H9S868;…	Cytochrome c oxidase subunit 2	COX2;COII;MT-CO2	7	7	7	31.0572	31.0094	30.922	31.4738	31.4047	31.2296	30.9962	0.0685598	31.3694	0.125876	-0.373167	0.0107459
Q5RI15;Q5RI15-2	Cytochrome c oxidase protein 20 homolog	COX20	3	3	3	27.5664	27.6511	27.7646	27.7968	27.5078	27.7693	27.6607	0.0994481	27.6913	0.159509	-0.0306	0.791959
P13073;H3BPG0;H3BN72;H3BNV9;Q86WV2;H3BNI5	Cytochrome c oxidase subunit 4 isoform 1, mitochondrial	COX4I1	9	9	9	31.1692	31.2624	31.2627	31.4085	31.3196	31.1436	31.2314	0.0538959	31.2906	0.134815	-0.0591333	0.519452
P20674;H3BRM5;H3BV69;H3BNX8;Q71UP1;H3BRI0	Cytochrome c oxidase subunit 5A, mitochondrial	COX5A	7	7	7	28.3642	28.3023	28.4125	28.5465	28.6025	28.2561	28.3597	0.0552397	28.4684	0.185949	-0.1087	0.386717
P10606;Q6FHJ9;Q6FHM4	Cytochrome c oxidase subunit 5B, mitochondrial	COX5B	6	6	6	29.781	29.8405	29.8664	30.1895	30.3014	30.2313	29.8293	0.0437878	30.2407	0.0565433	-0.411433	0.000569782
P14854;K7EQD3	Cytochrome c oxidase subunit 6B1	COX6B1	5	5	5	29.3207	29.3263	29.2852	29.5279	29.6346	29.6565	29.3107	0.0222891	29.6063	0.0688022	-0.2956	0.00210143
P09669	Cytochrome c oxidase subunit 6C	COX6C	3	3	3	29.145	29.3057	29.3298	29.3696	29.43	29.3523	29.2602	0.100463	29.384	0.0407937	-0.1238	0.11913
Q496I0;P14406;D6RIE3;D6RGV5;H0UI06;D6R9C3	Cytochrome c oxidase subunit 7A2, mitochondrial	COX7A2	2	2	2	28.3808	26.891	28.1546	28.9156	28.7933	28.8882	27.8088	0.802844	28.8657	0.0641795	-1.0569	0.0854538
E5RJZ1;H0YBD2;O14548	Cytochrome c oxidase subunit 7A-related protein, mitochondrial	COX7A2L	3	3	3	26.8947	26.4732	26.3664	26.5269	26.5514	26.9415	26.5781	0.279335	26.6733	0.23262	-0.0951667	0.673736
O75976;O75976-2;B7Z843;J3QQJ4;J3QRJ9	Carboxypeptidase D	CPD	31	31	31	30.9599	30.826	30.892	30.573	30.5361	30.4579	30.8926	0.0669522	30.5223	0.058772	0.3703	0.00197281
P14384;F8W111;F8VVI6;H0YHN7;F8VR29;F8VU13	Carboxypeptidase M	CPM	14	14	14	32.4668	32.3953	32.4178	32.444	32.4455	32.4007	32.4266	0.0365593	32.4301	0.0254433	-0.00343333	0.900238
F2Z2V0;Q99829;A6PVH9;B0QZ18;E7ENH5;Q59EI4;Q5JX58;Q5JX59;Q5JX60;Q5JX44;Q5JX56;Q5JX45;Q5JX55;Q5JX61;Q5JX52;Q5JX54;Q5JX57;E7EV27;Q5JX53;H0Y524	Copine-1	CPNE1	15	15	15	31.4648	31.4383	31.408	31.0744	30.9615	31.1228	31.437	0.0284212	31.0529	0.0827714	0.384133	0.00160623
Q719H8;B2RD40;Q96FN4;A8K8A4;H3BPR8	Copine-2	CPNE2	3	2	2	25.0019	24.9853	24.8469	24.6572	24.7097	23.965	24.9447	0.085103	24.444	0.415627	0.500733	0.110403
O75131;Q05DL8;E5RG68;E5RHZ0;E5RJ85;E5RG97;H0YB26;E5RFT7;Q4G168;Q7Z6C8;B3KWK1;Q96A23;O95741;Q9UBL6-2;Q96A23-2;B7Z370;O95741-2;Q9UBL6	Copine-3	CPNE3	19	19	18	31.4301	31.5226	31.4665	31.3003	31.2431	31.3975	31.4731	0.0465983	31.3136	0.0780588	0.159433	0.0384929
E7ENV7;Q86YQ8;Q86VY2;Q8N7E6;Q8IYJ1;Q9HCH3;Q8IYJ1-2	Copine-8	CPNE8	5	4	4	24.9885	24.7806	24.9743	25.5999	25.2618	25.3988	24.9145	0.116149	25.4202	0.17006	-0.5057	0.0131246
P36551;B4DSD5;H0YA22;D6RER6	Coproporphyrinogen-III oxidase, mitochondrial	CPOX	19	19	19	30.8756	30.8737	30.9183	30.7281	30.8496	30.7562	30.8892	0.0252192	30.778	0.0636074	0.111233	0.0480384
Q9BRF8;Q9BRF8-2;B3KSL3;Q9BRF8-3	Calcineurin-like phosphoesterase domain-containing protein 1	CPPED1	9	9	9	28.5474	28.7483	28.6023	28.248	28.2347	28.2595	28.6327	0.103835	28.2474	0.0124109	0.385267	0.00309463
Q5R210;Q5R208;Q5R206;P31327;A8K134;P31327-3;P31327-2;Q5R209;Q5R207;Q5R211	Carbamoyl-phosphate synthase [ammonia], mitochondrial	CPS1	6	4	4	24.9134	24.7399	25.0194	24.8014	24.6304	24.3591	24.8909	0.141102	24.597	0.223037	0.293933	0.12596
D3DWL9;Q10570;B4DEF4;E9PIM1;Q9C0J6	Cleavage and polyadenylation specificity factor subunit 1	CPSF1	26	26	26	29.2755	29.2522	29.2473	29.6663	29.6605	29.5157	29.2583	0.0150673	29.6142	0.0853239	-0.355833	0.00206404
Q9P2I0;B3KN45;B3KMI0;H0YJF4;G3V3T7	Cleavage and polyadenylation specificity factor subunit 2	CPSF2	15	15	15	27.9932	28.0641	28.0559	28.569	28.486	28.2669	28.0377	0.0387843	28.4406	0.156076	-0.4029	0.0122606
Q9UKF6;G5E9W3;Q53F02;Q05BZ5;B4DQR2;C9JZH6;A4UCU1	Cleavage and polyadenylation specificity factor subunit 3	CPSF3	17	17	17	28.7662	28.6981	28.6688	29.1044	29.1646	29.072	28.711	0.0499714	29.1137	0.0469904	-0.402633	0.000527143
Q5TA45-2;C9IYS7;Q5TA45-4;Q5TA45-3;Q5TA45;Q5TA45-5;E9PNH9;E9PI75;E9PIG1;E9PNS4;J3QRY6;C9J979	Integrator complex subunit 11	CPSF3L	3	3	3	25.3071	25.088	24.7688	25.7645	25.7694	25.6533	25.0546	0.270697	25.7291	0.0656616	-0.674433	0.0137649
B7Z7B0;O95639-3;O95639-2;O95639;C9JEV9;C9K0K2;H7C419;H7C016	Cleavage and polyadenylation specificity factor subunit 4	CPSF4	4	4	4	26.4095	26.3705	26.1006	26.5365	26.6824	26.6129	26.2935	0.168219	26.6106	0.0729772	-0.317067	0.0401412
Q16630-3;F8WJN3;Q16630;Q16630-2;B4DSU9;F8W084	Cleavage and polyadenylation specificity factor subunit 6	CPSF6	11	11	11	30.3861	30.4096	30.3652	30.9018	30.9352	30.8184	30.387	0.0222127	30.8851	0.0601572	-0.498167	0.000176504
Q8N684-2;B4DGF8;Q8N684;Q8N684-3;F5H669;J3QT54;F5H6M0;F5H047;C9J286;C9J323;C9JM38;F5H5B7;F5H1W4;F5H2K8;F5H6P5;F5H6A8;F5GXA3	Cleavage and polyadenylation specificity factor subunit 7	CPSF7	11	11	11	28.5779	28.519	28.6111	28.9437	28.7749	28.8431	28.5693	0.0466438	28.8539	0.0849167	-0.284567	0.00704438
P50416;B2RAQ8;P50416-2;H3BP22;H3BUV7;H3BMD2;H3BUJ0	Carnitine O-palmitoyltransferase 1, liver isoform	CPT1A	23	23	23	30.0457	29.9802	29.9432	30.3555	30.4135	30.3471	29.9897	0.0519062	30.372	0.036156	-0.382333	0.000470564
P23786;Q53G79	Carnitine O-palmitoyltransferase 2, mitochondrial	CPT2	21	21	21	29.5743	29.5107	29.595	29.6066	29.5823	29.4773	29.56	0.0439317	29.5554	0.0687192	0.0046	0.926881
Q9H3G5;B3KW79;Q9NZ90;O75225;C9JLV0;H7C0X5;C9JVI2;C9JZ94;H7C218;Q75MM4	Probable serine carboxypeptidase CPVL	CPVL	5	5	5	25.9722	26.3145	26.5773	25.9271	25.4853	23.2298	26.288	0.303419	24.8807	1.44671	1.40727	0.174504
Q5SYZ4;P29373	Cellular retinoic acid-binding protein 2	CRABP2	2	2	2	24.5529	23.9672	22.4246	23.0688	23.0656	25.7714	23.6482	1.09942	23.9686	1.56127	-0.320367	0.785808
Q8IY43;P78560;B5BU44;B7Z2Q5;F8VV49;F5H7C2;B4DJT6;F8VVY5;Q9Y4I4	Death domain-containing protein CRADD	CRADD	2	2	2	21.9802	22.1154	23.2135	23.0904	22.6328	21.8006	22.4364	0.676404	22.5079	0.653903	-0.0715667	0.901538
B4DW89;J3QT87;Q96SW2-2;Q96SW2	Protein cereblon	CRBN	3	3	3	25.1539	25.0573	25.1146	25.3473	25.0386	23.0919	25.1086	0.0485787	24.4926	1.22282	0.616	0.432502
P16220-2;P16220;C9JBT4;P16220-3;C9J896;Q4ZG78;C9J4L5;H7C1R5;B7Z7P1;H7C3I0;E7EWP8;F5H0V3;B7Z5C6	Cyclic AMP-responsive element-binding protein 1	CREB1	3	2	2	25.9453	25.5532	25.6398	25.9465	26.2538	26.1149	25.7128	0.205982	26.1051	0.153886	-0.3923	0.0574184
Q92793-2;Q92793;B4E3L4;O60424;B5A227;I3L466;Q75MY6;B5A248;B5A224;B5A250;B5A225;B5A243;E2FZ93;B5A239;B5A226;I3L3I5;I3L0Q1;Q712H6	CREB-binding protein	CREBBP	17	5	5	24.7731	25.2472	25.5058	25.6239	25.3945	25.5746	25.1754	0.371594	25.531	0.120755	-0.355633	0.19004
O75629;B3KQR3	Protein CREG1	CREG1	2	2	2	27.5697	27.5184	27.1545	27.9172	27.7563	27.0424	27.4142	0.226365	27.572	0.465621	-0.157767	0.625558
Q96HD1;A0A024R2G1;Q96HD1-2;H7C2L3;F8WBY3	Cysteine-rich with EGF-like domain protein 1	CRELD1	7	7	7	26.8515	26.7796	26.9418	25.6767	25.788	25.7192	26.8576	0.0812738	25.728	0.0561655	1.12967	3.83408e-05
A6PWM2;Q6UXH1-3;Q6UXH1-2;Q6UXH1-4;Q6UXH1;Q6UXH1-6;Q6UXH1-5	Cysteine-rich with EGF-like domain protein 2	CRELD2	2	2	2	25.2375	25.1891	25.3495	25.0318	25.2822	25.0578	25.2587	0.0822747	25.1239	0.137678	0.134767	0.219269
Q53FN1;P52943;H0YFA4;P52943-2;H0YHD8	Cysteine-rich protein 2	CRIP2	8	8	8	29.8946	29.6549	29.5853	27.1553	27.2013	27.3696	29.7116	0.162258	27.2421	0.112817	2.46953	2.6956e-05
P46108;I3L297	Adapter molecule crk	CRK	8	8	1	28.6772	28.7637	28.5148	28.2918	28.3616	28.5581	28.6519	0.126364	28.4038	0.138082	0.248067	0.083349
P46109	Crk-like protein	CRKL	12	12	12	30.0109	29.9428	29.9319	29.9562	29.823	30.0373	29.9619	0.0428124	29.9388	0.1082	0.0230333	0.748971
Q8IUI8-2;Q8IUI8;B4DJU5	Cytokine receptor-like factor 3	CRLF3	6	6	6	26.5268	26.7075	26.575	26.9542	27.0009	27.0029	26.6031	0.0935699	26.986	0.0275578	-0.3829	0.0024445
Q9BZJ0-2;Q69YP1;Q9BZJ0-3;Q5JY65;Q9BZJ0;Q8IXG0	Crooked neck-like protein 1	CRNKL1;DKFZp762M013;crn	12	12	12	27.4363	27.0625	27.1818	27.9858	28.0057	27.942	27.2269	0.190932	27.9778	0.0325887	-0.750967	0.0025601
A1L0S9;A1L0S8;B1AKD8;Q5TZA2-2;Q5TZA2	Rootletin	CROCC	3	3	3	31.0121	30.9208	30.99	30.6829	30.6527	30.773	30.9743	0.0476318	30.7029	0.0625861	0.271433	0.00393616
B4DT97;C9J3D7;Q9UKG9;Q9UKG9-3	Peroxisomal carnitine O-octanoyltransferase	CROT	4	4	4	25.6822	25.4628	25.5199	24.2703	24.0222	22.8315	25.555	0.113826	23.708	0.769141	1.84697	0.014679
B3KS71;B3KX16;Q8NB01;O75718;B3KME2;B4DPA3;C9JP16;B3KUP0;B3KQR7	Cartilage-associated protein	CRTAP	6	6	6	26.2011	26.0208	26.1847	25.9976	25.9677	25.831	26.1355	0.0996998	25.9321	0.0888224	0.203433	0.05765
E9PS12;E9PJL7;E9PRA8;B4DIA6;E9PR44;P02511;E9PRS4;C3VMY8	Alpha-crystallin B chain	CRYAB	2	2	2	27.3174	22.6151	26.9754	26.8634	27.1783	22.5348	25.636	2.62173	25.5255	2.5948	0.110467	0.961119
Q14894;H9KVC2;I3NI53;I3L2W5;I3L325;I3L3Y1;I3L3J9	Thiomorpholine-carboxylate dehydrogenase	CRYM	7	7	7	27.7256	27.5828	27.5663	28.9318	28.5025	28.6926	27.6249	0.0875981	28.709	0.215117	-1.08407	0.00127232
Q08257;Q08257-3;A6NP24;C9JH92;Q08257-2	Quinone oxidoreductase	CRYZ	15	15	15	32.4027	32.3332	32.349	31.8598	31.8116	31.8136	32.3616	0.0364316	31.8283	0.0272693	0.5333	3.47805e-05
O95825;A6NND8;A6NHJ8;A6NMA8;C9JQD0;H7C0X3;C9K0F7;C9JAL0;B3KQ77;H7C3I5;H7C3S0;F8WF64;C9JZK8	Quinone oxidoreductase-like protein 1	CRYZL1	5	5	5	27.2765	27.0628	26.9174	26.679	26.5912	26.4997	27.0856	0.180629	26.59	0.0896564	0.4956	0.0130872
B4DJV2;O75390;B3KTN4;H0YIC4;Q0QEL2;B7Z1E1;F8VPA1;F8VR34;H0YH82;F8VPF9;F8VRI6;F8VTT8;F8W1S4;F8W4S1;F8VRP1;F8VX68;F8VU34;F8W642;F8W0J2;F8VZK9;F8VX07;F8VWQ5	Citrate synthase;Citrate synthase, mitochondrial	CS	17	17	16	32.6465	32.6419	32.5727	32.6001	32.7452	32.4966	32.6204	0.0413446	32.614	0.124879	0.0064	0.936892
Q9UK43;Q13123;B2R5Y4;E7EQZ7;Q95HA6;Q9H4P6;Q9Y3Z5;D6REL4;B4DEH2;D6RAY9;D6RCQ4	Protein Red	CSA2;IK;DKFZp564B112	9	9	9	28.2338	28.4269	28.552	28.9447	28.8155	28.9092	28.4042	0.160306	28.8898	0.066749	-0.485567	0.00838009
O75534;Q9GZV0;O75534-2;O75534-4;O75534-3;Q96L66;E9PLT0;Q9UG93;Q8WU01;Q9UG12;E9PNG3;E9PLD4;E9PKN4;E9PJK7	Cold shock domain-containing protein E1	CSDE1;UNR;DKFZp586J0620	30	30	30	31.5172	31.5834	31.5227	31.3817	31.3492	31.5401	31.5411	0.0367359	31.4237	0.102135	0.117433	0.134216
P55060-3;P55060;P55060-4;B4DUC5;B4DM31;B4DS32;B4DPS6;B4DM67;P55060-2	Exportin-2	CSE1L	40	40	40	33.1854	33.2602	33.1615	33.4149	33.3611	33.5573	33.2024	0.051491	33.4444	0.101379	-0.242067	0.0210681
P41240;A8K3B6;Q53EL3;B5BU52;B4DMZ0;B4DP99;H3BUM9;H3BU69;H3BN15;K7ENL8;K7ES68;Q16176;P42679-3;K7EQY5;P42679;B2RDR6;P42679-2	Tyrosine-protein kinase CSK	CSK	11	11	11	27.9995	27.9923	27.883	27.2739	27.421	27.5819	27.9583	0.0652822	27.4256	0.154052	0.532667	0.00527859
P48729;V9HW00;P48729-2;B4E1D9;B4DER9;Q05DL3;U3KPX3;H0Y9X2;U3KQK7;Q6PJ06;Q8N752;U3KQ83;E5RG27;D6RGE5	Casein kinase I isoform alpha;Casein kinase I isoform alpha-like	CSNK1A1;CSNK1A1L	10	10	1	29.9734	29.9045	29.9241	30.0602	30.0583	30.0465	29.934	0.0355008	30.055	0.00742226	-0.121	0.00445445
B4E0G1;A0A024R8X3;P48730-2;P48730;H7BYT1;H0Y645;B4DIJ9;B0QY35;B0QY34;Q59FJ7;J3QQI9;B0QY36;H0Y2N6;J3KRM8;B4DLF1	Casein kinase I isoform delta	CSNK1D;CSNK1E	8	8	2	27.7125	27.6542	27.6437	27.628	27.5865	27.5054	27.6701	0.0370643	27.5733	0.0623568	0.0968333	0.0818443
Q9HCP0-2;U3KQA5;Q9HCP0;Q8IXA3;U3KQB3;Q9H5M4;U3KQN9;B7Z7D1	Casein kinase I isoform gamma-1	CSNK1G1;hCG_2004507	6	6	5	26.3834	26.3153	26.4288	27.0995	27.0364	27.0204	26.3758	0.0571271	27.0521	0.0418219	-0.676267	7.81725e-05
Q9Y6M4-6;Q9Y6M4-4;H0YBN6;Q9Y6M4-5;Q9Y6M4-3;Q9Y6M4;Q9Y6M4-2	Casein kinase I isoform gamma-3	CSNK1G3	3	2	0	24.3716	23.9977	23.5701	24.443	24.5627	24.6247	23.9798	0.40105	24.5435	0.0923643	-0.563667	0.0766322
E7EU96;P68400;Q5U5J2;Q2I0Y7;B2R6D7;B5BUH5;Q8NEV1;P68400-2;V9GYA2;V9GY80;V9GYW6	Casein kinase II subunit alpha;Casein kinase II subunit alpha 3	CSNK2A1;CSNK2A3	18	18	18	31.8431	32.0498	32.0376	32.1961	32.2713	32.2726	31.9768	0.115977	32.2467	0.0437968	-0.269833	0.0196053
P19784;H3BSA1;H3BNI9;H3BV19	Casein kinase II subunit alpha	CSNK2A2	15	15	15	30.0957	30.0935	30.1509	30.3182	30.3588	30.2548	30.1134	0.0325234	30.3106	0.0524149	-0.197233	0.00519706
P67870;Q5SRQ6;Q5SRQ3;N0E466;N0E472;N0E638;N0E650;N0E6J1;B4DUJ4;N0E644	Casein kinase II subunit beta	CSNK2B;CSNK2B-LY6G5B-1181;CSNK2B-LY6G5B--991	7	7	7	30.1999	30.2048	30.2269	30.4419	30.614	30.5916	30.2105	0.0143841	30.5492	0.0935684	-0.338633	0.00345062
B4DY28;P21291;Q9BTA4;Q6ZMS3;B4E2T4;E9PS42;E9PND2;Q59EQ5;E9PP21;B3KVC9;Q6AI18;Q6AWD1	Cysteine and glycine-rich protein 1	CSRP1;DKFZp686M148	10	10	10	29.3808	29.4909	29.4931	29.2726	29.1811	29.4155	29.4549	0.0642108	29.2897	0.118136	0.1652	0.100427
F8VQR7;Q16527;F8VW96	Cysteine and glycine-rich protein 2	CSRP2	4	4	4	24.598	26.265	26.1952	25.4445	25.8086	26.4479	25.6861	0.942939	25.9003	0.507951	-0.214267	0.746426
P01034	Cystatin-C	CST3	4	4	4	26.9771	26.793	26.8651	26.685	26.731	26.6995	26.8784	0.0927678	26.7052	0.0235177	0.173233	0.0350083
Q6IBD2;Q15828	Cystatin-M	CST6	2	2	2	26.9832	26.6944	26.6698	26.4651	26.2296	26.2729	26.7825	0.174275	26.3225	0.12535	0.459933	0.0206379
P04080	Cystatin-B	CSTB	5	5	5	31.9373	31.8851	31.6749	31.6345	31.3703	31.7911	31.8324	0.138902	31.5986	0.21268	0.2338	0.186123
Q05048;B4DDG3;A3KFI9	Cleavage stimulation factor subunit 1	CSTF1	13	13	13	29.5048	29.697	29.5801	29.9521	29.9939	29.9519	29.594	0.0968474	29.966	0.0241912	-0.372	0.00296603
B4DUD5;P33240-2;P33240;E9PID8;E7EWR4;B3V096	Cleavage stimulation factor subunit 2	CSTF2	11	11	6	28.7652	28.5416	28.8116	29.1725	29.1983	29.2786	28.7061	0.144366	29.2165	0.0553337	-0.510333	0.00463074
Q9H0L4	Cleavage stimulation factor subunit 2 tau variant	CSTF2T	9	4	4	25.1364	25.191	24.9774	24.7485	25.3257	24.3944	25.1016	0.110971	24.8229	0.470083	0.278733	0.374099
Q12996;B4DFQ5;B4DMA4;E9PLP8;Q12996-2;Q12996-3;E9PJ06;H0YE74	Cleavage stimulation factor subunit 3	CSTF3	20	20	20	29.8702	29.8457	29.8455	30.1366	30.287	30.068	29.8538	0.0142032	30.1639	0.112017	-0.310067	0.00892955
O15320-8;O15320-4;O15320-3;O15320-10;O15320;Q59FD2;G3V599;O15320-6;O15320-7;O15320-2;O15320-5;O15320-9;Q05BM1;Q4G155;A4FU28;Q86UF2;A4D2H0;G3V5K6;Q8IX94;P0CG41;G3V3C4;Q2VIL8	cTAGE family member 5	CTAGE5	17	17	11	28.0905	28.12	28.1986	28.3691	28.3282	28.2708	28.1364	0.0558776	28.3227	0.0493803	-0.186333	0.0123693
Q13363-2;Q13363;Q4KMQ8;X5D7T7;D6RAX2;E7ESU7;E7EPF8;H0Y8W7;E9PGB1;H0Y9M9;Q9NSY3;E7EUB3;H0Y8U5	C-terminal-binding protein 1	CTBP1	14	14	11	30.2352	30.1234	30.1734	30.1605	30.1568	30.1091	30.1773	0.0560037	30.1421	0.0286675	0.0352	0.387389
P56545;Q5SQP8;P56545-2;Q8IY44;Q1WIS0	C-terminal-binding protein 2	CTBP2	12	9	9	30.2206	30.2823	30.2755	29.7933	29.9123	29.849	30.2595	0.0338308	29.8515	0.0595404	0.407933	0.000497854
B4DQ98;Q01459;B2RBF5;Q8TC97;B3KQS3	Di-N-acetylchitobiase	CTBS	2	2	2	25.7018	25.6853	25.4483	25.3361	25.3421	25.6493	25.6118	0.141835	25.4425	0.179119	0.1693	0.268644
P49711;P49711-2;B3KSE4;Q8NI51-11;Q8NI51-6;Q8NI51-5;Q8NI51-10;Q8NI51-2;Q8NI51-8;V9GY73;A6XGM9;Q8NI51;B2RA05;Q8NI51-3;Q8NI51-7	Transcriptional repressor CTCF	CTCF	13	13	13	26.918	27.1352	27.5085	27.789	27.741	28.059	27.1872	0.298669	27.863	0.171429	-0.675767	0.0273064
Q9Y5B0;Q9Y5B0-4;K7EJD2	RNA polymerase II subunit A C-terminal domain phosphatase	CTDP1	7	7	7	27.1763	27.1327	27.2509	27.3781	27.3463	27.4273	27.1866	0.0597737	27.3839	0.0408103	-0.197267	0.00916612
P32929;P32929-3;P32929-2	Cystathionine gamma-lyase	CTH	15	15	15	29.9272	30.0052	30.0053	29.6166	29.6707	29.7573	29.9792	0.0450622	29.6815	0.0709728	0.2977	0.00358145
P35221;B4E2G8;P35221-2;G3XAM7;F8W845;B4DKT9;B4DU00;B3KSR8;P35221-3;E5RIB1;E5RG03;E5RHV7;E5RGY6;Q49AD3;E5RJL0;E5RFM5;E5RIE0;E5RJP7;E5RGD2;E5RJ41;E5RFK9;P26232-4;P26232-6;E5RFG3;H0YBB8;E5RGY7;E5RGU3;E5RHJ5;B7Z259;E5RGG4;E5RJ43;E5RGS1;E5RFM3;E5RJZ2;E5RIT8;B9A010;Q9UI47;A8K141	Catenin alpha-1	CTNNA1	43	43	34	33.6247	33.4996	33.5516	32.8397	32.8532	32.8442	33.5586	0.0628459	32.8457	0.00687386	0.712933	4.05134e-05
Q9UBT7-3;Q9UBT7-2;Q9UBT7;B3KMX6;B2RBI4;Q5JTQ6;Q5JTQ9	Alpha-catulin	CTNNAL1	4	4	4	25.7777	26.0052	26.3665	24.7953	25.6554	25.317	26.0498	0.296923	25.2559	0.433293	0.7939	0.0589318
P35222;B4DL06;B4DGU4;B5BU28;B4DSW9;P35222-2;E7EMJ5;G9GAG7;E9PDF9;E7EV28;C9IZ65	Catenin beta-1	CTNNB1	28	23	23	31.2245	31.1333	31.1286	30.8874	30.9178	30.8788	31.1621	0.0540622	30.8947	0.0204903	0.267467	0.00131581
Q8WYA6-4;Q8WYA6;Q8WYA6-3;Q8WYA6-2;A2A2P1	Beta-catenin-like protein 1	CTNNBL1	16	16	16	28.9486	28.9344	29.0368	29.2873	29.3546	29.0783	28.9733	0.0554777	29.2401	0.144079	-0.2668	0.0402136
Q96FS1;O60716-21;O60716-19;O60716-18;O60716-17;O60716-13;O60716-11;O60716-10;O60716-9;O60716-5;C9JZR2;O60716-3;O60716-2;O60716;Q68DU0;O60716-24;O60716-23;O60716-22;O60716-20;O60716-16;O60716-15;O60716-14;O60716-12;O60716-8;O60716-7;O60716-6;O60716-4;Q7KZJ3;O60716-29;O60716-27;O60716-26;O60716-25;O60716-32;O60716-31;O60716-30;O60716-28;E9PRE2;H0YC95;E9PKY0;E9PKL1	Catenin delta-1	CTNND1;DKFZp781O2021	35	35	35	32.4076	32.393	32.5419	31.9852	32.0492	32.0785	32.4475	0.0820781	32.0376	0.0477133	0.409867	0.00171012
P17812;B4E1E0;B4DR64;B4DMB5;B7Z9C4	CTP synthase 1	CTPS1	26	26	24	31.4647	31.4256	31.334	31.9055	31.9689	32.0016	31.4081	0.0670843	31.9587	0.0488604	-0.550567	0.000327487
Q9NRF8;Q9H6Q0;H0Y5S6	CTP synthase 2	CTPS2	12	10	10	27.8541	27.8935	27.8338	27.6388	27.6657	27.7706	27.8605	0.030355	27.6917	0.0696406	0.168767	0.0183369
Q6PD62;A8K6X9;H0YCE8	RNA polymerase-associated protein CTR9 homolog	CTR9	20	20	20	28.035	28.0393	27.9715	28.6777	28.8044	28.6218	28.0153	0.037964	28.7013	0.0935597	-0.686033	0.0002983
P10619-2;P10619;B4E324;X6R5C5;Q59EV6;X6R8A1;Q5JZG9;Q5JZH0;U3KQ41;U3KQU6	Lysosomal protective protein;Lysosomal protective protein 32 kDa chain;Lysosomal protective protein 20 kDa chain	CTSA;PPGB	7	7	7	29.5899	29.4988	29.5196	29.5524	29.4873	29.3866	29.5361	0.0477388	29.4754	0.0835346	0.0606667	0.336144
P07858;A8K2H4;B4DL49;B4DMY4;B3KUJ8;Q6LAF9;E9PKQ7;E9PNL5;E9PHZ5;E9PLY3;E9PSG5;E9PQM1;E9PR54;E9PJ67;E9PCB3;R4GMQ5;E9PS78;Q5HYG5;Q8TAC7;E9PIS1;E9PL32;E9PKX0	Cathepsin B;Cathepsin B light chain;Cathepsin B heavy chain	CTSB	11	11	11	31.3339	31.3524	31.4869	31.02	31.1615	31.1007	31.3911	0.083508	31.0941	0.0709828	0.297	0.00935266
B4DJQ8;P53634;H0YCY8;I3V9T0;I3V9V6;I3V9V3;P53634-2;P53634-3	Dipeptidyl peptidase 1;Dipeptidyl peptidase 1 exclusion domain chain;Dipeptidyl peptidase 1 heavy chain;Dipeptidyl peptidase 1 light chain	CTSC	7	7	7	28.1605	28.0497	28.0971	28.597	28.7095	28.8284	28.1024	0.0555922	28.7116	0.115715	-0.6092	0.00119431
P07339;C9JH19;H7C469;F8WD96;H7C1V0;F8W787	Cathepsin D;Cathepsin D light chain;Cathepsin D heavy chain	CTSD	16	16	16	32.8362	32.8031	32.7629	31.9413	31.9413	31.8937	32.8007	0.0367073	31.9254	0.0274819	0.8753	4.99094e-06
Q6IBC3;P09668;Q68D46;E9PKT6;Q6LAF8	Pro-cathepsin H;Cathepsin H mini chain;Cathepsin H;Cathepsin H heavy chain;Cathepsin H light chain	CTSH;DKFZp686B24257	2	2	2	25.6796	25.9916	26.1827	25.04	25.0055	25.1477	25.9513	0.25396	25.0644	0.0741736	0.8869	0.00437747
Q9HBQ7;P07711;B3KQK4;A5PLM9;Q6LAF7	Cathepsin L1;Cathepsin L1 heavy chain;Cathepsin L1 light chain	CTSL;CTSL1	2	2	2	24.8178	26.5767	26.1686	25.9524	25.9533	25.6652	25.8544	0.920592	25.857	0.166075	-0.0026	0.996389
O60911;B2R717	Cathepsin L2	CTSL2	3	3	3	24.3994	25.0139	24.556	24.662	24.6105	24.6152	24.6564	0.319324	24.6292	0.0284739	0.0272	0.890278
Q9UBR2;Q5U000	Cathepsin Z	CTSZ	7	7	7	30.7619	30.5616	30.7721	30.2397	30.2085	30.1726	30.6985	0.118697	30.2069	0.0335774	0.4916	0.00231016
Q14247-3;Q53HG7;Q14247;Q14247-2;Q76MU0;H7C314;B3KRK4;B4E358;H0YCD9;E9PKG3;E9PP90;H0YEV2	Src substrate cortactin	CTTN;EMS1	19	19	19	32.3748	32.3268	32.3899	32.1432	32.0913	32.2116	32.3638	0.0329485	32.1487	0.0603383	0.215133	0.00561665
Q9P2B4;B1AMN7;Q9NPX3	CTTNBP2 N-terminal-like protein	CTTNBP2NL	13	13	13	27.8924	27.8905	27.7032	27.5836	27.6342	27.9174	27.8287	0.10869	27.7117	0.1799	0.116967	0.389692
Q7Z7A3	Cytoplasmic tRNA 2-thiolation protein 1	CTU1	2	2	2	24.7619	24.8328	24.7203	25.4348	25.3293	25.4732	24.7717	0.0568824	25.4124	0.0745118	-0.640767	0.000291388
Q13616;B4DLA3;B3KTW0;Q75MQ1;B3KU45	Cullin-1	CUL1	29	29	29	30.2246	30.1538	30.1087	30.3286	30.3233	30.3239	30.1624	0.058423	30.3253	0.0029023	-0.1629	0.00850131
Q13617;Q13617-2;Q5T2B5;R4GNH8;B7Z1Y1;Q5T2B4;Q5T2B7	Cullin-2	CUL2	25	25	25	30.6105	30.5478	30.6681	30.7709	30.696	30.7879	30.6088	0.060168	30.7516	0.0488955	-0.1428	0.0332101
Q13618-2;Q53S54;Q13618;Q13618-3;B7Z600;H7C1L6;H7C399	Cullin-3	CUL3	20	20	20	28.9967	29.1607	29.1006	29.148	29.1564	29.2162	29.086	0.0829691	29.1735	0.0371883	-0.0875333	0.170743
Q13619;Q13619-2;B2RBV7;B4DKT2	Cullin-4A	CUL4A	22	14	14	27.6653	27.5992	27.6141	27.9216	27.8241	28.0898	27.6262	0.0346715	27.9452	0.134409	-0.318967	0.0164002
Q13620-1;K4DI93;Q13620;Q13620-3;A6NE76	Cullin-4B	CUL4B	23	23	15	29.7374	29.6956	29.7568	29.7833	29.8436	29.7527	29.7299	0.0312758	29.7932	0.0462516	-0.0632667	0.121187
Q93034;L0L6D8;L0L6C1;H0YCA0;E9PP19	Cullin-5	CUL5	22	22	22	28.9036	28.8747	28.8601	28.5796	28.602	28.6776	28.8795	0.0221383	28.6197	0.0513503	0.259733	0.00129593
Q14999;Q14999-2;A8K9U1;Q8IWT3-3;E9PEZ1;Q8IWT3	Cullin-7	CUL7	16	16	16	27.4598	26.9681	27.0497	24.2998	24.7376	25.2803	27.1592	0.263505	24.7726	0.491184	2.38663	0.00176421
O60888-3;O60888;O60888-2;C9IZG4;C9IZQ5	Protein CutA	CUTA	3	3	3	26.8257	26.9745	26.8606	26.9025	26.7818	27.0124	26.8869	0.0778167	26.8989	0.115342	-0.0119667	0.888788
Q5TCZ7;B4DYM2;Q9NTM9	Copper homeostasis protein cutC homolog	CUTC	2	2	2	24.618	24.7675	24.8242	25.0085	25.0468	25.3914	24.7366	0.106524	25.1489	0.210882	-0.412333	0.039053
P39880-4;P39880-2;P39880;P39880-3;P39880-6;P39880-5;B4DMN0	Homeobox protein cut-like 1	CUX1	9	3	3	22.5806	22.4239	22.3638	22.9828	23.4812	22.9706	22.4561	0.111929	23.1449	0.291337	-0.688767	0.018739
Q13948-10;Q13948;P39880-9;Q13948-9;Q13948-2;Q3LIA3;H0YMK9;Q75MT4	Protein CASP;Homeobox protein cut-like 1	CUX1;Nbla10317	9	9	3	26.7842	26.7204	26.6579	26.8816	26.5538	26.6273	26.7208	0.0631511	26.6876	0.172009	0.0332667	0.768894
Q9P013;U3KQ79;A0A024R3B4;A0A024R3C8	Spliceosome-associated protein CWC15 homolog	CWC15	3	3	3	25.2493	22.3787	21.1028	26.0809	23.1235	21.9601	22.9103	2.12374	23.7215	2.12449	-0.811233	0.664311
Q9HCG8;B7WP27;B7WP74	Pre-mRNA-splicing factor CWC22 homolog	CWC22	11	11	11	26.2082	26.7282	26.4153	26.8839	27.0138	26.9797	26.4506	0.261788	26.9591	0.0673479	-0.508567	0.0311192
B4DJK2;Q9NXE8;Q9NXE8-2;B7Z9W2;B4DZL1	Pre-mRNA-splicing factor CWC25 homolog	CWC25	2	2	2	21.6619	23.8869	22.2187	23.8862	23.0499	23.1126	22.5892	1.15784	23.3496	0.465794	-0.7604	0.350806
Q6UX04;D6REK3;Q6UX04-2	Peptidyl-prolyl cis-trans isomerase CWC27 homolog	CWC27	3	3	3	22.8109	23.4607	23.4132	26.4828	26.22	26.3885	23.2283	0.36223	26.3638	0.133134	-3.1355	0.000147977
Q69YN2;Q69YN2-3;D3DR67;Q69YN2-2;X6R7M0	CWF19-like protein 1	CWF19L1	14	14	14	27.9387	27.8894	27.9661	28.3236	28.2076	28.5842	27.9314	0.0388676	28.3718	0.192871	-0.4404	0.0178867
P78310-2;P78310-6;P78310;P78310-7;P78310-5;A0A024QYU8;P78310-4;P78310-3	Coxsackievirus and adenovirus receptor	CXADR	5	5	5	26.8439	26.529	27.0282	26.3739	26.6531	26.7037	26.8004	0.252431	26.5769	0.177614	0.223467	0.278126
Q8TB03;B2RD30;Q8TB03-2;E7EN46;B4E326;Q8TB03-3	Uncharacterized protein CXorf38	CXorf38	5	5	5	25.8901	25.9913	25.9688	26.1793	25.8235	25.9668	25.9501	0.0531372	25.9899	0.179018	-0.0398	0.730721
Q59EC8;Q9P0U4;Q9P0U4-2;K7EKZ6;K7EQ21;K7EQZ1;B4DGL1;K7EJR0	CpG-binding protein	CXXC1	7	7	7	27.3514	27.0263	27.2262	26.804	27.395	26.6748	27.2013	0.163974	26.9579	0.383984	0.243367	0.369814
J3QS47;P49447;J3QRH5;J3KSL5;F5H757;B7Z2E3;B7Z8C7	Cytochrome b561	CYB561	2	2	2	26.567	26.5428	26.6498	26.3893	26.8999	26.6331	26.5865	0.0561107	26.6408	0.255386	-0.0542333	0.737572
P00167-2;Q59F44;P00167;P00167-3;J3KNC7	Cytochrome b5	CYB5A	4	4	4	28.2219	28.4364	28.0841	28.1159	28.0707	27.9664	28.2475	0.177536	28.051	0.0766722	0.196467	0.153279
J3KNF8;Q5HYD9;H3BUX2;O43169;D6RFH4;J3QR91	Cytochrome b5 type B	CYB5B;DKFZp686M0619	5	5	5	31.3563	31.2794	31.3617	30.9131	30.9492	30.7926	31.3325	0.0460363	30.885	0.0820031	0.4475	0.00118183
Q9UHQ9;H7C0R7;B4DJ32	NADH-cytochrome b5 reductase 1	CYB5R1	14	14	14	29.5159	29.492	29.4785	29.0023	29.0718	28.9984	29.4955	0.0189395	29.0242	0.0412977	0.4713	5.64039e-05
P00387-2;A0A024R4X0;P00387;P00387-3;Q6ZVI6;B1AHF3;Q6TGM5	NADH-cytochrome b5 reductase 3;NADH-cytochrome b5 reductase 3 membrane-bound form;NADH-cytochrome b5 reductase 3 soluble form	CYB5R3	17	17	17	32.2897	32.2572	32.2705	32.0147	31.9825	31.8167	32.2725	0.016339	31.938	0.106247	0.3345	0.00573141
B4DT46;P13498;H3BR52;H3BPX1;H3BNP7	Cytochrome b-245 light chain	CYBA	4	4	4	28.5201	28.6764	28.4184	29.3763	29.1734	29.2923	28.5383	0.129959	29.2807	0.101949	-0.742367	0.00146856
Q8TBT6;P08574	Cytochrome c1, heme protein, mitochondrial	CYC1	9	9	9	30.6251	30.689	30.7014	30.9171	30.7845	30.7969	30.6718	0.0409444	30.8328	0.07324	-0.161	0.0292852
C9JFR7;P99999;Q6LER6	Cytochrome c	CYCS	7	7	7	31.5055	31.5958	31.5723	31.5954	31.5818	31.4208	31.5579	0.0468483	31.5327	0.0971177	0.0252	0.706341
X5D2F4;Q7L576;B3KWV6;Q7L576-2;Q7L576-3;B3KWT5;H0YL50;H0YN93;H0YLJ5;H0YL39	Cytoplasmic FMR1-interacting protein 1	CYFIP1	41	41	23	31.3534	31.3313	31.3306	31.1755	31.1461	31.1646	31.3384	0.0129662	31.1621	0.0148628	0.176367	0.000101444
E7EVJ5;Q96F07-2;E7EVF4;F5H583;B7Z4I3;B7Z8N7;Q96F07;E7EWA4;B7Z3H2;E7EW33;B7Z217;Q9NSN1;H7C229;Q14650	Cytoplasmic FMR1-interacting protein 2	CYFIP2;DKFZp761H087	28	10	10	27.1174	27.1274	27.0679	27.1188	27.176	27.0175	27.1042	0.0318604	27.1041	0.080266	0.000133333	0.997994
E9PJD7;Q6ZMK1-2;Q6ZMK1;E9PQ42	Cysteine and histidine-rich protein 1	CYHR1	5	5	5	25.7832	25.6866	25.8887	25.5935	25.5579	25.4149	25.7862	0.101083	25.5221	0.0945289	0.264067	0.0297979
Q6UW02;E9PHG5;B4DLN7;Q658T6;Q567U3;Q8WZ13;Q53RS5;F8WBE2;C9J8K7	Cytochrome P450 20A1	CYP20A1;DKFZp666P073	10	10	4	28.2708	28.3417	28.3581	28.2754	28.5216	28.4953	28.3235	0.0463987	28.4308	0.135193	-0.107233	0.263624
Q96SQ9;Q96SQ9-2;B4DJI0;M0R152;M0R057;M0R2G8	Cytochrome P450 2S1	CYP2S1	9	9	9	28.8381	28.6037	28.5815	26.428	25.1842	25.4141	28.6744	0.142173	25.6754	0.661801	2.999	0.00155049
A8K059;A0A024R7G0;Q9HBI6;Q8N3P5;F8W978;V9GYP6;B7Z449;B7Z5A8;B7Z442;Q08477-2;Q08477;B4DJR6;P78329;B7Z8I6;Q9HCS2;Q8IV39;A0A024R7J9;V9GYA1;K7EQI8;B4DV75;B4DNA9;B4DU85;P98187;B2RBJ0;Q6NT55	Cytochrome P450 4F11	CYP4F11;DKFZp761K058	13	13	13	27.9474	27.8196	27.7859	28.7273	28.7606	28.7059	27.851	0.0851966	28.7313	0.0275649	-0.8803	6.97635e-05
Q16850;B3KRC6;Q16850-2;Q05D40;H7C0D0	Lanosterol 14-alpha demethylase	CYP51A1	14	14	14	28.6796	28.7665	28.7173	28.3905	28.3414	28.2285	28.7211	0.0435766	28.3201	0.0830675	0.401	0.00177485
B4DI61;O00622;Q53FA4;Q9UID7	Protein CYR61	CYR61	10	10	10	27.4193	27.643	27.5799	27.4107	27.7007	27.5587	27.5474	0.115337	27.5567	0.14501	-0.0093	0.9349
H9PBP8;B2KLH3;D2Y6Y0;B5LMK0;Q150T3;Q150N3;Q150I3;B2CB33;B8X480;H9M4C7;Q85L03;Q85KY2;Q85KY0;Q85KX6;Q85KX2;Q85KX0;Q85KW7;Q85KW3;Q85KU6;Q85KU0;Q85KT0;Q85KS7;Q85BE0;Q85BA9;Q7YEH1;Q7YEH0;Q7YEG2;Q7YEF8;Q7YEF6;Q7YEE2;Q7YED9;Q7YCH2;Q7YCH0;Q7YCG5;Q7YCG3;Q7YCG2;Q7YCF9;Q7YCF5;Q7YCE7;Q7YCE1;Q7YCC9;Q7YCC5;Q7YCC2;Q7Y7L3;Q7Y7L1;Q7Y784;Q7Y757;Q7HZN7;Q7GXV8;Q6XB68;Q6XB34;Q6XB24;Q6XB16;Q6WQ82;Q6RRC2;Q6RR49;Q6RQZ5;…	Cytochrome b	CYTB;cytb;Cytb;cytB;CytB;CYB;MT-CYB	2	2	2	27.3156	27.2499	27.2342	27.4006	27.4164	27.0564	27.2666	0.0431836	27.2911	0.203438	-0.0245667	0.847874
O43739-2;O43739;B2R9C3;Q15795;B7Z2V9;Q99418-2;Q99418;J3KQA6;Q96HS5;M0R2J0;Q59F87;F8W8E2;G5E9B7;B7Z1T4;Q15438-2;Q15438;K7EKA2;K7ERV8;B4DLA7;K7ENQ8;Q9H7Q0;B4E2V8;B7Z9W0;Q9UIA0;B2RCD2	Cytohesin-3;Cytohesin-2	CYTH3;PSCD2L;CYTH2	5	5	5	26.914	27.4336	27.3352	27.4242	27.0698	27.3465	27.2276	0.276006	27.2802	0.186279	-0.0525667	0.79806
Q8N465;Q8N465-3;G5E9E8;F6XUM0;B4E3K7;B5MCV2;B3KSR6;B3KTU3;B3KP72;B2RCN1;F8WCF9;Q8N465-2;H7BZ32;B3KRJ2;H7C3L2;H7C0N1	D-2-hydroxyglutarate dehydrogenase, mitochondrial	D2HGDH	5	5	5	25.6207	23.1014	22.9271	25.3328	24.8198	23.1779	23.8831	1.50736	24.4435	1.12566	-0.560433	0.633081
Q9Y4D1-3;Q9Y4D1-2;A8K6X5;Q9Y4D1;Q86T65-4;Q86T65	Disheveled-associated activator of morphogenesis 1;Disheveled-associated activator of morphogenesis 2	DAAM1;DAAM2	2	2	2	22.9783	23.539	22.3125	23.1975	24.9853	23.1896	22.9433	0.614	23.7908	1.03447	-0.847533	0.289375
F5GXX5;P61803;F5H895;Q53G02	Dolichyl-diphosphooligosaccharide--protein glycosyltransferase subunit DAD1	DAD1	3	3	3	29.39	29.4064	29.4651	29.4994	29.4345	29.44	29.4205	0.0394856	29.458	0.0359875	-0.0374667	0.291288
Q14118;A0A024R2W4	Dystroglycan;Alpha-dystroglycan;Beta-dystroglycan	DAG1	9	9	9	27.5543	27.7288	27.7411	27.2332	27.3975	27.267	27.6747	0.104479	27.2992	0.0867633	0.3755	0.00871792
Q8NCG7-2;B4DQQ6;Q8NCG7-4;E7ET49;Q8NCG7;B3KR38;B4DVJ1;B3KRA0;E7EVQ4;B4DVH8	Sn1-specific diacylglycerol lipase beta	DAGLB	3	3	3	25.8477	25.921	25.7268	25.609	26.0022	25.7563	25.8318	0.0980674	25.7892	0.19865	0.0426667	0.755449
H0YCY6;Q2L9C1;Q3LXA3;A0A024R529;I3L252;Q9UFX5;E9PQR1;E9PJG8	Bifunctional ATP-dependent dihydroxyacetone kinase/FAD-AMP lyase (cyclizing);ATP-dependent dihydroxyacetone kinase;FAD-AMP lyase (cyclizing)	DAK;DKFZp586B1621	7	7	7	26.6141	26.6538	26.2246	26.3703	26.2967	26.2463	26.4975	0.23717	26.3044	0.0623607	0.193067	0.244389
P51398-2;P51398;P51398-3;V9GZ03;V9GYL9;V9GYA7;V9GYJ9;V9GZ61;V9GYC9;V9GYW1;V9GY11;V9GYJ3;E2JL21;V9GYF7;V9GYR8;V9GYL4	28S ribosomal protein S29, mitochondrial	DAP3	17	17	17	30.6407	30.5824	30.6741	30.8995	30.9748	30.8385	30.6324	0.04641	30.9043	0.0682749	-0.271867	0.0046701
P53355;B4DHI4;Q59H88;P53355-3;P53355-4;Q5T8F1;B7Z454;P53355-2;F8WCQ3	Death-associated protein kinase 1	DAPK1	29	29	29	30.1472	29.9241	30.0145	30.012	29.9777	29.863	30.0286	0.112216	29.9509	0.0780316	0.0777	0.380547
O43293-2;O43293;B3KNJ3;M0QYY8;M0R0D0;B3KSK3;Q9UIK4;Q9UIK4-2	Death-associated protein kinase 3;Death-associated protein kinase 2	DAPK3;DAPK2	2	2	2	25.8579	25.8734	25.8722	25.3094	25.1016	25.2449	25.8678	0.00862342	25.2186	0.106361	0.6492	0.000458754
J3KNB3;Q9UN19-2;Q9UN19;B4DW38	Dual adapter for phosphotyrosine and 3-phosphotyrosine and 3-phosphoinositide	DAPP1	3	3	3	26.6802	26.752	26.5983	26.8165	26.7107	26.7576	26.6768	0.0769053	26.7616	0.0530133	-0.0847667	0.191088
P14868;D3DP78;Q68CR9;Q53T60;H7BZ35;C9J7S3;C9JLC1;Q53R85;H7C278;C9JQM9	Aspartate--tRNA ligase, cytoplasmic	DARS;DKFZp781B11202	32	32	32	32.6189	32.5775	32.5773	32.6436	32.6174	32.755	32.5912	0.0239602	32.672	0.0730641	-0.0807667	0.14299
Q6PI48;A8K4A8;Q9NVT8;Q9H9J7;Q9H9M6	Aspartate--tRNA ligase, mitochondrial	DARS2	23	23	23	31.0414	31.0666	31.0515	31.5819	31.7112	31.5105	31.0532	0.0126824	31.6012	0.101732	-0.548033	0.000756612
K7EQ02;Q96EP5-2;Q96EP5;Q5IRM7	DAZ-associated protein 1	DAZAP1	8	8	1	29.3784	29.2752	29.305	29.7702	29.7986	29.9404	29.3195	0.0531128	29.8364	0.0911792	-0.516867	0.00105817
Q5IRN2		DAZAP1/MEF2D fusion	8	2	0	26.6622	24.461	24.474	25.6632	24.2921	23.9867	25.1991	1.26713	24.6473	0.89292	0.551733	0.570932
P07108;P07108-3;B8ZWD1;P07108-2;P07108-4;B8ZWD9;P07108-5;B8ZWD8	Acyl-CoA-binding protein	DBI	8	8	5	31.7222	31.6863	31.6465	31.3836	31.0952	31.3402	31.685	0.0378667	31.273	0.155501	0.412	0.0111708
Q16643;Q16643-3;Q16643-2;D6R9W4;B3KSQ7;F8W9Z3;B7Z2Z0;D6RFI1;D6R9Q9;D6RCR4	Drebrin	DBN1	26	26	26	32.2266	32.1812	32.3027	32.108	32.2214	32.1643	32.2368	0.061393	32.1646	0.0567005	0.0722667	0.208549
Q9UJU6;Q59FH4;H0Y5J4;B4DDU5;Q9UJU6-5;B4DKZ4;F8WBG8;B4DNX5;F8WC20;F8WBB2;F8WFE1;H7C111	Drebrin-like protein	DBNL	13	13	1	30.479	30.5198	30.4883	29.9051	29.8547	30.2045	30.4957	0.0213829	29.9881	0.189095	0.5076	0.00988093
Q9UK59;F5GWV2;B3KSR5;Q9UK59-2;F8WAY1	Lariat debranching enzyme	DBR1	9	9	9	28.3831	28.4672	28.4404	28.7194	28.7446	28.8709	28.4302	0.0429619	28.7783	0.0811778	-0.348067	0.00278681
P11182;B4E1Q7;Q5VVL7	Lipoamide acyltransferase component of branched-chain alpha-keto acid dehydrogenase complex, mitochondrial	DBT	13	13	13	28.4062	28.0088	28.3698	28.369	28.2731	28.2435	28.2616	0.219686	28.2952	0.0656039	-0.0336	0.812138
Q5QP82;Q5QP82-2	DDB1- and CUL4-associated factor 10	DCAF10	6	6	6	25.9337	25.7579	26.0763	25.7746	25.9494	26.2264	25.9226	0.159488	25.9835	0.227818	-0.0608333	0.724027
Q8TEB1-2;Q8TEB1;A8K9T2;H0YLQ1;H0YLF1;H0YLX7;H0YN03;H0YNK2;H0YN21;H0YMZ4;H0YNT0;H0YN15;H0YM56;H0YLH4;H0YMF7;H0YL64;H0YMN6;H0YL29;H0YKR8;H0YLB2;H0YM86;H0YNS2;H0YN92;H0YL98;H0YL77;B4DKW4;Q8TEB1-3;Q59GN6	DDB1- and CUL4-associated factor 11	DCAF11	2	2	2	22.6171	23.1663	24.826	25.163	23.3569	23.4336	23.5365	1.15003	23.9845	1.02133	-0.448033	0.640411
Q9NV06;E7EVM5;B3KME9;E5RHM4;Q9NV06-2;E5RJ28	DDB1- and CUL4-associated factor 13	DCAF13	8	8	8	26.9747	27.1394	27.0875	27.8145	27.9817	27.7665	27.0672	0.0842056	27.8542	0.112968	-0.787033	0.000638627
Q58WW2-2;Q58WW2;Q58WW2-4;Q58WW2-3;Q9P0U0;F2Z305	DDB1- and CUL4-associated factor 6	DCAF6;IQWD1	6	6	6	25.9824	26.036	25.9604	25.8574	25.2244	25.9121	25.9929	0.0388851	25.6646	0.382233	0.3283	0.21297
P61962;B4DH46;E9PCY4	DDB1- and CUL4-associated factor 7	DCAF7	3	3	3	27.1954	26.937	26.8868	27.347	26.9079	27.1146	27.0064	0.165592	27.1232	0.219675	-0.116767	0.503006
G3V3G9;B7Z2P6;B7Z8C9;Q5TAQ9;V9GY54;Q5TAQ8;Q5TAQ9-2;V9GZ39;Q5TAQ6;Q5TAQ7;Q5TAQ5	DDB1- and CUL4-associated factor 8	DCAF8	10	10	6	27.2208	27.2281	27.1109	27.075	26.7664	27.0748	27.1866	0.0656597	26.9721	0.178113	0.214533	0.12191
K7ESP4;Q8WVC6;Q8WVC6-2	Dephospho-CoA kinase domain-containing protein	DCAKD	6	6	6	26.1847	26.2618	26.0592	26.1089	26.1108	26.0008	26.1686	0.102259	26.0735	0.0629672	0.0950667	0.242226
B7Z7Y3;Q96PD2;Q96PD2-2;Q14089;C9JIW6	Discoidin, CUB and LCCL domain-containing protein 2	DCBLD2	12	12	12	28.2205	28.3122	28.3155	28.7916	28.8795	28.8566	28.2827	0.0539209	28.8426	0.0455994	-0.559833	0.000162971
A0A024R023;Q9UHG0;Q9UHG0-2;H0Y784	Doublecortin domain-containing protein 2	DCDC2	13	13	13	28.1392	28.1596	28.2986	27.9957	28.1068	28.3147	28.1991	0.0867425	28.1391	0.161929	0.0600667	0.601419
P27707;D6RFG8;D6RCP9;B4E0A5;D6RG38	Deoxycytidine kinase	DCK	6	6	6	26.1725	25.9118	26.119	26.4685	26.5011	26.6996	26.0678	0.137694	26.5564	0.125081	-0.488633	0.0104208
Q5VZY9;B7Z2T7;O15075-2;O15075	Serine/threonine-protein kinase DCLK1	DCLK1	2	2	2	25.3273	24.9378	24.8889	24.1098	23.7498	23.8833	25.0513	0.240242	23.9143	0.181991	1.13703	0.002834
B4DHN9;U3KQU1;U3KQM8;Q9NPI6;Q3LIB4;U3KQI9	mRNA-decapping enzyme 1A	DCP1A;Nbla00360	7	7	7	26.871	27.0846	27.1829	27.2172	27.1701	27.3089	27.0462	0.159462	27.2321	0.0705842	-0.1859	0.138564
Q8IZD4;F5H4R4;B4DVJ6;F5GZK9;B4DRD1	mRNA-decapping enzyme 1B	DCP1B	3	3	3	25.3562	24.0606	25.332	25.2235	23.6079	23.2083	24.9163	0.741128	24.0132	1.067	0.903033	0.294979
Q96C86;Q53G42	m7GpppX diphosphatase	DCPS	11	11	11	28.3413	28.4129	28.4284	28.6257	28.6848	28.7494	28.3942	0.0464636	28.6866	0.0618704	-0.292433	0.002815
P32321;P32321-2;D6RBJ9;D6R9S0;D6RBN2;D6RC36;B4DDC2;D6RAR9;D6RAD7	Deoxycytidylate deaminase	DCTD	8	8	8	28.3603	28.3258	28.419	28.1545	28.122	28.3027	28.3684	0.0471207	28.1931	0.0963258	0.1753	0.0472745
Q14203-3;Q14203-4;E7EX90;Q14203-5;Q14203-6;Q14203;Q14203-2;Q6MZZ3;Q6AWB1;Q6AWB3;Q59F36;E7EWF7;O95654;H8Y0Y3;C9JZA4;C9JJN7;C9JJD0;C9JKG6;E9PCY0	Dynactin subunit 1	DCTN1;DKFZp686I0746;DKFZp686E0752;DKFZp686E191	38	38	38	30.8646	30.8562	30.8882	30.4008	30.319	30.5507	30.8697	0.0165908	30.4235	0.117506	0.446167	0.00287038
Q13561;Q13561-3;Q13561-2;F5H2S7;F5H223;Q53H88;B3KTX4;A8K8J9;H0YI98;F8W1I6;F8VW18;F8VX93;F8VRV7;H0YHL1;F8W0U6	Dynactin subunit 2	DCTN2	17	17	17	31.0707	31.1124	30.9439	30.691	30.6228	30.8785	31.0423	0.0877586	30.7308	0.132407	0.311567	0.027347
X6RCK5;O75935-3;O75935;X6RLR1;X6RA56;Q8NB28;O75935-2	Dynactin subunit 3	DCTN3	5	5	5	27.6132	27.0221	27.407	26.5736	27.3336	26.6927	27.3474	0.300018	26.8666	0.408766	0.4808	0.175856
Q9UJW0;Q9UJW0-3;Q9UJW0-2;B4DL03;E5RGG1;H9KVE0;E5RI97;E5RK21;Q9NSJ5;B4DS07	Dynactin subunit 4	DCTN4	11	11	11	30.3966	30.3501	30.2569	30.0803	30.0069	30.1242	30.3345	0.071139	30.0705	0.059265	0.264067	0.00781817
Q9BTE1;B4DS97;Q9BTE1-2;H3BR94;H3BUD2;H3BS05;Q9BTE1-3	Dynactin subunit 5	DCTN5	4	4	4	26.9188	26.9221	26.7096	26.71	26.4627	26.6667	26.8502	0.121745	26.6131	0.132066	0.237033	0.0842572
O00399;E5RK00;E5RIK5;E5RGW9;E5RFU3	Dynactin subunit 6	DCTN6	3	3	3	25.7463	24.6824	26.0994	25.0814	24.9388	24.9333	25.5094	0.737615	24.9845	0.0839629	0.524867	0.287922
Q9H773;H3BSA6	dCTP pyrophosphatase 1	DCTPP1	6	6	6	27.1274	27.4002	27.2353	27.9333	27.8501	28.1131	27.2543	0.137389	27.9655	0.134424	-0.7112	0.00304556
C9JVE2;Q96GG9;B4DM76;C9J8R4;C9JRU6;C9J0B2;C9JUW4	DCN1-like protein 1	DCUN1D1	6	6	6	28.4445	28.3984	28.3926	28.2578	28.2846	28.3282	28.4118	0.0284384	28.2902	0.0355325	0.121633	0.00981424
Q8IWE4	DCN1-like protein 3	DCUN1D3	3	3	3	25.5388	25.7091	24.8279	24.6929	24.207	24.428	25.3586	0.467421	24.4426	0.24328	0.915967	0.0395204
Q9BTE7;B4DP84;H0YCN4;E9PM04;E9PQV9	DCN1-like protein 5	DCUN1D5	5	5	5	25.2207	25.5811	25.642	26.4435	26.4013	26.078	25.4813	0.227703	26.3076	0.199956	-0.826333	0.00915099
J3KS22;Q7Z4W1;J3QS36;J3QS45;J3KRZ4;J3KSZ5;J3QL34	L-xylulose reductase	DCXR	6	6	6	27.1765	27.2256	27.1595	27.6403	27.4648	27.5612	27.1872	0.0343245	27.5554	0.087892	-0.368233	0.00249835
Q9BW61	DET1- and DDB1-associated protein 1	DDA1	2	2	2	26.1998	26.4083	23.0823	26.0535	25.7447	26.2435	25.2301	1.863	26.0139	0.251747	-0.783767	0.510183
O94760;B4E3V1;O94760-2;B4DYP1;B4DGT0	N(G),N(G)-dimethylarginine dimethylaminohydrolase 1	DDAH1	11	11	10	29.3468	29.413	29.4041	28.9652	28.9149	29.2351	29.388	0.035928	29.0384	0.172194	0.349567	0.026244
O95865;Q5SSV3;Q5SRR8;H0Y7N1	N(G),N(G)-dimethylarginine dimethylaminohydrolase 2	DDAH2	6	5	5	25.1712	25.6515	25.8312	26.0758	25.3664	25.3268	25.5513	0.341218	25.5897	0.421469	-0.0383667	0.908378
Q16531;B4DSA8;F5GY55;B7Z2A1;B4DZP5;B4DG00;F5H2L3;F5H0Y5;F5H775;F5H6C5;F5H238;F5GZY8;F5H4N9;F5H581;F8WF81;F5GWI0;F5GYG8;B7Z859;F5H198;F5H7A0	DNA damage-binding protein 1	DDB1	48	48	41	32.5241	32.4652	32.4474	32.8281	32.7716	32.7504	32.4789	0.0401434	32.7834	0.0401642	-0.304467	0.000747942
Q92466;Q92466-4;Q92466-5;Q92466-2;Q92466-3	DNA damage-binding protein 2	DDB2	10	10	10	28.344	28.3142	28.3057	29.6629	29.4792	29.4671	28.3213	0.0201129	29.5364	0.109719	-1.2151	4.64738e-05
B3KXB5;O94830;B3KPM6;H0YF17;B4DSR3	Phospholipase DDHD2	DDHD2	2	2	2	23.4505	23.7507	23.2047	22.8969	23.1077	22.988	23.4686	0.273451	22.9975	0.105723	0.4711	0.0496561
Q5TDH0;Q5TDH0-3;Q5TDH0-2;H0YII4;H0YI90	Protein DDI1 homolog 2	DDI2	11	11	11	28.7644	28.7753	28.7842	28.7439	28.7208	28.9408	28.7746	0.00991682	28.8018	0.120902	-0.0272	0.71753
P39656;A0A024RAD5;E7EWT1;B4DJE3;B4DLI2;U3KQ84	Dolichyl-diphosphooligosaccharide--protein glycosyltransferase 48 kDa subunit	DDOST	17	17	17	32.4565	32.5003	32.4393	32.5236	32.5938	32.2635	32.4654	0.0314518	32.4603	0.174011	0.00506667	0.962798
Q96HY6;Q96HY6-2;Q6UW46	DDRGK domain-containing protein 1	DDRGK1	8	8	8	29.6182	29.7559	29.4967	29.6541	29.7257	29.5169	29.6236	0.129684	29.6322	0.106104	-0.00863333	0.933179
P30046;J3KQ18;B7Z522;B4DJQ7;A6NHG4;B5MC82;B4E259;H7C342	D-dopachrome decarboxylase;D-dopachrome decarboxylase-like protein	DDT;DDTL	7	7	7	30.6302	30.76	30.5911	30.6006	30.4885	30.6862	30.6604	0.0884157	30.5918	0.0991456	0.0686667	0.421233
Q92499;F1T0B3;B4DME8;B4DPN6;B4DP70	ATP-dependent RNA helicase DDX1	DDX1	32	32	32	32.2602	32.3317	32.2686	32.3004	32.3484	32.2748	32.2868	0.039082	32.3079	0.0373638	-0.0210333	0.537379
Q13206;E9PIF2;Q59EC7;Q86VR6;B4DKX3	Probable ATP-dependent RNA helicase DDX10	DDX10	21	21	21	27.8289	28.0071	28.0469	28.8573	28.7917	28.8066	27.961	0.116091	28.8185	0.0343896	-0.857567	0.000253571
Q92841;H3BLZ8;Q59F66;Q92841-1;Q92841-3;Q92841-2;C9JMU5;B4DZQ7;G5E9L5;Q9UQL5	Probable ATP-dependent RNA helicase DDX17	DDX17	30	21	21	31.7283	31.7508	31.7814	31.9603	32.0069	31.9756	31.7535	0.0266528	31.9809	0.0237534	-0.227433	0.000383549
Q9NVP1;Q4ZG72;Q8N254;Q59FR7;H7C452;Q53TI6	ATP-dependent RNA helicase DDX18	DDX18	32	32	32	32.7713	32.8324	32.7915	33.848	33.9429	33.7705	32.7984	0.0311289	33.8538	0.0863462	-1.0554	3.75044e-05
Q9NUU7;I3L0H8;B4DS24;Q9HBZ9;Q69YM2;B4DRZ7;I3L352;Q7Z4W5;Q68DY7;H3BTB3;J3QRH0;H3BSL8;H3BP36;H3BP50;H0YD26;Q9UHL0-2;E9PR46;B4DHI6;J3QL17;Q9UHL0	ATP-dependent RNA helicase DDX19A	DDX19A;DDX19L;DKFZp762C1313;DKFZp686C21137	21	21	5	30.4262	30.4325	30.3318	30.343	30.4381	30.5699	30.3968	0.0564085	30.4503	0.113944	-0.0535	0.506486
Q2NL95;Q9UMR2;Q53G16;H3BQK0;Q9UMR2-2;Q9UMR2-4;A0A024QZ90;Q9UMR2-3;B4DL69;Q59FQ9;H3BN59;H3BMQ5	ATP-dependent RNA helicase DDX19B	DDX19B;hCG_1998531	18	2	2	25.7843	25.9264	25.3324	25.9103	25.9958	25.994	25.681	0.310173	25.9667	0.0488521	-0.285667	0.190201
Q9UHI6;Q8TDR3;Q8NEH0;Q8IYV2;E9PJ60;B4DWV7	Probable ATP-dependent RNA helicase DDX20	DDX20	11	11	11	26.6668	26.9178	26.678	27.619	26.9411	27.0218	26.7542	0.141792	27.194	0.370295	-0.439767	0.127127
Q9NR30;Q9NR30-2;Q3SWU7	Nucleolar RNA helicase 2	DDX21	42	42	35	32.2714	32.5812	32.3144	33.5097	33.5088	33.4449	32.389	0.167833	33.4878	0.0371552	-1.0988	0.000378481
B3KY11;Q9BUQ8;A8KA56;H0YI52;F8VVA2;H0YIL9	Probable ATP-dependent RNA helicase DDX23	DDX23	20	20	20	29.0454	29.3818	29.411	29.5082	29.4891	29.5479	29.2794	0.203175	29.5151	0.0299954	-0.235667	0.117787
G3V529;Q9GZR7;Q9GZR7-2;B4DKV2;F5GYL3;B4E300;B4DM03;Q59FS7;Q7Z4X3;B4DGI6;Q7Z4W0;Q9P054	ATP-dependent RNA helicase DDX24	DDX24	21	21	21	28.6972	28.7494	28.7446	29.12	29.246	29.1787	28.7304	0.028852	29.1816	0.0630489	-0.451167	0.000353151
B7Z6D5;B3GQE6;Q96GQ7;Q53G15;Q3MI07	Probable ATP-dependent RNA helicase DDX27	DDX27	20	20	20	29.4649	29.6591	29.5439	30.0447	30.1673	29.9356	29.556	0.0976607	30.0492	0.115916	-0.493233	0.00487662
Q9NUL7	Probable ATP-dependent RNA helicase DDX28	DDX28	5	5	5	25.4785	25.5725	25.1863	26.1457	26.1721	25.8481	25.4124	0.201398	26.0553	0.179925	-0.642867	0.0145765
F8WAJ0;B4DYZ1;Q9H8H2;Q9H8H2-4;Q9H8H2-2	Probable ATP-dependent RNA helicase DDX31	DDX31	6	6	6	26.5194	26.6443	26.8201	27.6407	27.5145	27.6783	26.6613	0.151066	27.6112	0.0858008	-0.9499	0.000693591
O00148;B4DX78;O00148-2;B1Q2N1;A0A024R7H0;K7EQN7;K7EPJ3;K7EN69;K7ENP6;K7EL56;K7EIL8;K7EN25;B4DF34	ATP-dependent RNA helicase DDX39A	DDX39A;DDX39	20	9	7	30.9982	30.9719	30.9151	31.5337	31.5251	31.3432	30.9617	0.0424726	31.4673	0.107589	-0.5056	0.00163172
Q13838;Q13838-2;F8VQ10;Q5STU3;F6WLT2;B4DP52;F6S4E6;F6TRA5;Q59G92;F6UJC5;Q7KYK3;H0Y400;F6R6M7;B4DIJ6;F6U6E2;F6QYI9;B4DIZ8;F6QWI5;F6S2B7;E7EMX2;B4DH55;H0YCC6;F6SXL5	Spliceosome RNA helicase DDX39B	DDX39B	23	23	12	33.4689	33.4794	33.3585	33.7213	33.7466	33.6956	33.4356	0.0669766	33.7212	0.0255003	-0.285567	0.00231146
O00571;B5BTY4;O00571-2;Q59GX6;B4DLU5;B4DXX7;O15523;Q5S4N1;B4E010;B4E132;B4DK29;B4E3C4;C9J081;B4DLA0;C9J8G5;D6RCM4;Q9NQI0-3;Q9NQI0-2;Q9NQI0-4;Q9NQI0;H0Y960	ATP-dependent RNA helicase DDX3X;ATP-dependent RNA helicase DDX3Y	DDX3X;DDX3Y	37	37	36	33.1215	33.1254	33.0861	33.1888	33.2041	33.2381	33.111	0.021652	33.2103	0.0252342	-0.0993333	0.00663174
Q9UJV9;J3KNN5;Q53HI2;B3KRK2;D6RGI7;H0Y8L8;D6RD33	Probable ATP-dependent RNA helicase DDX41	DDX41	14	14	14	28.2612	28.2412	28.2645	28.6886	28.8328	28.6812	28.2556	0.0126081	28.7342	0.0854702	-0.478567	0.000659599
Q86XP3;Q86XP3-2;B3KTL4;B3KX23;T2DQ69;B3KV84;B3KMI4;J3QRI2;J3KTK9;J3KRE3	ATP-dependent RNA helicase DDX42	DDX42	30	30	30	31.0164	31.0802	31.0661	31.2874	31.3398	31.2439	31.0542	0.0335145	31.2904	0.0480188	-0.236133	0.00221047
Q7L014;A8K6X3;D3DQA6;D6RJA6;Q0VGL8;H0Y9U3	Probable ATP-dependent RNA helicase DDX46	DDX46	32	32	32	30.2343	30.4775	30.5559	30.956	31.0059	30.9761	30.4226	0.16769	30.9793	0.0251066	-0.556767	0.00471955
Q9H0S4;Q9H0S4-2;Q53GJ1;Q9H4E3;A4UCU0;Q7Z4B1;F5H1N9;B4DYP6	Probable ATP-dependent RNA helicase DDX47	DDX47;E4-DBP	15	15	15	28.9602	28.8689	28.9181	29.7949	29.9117	29.7706	28.9157	0.045696	29.8257	0.0754342	-0.91	5.76126e-05
Q9Y6V7;A8K7A1;M0R1S3;M0QZC0;M0R0K1;Q69YV6;Q9BVQ8;Q9NVY6	Probable ATP-dependent RNA helicase DDX49	DDX49	5	5	5	25.0382	23.9945	25.0773	26.0497	25.9055	25.7438	24.7033	0.614179	25.8997	0.153033	-1.19633	0.0306822
P17844;J3KTA4;B5BUE6;B4DN41;B4DLW8;Q7Z2V5;Q59E92;B4DNG2;J3KRZ1;J3QSF1;J3QRQ7;J3KRX8;J3QR02;C1IK54;X6RLV5;J3QRN5;J3QLG9	Probable ATP-dependent RNA helicase DDX5	DDX5;DKFZp686J01190	34	33	24	33.1633	33.2293	33.2041	33.7859	33.8197	33.786	33.1989	0.0333059	33.7972	0.0194856	-0.5983	1.14288e-05
Q9BQ39;B4DED6;B4DW97;K0J110;Q9NTA9;Q53FI9	ATP-dependent RNA helicase DDX50	DDX50;mcdrh;DKFZp761E0323	21	19	19	28.6089	28.5536	28.6574	29.2467	29.2012	29.0326	28.6066	0.0519371	29.1602	0.112794	-0.553533	0.00151505
Q8N8A6;F1T0L5	ATP-dependent RNA helicase DDX51	DDX51	8	8	8	26.305	26.1788	26.0187	27.0027	27.2411	26.9703	26.1675	0.143484	27.0714	0.147883	-0.903867	0.00161002
Q9Y2R4;Q59H21;A8MTP9;B3KM65;F5H5G9;K7ELL1;F5H0R7;K7EMK0	Probable ATP-dependent RNA helicase DDX52	DDX52	16	16	16	28.7713	28.7318	28.6848	30.0069	30.0296	29.8527	28.7293	0.0433042	29.9631	0.0962519	-1.23377	3.51311e-05
Q8TDD1	ATP-dependent RNA helicase DDX54	DDX54	22	22	1	29.2771	29.2863	29.301	29.7442	29.652	29.6346	29.2881	0.012055	29.6769	0.0589007	-0.3888	0.00036174
Q8NHQ9;B4DVE4;F5H5U2;E7EX41;Q8TEC9;F5H2I2;Q8IYH0	ATP-dependent RNA helicase DDX55	DDX55	8	8	7	25.9332	26.0828	25.9446	26.7661	26.9558	26.8404	25.9869	0.083276	26.8541	0.0955892	-0.867233	0.000290514
Q9NY93-2;Q9NY93;G3V0G3;Q53HB9;F8WDT8;H7C3E9;F8WEI3;H7BZN7	Probable ATP-dependent RNA helicase DDX56	DDX56	13	13	13	28.1693	28.2768	28.2455	28.9037	28.9154	28.7284	28.2305	0.0552907	28.8492	0.10475	-0.618633	0.000827365
O95786;B3KWW1;O95786-2;A2A376;B3KN51;F5H5W6;B4DWT9;Q3B797	Probable ATP-dependent RNA helicase DDX58	DDX58	22	22	22	29.8054	29.8109	29.8178	28.7863	28.6171	28.9333	29.8114	0.00621316	28.7789	0.15823	1.03247	0.000350371
Q5T1V6;H0Y6Y1;B7ZBU3;B7Z5N6;Q5T1V6-2	Probable ATP-dependent RNA helicase DDX59	DDX59	4	4	4	26.0267	23.3765	24.7551	26.3225	26.1953	26.359	24.7194	1.32546	26.2923	0.0859358	-1.57283	0.109566
B2R858;P26196;Q8IV96	Probable ATP-dependent RNA helicase DDX6	DDX6	20	20	20	30.8409	30.9497	30.959	30.8955	30.8706	31.0439	30.9165	0.0656652	30.9367	0.0936976	-0.0201333	0.775733
Q8IY21;Q9NXV7;Q6B0F7;Q53FU7;D6R944;Q9NT91;H0Y8Z7;Q6MZF7;Q9H616;H0Y9B2	Probable ATP-dependent RNA helicase DDX60	DDX60	24	24	24	28.5796	28.5911	28.5729	27.9281	28.037	28.2124	28.5812	0.00920489	28.0592	0.14344	0.522033	0.00326236
Q5H9U9;H0Y8H0;Q5H9U9-2	Probable ATP-dependent RNA helicase DDX60-like	DDX60L	2	2	2	23.3745	23.4782	23.2638	23.2883	23.2071	23.4171	23.3722	0.107219	23.3042	0.105895	0.068	0.478145
B7Z6B8;Q16698;E5RJG7;Q7LDK6;E5RFV2;E5RJD2;E5RID6;H0YAW3	2,4-dienoyl-CoA reductase, mitochondrial	DECR1;DECR	17	17	17	31.3988	31.5101	31.5185	31.5591	31.5299	31.54	31.4758	0.0668161	31.543	0.0148294	-0.0672	0.164235
Q4VXZ8;Q9NUI1;G3V0I9;Q9NUI1-2;Q9NUI1-3	Peroxisomal 2,4-dienoyl-CoA reductase	DECR2	2	2	2	24.4008	24.757	24.5129	24.762	24.7871	24.7096	24.5569	0.182131	24.7529	0.0395433	-0.196	0.142627
O15121	Sphingolipid delta(4)-desaturase DES1	DEGS1	3	3	3	25.9799	26.7982	26.9365	23.8925	24.3222	24.5483	26.5715	0.517015	24.2543	0.333126	2.3172	0.00284818
P35659;B4DFG0;P35659-2;B4DNW3;D6RDA2;D6R9L5;H0Y993;Q6MZJ9;H0Y8X0	Protein DEK	DEK	12	12	12	30.0045	29.9555	30.104	30.7744	30.9005	30.7829	30.0213	0.0756676	30.8193	0.0704784	-0.797933	0.000181212
A2RUS2;E9PF32;A2RUS2-2;H0YAY3;E5RHH2;E5RI43;H0YBH5;E5RJ42;A2RUS2-4;E5RIR7	DENN domain-containing protein 3	DENND3	16	16	16	28.6644	28.6123	28.6309	28.0044	28.0496	28.1649	28.6359	0.0264027	28.073	0.0827621	0.5629	0.000358964
R4GNB2;R4GN35;Q5VZ89;Q5VZ89-6;Q5VZ89-2;Q5VZ89-5;B3KXP9;B7Z660;B7Z850;Q5VZ89-4;X6R5W5;Q5VZ89-3;X6RAE7;Q9NWQ5;R4GMN2;B7Z5Y3;A8K2M7;Q05C90;H3BTW5;Q7Z401;Q7Z401-2	DENN domain-containing protein 4C	DENND4C	21	21	21	27.8419	27.7331	27.6961	27.5245	27.2311	27.4501	27.757	0.0757893	27.4019	0.152523	0.355133	0.0225248
O43583;F8VVL1	Density-regulated protein	DENR	10	10	10	30.231	30.4397	30.4955	30.3553	30.1505	30.6317	30.3887	0.139421	30.3792	0.241486	0.00956667	0.955465
Q9Y315;G3V158;E9PPM8;E9PML7;E9PMH9;B4DKS9;E9PPK3;E9PJ44;E9PJB9	Putative deoxyribose-phosphate aldolase	DERA	10	10	10	29.1741	29.2122	29.252	29.2356	29.1508	29.3097	29.2128	0.0389531	29.232	0.07951	-0.0192667	0.725387
Q9BUN8;B4E1G1;Q9BUN8-2;E5RGY0	Derlin-1	DERL1	6	6	6	29.2428	29.1903	29.0372	29.6209	29.3642	29.0765	29.1568	0.106823	29.3539	0.272347	-0.1971	0.308056
I3L1T3;Q9GZP9	Derlin-2	DERL2	2	2	2	25.2559	25.7435	25.6963	25.5183	25.6984	25.6315	25.5652	0.268928	25.6161	0.0910365	-0.0508333	0.771963
Q53HN4;O00273;K7ERT1	DNA fragmentation factor subunit alpha	DFFA	12	12	5	29.5861	29.6165	29.6032	29.9338	29.9286	30.0447	29.6019	0.0152395	29.969	0.0655808	-0.3671	0.00070109
O76075;A0A024R4C8;B4DZS0;O76075-2;J3KT26	DNA fragmentation factor subunit beta	DFFB	4	4	4	25.0744	24.9616	24.5935	25.5486	25.5393	25.4629	24.8765	0.251491	25.5169	0.0470247	-0.640433	0.0122954
O60443;A4FVA8;A8K410;A4FTY0;O60443-3;O60443-2;H7BZJ0;H7C147;H7C3W1	Non-syndromic hearing impairment protein 5	DFNA5	8	8	8	27.7949	27.8823	27.6851	26.7124	26.795	27.05	27.7874	0.0988118	26.8525	0.175984	0.934967	0.00130904
E9PNR5;O75907;Q9BRH5	Diacylglycerol O-acyltransferase 1	DGAT1	6	6	6	27.0593	26.9352	27.1193	27.11	26.8947	27.148	27.0379	0.0938914	27.0509	0.136601	-0.0129667	0.898767
P23743;G3V4E1;H0YJH4;B4E0C6;P23743-3;H0YJE7;C9JM35;P23743-2;F8W1M3;F8W1H7	Diacylglycerol kinase alpha	DGKA	13	13	13	30.2484	30.2494	30.3032	29.4467	29.455	29.5246	30.267	0.0313541	29.4754	0.0427813	0.791567	1.33069e-05
Q59FU4;I3L112;P52429	Diacylglycerol kinase epsilon	DGKE	2	2	2	23.4501	23.3069	23.6025	23.3644	22.4757	24.2105	23.4532	0.147824	23.3502	0.867487	0.102967	0.849288
Q16854-2;Q16854;Q9BVK7;Q16854-4;D6W5I0;Q16854-3;Q16854-5;C9JFV8	Deoxyguanosine kinase, mitochondrial	DGUOK;hCG_40733	2	2	2	25.9766	25.6693	25.7612	25.939	26.1015	25.7552	25.8024	0.157732	25.9319	0.173259	-0.129533	0.392513
Q15392;B7Z817;Q3LIE7;B7ZAV4;F5H0H1;B7Z919;B7Z943;H7C4B7;B7Z546	Delta(24)-sterol reductase	DHCR24;Nbla03646	15	15	15	30.9933	30.8744	30.8154	30.1237	30.0097	29.94	30.8944	0.0906151	30.0245	0.092736	0.8699	0.000313387
Q9UBM7;A8K0D2;X5DNI9;B4E1K5;E9PM00;X5DRD7;E9PJ54;X5D9E1;H0YE57;E9PLZ2;E9PRL8;E9PQ71;E9PIP9	7-dehydrocholesterol reductase	DHCR7	6	6	6	31.0725	31.0489	31.0412	30.0697	30.041	30.2295	31.0542	0.0163092	30.1134	0.101564	0.9408	9.28002e-05
Q02127;I3NI32;J3QRQ3;I3L449;J3QRJ4	Dihydroorotate dehydrogenase (quinone), mitochondrial	DHODH	9	9	9	28.0443	28.0256	27.9946	28.3175	28.4949	28.2447	28.0215	0.0251024	28.3524	0.128693	-0.330867	0.0119615
P49366;P49366-3;Q5J8M5;A0A024R7G5;P49366-2;M0R264;M0R1T2;M0R0V2;M0R1T4;M0R253;M0QX43;B4E3M2;M0R0J4;M0QYZ7;B4DU50	Deoxyhypusine synthase	DHPS	9	9	9	27.4649	27.6297	27.5691	27.7761	27.9319	27.709	27.5546	0.0833557	27.8057	0.114354	-0.2511	0.0371689
Q96LJ7;H0YNC2	Dehydrogenase/reductase SDR family member 1	DHRS1	9	9	9	26.741	26.6324	27.0979	26.5671	26.8229	26.8859	26.8238	0.243537	26.7586	0.168837	0.0651333	0.722784
Q6UWP2;K7END9;K7EK68;Q6UWP2-2	Dehydrogenase/reductase SDR family member 11	DHRS11	3	3	3	25.2097	25.9365	25.954	26.2837	25.022	25.5315	25.7001	0.42476	25.6124	0.634729	0.0876667	0.852104
Q6UX07;A0A024QZ21;B4DJC5;Q6UX07-2	Dehydrogenase/reductase SDR family member 13	DHRS13	3	3	3	25.079	24.9054	25.2069	25.6059	25.265	25.5264	25.0638	0.151326	25.4658	0.178355	-0.402	0.0408672
H0YJG9;Q13268;H0YJP4;C9JZP6;Q13268-2	Dehydrogenase/reductase SDR family member 2, mitochondrial	DHRS2	4	4	4	26.2959	26.4245	26.6041	27.8503	27.7506	27.6902	26.4415	0.154802	27.7637	0.0808499	-1.3222	0.000195288
Q53HI7;O75911;Q5SUY4	Short-chain dehydrogenase/reductase 3	DHRS3	3	3	3	26.2935	26.4251	26.1988	26.4856	26.6101	26.3728	26.3058	0.11365	26.4895	0.118698	-0.1837	0.124927
Q9BTZ2-8;Q9BTZ2-4;Q9BTZ2;D5KJA1;D5KJA2;E2QRI3;Q9BTZ2-5;J3QST2;F5GWZ1;Q9BTZ2-3;H7BYG2;Q9BTZ2-7;Q9BTZ2-2;Q6PKH6;Q6PKH6-2;H0YN69;D3YTE6;P0CG22;B7Z6Z5;F5H660;F6TD35;E9PFL3;H0YLE1;H0YNP7;H0YKN3;B4DW53;M9V129	Dehydrogenase/reductase SDR family member 4	DHRS4;DHRS4L2	7	7	7	28.2357	28.2207	28.5042	28.186	28.298	27.7353	28.3202	0.159525	28.0731	0.297855	0.2471	0.274007
Q9Y394;Q9Y394-2;H0YJ66;Q659E8;H0YJE4;H0YJR8;G3V5J0	Dehydrogenase/reductase SDR family member 7	DHRS7;DKFZp564H1664	12	12	12	29.8552	29.6106	29.7201	29.9539	30.0033	29.8336	29.7286	0.122523	29.9303	0.0872836	-0.201633	0.0809991
Q6IAN0;J3KRS1;J3QKT1;J3QLK1;J3QLJ8	Dehydrogenase/reductase SDR family member 7B	DHRS7B	8	8	8	28.0035	27.5936	27.8062	27.7179	27.7353	27.7962	27.8011	0.204998	27.7498	0.0411146	0.0513	0.692717
Q96HY7;H7C1J3;C9JWN1;H7C149	Probable 2-oxoglutarate dehydrogenase E1 component DHKTD1, mitochondrial	DHTKD1	10	10	10	28.2001	28.3272	28.3071	28.5642	28.604	28.6294	28.2781	0.0683221	28.5992	0.032864	-0.321067	0.00183894
O43143;B4E0S6	Putative pre-mRNA-splicing factor ATP-dependent RNA helicase DHX15	DHX15	32	32	31	32.2811	32.3214	32.3111	32.6777	32.7003	32.5529	32.3045	0.0209371	32.6436	0.0793857	-0.3391	0.00202032
O60231;B4DZ28;Q9P186;Q5SQH5;A2AB15;Q6PKC8	Putative pre-mRNA-splicing factor ATP-dependent RNA helicase DHX16	DHX16	15	14	14	26.8769	26.9741	26.8431	27.5056	27.5056	27.4724	26.898	0.0680089	27.4945	0.019168	-0.5965	0.000127263
Q7Z478	ATP-dependent RNA helicase DHX29	DHX29	12	12	12	27.6836	27.668	27.6005	27.4399	27.602	27.3032	27.6507	0.0441687	27.4484	0.14958	0.202333	0.0879376
Q7L2E3-2;Q7L2E3-3;H7BXY3;Q7L2E3;Q6W6M7	Putative ATP-dependent RNA helicase DHX30	DHX30	39	39	39	29.6999	29.7636	29.66	30.1554	30.2611	29.9719	29.7078	0.0522536	30.1295	0.146334	-0.421633	0.00930893
Q7L7V1-2;Q7L7V1;B2RD71;X6R717	Putative pre-mRNA-splicing factor ATP-dependent RNA helicase DHX32	DHX32	2	2	2	23.9086	23.7284	23.7361	23.3643	25.2863	23.6805	23.791	0.101888	24.1104	1.03059	-0.319333	0.621586
Q9H6R0;B4DIS6;I3L1L6;Q9H6R0-2;Q9NPV4;Q05BE5	Putative ATP-dependent RNA helicase DHX33	DHX33	4	4	4	23.0707	22.7266	22.1692	23.1192	23.6424	23.6091	22.6555	0.454936	23.4569	0.29293	-0.8014	0.0622858
Q9H5Z1-2;Q5THR1;Q9H5Z1;B4DL08;F2Z2Z2;B4DKC6;Q5THQ7;Q5THQ9	Probable ATP-dependent RNA helicase DHX35	DHX35	3	3	3	26.312	26.1463	25.9083	26.1872	24.429	26.1713	26.1222	0.202926	25.5958	1.01054	0.526367	0.426376
Q9H2U1-3;Q9H2U1;Q9H2U1-2;F5GZS0;E7EWK3;B7Z8P5;H7C5F5;H7C514	Probable ATP-dependent RNA helicase DHX36	DHX36	19	19	18	28.8605	28.8795	28.7616	29.0958	28.9675	29.079	28.8339	0.0633017	29.0474	0.0697321	-0.213567	0.0171359
Q8IY37;F5H3Y4	Probable ATP-dependent RNA helicase DHX37	DHX37	17	17	17	27.9479	27.4838	27.5477	28.2851	28.5918	28.3431	27.6598	0.251539	28.4067	0.162932	-0.746867	0.012483
B4DET0;Q92620;A8K6G9;B4DM30;J3KTG2;B4DVG8;H3BQT9;H3BV01;J3KRT1;B4DN69	Pre-mRNA-splicing factor ATP-dependent RNA helicase PRP16	DHX38	17	17	17	27.3995	27.5752	27.5174	28.1467	28.1676	27.9295	27.4974	0.0895468	28.0813	0.131849	-0.5839	0.00315952
Q8IX18-4;Q8IX18-3;C9JEW8;Q8IX18-2;Q8IX18;J3KSW6;B3KRC7;B4DR88;J3KTK0;F5H625	Probable ATP-dependent RNA helicase DHX40	DHX40	3	3	3	23.9193	23.6447	23.6332	23.7054	24.058	23.8695	23.7324	0.161962	23.8776	0.176441	-0.145233	0.352848
Q6P158;Q59G60;H7C109;B4DKW2;Q8N4U2;Q6P158-2;F8WAZ3;Q6P158-3	Putative ATP-dependent RNA helicase DHX57	DHX57	17	16	16	27.0635	26.8371	26.9017	26.6334	26.4288	26.875	26.9341	0.116626	26.6457	0.223356	0.288367	0.118498
F5H658;B7Z8F4;Q86X36;Q14562;A8K6J9;Q86YB2;B4DFD7;K7END7;K7EJH9;K7EQH7;Q05CV4	ATP-dependent RNA helicase DHX8	DHX8	19	18	18	27.4313	27.5776	27.6984	27.9466	27.9366	27.9837	27.5691	0.133753	27.9556	0.0248154	-0.386533	0.00792097
Q08211;Q58F26;Q6PJK6;B3KU66;Q08211-2	ATP-dependent RNA helicase A	DHX9	50	50	50	33.4299	33.4533	33.4064	33.8919	33.9071	33.8142	33.4299	0.02345	33.8711	0.0498309	-0.4412	0.000156397
Q9NR28-2;Q9NR28;K7X1S0;A0A024RBT2;Q9NR28-3;Q53HB7;F5GXT8;F5H796;F5GYH3;F5GX50;H7BZK7;F5H0Q4;H7BZQ7	Diablo homolog, mitochondrial	DIABLO	7	7	7	29.3614	29.341	29.3501	29.3017	29.5331	29.5503	29.3508	0.0102198	29.4617	0.138831	-0.110867	0.23986
O60610-2;B9ZVX0;E9PHQ0;O60610-3;E7ET75;E9PEZ3;Q6URC4;O60610;H9KV28;E7ERW8;A0RZB8;E7EMV0;B4DVR3;Q96IL1;Q7KZJ7;B4E2I7;E5RJ79;A0RZB7	Protein diaphanous homolog 1	DIAPH1	23	23	23	29.7749	29.9228	29.9123	29.2652	29.2668	29.3773	29.87	0.0825262	29.3031	0.0642641	0.5669	0.000717451
O60879-2;A8K5F7;A6NML8;O60879-3;C9J6U3;O60879;K4DI95;Q17R91;B7ZLJ0;B3KMJ1	Protein diaphanous homolog 2	DIAPH2	6	6	6	25.8389	25.3177	25.6263	25.3709	25.1679	25.4051	25.5943	0.262069	25.3146	0.12822	0.279667	0.172194
Q9UPY3-2;Q9UPY3;Q9UPY3-3;Q9UFF3;B3KMJ0;H0YJZ6	Endoribonuclease Dicer	DICER1	12	12	12	26.2242	26.2833	26.4436	25.9712	26.4524	25.9725	26.317	0.113523	26.132	0.277446	0.185	0.345327
Q9BTC0;Q9BTC0-1;Q9BTC0-2;Q9BTC0-3	Death-inducer obliterator 1	DIDO1	15	15	15	27.3622	27.1295	27.0984	27.7539	27.6585	27.792	27.1967	0.144168	27.7348	0.068769	-0.5381	0.00429944
Q68CQ4;A8K0P8;H7C2R4;B3KVX2	Digestive organ expansion factor homolog	DIEXF	11	11	11	26.8192	26.956	27.1314	27.6769	27.5668	27.271	26.9689	0.156497	27.5049	0.20991	-0.536033	0.0238846
Q9UNQ2;A8K9K8;B4DRY2;D6RCL3	Probable dimethyladenosine transferase	DIMT1	8	8	8	27.181	26.9599	27.261	27.8653	27.8653	27.7315	27.134	0.155963	27.8207	0.0772495	-0.686733	0.00239789
Q14689-5;Q14689-6;Q14689;E9PER1;Q14689-3;Q14689-2;Q14689-4	Disco-interacting protein 2 homolog A	DIP2A	4	2	2	22.9267	22.8218	22.7261	22.6259	22.336	23.1067	22.8249	0.100335	22.6895	0.389271	0.135333	0.591116
Q9P265;Q7Z3H2;Q96NX2;Q8N7L2;Q96IB4	Disco-interacting protein 2 homolog B	DIP2B	7	7	5	26.4472	26.3346	25.9629	26.5719	26.2522	26.6098	26.2482	0.253438	26.478	0.196436	-0.229733	0.282435
Q9Y2L1;Q49AG4;G3V1J5;Q9Y2L1-2;A0A024R643;F2Z2C0	Exosome complex exonuclease RRP44	DIS3	28	28	2	30.0282	30.0981	30.0825	30.3864	30.3409	30.4139	30.0696	0.0366921	30.3804	0.036868	-0.3108	0.000491972
Q8IYB7;Q8IYB7-3;Q8IYB7-2;B4DI15;H7C440;C9JGP4;H7C1Q8;H7C036;Q8IYB7-4;Q8IYB7-5	DIS3-like exonuclease 2	DIS3L2	6	6	6	26.3033	26.1698	25.9802	26.2341	25.9788	26.1996	26.1511	0.16236	26.1375	0.138517	0.0136	0.917429
O60832;O60832-2;C9IYT0;U5UA77;H7C0M1;U5U7S7;H7C2Q9;H7C2Q2;H7BZF2;U5U768	H/ACA ribonucleoprotein complex subunit 4	DKC1	21	21	21	30.9289	31.1198	31.0585	31.6189	31.7287	31.5921	31.0357	0.0974651	31.6466	0.0723808	-0.610833	0.000954833
Q9NSV7;Q7Z3N4;C4AMC7;Q6VEQ5;A8K0Z3;B4DTD2;B4DJQ2;B4DG24;B4DHT3;A9QQ21;A9QQ19;A9QQ16;A9QQ15;A9QQ13;A9QQ12;A9QQ23;A9QQ22;Q9NQA3	Putative WAS protein family homolog 3;WAS protein family homolog 2;WAS protein family homolog 1;WAS protein family homolog 6	DKFZp434K1323;DKFZp686C24272;WASH3P;WASH2P;WASH1;WASH;WASH6P	2	2	2	24.8399	24.1506	24.6761	23.3305	23.8899	24.5917	24.5555	0.360119	23.9374	0.631938	0.618167	0.214983
Q86T74;P46937-5;P46937-3;P46937-6;P46937-7;P46937-2;P46937-8;P46937;P46937-9;P46937-4;H0YCI3;B4E2Y3	Yorkie homolog	DKFZp451O0517;YAP1	5	5	5	24.3432	24.6404	24.841	24.8617	25.3836	24.9184	24.6082	0.250457	25.0546	0.286358	-0.446367	0.111928
Q5JQ44;P61225;F6U784	Ras-related protein Rap-2b	DKFZp547A0616;RAP2B;RAP2A	9	9	4	29.2433	29.2807	29.2868	29.8165	29.8704	29.7677	29.2703	0.0235521	29.8182	0.0513711	-0.547933	7.36864e-05
U3KPW6;Q53FX3;Q658K0;Q9H270;B7Z879;B3KPS8	Vacuolar protein sorting-associated protein 11 homolog	DKFZp564P2364;VPS11	14	14	14	27.6164	27.5058	27.5272	27.4071	27.1303	27.2811	27.5498	0.0586614	27.2728	0.138585	0.276967	0.033288
Q9NSW6;Q9UBN7;B3KNA1;B4DZH6;B4DZN1;B3KT76;Q9UBN7-2;B3KVK5;Q9NZS3;C9J172;Q9BRX7;E9PEH1;E7EP63;E7ER52;A6NDI8;E7EPS2;B3KMC3;C9JEF4;E7EUZ1;B4DJ18;B3KY98	Histone deacetylase 6	DKFZp566E044;HDAC6	9	9	9	28.9317	29.0261	29.1758	28.5941	28.5294	28.7613	29.0445	0.12309	28.6283	0.119666	0.416267	0.0136973
Q658W7;Q659A9;Q7L1W4;B3KRU1;Q53GZ4;Q96GG5;E9PMF9	Leucine-rich repeat-containing protein 8D	DKFZp666L2010;LRRC5;LRRC8D	8	8	8	25.2018	25.2619	25.5913	26.4687	26.7813	26.4731	25.3517	0.209693	26.5744	0.179223	-1.2227	0.0015478
Q5JPC5;Q8NB16;I3L2T9;Q8NB16-2;I3L4Z5	Mixed lineage kinase domain-like protein	DKFZp667E1714;MLKL	3	3	3	26.0832	26.0238	25.7815	26.7453	26.3129	26.475	25.9628	0.159823	26.5111	0.218445	-0.548233	0.0247114
Q69YR0;Q8NBP0;Q8NBP0-2;E9PGV4;E5RG15;E5RJP6;E5RHB3;H0YBV3	Tetratricopeptide repeat protein 13	DKFZp667K0918;TTC13	4	4	4	24.3743	25.18	24.4491	22.8216	24.8045	24.4138	24.6678	0.445152	24.0133	1.05037	0.6545	0.37661
Q5CZ67;O00506-3;B4E185;O00506-2;B3KRS6;B4DVS7;O00506;Q96BA2;B4DMA5;H7C279	Serine/threonine-protein kinase 25	DKFZp686J1430;STK25	8	4	4	24.9074	24.7045	24.1485	24.1146	24.1885	24.8593	24.5868	0.392902	24.3875	0.410287	0.199333	0.576158
Q68E09;Q12774;B9EGR7;Q32Q31;Q12774-2;B3KQX6;H0Y895;H9XFB6;A5YM69	Rho guanine nucleotide exchange factor 5	DKFZp686N1969;ARHGEF5;LOC728377	4	4	4	27.0903	27.6909	27.3999	27.6044	26.7506	26.8385	27.3937	0.300348	27.0645	0.469628	0.3292	0.364206
Q7KZA3;Q53FU1;Q5TZY0;P22830;P22830-2;B4DSA4;K7ELX4;K7EJM8;K7EJX5;K7EKP7;K7EPN2	Ferrochelatase;Ferrochelatase, mitochondrial	DKFZp686P18130;FECH	10	10	10	27.0745	27.0406	26.9699	27.0272	27.1388	27.1414	27.0283	0.053368	27.1025	0.0651958	-0.0741333	0.202185
Q63HM4;Q02487;A9X9L0;A9X9K9;A8K2P8;B4DLJ5;Q68DY8;Q02487-2	Desmocollin-2	DKFZp686P18250;DSC2;DKFZp686I11137	8	8	8	27.7019	27.7152	27.9473	25.9827	26.3671	26.5908	27.7881	0.138003	26.3135	0.307569	1.4746	0.00162731
Q68CU9;E7EWU3;H0UIA1;Q6DKJ3;Q9NR19;Q9NR19-2;Q4G0E8;Q96FY7;B3KUV2;Q9H9U4;C9J7L5;F8WDJ9;F8WCJ4;C9JXD9;C9IYL0;B4DEH9;C9JY31	Acetyl-coenzyme A synthetase, cytoplasmic	DKFZp762G026;ACSS2	14	14	14	29.5971	29.582	29.3923	28.1136	28.0478	28.1046	29.5238	0.114132	28.0887	0.0356765	1.43513	3.16432e-05
Q658J0;Q9GZT8-2;Q9GZT8;E7EXA3;Q6X734;Q9GZT8-3;B8ZZI0;C9JN42	NIF3-like protein 1	DKFZp762L015;NIF3L1	9	9	9	28.6529	28.6483	28.6678	28.6451	28.7031	28.721	28.6563	0.0101933	28.6897	0.0396762	-0.0334	0.230747
Q68DQ4;P10644;P10644-2;K7EPB2;K7EIE5;K7EID3;K7EJ40;K7EK41;Q15300;K7EMZ6;K7EMU2;A6YCE1;K7EM13;K7EPR5;Q96P62;K7EQK3;A6YCE2;X6RAV4;K7EKR1;Q6NS41	cAMP-dependent protein kinase type I-alpha regulatory subunit;cAMP-dependent protein kinase type I-alpha regulatory subunit, N-terminally processed	DKFZp779L0468;PRKAR1A	20	20	18	31.4397	31.3961	31.395	30.5782	30.4714	30.6105	31.4103	0.0254959	30.5534	0.0727992	0.8569	4.2994e-05
B4DJX1;P10515;A0A024R3D8;H0YDD4;E9PEJ4;F5H7M3;B4DS43;B4DLQ2;Q01991;Q16791;B4E1P6	Dihydrolipoyllysine-residue acetyltransferase component of pyruvate dehydrogenase complex, mitochondrial	DLAT	12	12	12	30.1427	30.0381	29.9138	30.2728	30.3333	30.2087	30.0315	0.114591	30.2716	0.0623087	-0.240067	0.0332851
B4DFL1;P09622;B4DT69;E9PEX6;B4DMK9;B4DHG0;F8WDM5;F2Z2E3	Dihydrolipoyl dehydrogenase;Dihydrolipoyl dehydrogenase, mitochondrial	DLD	15	15	15	31.2859	31.2026	31.1633	31.2774	31.4122	31.1455	31.2173	0.0626021	31.2784	0.133353	-0.0611	0.51225
Q12959-5;Q12959-3;Q12959;Q12959-6;Q12959-7;Q12959-8;Q12959-4;Q12959-2;B4DF78;Q59FC4;Q12959-9;E7EQD7;B4E2H8;Q8N3T5;Q6PJH1;H7C166;C9IYP1;C9JN61;C9JCP6;A8MUT6;Q15700-3;B7Z264;E9PIW2;B7Z395;B7Z2T4;E9PN83;Q15700;Q15700-4;C9JUA9;H7C325;F8W750;A8MUT9;C9JWP9;C9JYG3;O14909;Q15700-5;B5MCC5;Q6ZSU2;F5H5P1;B7Z646	Disks large homolog 1	DLG1	24	24	22	30.151	30.1416	30.3037	29.8708	30.0271	29.9546	30.1988	0.0909964	29.9508	0.078218	0.247933	0.0231924
Q92796-3;Q92796-2;Q92796;Q5JUW8;Q59FY1	Disks large homolog 3	DLG3	5	4	4	25.5876	25.6702	25.6509	25.6423	25.8942	25.4348	25.6362	0.0432091	25.6571	0.230057	-0.0208667	0.884771
Q9Y2H0-3;Q9Y2H0-1;Q9Y2H0;F8WF49	Disks large-associated protein 4	DLGAP4	8	8	8	27.4101	27.5899	27.7311	26.7138	26.5872	27.0114	27.577	0.160886	26.7708	0.217769	0.806233	0.00670917
Q6IBS5;P36957;B7Z5W8;Q86TQ8;Q86TW7;Q86SW4;B7Z6J1;H0YJF9;G3V5M3;G3V3F0;Q6LEQ7	Dihydrolipoyllysine-residue succinyltransferase component of 2-oxoglutarate dehydrogenase complex, mitochondrial	DLST	12	12	10	30.6138	30.5315	30.7054	30.7173	30.8833	30.7416	30.6169	0.0869914	30.7807	0.0896525	-0.163833	0.0855772
Q9NPF5;Q5TG40;B4DQG8;Q5TG38;Q5TG39;B4DTH3;B4DEF2;B4DTU6;Q5TG37;Q5TG36;B4DU03	DNA methyltransferase 1-associated protein 1	DMAP1	6	6	6	25.9292	25.6473	25.6302	25.9325	26.199	25.7761	25.7356	0.167909	25.9692	0.213825	-0.233633	0.210862
P31689;P31689-2;B7Z5C0	DnaJ homolog subfamily A member 1	DNAJA1	14	14	8	31.1791	31.3144	31.1904	31.1149	31.0903	31.2224	31.228	0.0750664	31.1425	0.0702517	0.0854333	0.223478
O60884;T2DN57;T2DPK5;H3BMW5;I3L320	DnaJ homolog subfamily A member 2	DNAJA2	14	14	14	30.3221	30.5386	30.4842	30.4226	30.3998	30.4285	30.4483	0.112626	30.417	0.0151566	0.0313333	0.657886
Q59E88;Q96EY1;Q96EY1-2;B3KM81;E7ES32;B4DI33;I3L1T6	DnaJ homolog subfamily A member 3, mitochondrial	DNAJA3	13	13	13	28.5411	28.6161	28.6005	28.993	29.1848	29.0301	28.5859	0.0395742	29.0693	0.101731	-0.4834	0.00155319
Q6FI51;P25685;B4DX52;B4DKK9;M0R080;M0R1D6;M0QZD0;M0QYT3;M0QXK0;M0R128;M0R2Y8	DnaJ homolog subfamily B member 1	DNAJB1	10	10	9	29.6457	29.7147	29.7066	29.984	29.856	30.014	29.689	0.037717	29.9513	0.0839127	-0.262333	0.00782302
Q9UBS4;B3KW63;H7C2Y5	DnaJ homolog subfamily B member 11	DNAJB11	14	14	14	31.862	31.7985	31.7447	32.0155	31.9839	31.9873	31.8017	0.0587168	31.9956	0.0173463	-0.193833	0.00538623
Q9NXW2;Q9NXW2-2;J3KPS0;V9GYN7	DnaJ homolog subfamily B member 12	DNAJB12	8	8	8	28.3746	28.5008	28.7074	28.3172	28.5291	28.702	28.5276	0.168011	28.5161	0.192729	0.0115	0.941645
Q8TBM8;Q8TBM8-2;F2Z2L8;H7BZK3	DnaJ homolog subfamily B member 14	DNAJB14	4	4	4	26.5375	26.7261	26.6954	26.6968	26.3891	26.0941	26.653	0.101197	26.3933	0.301372	0.259667	0.230059
C9J2C4;O75190-2;A7UJ17;O75190-3;O75190;C9JDX6;F8WCZ4;C9J2P2;B4DNF1;E9PH18;B4DMJ9;C9JDR7;B4DVN1;O75190-4;B4DNN5;C9JB42;Q8WWF6;C9JN01;Q49A72;B4DJY6;C9JRD2;Q8NHS0;C9JXB9;P25686-2;Q7Z6W7;P25686;A8K0R1	DnaJ homolog subfamily B member 6	DNAJB6	5	5	5	28.4673	28.5761	28.4266	28.2226	28.3374	28.3587	28.49	0.0772918	28.3062	0.0732074	0.183767	0.0403444
Q96KC8;Q5T1X2;H0Y5E9	DnaJ homolog subfamily C member 1	DNAJC1	2	2	2	23.8096	24.0888	24.1592	24.1487	24.1382	24.5041	24.0192	0.1849	24.2637	0.208288	-0.244467	0.203072
Q8IXB1;Q8IXB1-2;Q8IXB1-3;Q86XS7;E7EP04;Q71S60;Q8N4C5;H7C1G0	DnaJ homolog subfamily C member 10	DNAJC10	22	22	1	31.3221	31.3216	31.3811	31.2142	31.1969	31.2086	31.3416	0.0342089	31.2066	0.00882742	0.135033	0.00269997
Q9NVH1-3;Q9NVH1;F5H1N1;B4DPK2;Q9NVH1-2;B4DGD5;B1AK20;Q9UMU8;Q5TH61;B3KTC6	DnaJ homolog subfamily C member 11	DNAJC11	19	19	19	29.9225	29.7975	29.819	30.054	30.113	29.8976	29.8463	0.0668325	30.0215	0.11131	-0.1752	0.0796144
O75165;A7E2Y5;B3KN02;Q8N7A5;H0Y8Q2;H0YA63;Q0D2M7	DnaJ homolog subfamily C member 13	DNAJC13	57	57	57	30.6336	30.602	30.5525	30.5917	30.5663	30.4871	30.596	0.0408779	30.5484	0.0545572	0.0476667	0.292529
Q5TDG9;Q5TDH4;Q9Y2G8;A8K8W4;Q9Y2G8-2;B3KN62	DnaJ homolog subfamily C member 16	DNAJC16	5	5	5	25.0001	24.9377	24.259	24.9855	24.8921	24.6764	24.7323	0.411047	24.8513	0.158531	-0.119067	0.664074
Q9NVM6;H0YLQ7;S4R343;H0YK99	DnaJ homolog subfamily C member 17	DNAJC17	4	4	4	25.3768	25.3016	25.4648	25.454	25.5896	25.9186	25.3811	0.0816836	25.6541	0.238915	-0.273	0.134406
Q96DA6;G5E9V2;F2Z3A7;Q96DA6-2	Mitochondrial import inner membrane translocase subunit TIM14	DNAJC19	2	2	2	26.4762	26.3	26.2836	26.7146	26.4991	26.6309	26.3533	0.106779	26.6149	0.108641	-0.2616	0.0409619
Q99543;Q99543-2;Q08AR5;H7C3L7;Q6P5S9;C9IZ83;F2Z3N9;F2Z3H0	DnaJ homolog subfamily C member 2	DNAJC2	12	12	12	27.1542	27.171	27.1414	27.4572	27.2235	27.5171	27.1555	0.014845	27.3993	0.155137	-0.243733	0.0536023
Q5F1R6;Q5F1R6-3;Q5F1R6-2	DnaJ homolog subfamily C member 21	DNAJC21	3	3	3	25.6991	25.9199	25.996	25.8609	25.7736	25.628	25.8717	0.154215	25.7542	0.11766	0.1175	0.353298
Q9H1X3-3;P50151;D3DQV2;F2Z3D1;J3QR79;Q9H1X3	DnaJ homolog subfamily C member 25;Guanine nucleotide-binding protein G(I)/G(S)/G(O) subunit gamma-10;Guanine nucleotide-binding protein subunit gamma	DNAJC25;GNG10;hCG_1992840	2	2	2	25.0171	24.713	24.9914	25.4943	25.4652	25.6771	24.9072	0.168644	25.5455	0.114865	-0.638367	0.00562149
Q13217;X6R9L0	DnaJ homolog subfamily C member 3	DNAJC3	17	17	17	29.9359	29.8602	29.7921	29.9604	30.0065	29.7572	29.8627	0.0719335	29.908	0.132644	-0.0453	0.630527
Q9H3Z4;Q9H3Z4-2;Q8TET0;Q6AHX3	DnaJ homolog subfamily C member 5	DNAJC5;FLJ00095	5	5	5	29.7735	29.8627	30.1029	29.3524	29.4934	29.451	29.913	0.170371	29.4323	0.0723426	0.480767	0.0108319
Q99615;Q59EH7;A8K4T2;Q99615-2;B7Z9W6;K7ESP1;B4DKK3;K7EPP7;K7EJV7;K7ER44;K7ELJ8;K7EJL5;K7EN19;K7EJ24;K7EJE9;K7EK03;K7ENB7	DnaJ homolog subfamily C member 7	DNAJC7	22	22	9	29.2067	29.3553	29.2053	29.0564	29.1099	29.2878	29.2558	0.0862012	29.1514	0.121145	0.1044	0.290775
O75937;S4R3J5	DnaJ homolog subfamily C member 8	DNAJC8	10	10	10	29.2116	29.234	29.1768	29.3736	29.3682	29.5969	29.2075	0.0288231	29.4462	0.130509	-0.238767	0.0364245
Q8WXX5;Q2VIL4	DnaJ homolog subfamily C member 9	DNAJC9	8	8	8	27.262	27.2397	27.3212	27.9703	27.8975	27.7705	27.2743	0.0421192	27.8794	0.101118	-0.605133	0.000666505
C0LQF2;B7Z4K6;O00115;B3KQS9;K7ENE5	Deoxyribonuclease-2-alpha	DNASE2	6	6	6	28.77	28.7574	28.7806	29.1749	29.2551	29.1726	28.7693	0.0116144	29.2009	0.0469815	-0.431533	0.000102575
O00429;O00429-3;O00429-2;O00429-6;D3DUW5;O00429-4;O00429-5;O00429-8;D3DUW6;G8JLD5;D3DUW7;B4DYR6;Q32Q67;O00429-7;F8VZ52;B4DPZ9;F8W1W3;F8VUJ9;B4DDQ3;F8VR28;F8VYL3;H0YHY4;H0YI79	Dynamin-1-like protein	DNM1L	30	30	30	30.834	30.8971	30.8113	30.7357	30.6767	30.8438	30.8475	0.044457	30.7521	0.0847438	0.0954	0.159301
P50570;P50570-5	Dynamin-2	DNM2	40	40	0	32.6123	32.602	32.6258	32.406	32.2675	32.3999	32.6134	0.0119358	32.3578	0.0782615	0.255567	0.00501988
P50570-4;F5H4R9;Q59G96;Q8N1K8;E5RHK8;Q9UQ16-2;Q9UQ16-3;Q9UQ16;Q9UQ16-4;Q9UQ16-5;B3KPF2;E5RIK2	Dynamin-2	DNM2	40	2	0	25.4065	25.5529	25.5162	25.2309	25.5416	25.2377	25.4919	0.076173	25.3367	0.177452	0.155133	0.236486
Q6XZF7-2;B3KY33;Q6XZF7;Q5SVK8;B4E0Q3	Dynamin-binding protein	DNMBP	3	3	3	23.805	23.3635	22.666	22.2522	24.206	22.7381	23.2782	0.574275	23.0654	1.0172	0.212733	0.768202
P26358;A0A024R7E3;F5GX68;P26358-2;Q59FP7;I6L9H2;P26358-3;K7ENQ6;B3KVA0;K7EJL0;K7EMU8;K7ENW7;K7EIZ6;K7EP77;K7ERQ1	DNA (cytosine-5)-methyltransferase 1;Cytosine-specific methyltransferase	DNMT1	22	22	22	28.149	28.2064	28.0565	28.9625	29.1401	29.0359	28.1373	0.0756318	29.0462	0.089244	-0.908867	0.000176423
Q9Y6K1;Q9Y6K1-3;Q8WVA9;Q6PJ37;B3KM53;Q9UBC3-7;Q9Y6K1-2;Q9UBC3-8;Q9UBC3-3;F8WE91;Q59HC6;Q9UBC3-2;Q9UBC3-6;Q9UBC3	DNA (cytosine-5)-methyltransferase 3A;DNA (cytosine-5)-methyltransferase 3B	DNMT3A;DNMT3B	2	2	2	23.661	23.585	24.0798	24.1934	23.7974	23.8899	23.7753	0.266457	23.9602	0.207157	-0.184967	0.39626
A0A024R442;Q9ULA0;Q53SB6;E7ETB3;B7Z7F0;Q9BSS9;E7EMB6;A0A024R443;Q9NV55;C9JBE1;Q9HAC6;F8WAN0;B7Z822;B9ZVU2;E7EPX3;C9J1E2;E5RJ35;C9JRG3	Aspartyl aminopeptidase	DNPEP	17	17	17	30.6722	30.5975	30.5872	30.6522	30.6036	30.6133	30.619	0.0463882	30.623	0.0257205	-0.00406667	0.900768
O43598;H0Y8X4;O43598-2	2-deoxynucleoside 5-phosphate N-hydrolase 1	DNPH1	4	4	4	26.6319	26.5472	25.8977	25.929	26.1352	25.3411	26.3589	0.401679	25.8018	0.412056	0.557167	0.168841
H0Y501;H7C1M5;Q9H147;F2Z2A4	Deoxynucleotidyltransferase terminal-interacting protein 1	DNTTIP1	2	2	2	24.3592	24.4016	24.058	23.9903	23.9063	23.822	24.2729	0.187341	23.9062	0.08415	0.366733	0.0364708
Q5QJE6;J3KP30;B7Z854;E9PRB3	Deoxynucleotidyltransferase terminal-interacting protein 2	DNTTIP2	11	11	11	27.3955	27.4523	27.8373	28.4385	28.4501	28.4644	27.5617	0.24036	28.451	0.0129734	-0.8893	0.00306266
D3DSS6;Q9H7D0;Q9H7D0-2;H0Y7N4;Q68DL4	Dedicator of cytokinesis protein 5	DOCK5	3	3	2	24.6197	23.8903	24.1346	24.2708	24.3784	23.7769	24.2149	0.371266	24.142	0.320759	0.0728333	0.809773
Q96HP0;K7ESB7;C9IZV6;B4DIL4;B7Z9U8;K7EP20;K7EKT0;K7EP51;K7ERK2	Dedicator of cytokinesis protein 6	DOCK6	33	33	31	31.3625	31.3829	31.4537	31.2309	31.251	31.292	31.3997	0.0478648	31.258	0.0311401	0.141733	0.0126549
Q96N67-4;Q96N67-3;Q96N67-5;Q96N67-2;Q96N67-6;Q96N67;H0Y7L2;Q96N67-7;B3KRG0;B4DSH0;A4FU72	Dedicator of cytokinesis protein 7	DOCK7	17	15	15	27.903	27.7876	27.6788	27.8828	27.8002	27.8182	27.7898	0.112116	27.8337	0.0434356	-0.0439333	0.561188
Q9BU89;K7EIV2;K7ERU8	Deoxyhypusine hydroxylase	DOHH	5	5	5	25.5487	25.8805	25.6087	25.3273	25.5054	25.4916	25.6793	0.176808	25.4414	0.0990829	0.237867	0.11186
Q9UPQ8;B4DTE7	Dolichol kinase	DOLK	2	2	2	25.7575	25.6947	25.4083	25.338	25.5284	24.5597	25.6202	0.186149	25.142	0.513222	0.478133	0.203881
Q86YN1;Q86YN1-2;Q8IUV4	Dolichyldiphosphatase 1	DOLPP1	4	4	4	27.8656	27.8551	27.8568	28.0026	27.7505	27.3899	27.8592	0.0056359	27.7143	0.307947	0.144833	0.46108
Q9Y3R5-2;Q9Y3R5;F8W8U9;B3KT12	Protein dopey-2	DOPEY2	9	9	8	27.9753	27.9416	27.7998	27.3413	27.3681	27.0219	27.9056	0.0931336	27.2438	0.192609	0.6618	0.00585491
Q5JQQ4;Q9BVM2;Q5JQQ2	Protein DPCD	DPCD	3	3	3	26.3339	26.2111	26.251	25.5772	25.8018	25.5584	26.2653	0.0626422	25.6458	0.135427	0.619533	0.00198091
Q92785;J3KMZ8;B4DT58;E9PN04;Q92782-3;Q92784;Q92782;J3KQY6;C8C3P2;E9PDV3;Q92782-2;Q6PJ73	Zinc finger protein ubi-d4	DPF2	13	13	12	28.5717	28.6133	28.8531	24.6383	24.2287	24.9853	28.6794	0.151888	24.6174	0.378731	4.06193	6.64e-05
I3L1H5;Q9BZG8;B4DNK0;B3KQW7;Q9BZG8-3;Q9BZG8-2;B2RA29;I3L3X9	Diphthamide biosynthesis protein 1	DPH1	3	3	3	22.2541	22.6869	22.8536	23.0464	22.843	22.897	22.5982	0.309436	22.9288	0.105363	-0.3306	0.1547
Q9BQC3;B3KRB8;E9PLL2;E9PMH7;Q9BQC3-2;H0YCR5;B4DNI8	Diphthamide biosynthesis protein 2	DPH2	3	3	3	24.8619	24.9555	24.8048	25.2318	25.1044	24.5171	24.8741	0.0760831	24.9511	0.381215	-0.0770333	0.748705
Q9H2P9;Q9H2P9-5;Q9H2P9-3;Q9H2P9-2;Q9H2P9-6;Q9H2P9-4;B3KWP1	Diphthine synthase	DPH5	4	4	4	26.2381	25.9815	25.9933	26.6846	25.8479	26.7381	26.071	0.144862	26.4235	0.49923	-0.352567	0.305253
Q7L8W6;H0YNH5;Q7L8W6-2;H0YND7	Diphthine--ammonia ligase	DPH6	2	2	2	22.5515	23.3667	22.11	24.3555	23.47	24.5402	22.6761	0.637543	24.1219	0.572065	-1.44583	0.0430895
O60762;Q5QPK2;H0Y368;E9PHH5;Q5QPJ9	Dolichol-phosphate mannosyltransferase	DPM1	6	6	6	26.5607	26.5812	26.4034	25.8383	26.242	26.1996	26.5151	0.0972766	26.0933	0.221852	0.4218	0.0393209
Q9NY33;Q5JPB8;G3V1D3;G3V180;Q9NY33-4;Q9NY33-2	Dipeptidyl peptidase 3	DPP3;DKFZp686O1117	27	27	1	31.4551	31.4789	31.4204	30.8976	30.8319	30.9869	31.4515	0.0294188	30.9055	0.0777989	0.546	0.000341228
P27487;F8WE17;H7C1N5;F8WBB6	Dipeptidyl peptidase 4;Dipeptidyl peptidase 4 membrane form;Dipeptidyl peptidase 4 soluble form	DPP4	26	26	26	32.2961	32.2581	32.3463	31.3745	31.2144	31.3144	32.3002	0.0442404	31.3011	0.0808744	0.999067	4.7422e-05
Q86TI2;Q86TI2-2;Q86TI2-4;M0R2A8;M0R162;M0R2G6;M0QXI5	Dipeptidyl peptidase 9	DPP9	11	11	11	27.2495	27.3055	27.1641	27.394	27.3235	27.4002	27.2397	0.0712076	27.3726	0.0426059	-0.132867	0.0501602
Q2PZI1;H7C1I8;H7C3M5;Q6NUT2	Probable C-mannosyltransferase DPY19L1	DPY19L1	9	9	9	28.2326	28.0869	28.1579	28.6266	28.6099	28.4809	28.1591	0.0728578	28.5725	0.0797375	-0.413333	0.00268774
Q9C005;B4DIS3	Protein dpy-30 homolog	DPY30;LOC84661	4	4	4	27.47	27.6765	27.6063	28.0235	27.8883	28.1886	27.5843	0.104998	28.0335	0.150398	-0.4492	0.013245
Q59GB4;Q16555;Q16555-2;Q53ET2;Q8NAN9;E5RFU4;A9CQZ2;D6RF19;F5GWI3;B4DLZ4	Dihydropyrimidinase-related protein 2	DPYSL2	26	26	8	31.4672	31.5074	31.4417	31.9495	31.879	31.9812	31.4721	0.033123	31.9366	0.0523131	-0.464467	0.000202483
A9CQZ4		DPYSL2	7	2	2	25.6247	25.6935	25.7864	26.5889	26.3615	26.9431	25.7015	0.0811488	26.6312	0.293095	-0.929633	0.00610981
Q53SW3;Q9BPU6	Dihydropyrimidinase-related protein 5	DPYSL5	6	6	6	27.2133	27.208	27.3567	27.257	27.0426	27.0807	27.2593	0.0843636	27.1268	0.114383	0.132567	0.181502
Q53F47;Q01658	Protein Dr1	DR1	2	2	2	24.6393	24.9915	24.8211	24.8045	25.0322	22.8561	24.8173	0.176131	24.2309	1.19607	0.586367	0.44815
E9PQX9;Q14919;Q14919-2;C9JCC6;E9PNC7;E9PMW2	Dr1-associated corepressor	DRAP1	4	4	4	26.8803	27.018	26.8046	27.3926	27.3848	27.3574	26.901	0.108191	27.3783	0.0184871	-0.4773	0.00166385
Q9Y295;Q9UFA5;F8WEE0;H0YI06;D6W526	Developmentally-regulated GTP-binding protein 1	DRG1	17	17	17	30.384	30.4233	30.3249	30.3304	30.2859	30.287	30.3774	0.0495309	30.3011	0.0253805	0.0763	0.0764414
A8MZF9;P55039;J3QRI9;J3QKW7;Q59FW9;J3KRL5;J3QR71;B4DMP8;J3QL90;B4DIG2;J3QKV7	Developmentally-regulated GTP-binding protein 2	DRG2	6	6	6	27.2072	27.2378	27.2616	27.1075	27.0416	27.0142	27.2355	0.0272707	27.0544	0.0479556	0.1811	0.00472413
Q9BVC3;A0A024R9J7	Sister chromatid cohesion protein DCC1	DSCC1	6	6	6	25.176	25.3803	25.5477	25.8157	26.2059	26.0151	25.368	0.186155	26.0122	0.195116	-0.644233	0.0144027
A8MTY9;B7Z6B1;O14972;A8MY26;B7Z606;E7EWN9;O60768	Down syndrome critical region protein 3	DSCR3	5	5	5	27.3847	27.6569	27.4764	26.9338	27.0673	27.1369	27.506	0.138493	27.046	0.103212	0.46	0.00993428
Q14126;J3KSI6	Desmoglein-2	DSG2	27	27	27	31.7372	31.7116	31.7182	31.7475	31.8656	31.7756	31.7223	0.0132911	31.7962	0.0616944	-0.0739	0.112445
Q9H410-3;Q5JW54;Q9H410-2;Q9H410-4;Q4G1A1;Q9H410;A8K3X3;Q5JW57;Q5JW53	Kinetochore-associated protein DSN1 homolog	DSN1	2	2	2	22.9425	23.1539	23.3752	23.194	23.5297	23.3864	23.1572	0.216369	23.37	0.168447	-0.212833	0.250007
P15924;P15924-3;P15924-2;Q4LE79;B4E2A0;B4DKX6;B4DWT7;G1UI31;Q6ZP16	Desmoplakin	DSP;DSP variant protein	107	107	107	33.5047	33.4116	33.4741	32.8832	32.9106	32.8452	33.4635	0.0474521	32.8797	0.0328429	0.5838	6.22962e-05
E7ERU0;F8W9J4;Q03001;Q03001-8;E9PHM6;E7ERU2;J3QTQ0;F6QMI7;E7ETB9;Q03001-9;B4DGY0;Q03001-13;Q6P0N6;Q03001-10;H0YC82	Dystonin	DST	8	5	0	25.1077	24.6697	25.6546	24.975	22.7788	23.9243	25.144	0.493452	23.8927	1.09844	1.2513	0.14627
P60981;P60981-2;F6RFD5;B7Z9M9	Destrin	DSTN	12	11	11	32.3557	32.3001	32.3068	31.7502	31.6921	31.9226	32.3209	0.030352	31.7883	0.11988	0.532567	0.00172603
Q8TEA8;Q496C9	D-tyrosyl-tRNA(Tyr) deacylase 1	DTD1	4	4	4	28.2759	28.5523	28.4435	28.2406	28.5437	28.3897	28.4239	0.139239	28.3913	0.151557	0.0325667	0.797597
B7Z202;O60941-6;E9PEY4;Q1I0L3;O60941-7;B7Z6A9;O60941;Q53T51;M0R0C4;Q53SF9;B7Z258;M0QZ28;Q9Y4J8-6;Q9Y4J8-10;B7Z3X3;Q9Y4J8-11;O60941-3;O60941-5;O60941-2;O60941-4;E7EVB6;Q9Y4J8-13;Q9Y4J8-2;Q9Y4J8-14;Q9Y4J8-15;Q9Y4J8;F8WE01	Dystrobrevin beta;Dystrobrevin alpha	DTNB;DTNA	2	2	2	23.155	23.4089	23.0655	22.284	23.9008	23.6569	23.2098	0.178138	23.2806	0.871625	-0.0707667	0.897075
Q8TDB6;Q8TDB6-2	E3 ubiquitin-protein ligase DTX3L	DTX3L	29	29	29	30.7368	30.7821	30.8147	30.063	29.9818	30.0536	30.7779	0.0391222	30.0328	0.0444167	0.745067	2.61841e-05
P23919;P23919-2;Q53F55;H7C312;G5E9E9;H7BZ20;H7C3A4	Thymidylate kinase	DTYMK	12	12	12	29.1291	29.1193	28.9374	29.5059	29.365	29.2923	29.0619	0.10796	29.3877	0.108599	-0.3258	0.0211096
E7EUN9;B4DKP8;Q9NX74;J3QLD5;I3L0K0;H3BMK6;I3L1K5;H3BQX4;H3BM64;I3L4H0;I3L4Y9	tRNA-dihydrouridine(20) synthase [NAD(P)+]-like	DUS2L	8	8	8	27.015	27.0457	27.0001	27.4734	27.4228	27.4032	27.0203	0.0232517	27.4331	0.0362228	-0.412867	7.68917e-05
Q96G46;B2RDV7;Q96G46-3;D6W636;O95323;Q96G46-2;K7EM42;K7EMI3;K7ER20;K7EQU9	tRNA-dihydrouridine(47) synthase [NAD(P)(+)]-like	DUS3L	8	8	8	26.138	26.6531	26.457	26.7801	27.0181	26.8624	26.416	0.259982	26.8869	0.120872	-0.470833	0.0466595
O75319;H7C0E6;O75319-2;C9JGC8;C9JYA6	RNA/RNP complex-1-interacting phosphatase	DUSP11	2	2	2	25.4265	24.4094	24.7725	25.1071	25.1343	24.7757	24.8695	0.515437	25.0057	0.19965	-0.136233	0.691435
Q9UNI6;V9GY92;V9GYV5	Dual specificity protein phosphatase 12	DUSP12	5	5	5	26.8894	27.0837	26.8811	27.0446	26.9007	26.9287	26.9514	0.11465	26.958	0.0762933	-0.0066	0.937833
P51452;B5BUI8;Q8IYJ9;K7ES89;K7ELG5	Dual specificity protein phosphatase 3	DUSP3	5	5	5	29.4304	29.4193	29.3266	28.8132	28.7367	28.8574	29.3921	0.0569955	28.8024	0.0610661	0.589667	0.000256901
P33316;P33316-2;H0YNW5;H0YKC5;H0YKI0;H0YMM5;H0YNJ9;H0YMP1	Deoxyuridine 5-triphosphate nucleotidohydrolase, mitochondrial	DUT	8	8	8	28.0893	28.1601	28.1573	28.949	28.891	29.0829	28.1356	0.0400926	28.9743	0.0984199	-0.838733	0.000165868
Q92997-2;Q92997;F8WCF1	Segment polarity protein dishevelled homolog DVL-3	DVL3	2	2	1	26.6566	26.7003	26.805	25.8689	26.0437	26.2897	26.7206	0.0762609	26.0674	0.211402	0.6532	0.00731164
Q14204;H0YJ21;B4DSR6;Q6P2H7;Q9NRC3	Cytoplasmic dynein 1 heavy chain 1	DYNC1H1	206	206	206	34.4761	34.4701	34.3967	34.2504	34.2716	34.3698	34.4476	0.0442115	34.2973	0.0637038	0.150367	0.0283387
Q13409-6;Q13409-3;Q13409-2;Q13409-7;Q13409-5;Q13409;F8W8S0;B4DPZ3;Q59GU5;E7EQL5;E7EV09;E7EQU2;E7ETL8;E7ESD3;E7EMU4;E7ET01;B4DX93;Q9H5W7;E9PGG1;E7EUM4;E7ERR6;E7ERH4;Q53SA6;E7EU01	Cytoplasmic dynein 1 intermediate chain 2	DYNC1I2	18	18	18	30.4133	30.4577	30.5705	30.3633	30.344	30.4218	30.4805	0.0810422	30.3764	0.0405125	0.104133	0.117359
Q9Y6G9;B3KM42;Q6MZE7;C9JGM7;C9JLW1	Cytoplasmic dynein 1 light intermediate chain 1	DYNC1LI1;DKFZp686A1525	16	15	3	29.9309	29.7913	29.8329	29.9436	29.9134	29.9939	29.8517	0.0716737	29.9503	0.0406661	-0.0986	0.106938
O43237;O43237-2;B4DHD8;B4E2E0;J3KRI4;J3KRZ2;Q63HJ8;E7EPL8;H3BUM4;J3KSD2	Cytoplasmic dynein 1 light intermediate chain 2	DYNC1LI2	19	19	18	30.8304	30.7525	30.7381	30.6323	30.4265	30.5677	30.7737	0.0496573	30.5422	0.105249	0.2315	0.0261621
Q8NCM8;B0I1S0;Q8NCM8-2;Q49AI6	Cytoplasmic dynein 2 heavy chain 1	DYNC2H1	6	6	6	26.0689	26.0244	24.9169	25.9222	26.1269	25.9727	25.6701	0.652641	26.0073	0.106638	-0.3372	0.42702
F8W853;B4DWD9;H7BYC8;Q8TCX1-3;Q8TCX1	Cytoplasmic dynein 2 light intermediate chain 1	DYNC2LI1	2	2	1	24.3623	24.8697	24.743	23.943	24.4416	23.2083	24.6583	0.264083	23.8643	0.620405	0.794033	0.110983
P63167;F8VXI7;F8VXL2;F8VRV5	Dynein light chain 1, cytoplasmic	DYNLL1	3	3	1	30.7183	30.7738	30.6515	30.4993	30.405	30.6922	30.7145	0.0612369	30.5322	0.146394	0.182367	0.117379
Q9NP97;B4DFR2;B1AKR6;Q8TF09;H3BNG9;H3BPA0;Q9NP97-2;Q7Z4M1;H3BQI1	Dynein light chain roadblock-type 1;Dynein light chain roadblock-type 2	DYNLRB1;DYNLRB2	6	6	6	29.175	29.1272	29.0248	28.6662	28.7632	28.9092	29.109	0.0767362	28.7795	0.122321	0.329467	0.0167906
P63172;Q5VTU3	Dynein light chain Tctex-type 1	DYNLT1	3	3	3	27.4895	27.5904	27.543	27.5101	27.519	27.7448	27.541	0.0504807	27.5913	0.133009	-0.0503333	0.573141
P51808;F2Z328;A6NGJ0	Dynein light chain Tctex-type 3	DYNLT3	2	2	2	27.5269	27.5772	27.8666	26.726	26.6404	26.7459	27.6569	0.183339	26.7041	0.056056	0.9528	0.00100103
Q13627-3;Q13627-4;F8W9I9;Q13627-5;Q13627-2;Q13627;E7EMI5;M0R2X3;O94789;M0R131;B4DXU2;F8WAP0;B4DX02;Q9Y463-2;Q9Y463-3;Q9Y463;B3KQI0	Dual specificity tyrosine-phosphorylation-regulated kinase 1A;Dual specificity tyrosine-phosphorylation-regulated kinase 1B	DYRK1A;DYRK1B;MNB/DYRK	2	2	2	24.1153	24.7539	25.181	24.709	24.5878	25.2204	24.6834	0.536336	24.8391	0.335758	-0.155667	0.691962
Q16254;H3BTM3;H3BVE4;H3BMP3	Transcription factor E2F4	E2F4	3	3	3	22.7977	22.379	23.7357	24.5106	23.4574	21.8876	22.9708	0.694717	23.2852	1.31995	-0.3144	0.733536
Q5JPH6;H3BTB7;H3BRF5;Q86YH3;O14563	Probable glutamate--tRNA ligase, mitochondrial	EARS2	10	10	10	27.7239	27.7068	27.7304	28.1692	27.9909	28.0058	27.7204	0.0121903	28.0553	0.0989212	-0.334933	0.00433863
Q99848;H7C2Q8;B4DHA6;B4DRX8	Probable rRNA-processing protein EBP2	EBNA1BP2	11	11	11	29.3011	29.469	29.3746	30.0495	29.9161	30.005	29.3816	0.0841665	29.9902	0.0679203	-0.608633	0.000620542
B4DKB2;P42892-3;P42892-4;P42892;P42892-2;E9PJG1;E9PN99;E9PHZ1	Endothelin-converting enzyme 1	ECE1	15	15	15	28.9204	29.0894	29.0794	28.9829	29.0975	28.823	29.0297	0.0948174	28.9678	0.137872	0.0619333	0.556355
O60344-4;O60344	Endothelin-converting enzyme 2;Methyltransferase-like region;Endothelin-converting enzyme 2 region	ECE2	2	2	2	24.8167	24.5437	24.231	25.3175	25.2583	24.8972	24.5305	0.293074	25.1577	0.227505	-0.6272	0.0428975
Q13011;M0R248;M0QZW4;B4DVS4;M0R280;M0QXS7	Delta(3,5)-Delta(2,4)-dienoyl-CoA isomerase, mitochondrial	ECH1	17	17	13	32.1998	32.1108	32.0785	32.4555	32.3792	32.2744	32.1297	0.0628198	32.3697	0.090923	-0.24	0.0197501
Q9NTX5-6;Q9NTX5-2;Q9NTX5;Q9NTX5-3;H0Y5L2;J3KP84;E9PPG7;E9PRU6;F2Z2D6;Q9NTX5-5;E9PJS8;E9PLY6;E9PIU8;Q9NTX5-4;H0Y525	Ethylmalonyl-CoA decarboxylase	ECHDC1	6	6	6	27.0252	26.7829	27.108	26.6918	26.8188	26.8232	26.972	0.168945	26.7779	0.0746261	0.1941	0.142833
Q96DC8;Q5W0J6;Q96DC8-2;Q5W0J8	Enoyl-CoA hydratase domain-containing protein 3, mitochondrial	ECHDC3	6	6	6	27.0987	26.7756	27.0767	26.9852	26.8127	26.8423	26.9837	0.180526	26.8801	0.0922432	0.1036	0.426088
P30084	Enoyl-CoA hydratase, mitochondrial	ECHS1	13	13	13	31.5892	31.6145	31.6193	31.3403	31.3505	31.28	31.6077	0.0161717	31.3236	0.0381016	0.284067	0.000286849
P42126;Q96DC0;P42126-2;H3BS70	Enoyl-CoA delta isomerase 1, mitochondrial	ECI1;DCI	9	9	9	29.9396	30.0751	29.908	30.1036	30.2539	30.1561	29.9742	0.0887705	30.1712	0.0762793	-0.196967	0.0434676
O75521-2;Q6IBN4;Q53HG3;Q53GC8;A0A024QZU5;O75521;B4DLL3;F1LLU7;C9J000;Q59E94;F8WAW4;Q9NYD2;C9JB63;F8W6J1	Enoyl-CoA delta isomerase 2, mitochondrial	ECI2;PECI	10	10	10	28.4095	28.3306	28.371	28.5278	28.5323	28.4559	28.3704	0.0394538	28.5053	0.0428696	-0.134967	0.0159646
Q5VYK3;J3KN16;B3KXF2;R4GMY1;B3KV72;R4GMY3;Q5VYK5;F6XAQ5	Proteasome-associated protein ECM29 homolog	ECM29;KIAA0368	46	46	46	30.5281	30.5797	30.5133	30.6446	30.6989	30.731	30.5404	0.0348582	30.6915	0.0436728	-0.151133	0.00941516
Q9BQ95;J3KTF5;Q9BQ95-2;K7EMM0;Q9BQ95-3;K7EN32;K7EPL5;K7EJG5;K7EJI1;K7EIK2	Evolutionarily conserved signaling intermediate in Toll pathway, mitochondrial	ECSIT	9	9	9	27.8419	27.7792	27.8183	27.9468	28.186	27.9977	27.8131	0.0316677	28.0435	0.126006	-0.230367	0.0372538
Q9H8V3-2;Q9H8V3-4;Q9H8V3;G5E9L8;Q9H8V3-3;Q96SJ9;C9JDB4;H7C3G1	Protein ECT2	ECT2	4	4	4	24.2004	23.84	22.4134	25.9888	25.3704	25.2715	23.4846	0.945026	25.5436	0.388741	-2.05897	0.025124
Q96F86;H3BPW9;H3BN89;H3BQ37;H3BPN4;H3BQP5;H3BU87;H3BSQ0;H3BNJ7;H3BMB8;H3BTH0;H3BTF8;H3BTD6	Enhancer of mRNA-decapping protein 3	EDC3	13	13	13	28.302	28.6223	28.2562	28.4334	28.4471	28.4916	28.3935	0.199466	28.4574	0.030428	-0.0638667	0.612686
Q6P2E9;Q6P2E9-2;B7Z7V8;I3L2F4;I3L0V0;I3L3M2	Enhancer of mRNA-decapping protein 4	EDC4	24	24	24	30.7283	30.7366	30.6253	30.8498	30.7586	30.8252	30.6967	0.0620021	30.8112	0.0471843	-0.114467	0.0636678
Q92611;B4DXP3;B4DPV5	ER degradation-enhancing alpha-mannosidase-like protein 1	EDEM1	5	5	5	23.4375	25.0043	24.184	25.26	24.7125	25.0499	24.2086	0.78369	25.0075	0.276206	-0.798867	0.171204
B7ZLZ2;Q9BZQ6;H0Y498	ER degradation-enhancing alpha-mannosidase-like protein 3	EDEM3	4	4	4	25.2248	25.5673	25.549	25.125	25.0704	25.3233	25.447	0.192677	25.1729	0.13308	0.274133	0.112513
O60869-2;O60869-3;O60869	Endothelial differentiation-related factor 1	EDF1	5	5	5	28.5173	28.8297	28.6549	28.2384	28.2846	28.4701	28.6673	0.156569	28.331	0.122631	0.336267	0.0428737
Q3B7T1-5;Q3B7T1;Q3B7T1-3;Q3B7T1-4;O43599;H0Y353	Erythroid differentiation-related factor 1	EDRF1	4	4	4	25.3634	24.9709	25.3988	25.0623	25.2211	25.0476	25.2444	0.23749	25.1103	0.0962079	0.134033	0.416172
Q15075;A8K7J3;Q05D76	Early endosome antigen 1	EEA1	37	37	37	30.6521	30.6579	30.716	29.8195	29.9185	29.8888	30.6753	0.0353376	29.8756	0.0508029	0.799733	2.35882e-05
O75530-3;O75530;O75530-2;E9PJK2;B4DVW7;H0YEL4;E9PMU3;B4DFK0	Polycomb protein EED	EED	7	7	7	22.3218	24.566	24.8573	26.398	26.1126	26.0541	23.915	1.38745	26.1882	0.184003	-2.2732	0.0481614
Q6IPT9;Q53HR5;Q53HQ7;Q53HM9;Q53G85;P68104;Q6IPN6;A8K9C4;Q53GA1;Q5VTE0;Q96RE1;B4DV42;Q6IQ15;Q53G89;Q8IUB0;Q53HR1;Q9H2I7;Q504Z0;Q6P4C9;Q96CD8;Q9NZS6;Q96C29;Q8TBL1;Q6P082;Q16577;B4E2C5;A9X7H1;Q5JR01;A6PW80;Q14222;Q2F837;Q6NSH7;Q6NS35	Elongation factor 1-alpha;Elongation factor 1-alpha 1;Putative elongation factor 1-alpha-like 3	EEF1A1;EEF1A1P5;EEF1A1L14;PTI-1	27	27	1	36.2345	36.3009	36.1545	36.0561	36.0587	36.1112	36.23	0.0733052	36.0753	0.0310886	0.154633	0.0282086
Q05639;Q59GP5	Elongation factor 1-alpha 2	EEF1A2	20	8	8	30.0567	30.0249	30.0178	28.8307	28.5539	28.731	30.0331	0.0207158	28.7052	0.140192	1.32793	8.4323e-05
P24534;A4D1M6;C9JZW3;F2Z2G2;F8WF65	Elongation factor 1-beta	EEF1B2;LOC392793	10	8	8	32.026	32.1052	31.9943	32.013	32.098	32.1763	32.0418	0.0571203	32.0958	0.0816729	-0.0539333	0.401675
P29692;E9PQZ1;E9PK01;E9PPR1;E9PL12;E9PQ49;E9PI39;E9PMW7;E9PK72;E9PKK3;E9PNW6;E9PJD0	Elongation factor 1-delta	EEF1D	19	19	0	33.3213	33.3528	33.3536	33.0853	33.0463	33.0556	33.3426	0.0184218	33.0624	0.0203698	0.280167	6.02706e-05
O43324;O43324-2;D6RBD7;C9J1V9;H0YAL7;D6RCQ0;H0YAH9	Eukaryotic translation elongation factor 1 epsilon-1	EEF1E1;hCG_2043275	9	9	9	29.8117	29.7439	29.8625	29.9615	29.8717	30.0693	29.806	0.0595027	29.9675	0.0989365	-0.161467	0.0725751
P26641;B4DTG2;B4DUP0;B4DUK7;B4DSR4;Q2F838;Q2F840	Elongation factor 1-gamma	EEF1G	24	24	24	34.1645	34.2551	34.1562	33.9506	34.0019	33.9295	34.1919	0.0548611	33.9607	0.037235	0.231267	0.00378592
P13639;Q8TA90;B4DPU3;Q6PK56;B4DRE8;B4DMC6;Q6W6M8;M0R0I6	Elongation factor 2	EEF2	52	52	51	35.208	35.2728	35.1305	35.0732	35.0389	35.179	35.2038	0.0712444	35.097	0.0730276	0.106733	0.14421
O00418;H3BRH4	Eukaryotic elongation factor 2 kinase	EEF2K	4	4	4	24.8549	23.0492	25.9653	25.665	25.791	26.0053	24.6231	1.4718	25.8204	0.172049	-1.1973	0.234244
P57772;Q96HZ6;C9J8T0	Selenocysteine-specific elongation factor	EEFSEC	13	13	13	28.4966	28.7536	28.4086	28.5088	28.387	28.4968	28.5529	0.179266	28.4642	0.0671259	0.0887333	0.467033
B7Z3D1;O75071;F5H7K3;B3KMB2;B7Z444	EF-hand calcium-binding domain-containing protein 14	EFCAB14	3	3	3	25.4553	24.8443	25.0021	25.2526	25.362	25.3931	25.1006	0.317178	25.3359	0.0737968	-0.235333	0.278888
A0A024R493;Q59EU6;Q9BUP0;H7C0I0;Q53S38;Q7Z2R5;Q53SA2;B4DEE0;Q9BUP0-2;C9JTV4;Q8WYH2	EF-hand domain-containing protein D1	EFHD1;FLJ13612	10	10	8	28.026	27.9928	27.945	28.3538	28.0623	28.3702	27.9879	0.0407187	28.2621	0.173226	-0.274167	0.0558873
Q96C19;H0Y4Y4	EF-hand domain-containing protein D2	EFHD2	8	6	6	26.7574	26.7652	26.7894	26.3635	26.5387	25.8171	26.7707	0.0166857	26.2398	0.376376	0.5309	0.0711502
P98172	Ephrin-B1	EFNB1	8	8	8	29.1826	27.9897	28.0182	22.4891	22.4869	25.772	28.3968	0.680643	23.5827	1.89602	4.81417	0.0143858
Q14156;H9KV44;Q14156-3;Q14156-2;A2VDI4;B4DG97;B4DZ89;E5RJS1;A0PJL1	Protein EFR3 homolog A	EFR3A	9	9	9	27.7165	27.72	27.4842	27.5896	27.4135	27.2772	27.6402	0.13514	27.4268	0.156622	0.213467	0.148413
Q7Z2Z2-2;Q7Z2Z2;B3KPR5	Elongation factor Tu GTP-binding domain-containing protein 1	EFTUD1	8	8	8	26.2324	26.3882	26.1253	26.7621	26.5546	26.6273	26.2486	0.1322	26.648	0.105287	-0.399367	0.0149389
Q15029-2;Q6IBM8;Q15029;Q15029-3;B3KX19;Q8IXJ3;A8KAP3;B4DZB1;B3KWY2;K7EP67;K7EJ74;K7EIV5;K7EIT3	116 kDa U5 small nuclear ribonucleoprotein component	EFTUD2;U5-116KD;SNRP116	43	42	42	32.0522	32.0486	32.0575	32.4603	32.5095	32.4233	32.0528	0.00447698	32.4644	0.0432437	-0.4116	8.09591e-05
Q9UHF1	Epidermal growth factor-like protein 7	EGFL7	2	2	2	23.0057	22.9586	23.3721	23.1784	23.7865	24.0663	23.1121	0.226366	23.6771	0.453953	-0.564933	0.125965
Q2TTR7;P00533;E9PFD7;A8K2T7;A9CB80;B7Z2I3;F2YGG7;E7BSV0;Q504U8;P00533-4;P00533-3;Q147T7;A2VCQ7	Epidermal growth factor receptor	EGFR	45	45	1	32.6917	32.6445	32.6873	33.0217	33.1088	33.1143	32.6745	0.0260737	33.0816	0.0519478	-0.4071	0.000264915
R4SCF3;R4SCC4;R4RYZ7;Q9GZT9-2;R4SCP5;R4S1C5;R4RZ18;R4RYY7;Q9GZT9;Q9GZT9-3;Q9NTU9;I6QYW0;A6XP74;G3V3M1;Q3T1B0;F8W1G2;Q9H6Z9;B3KVT0	Egl nine homolog 1	EGLN1	11	11	10	28.7422	28.7187	28.5894	29.0263	28.8363	28.9925	28.6834	0.0822786	28.9517	0.101358	-0.268267	0.0236032
A8K930;Q8NDI1-3;Q8NDI1-2;Q8NDI1;B3KM32;C9IYU2;H7BZ98;B5MC86;C9J268;C9K0H9	EH domain-binding protein 1	EHBP1	11	11	10	26.9099	27.1488	26.9693	27.0957	26.8298	26.8865	27.0093	0.12438	26.9373	0.140049	0.072	0.541974
Q9H4M9;A0A024R571;B4DMV9;B4DR44;B4DTR4;B4DZH9;C9JC03;C9J2Z4;C9JDQ8;C9JIJ3;C9IZH1	EH domain-containing protein 1	EHD1	31	31	20	32.5784	32.5046	32.5506	31.6373	31.6059	31.6722	32.5445	0.0372722	31.6385	0.0331654	0.906067	6.08768e-06
Q9H223;A8K9B9;B3KUH4;B4DNU6	EH domain-containing protein 4	EHD4	29	26	22	30.9231	30.7006	30.8037	30.5376	30.5111	30.5813	30.8091	0.111349	30.5433	0.0354494	0.2658	0.016964
Q9NZC4-2;Q9NZC4;Q9NZC4-3;E9PQX0;E9PN75;E9PQR6;E9PPS9	ETS homologous factor	EHF	3	3	3	25.7322	25.5564	25.6987	25.9965	26.4193	26.4655	25.6624	0.0933427	26.2938	0.258475	-0.631333	0.0164138
Q08426;Q08426-2;A0PJI6;C9JJE0	Peroxisomal bifunctional enzyme;Enoyl-CoA hydratase/3,2-trans-enoyl-CoA isomerase;3-hydroxyacyl-CoA dehydrogenase	EHHADH	31	31	31	31.0027	30.904	30.8976	30.6487	30.6557	30.6061	30.9348	0.058919	30.6368	0.026845	0.297933	0.00134288
Q9H9B1;Q9H9B1-3;Q9H9B1-4;Q9H9B1-2;Q71M33;A0PJE0	Histone-lysine N-methyltransferase EHMT1	EHMT1	9	9	9	25.5451	25.5551	24.4815	26.8507	26.1864	26.1183	25.1939	0.616977	26.3851	0.404628	-1.19123	0.0489893
Q96KQ7-2;Q96KQ7;Q59FM7;B7Z852;A2ABF8;A2ABF9;Q96KQ7-3	Histone-lysine N-methyltransferase EHMT2	EHMT2	6	6	6	24.3835	23.7748	24.0972	24.0787	24.3883	25.0195	24.0852	0.304528	24.4955	0.479474	-0.410333	0.27903
O14681;Q59EJ1;E9PM05;E9PS58;A6NES3;B4DKL6;E9PL33;E9PLB8;B7ZB74;B4DWJ0	Etoposide-induced protein 2.4 homolog	EI24	4	4	4	26.8439	26.7821	26.7584	26.7576	26.7791	26.8046	26.7948	0.0441422	26.7804	0.0235284	0.0143667	0.644965
P41567;K7EM18;K7EQP2	Eukaryotic translation initiation factor 1	EIF1	9	9	3	29.8835	30.0496	29.859	29.8848	29.8992	30.0811	29.9307	0.103697	29.955	0.109414	-0.0243333	0.793656
E9PS30;E9PLI6;E9PS76;Q8N9N8;E9PQD0	Probable RNA-binding protein EIF1AD	EIF1AD	2	2	2	25.3813	25.7421	25.2587	25.875	26.3344	25.7349	25.4607	0.251291	25.9814	0.313602	-0.520733	0.0881914
P47813;O14602;X6RAC9;A6NJH9	Eukaryotic translation initiation factor 1A, X-chromosomal;Eukaryotic translation initiation factor 1A, Y-chromosomal	EIF1AX;EIF1AY	5	5	5	28.6769	28.613	28.2203	28.9123	28.7153	28.2584	28.5034	0.247245	28.6287	0.335448	-0.125267	0.630097
O60739;Q53F41	Eukaryotic translation initiation factor 1b	EIF1B	8	2	2	22.9713	24.0971	23.7824	24.0347	23.7618	23.2917	23.6169	0.580854	23.6961	0.375836	-0.0791333	0.852618
Q9BY44;B4DQ14;F8WAE5;B4DF96;Q9BY44-2;C9IZE1;H7C5R5;H7C5Q3;F8WF18;F8WAT3	Eukaryotic translation initiation factor 2A	EIF2A	23	23	23	30.8787	30.8647	30.8575	31.0005	31.0552	31.1477	30.867	0.0107802	31.0678	0.0744045	-0.200833	0.00983037
B7ZKK7;P19525;P19525-2;Q8IW76;Q05CP4;Q6PK38;C9JZT2;F8WBH4	Interferon-induced, double-stranded RNA-activated protein kinase	EIF2AK2	16	16	16	31.0096	31.0038	31.0385	30.6729	30.6671	30.7513	31.0173	0.0185874	30.6971	0.0470281	0.3202	0.000392676
Q9P2K8-2;Q9P2K8;H0YME5;H0YNY9;H0YND8;Q9P2K8-3	Eukaryotic translation initiation factor 2-alpha kinase 4	EIF2AK4	7	7	7	26.3098	26.4011	26.3065	25.6598	25.891	26.2105	26.3391	0.0536901	25.9204	0.276527	0.4187	0.0616858
Q14232;B4DGX0;H0YGG4;F5H0D0	Translation initiation factor eIF-2B subunit alpha	EIF2B1	7	7	7	28.7018	28.7381	28.6397	28.6059	28.598	28.6352	28.6932	0.0497605	28.613	0.0195991	0.0801667	0.0602829
P49770;Q9BPX4;H0YJJ8;G3V5E5;H0YK01	Translation initiation factor eIF-2B subunit beta	EIF2B2	10	10	10	28.6171	28.6743	28.595	28.3707	28.412	28.562	28.6288	0.0409242	28.4482	0.100666	0.180567	0.0450999
Q9NR50-3;Q9NR50-2;Q9NR50;H0Y580;Q9HA31;Q5QP88	Translation initiation factor eIF-2B subunit gamma	EIF2B3	14	14	14	28.4987	28.6053	28.7075	28.6549	28.3017	28.5887	28.6038	0.104408	28.5151	0.187751	0.0887333	0.513894
Q9UI10;E7ERK9	Translation initiation factor eIF-2B subunit delta	EIF2B4	12	12	0	28.3176	28.3391	28.3431	28.1193	28.2449	28.37	28.3333	0.0137143	28.2447	0.12535	0.0885333	0.290813
E9PC74;Q13144;Q59HD8;H7C2X0;C9JRD9	Translation initiation factor eIF-2B subunit epsilon	EIF2B5	10	10	10	28.0232	28.1487	28.0791	27.8168	28.0646	27.8896	28.0837	0.0628745	27.9237	0.127364	0.16	0.122804
P41214;P41214-2;Q6ZP26;Q5SY38;Q59FU5;B4DGD2	Eukaryotic translation initiation factor 2D	EIF2D	14	14	14	27.8132	27.8774	27.9727	27.8445	27.9002	28.0578	27.8878	0.0802537	27.9342	0.110632	-0.0464	0.588118
P05198;G3V4T5;H0YJS4;B4DM12	Eukaryotic translation initiation factor 2 subunit 1	EIF2S1	21	21	21	32.4867	32.4901	32.4627	32.5436	32.5369	32.6145	32.4798	0.014935	32.565	0.042999	-0.0851667	0.0316529
P20042;B5BU01;Q96I16;Q3B7I9;Q59GZ3	Eukaryotic translation initiation factor 2 subunit 2	EIF2S2	25	25	25	31.8915	31.9391	31.8538	31.9875	32.0873	32.1545	31.8948	0.0427456	32.0764	0.0840286	-0.181633	0.0289169
P41091;Q53HK3;A8K2Y2;B2R5N2;Q2VIR3;Q2VIR3-2;F8W810;H7BZU1	Eukaryotic translation initiation factor 2 subunit 3;Putative eukaryotic translation initiation factor 2 subunit 3-like protein	EIF2S3;EIF2S3L	24	24	24	32.6162	32.6282	32.6213	32.8107	32.8228	32.8765	32.6219	0.00602246	32.8367	0.0350232	-0.214767	0.000470762
Q24JU4;Q14152;J9R021;F5H335;B4DYS1;Q7Z5T5;Q6P1R0;Q05BS0;Q3B770	Eukaryotic translation initiation factor 3 subunit A	EIF3A;eIF3a	52	52	52	32.524	32.6791	32.5736	32.6428	32.6764	32.7706	32.5922	0.0792111	32.6966	0.0662513	-0.104367	0.15492
P55884;P55884-2;A4D210;B4DV79;B4DXN6;Q96G38;Q86UM1;C9JZG1;C9JQN7;Q59FS8	Eukaryotic translation initiation factor 3 subunit B	EIF3B	38	38	38	32.7834	32.8685	32.7941	32.7923	32.7908	32.8911	32.8153	0.0463535	32.8247	0.0574801	-0.0094	0.836287
B4DVQ5;Q99613;A1KYQ7;B4DVU3;B4DDN4;H3BRV0;B4E1D5;B5ME19;B4DRU0;B4E2Z6;B3KNZ4;A0A024QYX7;Q3B7B9;H3BPE4;H3BPE3;H3BTY8	Eukaryotic translation initiation factor 3 subunit C;Eukaryotic translation initiation factor 3 subunit C-like protein	EIF3C;EIF3CL	31	31	31	31.7417	31.9474	31.8968	31.8588	31.9149	32.0041	31.862	0.107183	31.9259	0.0732757	-0.0639667	0.441562
B4DVY1;A8MWD3;O15371;B4E1K8;B0QYA5;B0QYA4;B0QYA6;B0QYA7;B0QYA8	Eukaryotic translation initiation factor 3 subunit D	EIF3D	20	20	20	31.5719	31.5916	31.5908	31.6829	31.678	31.7173	31.5848	0.01115	31.6927	0.021416	-0.107967	0.0014971
B4DMT5;O00303;B3KSH1;B4DEW9;H0YDT6;Q9BX72;E9PQV8	Eukaryotic translation initiation factor 3 subunit F	EIF3F	14	14	14	31.422	31.4952	31.4572	31.1952	31.4643	31.5459	31.4581	0.0366089	31.4018	0.183514	0.0563333	0.629615
O75821;K7EL20;A8K5K5;K7ENA8;Q6IAM0;K7EP16;B7Z1G0	Eukaryotic translation initiation factor 3 subunit G	EIF3G;EIF3S4	14	14	2	31.1205	31.2426	31.2182	31.0989	31.0908	31.187	31.1938	0.064613	31.1256	0.0533568	0.0682	0.231436
O15372;B3KS98;Q5BKY2;Q53HR0;Q53HG0;E5RJT0;E5RGU4;B4DJN9;E5RFW7;E5RFH0;E5RHC7;E5RH59	Eukaryotic translation initiation factor 3 subunit H	EIF3H;EIF3S3	16	16	16	30.9799	31.071	31.0506	30.8955	31.0462	30.9454	31.0338	0.0478084	30.9624	0.0767693	0.0714667	0.242923
Q13347;Q53HU7;Q5TFK1;Q9P1D9	Eukaryotic translation initiation factor 3 subunit I	EIF3I	19	19	19	32.0319	32.1339	32.0879	31.9983	31.9714	32.1283	32.0846	0.0510816	32.0327	0.0839059	0.0519	0.411908
O75822;O75822-3;O75822-2;H0YGJ7;H0YLP3	Eukaryotic translation initiation factor 3 subunit J	EIF3J	7	7	7	28.6596	28.8073	28.7473	28.9486	29.0189	29.2517	28.7381	0.0742816	29.0731	0.158644	-0.335	0.0295891
Q9UBQ5;B7ZAM9;K7ERF1;B4DVD7;K7ES31;K7EMQ9;U3LUI4;K7EQM4;K7EK53;B4DQ48	Eukaryotic translation initiation factor 3 subunit K	EIF3K	10	10	10	31.2922	31.1707	31.1307	30.8802	30.9773	30.7146	31.1979	0.0841076	30.8574	0.13283	0.3405	0.0199261
Q9Y262;Q9Y262-2;B0QY89;B4DQF6;B3KPB9;B0QY90;B3KNG0;Q8N7H0;Q7Z5X3;B4DEH4;C9JHP4;C9K0Q7;H7C3A0;H0Y7E6	Eukaryotic translation initiation factor 3 subunit L	EIF3L	28	28	28	32.0162	32.0313	32.023	31.9706	31.9793	32.0227	32.0235	0.00756241	31.9909	0.0279096	0.0326333	0.122293
Q7L2H7;B4E2Q4;J3KNJ2;H0YCQ8;E9PN86;E9PRY0;E9PRI2;E7ESM3;B4DT09	Eukaryotic translation initiation factor 3 subunit M	EIF3M	17	17	17	31.1529	31.2451	31.1777	31.1232	31.2609	31.1941	31.1919	0.0477121	31.1927	0.0688602	-0.000833333	0.987079
Q6IAX5;P60228;B2R806;B3KW56;E5RGA2;H0YBR5;E5RHS5;H0YAW4;E5RIT4;E5RII3;E5RIP5;E5RJ25;H0YBP5	Eukaryotic translation initiation factor 3 subunit E	EIF3S6;EIF3E	25	25	25	31.8207	31.7901	31.6972	31.7788	31.863	31.8157	31.7693	0.0643157	31.8192	0.0422069	-0.0498333	0.324657
P60842;A8K088;A8K7F6;J3KT12;P60842-2;Q59F68;J3QS69;J3KTB5;J3QL43;B4DNH2;J3QR64;J3KSZ0;B4E047;J3QLN6;J3KS25;J3KTN0;J3QKZ9;B4DKP9;B4E102;J3KS93;J3KT04;J3QQP0;J3QL52	Eukaryotic initiation factor 4A-I	EIF4A1	28	28	17	33.9943	34.0583	33.9001	34.0199	33.9438	34.1513	33.9842	0.079579	34.0383	0.104971	-0.0541	0.516149
Q14240-2;F8WE11	Eukaryotic initiation factor 4A-II	EIF4A2	23	12	1	31.1971	31.2407	31.3141	30.7602	30.8129	30.821	31.2506	0.0591291	30.798	0.033014	0.4526	0.000318162
P38919;I3L3H2	Eukaryotic initiation factor 4A-III;Eukaryotic initiation factor 4A-III, N-terminally processed	EIF4A3	25	21	21	31.7097	31.702	31.6018	32.0101	32.0938	32.1485	31.6712	0.0601965	32.0841	0.0697045	-0.412967	0.00148163
B4DEP6;P23588;E7EX17;B4DRM3;B4DS13;F8VSC7;F8VP89;B4DS01;Q7Z5Y0;F8W0K0;F8VX11;F8VYE9;F8VRU1;Q6AI40	Eukaryotic translation initiation factor 4B	EIF4B	19	19	19	30.2748	30.4218	30.1777	30.1056	30.252	30.4721	30.2914	0.122897	30.2766	0.184481	0.0148667	0.913121
P06730;P06730-2;Q32Q75;P06730-3;D6RBW1;B7Z2T1;H0Y8J7;D6RFJ3;D6RHE2;H0Y8X3;A6NMX2	Eukaryotic translation initiation factor 4E	EIF4E	9	9	9	29.9244	29.8894	29.9516	29.6719	29.6513	29.8565	29.9218	0.0311814	29.7266	0.112996	0.195233	0.0447965
O60573;B9A044;O60573-2;B8ZZ50;Q59FE1;B8ZZL3;C9JEL3;B4E1E4;B9A023	Eukaryotic translation initiation factor 4E type 2	EIF4E2	7	7	7	27.7822	27.8151	27.8352	27.9523	27.6416	27.9095	27.8108	0.0267564	27.8345	0.168393	-0.0236333	0.822073
E9PGM1;E7EX73;Q04637-4;E7EUU4;Q04637-8;Q04637-7;Q04637-5;B4DSI9;Q04637-3;B4DGF1;Q04637;Q04637-9;B2RU10;B2RU06;Q4LE58;Q04637-6;Q96I65;C9JF13;C9J6B6;C9K073;C9J2Z7;H7C044;H7C0V6;F8WCF2;C9J987;C9JWH7;C9J556;REV__Q8NEG2-2;C9JHW9;C9JSU8;O95065;C9JWW9;REV__Q8NEG2;REV__F5H7J8;REV__Q86XB5;REV__C9JQZ6;REV__J3KQX6	Eukaryotic translation initiation factor 4 gamma 1	EIF4G1;EIF4G1 variant protein	54	54	50	33.631	33.7012	33.5908	33.4872	33.5135	33.6537	33.641	0.0558752	33.5515	0.0895079	0.0895333	0.215586
P78344;D3DQV9;Q59G42;B4DZF2;P78344-2;H0Y3P2;Q2TU89;H0YCH5;E9PKF8;H0YD77;H0YEC5;Q3LIE0;H0YE22;H0YE44;H0YCF8;H0YEN8;H0YDC0;H0YD99	Eukaryotic translation initiation factor 4 gamma 2	EIF4G2;AAG1	39	39	39	31.4156	31.4097	31.2813	31.6659	31.729	31.7747	31.3689	0.0758923	31.7232	0.0546314	-0.354333	0.00278811
O43432;O43432-3;Q59GJ0;F5H564;B4DH17;O43432-4;F5H8J4;B4DZE1;Q5SWD1;Q5SWD0;B4DXR2;O43432-2;B1AN89	Eukaryotic translation initiation factor 4 gamma 3	EIF4G3	19	15	15	28.1972	28.1323	27.9937	27.6033	27.442	27.5882	28.1077	0.10395	27.5445	0.0890881	0.563233	0.00205038
Q15056;Q15056-2;Q75MU1;B4DMV6;Q75MU2;A4D198;Q75MT8	Eukaryotic translation initiation factor 4H	EIF4H;WBSCR1	8	8	8	30.1974	30.3486	30.3056	30.1403	30.2671	30.6172	30.2839	0.0779077	30.3415	0.247009	-0.0576667	0.719397
P55010;Q6IBU0;H0YLZ1;Q32Q19;Q05DF3;H0YN40;H0YMJ8;H0YM54;H0YK11;B4DEN3;H0YK29	Eukaryotic translation initiation factor 5	EIF5	12	12	12	31.0174	31.076	31.0195	31.1191	31.156	31.255	31.0376	0.0332431	31.1767	0.070275	-0.139067	0.0362784
P63241;I3L397;P63241-2;I3L504;Q6IS14;F8WCJ1;C9J7B5;C9J4W5;Q9GZV4	Eukaryotic translation initiation factor 5A-1;Eukaryotic translation initiation factor 5A-1-like	EIF5A;EIF5AL1	12	12	12	32.7678	32.7641	32.6059	32.608	32.543	32.6284	32.7126	0.0924234	32.5931	0.0445988	0.119467	0.113969
O60841;Q8N5A0;B3KM86;D3DVI5;Q05CQ1;A0JLR8	Eukaryotic translation initiation factor 5B	EIF5B	39	39	39	31.2829	31.7459	31.7241	31.7542	31.7284	31.8791	31.5843	0.261248	31.7872	0.0805979	-0.202933	0.267951
P56537;P56537-2;B7ZBH1;F8WD20;B4DJH0;F8WDS6	Eukaryotic translation initiation factor 6	EIF6	10	10	10	31.7441	31.7897	31.7658	31.7062	31.6518	31.7513	31.7665	0.0228088	31.7031	0.0498224	0.0634333	0.115443
Q9BQ52-4;G5E9D5;B3KT00;B4DT15;Q9BQ52;B3KSU9;B4E365;E7ES68;Q9BQ52-3;H7C2I4;Q9BQ52-2;J3QQT1;V9GZ72;V9GYS7	Zinc phosphodiesterase ELAC protein 2	ELAC2	19	19	19	29.1919	29.3383	29.0841	29.6189	29.7332	29.7769	29.2048	0.127588	29.7097	0.0815865	-0.5049	0.00446566
Q15717;B4DVB8;M0QZR9;M0R055;B1AM48;B7Z5E0;Q12926-2;Q12926;P26378-4;P26378-2;P26378-5;B1APY9;P26378;P26378-3;B1APY8;B1AM49	ELAV-like protein 1	ELAVL1	13	13	13	30.9103	30.7645	30.8185	31.1161	31.1125	31.1048	30.8311	0.0737121	31.1111	0.00577264	-0.280033	0.00279308
U3KQ90;Q59HG4;V9H027;P55199;A8KAP0	RNA polymerase II elongation factor ELL	ELL	4	4	4	26.862	26.4954	24.4361	25.4886	26.3316	25.8396	25.9312	1.30768	25.8866	0.423461	0.0445667	0.957909
F5GZP8;B7Z1S8;Q7Z5G9;Q5JVZ5;Q96JJ3;B4DRL5;H0YCM7;B4DZ20;Q5JVZ8;Q5JW01;Q5JVZ4;B4DJV6;Q92556;H7C0N5;H7C0S6;H7C3P3;Q92556-2;Q92556-3	Engulfment and cell motility protein 2	ELMO2	5	5	5	25.2989	24.9379	25.2695	24.4774	24.2396	24.0404	25.1688	0.200476	24.2525	0.218784	0.9163	0.00589234
Q8IZ81;D6RBS5;D6RHX2;V9GY58	ELMO domain-containing protein 2	ELMOD2	8	8	8	28.3111	28.1952	28.3626	28.5329	28.4679	28.2857	28.2896	0.0857397	28.4288	0.128147	-0.1392	0.192926
Q9BW60;Q502X7;Q9BW60-2	Elongation of very long chain fatty acids protein 1	ELOVL1	4	4	4	29.2193	29.1087	29.1055	29.2915	29.2973	29.2603	29.1445	0.0647985	29.283	0.0199001	-0.138533	0.0240177
E2QRH7;B4DSC2;Q9NYP7;B3KWH9;Q9NYP7-2;Q9NYP7-3	Elongation of very long chain fatty acids protein 5	ELOVL5	2	2	2	26.4035	26.0564	25.9412	26.9998	26.8011	26.8032	26.1337	0.240649	26.868	0.114118	-0.734333	0.00880411
Q6IA86-2;Q6IA86-3;Q6IA86-5;Q6IA86;Q6IA86-6;Q6IA86-4;Q6IA86-7;F5GX79;K7ER35;F5GYE9	Elongator complex protein 2	ELP2	8	8	8	26.1425	26.0381	26.0976	26.257	25.9466	26.6421	26.0927	0.0523699	26.2819	0.348418	-0.189167	0.405044
Q9H9T3-2;Q9H9T3;B4DXV1;Q9H9T3-4;Q9H9T3-5;B4DPB7;B4DKA4;H0YAP7;E5RHY2;E5RIC0;E5RIZ7;E5RHR2	Elongator complex protein 3	ELP3	7	7	7	27.0579	27.3001	27.2414	27.0228	27.0632	27.0502	27.1998	0.126345	27.0454	0.0206233	0.1544	0.104949
Q8N766-2;Q8N766;Q8N766-4	ER membrane protein complex subunit 1	EMC1	30	30	1	31.0411	30.9612	30.9924	31.0712	31.1899	30.9341	30.9982	0.0402681	31.0651	0.12801	-0.0668333	0.436996
Q5UCC4-2;Q5UCC4;M0R2A0	ER membrane protein complex subunit 10	EMC10	2	2	2	26.5992	26.5941	26.6295	26.6788	26.5393	26.7585	26.6076	0.0191366	26.6589	0.110951	-0.0512667	0.474416
Q53HG5;Q15006;A8K4K9;H0YAS9;E5RGJ2	ER membrane protein complex subunit 2	EMC2	8	8	8	28.6648	28.5075	28.5405	28.9037	28.8761	28.8943	28.5709	0.0829486	28.8914	0.0140319	-0.320433	0.00273491
Q9P0I2;Q9P0I2-2;C9JLM9;S4R3U9	ER membrane protein complex subunit 3	EMC3	9	9	9	29.135	29.1745	29.1435	28.8563	29.2003	29.1229	29.151	0.0207906	29.0598	0.180463	0.0911667	0.43376
Q5J8M3-3;S4R329;H0YK61;H0YNK0;H0YNK8;Q5J8M3-2;Q5J8M3;H0YMH5;H0YLP8	ER membrane protein complex subunit 4	EMC4	3	3	3	27.978	28.163	27.7287	28.317	28.1322	28.2353	27.9566	0.217942	28.2282	0.0926063	-0.2716	0.11791
Q9BV81	ER membrane protein complex subunit 6	EMC6	2	2	2	25.5992	22.7396	25.5048	25.5949	25.9177	25.5964	24.6145	1.62443	25.703	0.185937	-1.08847	0.313102
Q9NPA0;A0A024R9K7;H0YDT8;H0YDX2	ER membrane protein complex subunit 7	EMC7	6	6	6	28.4641	28.3102	28.5892	28.3	28.5807	28.437	28.4545	0.139748	28.4392	0.140363	0.0152667	0.900243
O43402;M0R1B0;O43402-2	ER membrane protein complex subunit 8	EMC8	6	6	6	28.0007	28.0121	27.982	28.0769	28.205	28.2274	27.9983	0.0151968	28.1698	0.081201	-0.1715	0.0228447
P50402;Q5HY57;F8WEQ1	Emerin	EMD	12	12	12	30.7499	30.7505	30.7687	30.8998	30.9207	30.8516	30.7564	0.0106852	30.8907	0.0354374	-0.134333	0.00327092
Q96AY2;Q96AY2-2	Crossover junction endonuclease EME1	EME1	2	2	2	23.6242	23.5835	22.8318	24.2538	24.8986	25.005	23.3465	0.446208	24.7191	0.406487	-1.37263	0.0169766
V9GYP5;Q92979;A8K6D2;B4DQC7;B4DP65	Ribosomal RNA small subunit methyltransferase NEP1	EMG1	10	10	10	28.2261	28.157	28.1463	29.3646	29.4601	29.158	28.1765	0.0433154	29.3276	0.154417	-1.1511	0.000240727
O95834;O95834-2;O95834-3;K7EIK7;C9JRL6;B7Z872;B7Z918;K7ERY9;K7EII6;K7EKG3;K7EKU5;K7EIM1;K7ELI8;K7EQR0;K7ERR2;K7ELB2;K7ERR9;K7EJV6;G3V500;G3V3N9;Q05BV3-4;F8W717;B7Z650;O00423;O00423-3;B3KXA3;Q05BV3-2;Q6ZMW3-2;Q6ZMW3	Echinoderm microtubule-associated protein-like 2	EML2	17	17	3	29.5699	29.6078	29.6179	29.3861	29.3641	29.6051	29.5985	0.0253062	29.4518	0.133245	0.146767	0.134161
G3V195;Q32P44;B7WPE2;H7C355;G3V1D0;H0Y3M3;Q32P44-2;B4DL97	Echinoderm microtubule-associated protein-like 3	EML3	2	2	2	23.7441	24.1253	24.6562	23.3791	23.126	24.0655	24.1752	0.458093	23.5235	0.486118	0.651667	0.166328
Q9HC35;Q9HC35-2;B5MBZ0;F2Z2B5;B4DIT9	Echinoderm microtubule-associated protein-like 4	EML4	19	19	5	29.7399	29.7102	29.783	29.0865	28.9036	29.1684	29.7444	0.036605	29.0528	0.135572	0.691533	0.00103675
B3KWW8;B4E1Z2;Q7Z589-2;E9PMC9;B3KWI5;Q7Z589-6;Q7Z589;Q7Z589-5;Q7Z589-4;Q7Z589-7;H0YCS3;B4E247;B4DTW9;H0YET8	Protein EMSY	EMSY;C11orf30	4	4	4	23.9235	24.6918	24.7766	25.0475	25.0646	25.317	24.464	0.469974	25.143	0.150902	-0.679067	0.0757561
Q8N8S7-3;Q8N8S7-2;A8K2B4;Q8N8S7;Q6ZSB8;Q6ZT55	Protein enabled homolog	ENAH	13	13	13	28.731	29.0578	28.9668	28.7016	28.5321	28.8266	28.9185	0.168662	28.6868	0.147809	0.231767	0.147952
O94919	Endonuclease domain-containing 1 protein	ENDOD1	10	10	10	27.7742	27.6299	27.5616	27.6555	27.7765	27.1675	27.6552	0.10854	27.5332	0.322404	0.122067	0.567936
Q14249	Endonuclease G, mitochondrial	ENDOG	5	5	5	26.6527	26.3718	26.4777	26.536	26.4485	26.4695	26.5007	0.141859	26.4847	0.0456791	0.0160667	0.860963
P06733;E2DRY6;K7EM90;A4UCS8;A4QMW8;L0R849;P13929-3;P13929-2;P13929;E5RI09;E5RG95;K7EPM1;K7EKN2;E5RGZ4;D3DTL4;L0R6S1;Q9NPL4;B4DUJ6	Alpha-enolase;Enolase	ENO1	24	24	7	35.5523	35.6119	35.4891	35.267	35.1793	35.2115	35.5511	0.0614088	35.2193	0.0443629	0.331833	0.00161889
B7Z2X9;P09104;F5H0C8;A8K3B0;F5H1C3	Enolase;Gamma-enolase	ENO2	5	2	2	26.0581	26.6775	26.5097	25.4828	25.4667	26.1957	26.4151	0.320353	25.7151	0.416319	0.700033	0.082198
Q9UHY7;D6RA00;Q9UHY7-2;Q7Z508	Enolase-phosphatase E1	ENOPH1	7	7	7	28.3352	28.494	28.3987	28.5084	28.4932	28.5002	28.4093	0.0799289	28.5006	0.00760789	-0.0913	0.12023
Q7L5Y1;Q7L5Y1-4;Q7L5Y1-5;Q7L5Y1-2;F5H1W8;J3QL99;J3QSB6;Q7L5Y1-7;Q7L5Y1-6;J3QL81;R4GNF8;B4DIZ4	Mitochondrial enolase superfamily member 1	ENOSF1	5	5	5	26.1018	25.8575	25.6363	26.2203	26.292	26.1062	25.8652	0.232846	26.2062	0.0937028	-0.340967	0.0782632
B2RBY8;P22413;E9PE72	Ectonucleotide pyrophosphatase/phosphodiesterase family member 1;Alkaline phosphodiesterase I;Nucleotide pyrophosphatase	ENPP1	3	3	3	24.3783	24.4456	24.6981	23.7401	23.8138	23.682	24.5073	0.168601	23.7453	0.0660537	0.762033	0.00188303
Q9Y6X5;Q6UWV6	Bis(5-adenosyl)-triphosphatase ENPP4	ENPP4	5	5	5	26.5825	26.5677	26.6389	26.5369	26.4437	26.1682	26.5964	0.0375709	26.3829	0.191714	0.213433	0.131405
B4DHN2;Q9UJA9;A8K9X7	Ectonucleotide pyrophosphatase/phosphodiesterase family member 5	ENPP5	4	4	4	25.9674	25.9958	26.2528	25.9672	25.6238	25.6753	26.072	0.15722	25.7554	0.185194	0.316567	0.0869621
Q5QPI9;B4DDM7;B4DNK6;H0Y5X0;Q5QPJ4;Q5QPJ7;Q5QPI7;H0Y3D0;Q5QPJ6;Q5QPJ3;H0Y6Q1;H0Y473;B4DT27;B4DYE7;B4E1D1;O75354-2;O75354-3;O75354	Ectonucleoside triphosphate diphosphohydrolase 6	ENTPD6	2	2	2	24.1055	24.1488	22.6141	23.8829	23.7148	23.1242	23.6228	0.873828	23.574	0.398475	0.0488333	0.934054
Q9NPA8-2;Q9NPA8;E5RHX8;J3KNT2;E5RI00;E5RHT9;E5RJ84	Enhancer of yellow 2 transcription factor homolog	ENY2	3	3	3	27.4049	27.3253	28.7492	27.6754	25.4885	26.1153	27.8265	0.800101	26.4264	1.12615	1.40007	0.154041
Q09472;Q7Z6C1	Histone acetyltransferase p300	EP300	17	17	5	27.1475	26.2922	26.555	27.1935	27.657	27.3191	26.6649	0.438113	27.3899	0.239717	-0.724967	0.0657521
Q96L91-4;Q96L91-3;Q96L91-5;Q96L91-2;Q96L91;A7E2D7;A0A024RBS8;Q6ZTU2-4;C9JIE5;Q6ZTU2-5;H9KV84;Q6ZTU2-2;Q6ZTU2-6;Q6ZTU2	E1A-binding protein p400	EP400	8	8	8	24.0201	24.2218	23.1979	24.5324	24.1688	24.4182	23.8133	0.542382	24.3731	0.185942	-0.559867	0.166047
P11171-6;Q4VB87;Q4VB86;P11171-3;Q1WWM3;P11171-5;Q59F12;P11171-2;P11171;P11171-4;B7Z5L2;Q29RX4;P11171-7;E9PEW9	Protein 4.1	EPB41	4	3	3	24.9614	24.8796	24.9003	24.6804	24.7151	24.5122	24.9138	0.0425303	24.6359	0.108523	0.277867	0.0145052
B7Z653;Q9H4G0;Q9H4G0-2;Q9H4G0-4;Q9H4G0-3;B3KUB6;Q4VXN0;Q4VXN6;Q4VXN5;Q4VXN1;Q4VXN7;H7C2K6;Q7Z3C9;Q4VXN2;Q4VXN8;X6RC15	Band 4.1-like protein 1	EPB41L1	11	10	9	27.316	27.137	27.1864	26.5022	26.7936	26.5717	27.2131	0.0924459	26.6225	0.152197	0.590633	0.00455022
E9PHY5;O43491-4;E9PK52;O43491-3;O43491-2;E9PII3;I6L9B1;Q59FD8;B4DJ76;E9PQD2;E9PQN0;E9PRG1;E9PIG0;E9PJP4;Q9H1C6;O60642;Q9UG62;B2RB02;Q9Y2J2-3;B3KY28;A8K968;Q9Y2J2-2;Q9Y2J2-4;Q9Y2J2;E9PPC9;J3QS55;Q96HL7	Band 4.1-like protein 2	EPB41L2	35	35	0	30.6991	30.6977	30.7652	30.4217	30.4287	30.448	30.7207	0.0385734	30.4328	0.0136209	0.287867	0.000260086
Q9HCM4-2;Q4ZG32;Q9HCM4-4;Q9HCM4-3;Q9HCM4	Band 4.1-like protein 5	EPB41L5	20	20	18	29.9655	29.8276	29.915	30.1782	30.0576	30.0741	29.9027	0.069768	30.1033	0.0653878	-0.2006	0.0220883
P16422;B5MCA4;C9JKY3	Epithelial cell adhesion molecule	EPCAM	11	11	11	33.0326	32.9509	32.893	33.1938	33.277	33.2084	32.9588	0.0701373	33.2264	0.0444248	-0.267567	0.00505046
Q9UM22;A4D1W8;Q96J80;Q9UM22-3;Q9UM22-2;D6RIH7	Mammalian ependymin-related protein 1	EPDR1;UCC1	8	8	8	30.0833	30.2184	30.25	30.1248	30.1354	30.1708	30.1839	0.0885433	30.1437	0.0240884	0.0402333	0.48989
Q9UNM1;P61604;B8ZZL8;A0A024R3X7;B8ZZ54	10 kDa heat shock protein, mitochondrial	EPFP1;HSPE1	7	3	3	32.5532	32.4164	32.3564	32.4662	32.4936	32.3912	32.442	0.100867	32.4503	0.0530118	-0.00833333	0.905315
P21709;A8K2T6;B5A966;B5A967	Ephrin type-A receptor 1	EPHA1	5	5	5	25.5381	25.5926	25.462	24.9121	25.4356	24.8455	25.5309	0.065597	25.0644	0.323189	0.4665	0.0704351
P29317;B4DL04;B5A968;Q96HF4	Ephrin type-A receptor 2	EPHA2	37	37	36	31.3257	31.3637	31.3157	32.469	32.5117	32.4391	31.335	0.0253246	32.4733	0.0364876	-1.13823	1.54038e-06
B4DSE0;B1AKC9;P29323-2;P29323-3;Q4LE53;P29323;Q6NVW1;B4DQP7;Q15375-2;Q15375-4;Q15375;Q9UF33-2;J3KR66;Q9UF33-3;Q9UF33	Ephrin type-B receptor 2;Ephrin type-A receptor 7	EPHB2;EPHB2 variant protein;EPHA7	4	3	3	27.5993	27.6134	27.8885	27.1312	27.5418	27.5697	27.7004	0.163052	27.4142	0.245511	0.286167	0.167906
D3DNT9;P54753;B4DVT5;B3KTB2;P54762;P29322	Ephrin type-B receptor 3;Ephrin type-B receptor 1	EPHB3;EPHB1	3	2	1	23.0977	22.9458	23.3844	23.478	22.9443	22.6888	23.1426	0.222726	23.037	0.402689	0.1056	0.711323
P07099;Q6FGZ3;B1AQP9;B1AQP8	Epoxide hydrolase 1	EPHX1	15	15	15	29.7029	29.8066	29.7524	29.1915	29.2548	29.1018	29.754	0.0518677	29.1827	0.0768787	0.571267	0.000437114
Q8IUS5	Epoxide hydrolase 4	EPHX4	4	4	4	25.0143	25.2887	25.1671	24.797	24.9445	24.7623	25.1567	0.137495	24.8346	0.0967447	0.3221	0.029422
Q7L775	EPM2A-interacting protein 1	EPM2AIP1	2	2	2	26.265	26.2483	26.2556	25.5033	25.74	25.235	26.2563	0.00837198	25.4928	0.252665	0.763533	0.00637822
Q9Y6I3-3;Q9Y6I3;Q9Y6I3-1;B4DU91	Epsin-1	EPN1	11	11	10	30.1107	29.9167	29.9858	29.6375	29.6416	29.5921	30.0044	0.0983284	29.6237	0.0274719	0.380667	0.00296014
O95208-2;F6PQP6;O95208-3;I3L2B2;O95208;E9PBC1;B7Z4W7;O95208-5;I3L356;I3L2H1;J3KSF8;J3KTF6;J3QRG9;Q6NSL9;J3KSA6;J3KSC7;J3QLN2	Epsin-2	EPN2	9	9	0	26.3972	26.2517	26.6337	26.218	26.4092	26.3748	26.4275	0.192798	26.334	0.101921	0.0935333	0.498821
I6L9I8;Q9H201;D6RBR6;D6RFG3;D6REL6;Q9H201-2;B4DIQ9;A4QMU9;F6QWW5;B4DK18;D6R907;D6RBI9	Epsin-3	EPN3	3	2	2	24.7783	24.996	24.8731	25.1496	25.3589	25.1831	24.8825	0.109152	25.2305	0.112424	-0.348067	0.018343
P58107;E9PPU0	Epiplakin	EPPK1	24	17	17	28.7296	28.6866	28.7968	28.0331	27.9793	27.7343	28.7377	0.0555411	27.9156	0.15927	0.8221	0.00107857
P07814;Q3KQZ8;V9GYZ6;B4DKX5;H6WCP5;B4DP50;V9GZ76	Bifunctional glutamate/proline--tRNA ligase;Glutamate--tRNA ligase;Proline--tRNA ligase	EPRS	68	68	67	33.5208	33.5651	33.5735	33.6476	33.7222	33.8111	33.5531	0.0283147	33.727	0.0818542	-0.173833	0.0254387
P42566;Q7Z5V0;B1AUU8;H7BYP0;B7Z240;P42566-2;S4R3U1;B3KR37	Epidermal growth factor receptor substrate 15	EPS15	12	12	12	27.9598	28.0016	28.082	27.8652	27.7269	27.9071	28.0145	0.0621078	27.8331	0.0942996	0.1814	0.0496877
Q9UBC2-3;M0R165;A8K5P4;Q9UBC2;Q9UBC2-2;B4DME4;B4DQX5;A5PKY0;Q9UBC2-4;M0R2S2;M0R3I1;Q69YZ4;K7EJR2;M0R330;M0R1V5;M0QX30	Epidermal growth factor receptor substrate 15-like 1	EPS15L1	18	18	18	28.9932	29.0357	29.1523	28.7426	28.7182	28.9278	29.0604	0.0823758	28.7962	0.11462	0.2642	0.0316147
Q12929;B4E3T6;B4DX66;H0YFG1;F5H0R8;F5H1B5;F5H2B8;F5GYM8;F5H3Q6	Epidermal growth factor receptor kinase substrate 8	EPS8	8	8	8	27.2181	27.2686	27.3681	26.2695	26.2001	25.6984	27.2849	0.0763222	26.056	0.311629	1.22893	0.00267836
Q8TE68;B4DKV7;Q8TE68-2;K7EN83;Q8TE68-3;K7EKX9;Q8TE68-4;K7ELW3	Epidermal growth factor receptor kinase substrate 8-like protein 1	EPS8L1	30	30	16	31.9013	31.8167	31.9215	31.52	31.4825	31.578	31.8798	0.0556001	31.5268	0.0481153	0.353	0.00114256
Q9H6S3;Q9H6S3-3;Q9H6S3-2;B4DFD2;E9PLH1;E9PN68;E9PLN2;E9PNT0;H0YD62;H0YF37;E9PNY4;E9PM34	Epidermal growth factor receptor kinase substrate 8-like protein 2	EPS8L2	31	31	31	32.8214	32.8669	32.7403	32.3045	32.2896	32.3829	32.8095	0.0641288	32.3257	0.0501223	0.483867	0.000501786
O75616;O75616-2;J3QSB2;J3QRV9;J3QT61;K7EQJ8	GTPase Era, mitochondrial	ERAL1	12	12	12	29.4545	29.4205	29.4667	29.9704	29.9738	29.9971	29.4472	0.0239419	29.9804	0.0145335	-0.5332	5.04436e-06
Q9NZ08;Q9NZ08-2;Q53GQ8;H0Y9X5;D6RAL9	Endoplasmic reticulum aminopeptidase 1	ERAP1	25	25	1	30.0048	29.9345	29.9527	30.1349	30.0744	29.9392	29.964	0.0364868	30.0495	0.100198	-0.0855	0.23723
Q6P179;B2R769;Q6P179-3;D6RGW0;Q6P179-2;Q6P179-4;H0YAL8;H0Y9X9	Endoplasmic reticulum aminopeptidase 2	ERAP2	24	24	24	30.9197	30.7877	30.777	30.9243	30.8808	30.7881	30.8281	0.0794793	30.8644	0.0695653	-0.0362667	0.584043
P04626-5;P04626-4;P04626;J3QLU9;B4DTR1;X5D2V5;P04626-3;F5H1T4;B4DLA2;P04626-2;Q9UK79;J3QRJ7;J3KTI5;Q9NP09;J3QL83;J3KRI9;J3QLV2;J3KS21;X5DQX2;J3QRX1	Receptor tyrosine-protein kinase erbB-2	ERBB2	14	12	12	28.2989	28.0364	28.1764	28.2319	28.0226	27.8943	28.1706	0.131347	28.0496	0.170412	0.120967	0.385295
Q96RT1-7;Q96RT1-5;Q96RT1-3;Q96RT1-9;Q96RT1-2;Q96RT1;Q96RT1-8;Q96RT1-6;Q96RT1-4;Q1RMC9;B4DIP2;V9HW13;Q96NW7-2;Q96NW7	Protein LAP2	ERBB2IP	10	10	10	26.7543	27.0363	27.0431	26.43	26.5988	26.5366	26.9446	0.164811	26.5218	0.0853677	0.422767	0.0168864
G8JLD3;Q8IUD2-3;Q8IUD2;X6RLX0;Q8IUD2-2;Q8IUD2-5;K7EPD6;K7EP25	ELKS/Rab6-interacting/CAST family member 1	ERC1	22	22	5	29.1991	29.1294	29.1761	28.6314	28.6267	28.7728	29.1682	0.0355152	28.677	0.0830274	0.491233	0.000707394
P07992-4;P07992-2;P07992;K7EMT9;K7ES46;K7ER60;K7ER89;K7EP14;P07992-3	DNA excision repair protein ERCC-1	ERCC1	2	2	2	23.9583	23.2947	23.3022	24.2672	23.9637	23.6678	23.5184	0.380983	23.9662	0.299708	-0.447833	0.184811
A8MX75;P18074;E7EVE9;Q2TB79;P18074-2;Q6ZNQ5;K7EIT8;K7EKF3;K7ENL1;B4E0F6	TFIIH basal transcription factor complex helicase XPD subunit	ERCC2	12	12	12	28.3356	28.4157	28.2662	28.6296	28.7174	28.7067	28.3392	0.0748138	28.6846	0.0479022	-0.3454	0.00253323
P19447;A8K359;G3V1S1;B3KTH1;B3KRG2;Q53HW5;B4DTK4;H7C309	TFIIH basal transcription factor complex helicase XPB subunit	ERCC3	13	13	13	27.8834	27.8046	27.5772	28.4716	28.3699	28.3421	27.7551	0.158996	28.3945	0.0681738	-0.639467	0.00305668
Q92889;B4DXD8;A0PJA9;A5PKV6	DNA repair endonuclease XPF	ERCC4	8	8	8	25.5384	26.0921	25.1644	26.003	26.0145	26.5863	25.5983	0.466742	26.2013	0.333498	-0.602967	0.14278
P28715;B4DSI5;R4GMW8;Q59FZ7;B4DGQ2;P28715-3;B4E0X0;P28715-2	DNA repair protein complementing XP-G cells	ERCC5;BIVM-ERCC5	5	5	5	24.9467	24.7305	24.8892	25.178	24.5518	25.5092	24.8555	0.111978	25.0797	0.486216	-0.2242	0.479864
Q2NKX8;B5MDQ0	DNA excision repair protein ERCC-6-like	ERCC6L	11	11	11	25.8235	26.3427	25.6768	27.0428	26.8515	27.0101	25.9477	0.349884	26.9681	0.102322	-1.02047	0.00834793
Q969X5-2;B4E0N6;Q969X5;H0YBZ3	Endoplasmic reticulum-Golgi intermediate compartment protein 1	ERGIC1	6	6	6	29.4062	29.4061	29.4202	29.2471	29.2345	29.1877	29.4108	0.00811193	29.2231	0.0312979	0.187733	0.00054977
Q96RQ1;Q9HC06;H0YI50;Q86TD3;H0YI58;F8W0R1;F8VR88;F8VUZ2;F8VPA6;H0YHS0;H0YHJ8	Endoplasmic reticulum-Golgi intermediate compartment protein 2	ERGIC2;DKFZp451J152	8	8	8	28.1159	28.0389	28.3332	28.2608	27.9389	28.1124	28.1627	0.152622	28.104	0.161113	0.0586333	0.670984
Q9Y282-2;A6PVJ3;H0Y621;Q9Y282;Q9Y282-3;H7BXI5;Q5JWS0;H0Y5K5;E9PFA8;B4DV36;O95330;A6PVJ2	Endoplasmic reticulum-Golgi intermediate compartment protein 3	ERGIC3	7	7	7	28.7279	28.361	28.387	28.5365	28.5443	28.544	28.492	0.204737	28.5416	0.00441928	-0.0496333	0.696203
P84090;G3V279	Enhancer of rudimentary homolog	ERH	4	4	4	30.2859	30.3937	30.6603	30.7485	30.7322	30.9553	30.4466	0.192731	30.812	0.124369	-0.365367	0.0509045
Q8IV48;E5RIV7;B4DWF4	3-5 exoribonuclease 1	ERI1	4	4	4	26.3828	25.696	26.191	25.8984	26.6975	26.3525	26.0899	0.354379	26.3161	0.400789	-0.2262	0.504567
F6QUN3;O43414-3;B4DEX5;H0Y4B0;O43414-2;B4DN03;O43414	ERI1 exoribonuclease 3	ERI3;PRNPIP	2	2	2	26.1329	25.4827	25.3703	25.5292	25.2624	25.1268	25.662	0.411694	25.3061	0.204734	0.355833	0.251172
Q96DZ1;Q96DZ1-3;Q96DZ1-2	Endoplasmic reticulum lectin 1	ERLEC1	12	12	12	28.9719	28.9045	29.076	29.2199	29.2884	29.1148	28.9841	0.086402	29.2077	0.0874407	-0.223567	0.0345121
O75477;B2RDK6;D3DR65;B0QZ43;B4DPN7	Erlin-1	ERLIN1;SPFH1	9	7	7	28.3454	28.5349	28.5836	28.9371	28.8246	28.8573	28.488	0.125845	28.873	0.0578699	-0.385033	0.00855598
E5RHW4;O94905;O94905-2;O94905-3;E5RJ09	Erlin-2	ERLIN2	13	13	11	30.4268	30.3547	30.2882	30.6497	30.7142	30.6078	30.3566	0.0693189	30.6572	0.0535985	-0.300667	0.00402003
Q7Z2K6;E7ER77;D3DRI3;B3KSB1;Q6ZMD3	Endoplasmic reticulum metallopeptidase 1	ERMP1;KIAA1815	20	20	20	30.3256	30.246	30.3633	30.2586	30.2471	30.3207	30.3116	0.0598842	30.2755	0.039593	0.0361667	0.432138
Q96HE7;G3V3E6;G3V5B3;G3V2H0;G3V503;Q5TAE8	ERO1-like protein alpha	ERO1L	21	21	20	31.9037	31.9105	31.9143	32.0174	31.96	31.878	31.9095	0.00537029	31.9518	0.0700608	-0.0423	0.355964
B2RD00;Q86YB8;B4DF57	ERO1-like protein beta	ERO1LB	4	3	3	29.1378	28.6924	28.7553	28.8655	28.991	28.9601	28.8618	0.241055	28.9389	0.0653889	-0.0770333	0.62151
P30040;F8VY02;P30040-2;F8W1G0	Endoplasmic reticulum resident protein 29	ERP29	12	12	12	31.3934	31.3667	31.325	31.727	31.6923	31.7452	31.3617	0.034473	31.7215	0.0268755	-0.3598	0.000140582
Q9BS26	Endoplasmic reticulum resident protein 44	ERP44	17	17	17	32.1772	32.2247	32.2887	31.999	32.1321	32.0996	32.2302	0.0559531	32.0769	0.0693929	0.1533	0.0407917
P10768;X6RA14;H7BZT7;U3KQT1	S-formylglutathione hydrolase	ESD	13	13	13	30.6886	30.7572	30.655	30.4106	30.3912	30.5395	30.7003	0.0520893	30.4471	0.0806065	0.253167	0.0102686
Q9H501;A0JLU5;Q05C10;Q8IWH6;Q3SWV1;Q6P6H6	ESF1 homolog	ESF1	17	17	17	27.543	27.6441	27.3876	28.7982	28.6661	28.6219	27.5249	0.129204	28.6954	0.0917294	-1.1705	0.000215063
Q6NXG1;Q6NXG1-4;Q6NXG1-3;Q6NXG1-2;Q6NXG1-5;H0YBB3;H0YBR2;E5RI26	Epithelial splicing regulatory protein 1	ESRP1	18	2	2	24.7529	24.8768	25.0112	24.9635	24.8856	24.7899	24.8803	0.129186	24.8797	0.086952	0.000633333	0.994717
Q9H6T0-2;Q9H6T0;J3QKU3	Epithelial splicing regulatory protein 2	ESRP2	3	2	2	22.5843	23.8193	23.4521	23.1268	24.074	23.4538	23.2852	0.634184	23.5515	0.481104	-0.2663	0.593361
P11474;P11474-2;Q8N4S8;Q96I02;F5GWT5;F5H0E9;H0YGT3;A8CGI6;Q96F89;O95718-3;O95718-2;O95718;E7EWD9	Steroid hormone receptor ERR1	ESRRA	6	6	6	25.8928	25.4649	25.328	25.8977	25.4847	25.9522	25.5619	0.294629	25.7782	0.255635	-0.2163	0.39122
Q9BSJ8-2;Q9BSJ8;B3KMV5;B3KY56;F8VZB1	Extended synaptotagmin-1	ESYT1	38	38	38	31.9484	31.8314	31.8188	31.9208	31.87	31.7545	31.8662	0.0714655	31.8484	0.0852218	0.0177667	0.795733
H7BXI1;A0FGR8-2;A0FGR8-6;A0FGR8;A0FGR8-4;F2Z3K9;A0FGR8-5	Extended synaptotagmin-2	ESYT2	28	28	28	31.1327	31.0422	31.2024	31.1594	31.2054	31.1301	31.1258	0.0803247	31.165	0.0379574	-0.0392	0.487318
P62495;Q96CG1;B7Z7P8;I3L492;D6RJE8;D6RCB3	Eukaryotic peptide chain release factor subunit 1	ETF1	19	19	19	30.9162	30.9629	30.8974	31.0223	30.9975	31.0081	30.9255	0.0337258	31.0093	0.0124435	-0.0838	0.0156344
P13804;P13804-2;H0YLU7;H0YK49;H0YNX6;H0YL12;H0YKF0;H0YL83;H0YM12;J3KN60	Electron transfer flavoprotein subunit alpha, mitochondrial	ETFA	16	16	16	32.1183	31.9492	32.0832	32.2388	32.1072	32.0564	32.0502	0.0892401	32.1341	0.0941355	-0.0839	0.325297
P38117;A8K766;P38117-2;M0QY67	Electron transfer flavoprotein subunit beta	ETFB	15	15	15	31.8208	31.6831	31.7435	31.8082	31.7367	31.7413	31.7491	0.0690226	31.7621	0.0400188	-0.0129333	0.792811
B4DEQ0;Q16134-3;Q547S8;Q16134;A7UNU5;D6RAD5	Electron transfer flavoprotein-ubiquinone oxidoreductase, mitochondrial	ETFDH	7	7	7	26.7456	26.9692	26.5077	26.9502	27.0757	27.0113	26.7408	0.230787	27.0124	0.0627572	-0.271567	0.120627
O95571;B2RCZ7;M0QXB5;M0QY80;M0QX80	Persulfide dioxygenase ETHE1, mitochondrial	ETHE1	12	12	12	31.0219	30.8127	30.8474	30.493	30.3295	30.2756	30.894	0.112115	30.366	0.113211	0.527967	0.004566
P41212;H2BNB9	Transcription factor ETV6	ETV6	2	2	2	24.3482	24.2748	24.7869	23.8439	24.6461	23.6614	24.47	0.276915	24.0505	0.523842	0.4195	0.287353
A0A024R8L8;Q92817;K7EKI0;B7ZLH8;A8K2R8;K7EQ87;A8MZ36	Envoplakin	EVPL	65	65	65	31.8302	31.7544	31.8121	30.949	30.8515	30.9161	31.7989	0.0395865	30.9055	0.0496014	0.893367	1.67874e-05
Q01844-6;B0QYK0;Q01844-3;Q01844;Q01844-5;Q01844-2;C9JGE3;V5JZ30;H7BY36;A9Z0R7;Q71E78;C3UMV4;Q01844-4;C3UMV3;C3UMV2	RNA-binding protein EWS	EWSR1	7	7	6	30.189	30.1204	30.1606	30.7348	30.6974	30.6749	30.1567	0.0344687	30.7024	0.0302573	-0.5457	3.27515e-05
F1JVV5;B4DRF9;P18846;B2R8K4;F1JVV6;Q53RU9;E9PAR2;Q03060-23;Q03060-9;Q03060-24;Q03060-8;G3M4K5;Q59FC7;Q03060-32;Q03060-26;G5E998;Q03060-21;C9JK96;Q03060-31;Q03060-6	Cyclic AMP-dependent transcription factor ATF-1	EWSR1/ATF1 fusion;ATF1	3	2	1	27.1132	27.2616	26.9991	27.0445	24.4831	27.7145	27.1246	0.131623	26.414	1.70546	0.7106	0.511607
Q9NVH0;Q9NVH0-2;B3KP95;A8K948;C9JLF4;Q86TX3	Exonuclease 3-5 domain-containing protein 2	EXD2	4	4	4	25.9119	25.844	25.7509	25.7636	25.4888	25.4625	25.8356	0.080828	25.5716	0.166767	0.263967	0.0691641
Q9NV70-2;Q9NV70;A0PJ99	Exocyst complex component 1	EXOC1	9	9	9	27.6875	27.8638	27.8527	27.5589	27.4237	27.264	27.8013	0.0987387	27.4155	0.14762	0.3858	0.0197307
Q96KP1;B3KPN7;G8JLK9;B4DZI7	Exocyst complex component 2	EXOC2	16	16	16	28.7809	28.7637	28.837	28.5528	28.363	28.4712	28.7939	0.0383318	28.4623	0.0952102	0.331533	0.00500894
O60645-2;O60645-3;O60645;D6RB59;Q69YP2;Q6ZNJ2;H0Y995;B2RE06;D6RBR9	Exocyst complex component 3	EXOC3;DKFZp762K123	14	14	14	30.2911	30.2716	30.2229	29.8949	29.6765	29.6052	30.2619	0.0351264	29.7255	0.150946	0.536333	0.00389664
Q6NX51;Q96A65;B7Z321;F5GZT1;B7Z502;Q96A65-2;Q8TAR2;B7Z689;B3KTF7;B7Z4J9;Q6PJ82	Exocyst complex component 4	EXOC4	24	24	24	29.3935	29.3691	29.3618	29.0302	28.9768	28.9593	29.3748	0.0166009	28.9888	0.0369338	0.386033	7.87752e-05
Q8IW24;O00471;B4DHG4;F8W9B8;B4E0U7;Q658M3;G3V377	Exocyst complex component 5	EXOC5	14	14	14	28.4507	28.3905	28.2881	28.0834	27.9222	27.9927	28.3764	0.0822076	27.9994	0.0808107	0.377	0.00478903
Q8TAG9;E7EW84;B4DEZ1;Q8TAG9-2;B3KXY5;F2Z2Q3;B7Z6G5;A5YP36;B2RDH5;Q9NTA6;Q9NUN4;F2Z3K0;B1AP46	Exocyst complex component 6	EXOC6;SEC15L3;DKFZp761I2124	14	14	13	27.9394	27.769	27.8252	27.4956	27.5929	27.6296	27.8445	0.0868296	27.5727	0.0692462	0.271833	0.0132699
Q9Y2D4;Q9Y2D4-2;J3QT38;Q9H8D6;F8W6R7	Exocyst complex component 6B	EXOC6B	9	8	8	26.0618	26.2579	26.19	25.6417	25.5686	25.2156	26.1699	0.0995832	25.4753	0.227857	0.6946	0.00841162
Q9UPT5-2;Q9UPT5-5;Q9UPT5-1;Q9UPT5-6;Q9UPT5;Q5G0E1;B4DJ07;Q63HP7;Q9UPT5-4;B5MCY9;K7ERQ5;C9JME6;C9JKC2	Exocyst complex component 7	EXOC7;DKFZp686P1551	19	19	19	29.0263	28.993	28.9821	28.5928	28.585	28.8955	29.0005	0.0230266	28.6911	0.177059	0.309367	0.0399001
Q8IYI6	Exocyst complex component 8	EXOC8	14	14	14	28.2042	28.1934	28.1966	27.8686	27.957	27.8195	28.1981	0.00554737	27.8817	0.0696798	0.316367	0.00143007
Q9Y3B2;R4GNH9;R4GMQ7;B1AMU7;B1AMU4;B1AMU3	Exosome complex component CSL4	EXOSC1	6	6	6	27.1099	27.0787	27.0406	27.9129	27.7184	27.7516	27.0764	0.0347072	27.7943	0.104043	-0.7179	0.000345111
Q01780;Q01780-2;B4DKG8;B4DFE4;Q59G73;K7EJ37	Exosome component 10	EXOSC10	22	22	22	28.7445	28.7754	28.7072	29.2712	29.3712	29.2688	28.7424	0.03415	29.3037	0.0584402	-0.561367	0.000136468
Q13868;A3KFL4;A3KFL2;Q13868-2;B3KQW2;A3KFL1;A3KFL5;A2VCR1;B4E001	Exosome complex component RRP4	EXOSC2	8	8	8	27.3237	27.3915	27.4148	28.1636	28.2918	28.3037	27.3767	0.0473268	28.253	0.0776797	-0.876367	7.55556e-05
Q9NQT5;Q9NQT5-2;Q9NYS3	Exosome complex component RRP40	EXOSC3	7	7	7	29.3158	29.3748	29.4133	30.0379	30.0549	30.1051	29.368	0.0491079	30.066	0.0349401	-0.698	3.64512e-05
Q9NPD3;E9PI41;E9PPI9	Exosome complex component RRP41	EXOSC4	6	6	6	27.7223	27.7718	27.7198	28.4651	28.6379	28.4526	27.738	0.0293272	28.5185	0.103563	-0.780567	0.000231186
Q9NQT4;B2RC50;M0R102;M0R050;M0R289	Exosome complex component RRP46	EXOSC5	4	4	4	26.311	26.6999	26.6168	27.2745	27.309	27.0647	26.5426	0.204802	27.2161	0.132217	-0.6735	0.0087413
Q5RKV6	Exosome complex component MTR3	EXOSC6	7	7	7	27.3444	27.241	27.3094	28.1864	27.9484	27.9956	27.2983	0.0525914	28.0435	0.126014	-0.7452	0.000698596
Q15024;B2RDZ9;B4DIU0	Exosome complex component RRP42	EXOSC7	5	5	5	27.1422	27.2488	27.3326	27.7291	27.9973	27.9217	27.2412	0.0954272	27.8827	0.138288	-0.6415	0.00271066
Q96B26	Exosome complex component RRP43	EXOSC8	2	2	2	25.7248	25.6163	25.9284	25.9084	26.4768	26.4025	25.7565	0.158446	26.2626	0.308959	-0.506067	0.0650484
B4DXG8;D6RIY6;Q06265;A5PLM5;Q06265-2;Q06265-3;Q06265-4;D6RA17;D6R905;D6RAP4;H0Y9L5	Exosome complex component RRP45	EXOSC9	6	6	6	26.4926	26.5747	26.8272	27.5035	27.5129	27.475	26.6315	0.174382	27.4971	0.0197358	-0.865633	0.00103031
Q93063;Q6NUL1;D3DR24;Q93063-3;Q93063-2;B7Z431	Exostosin-2	EXT2	4	4	4	25.9234	30.1619	26.5472	27.0551	26.4865	25.7106	27.5442	2.28838	26.4174	0.674908	1.12677	0.459282
E7ET85;O43909;H0YBJ7;B4DG91	Exostosin-like 3	EXTL3	2	2	2	23.8207	23.2691	22.5904	23.1707	24.3304	23.1929	23.2267	0.616243	23.5647	0.663237	-0.337933	0.55317
Q99504-2;Q99504-4;Q99504-5;Q99504-3;Q99504;B1APR7;B4E151;Q0P685	Eyes absent homolog 3	EYA3	3	3	3	22.4722	25.1409	25.1818	24.6283	25.3042	24.8699	24.265	1.55272	24.9341	0.342498	-0.669167	0.50643
Q15910-3;Q15910;Q15910-2;Q75MP9;F2YMM1;Q75MQ0;Q15910-4;E9PDH6;Q6R125;G3XAL2;Q59H64;B7Z8K5;Q15910-5	Histone-lysine N-methyltransferase EZH2	EZH2	3	3	3	24.8153	25.3066	25.2522	26.1607	26.3103	26.0215	25.1247	0.269325	26.1642	0.144431	-1.03947	0.00415138
Q6NUR7;P15311;V9HW42;B2R6J2;E7EQR4;B7Z5V2;B7Z437;J7M2B1;Q9UJZ6;Q9UK20;Q9UJZ8;Q9UJZ7;Q9UJU1;B7Z9R6;Q9UJZ2	Ezrin;Tyrosine-protein kinase receptor	EZR;EZR-ROS1	42	42	30	35.6845	35.7177	35.6611	35.3673	35.325	35.4578	35.6878	0.0284411	35.3834	0.0678422	0.3044	0.0020063
D3DVF0;Q9Y624;B7Z5W1;B7Z941;Q9Y5B2	Junctional adhesion molecule A	F11R	11	11	11	31.1548	31.0307	31.1357	31.5373	31.3725	31.395	31.1071	0.0668214	31.4349	0.0893631	-0.327867	0.00703489
P13726;B2R6M5;Q86SE7;P13726-2;Q8NCW7;Q86WH3	Tissue factor	F3	10	10	10	28.4257	28.3452	28.4279	29.2977	29.4919	29.4916	28.3996	0.0471246	29.4271	0.112035	-1.02747	0.000126579
Q7L5A8;H3BP32;J3QS89;B2RDE6	Fatty acid 2-hydroxylase	FA2H	5	5	5	26.0608	25.6788	26.1979	26.2729	26.1149	26.0493	25.9792	0.269006	26.1457	0.114938	-0.166533	0.379942
Q01469;I6L8B7;A8MUU1	Fatty acid-binding protein, epidermal	FABP5	8	8	8	30.8214	31.0235	30.8037	31.3756	31.3369	31.4687	30.8829	0.122113	31.3937	0.0677453	-0.510867	0.00317625
Q13158;Q6LCB0;Q6LCG1;B4DDS8	Protein FADD	FADD	5	5	5	27.7018	28.0287	27.8475	27.7739	27.6839	27.7331	27.8593	0.163771	27.7303	0.0450653	0.129033	0.258598
O60427;O60427-2;B7Z5F3;F5H8G5;F5H3P6;F5H3U5;I3ZNH3;I3ZNL9;I3ZNL2;H7C2V0	Fatty acid desaturase 1	FADS1	5	5	5	26.178	26.2327	26.3422	26.2826	26.2465	26.0546	26.251	0.0836102	26.1946	0.122551	0.0564	0.546209
E9PS00;Q9Y5Q0;F5H2V5;B7Z345;H0YCN1;H0YED5;E9PKP8	Fatty acid desaturase 3	FADS3	3	3	3	21.4154	22.3459	24.9168	22.7969	23.1272	23.3433	22.8927	1.81361	23.0891	0.275182	-0.196433	0.861881
Q9UNN5;A8K9X5;B1ANM7;Q9UNN5-2;B4DEJ6;B3KT28	FAS-associated factor 1	FAF1	7	7	7	26.3345	26.361	26.1533	27.0244	26.3926	26.5749	26.2829	0.113045	26.664	0.325181	-0.381033	0.12771
Q96CS3;B4E2M8;D6RBG6	FAS-associated factor 2	FAF2	15	15	15	30.81	30.7914	30.8331	30.9107	30.9014	30.8464	30.8115	0.0208904	30.8862	0.0347515	-0.0746667	0.0332311
P16930;Q53XA7;H0YLC7;B7Z4W2;H3BNP8	Fumarylacetoacetase	FAH;DKFZp686F13224	10	10	10	29.4772	29.457	29.1601	29.1818	29.039	29.237	29.3648	0.177534	29.1526	0.102179	0.212167	0.147261
Q6P587;Q6P587-2;Q6P587-3	Acylpyruvase FAHD1, mitochondrial	FAHD1	5	5	5	29.306	29.2875	29.253	29.2608	29.3517	28.9581	29.2822	0.0268995	29.1902	0.206079	0.0919667	0.486136
Q96GK7;C9JGM0;Q6P2I3;B4DHE4;D3DXG4;D3DXG5;C9J5B6	Fumarylacetoacetate hydrolase domain-containing protein 2A;Fumarylacetoacetate hydrolase domain-containing protein 2B	FAHD2A;FAHD2B	7	7	7	28.659	28.6613	28.6346	28.4556	28.5903	28.5231	28.6516	0.0147961	28.523	0.0673501	0.128633	0.0319443
Q5T9C2;Q5T9C2-2;Q5T9C2-3	Protein FAM102A	FAM102A	7	7	7	26.0418	26.2222	26.4647	26.8124	26.5904	26.8365	26.2429	0.212209	26.7464	0.135665	-0.503533	0.0257541
Q9BTL3	RNMT-activating mini protein	FAM103A1	4	4	4	27.6611	26.9258	26.8234	26.8003	26.9588	27.3885	27.1368	0.456963	27.0492	0.304342	0.0875667	0.796043
Q9NUU6	Inactive ubiquitin thioesterase FAM105A	FAM105A	3	3	3	22.73	22.1136	23.9129	24.4374	24.5045	24.2053	22.9188	0.914392	24.3824	0.157	-1.46357	0.0523177
C9J6N5;C9JQ40;C9JW51;Q9H098;Q9H098-2;C9J3Q3;C9JYP1;C9J6Y8;X6RET8;C9JP05	Protein FAM107B	FAM107B	3	3	3	25.8145	25.775	25.1315	25.9453	25.6662	26.1031	25.5737	0.383437	25.9049	0.221239	-0.3312	0.264743
Q96PZ2;E9PNQ0;E9PR18	Protein FAM111A	FAM111A	3	3	3	24.6647	24.6238	24.5779	22.6405	24.6596	24.5923	24.6221	0.043424	23.9641	1.14679	0.658	0.376876
Q8IWE2;B4DL61;Q6MZV4;B4E1Z8;B3KSS5;D6R9C9	Protein NOXP20	FAM114A1;DKFZp686F20250	7	7	7	27.502	27.4376	27.5767	26.4643	26.1003	26.83	27.5054	0.0696135	26.4649	0.36485	1.04057	0.00832531
Q9NRY5;B3KTE4;E7ESJ7;B4E1J2;B4DQT0;E5RHI8;E5RFK2;E5RGF9;I6L9D5	Protein FAM114A2	FAM114A2	5	5	5	26.0041	25.938	25.9559	25.6108	25.6949	24.8946	25.966	0.0341879	25.4001	0.439791	0.5659	0.09041
Q9Y4C2-2;Q9Y4C2;B4DST7;B7Z246	Protein FAM115A	FAM115A	3	3	3	24.1917	24.2755	24.1993	24.1895	24.6535	24.8312	24.2222	0.0463441	24.5581	0.331324	-0.3359	0.157013
Q9NWS6;B0QY29;B0QY28;B4DY02	Protein FAM118A	FAM118A	4	4	4	24.4985	25.2015	24.9654	25.0334	25.2173	25.0282	24.8885	0.357759	25.093	0.107707	-0.2045	0.396795
G3V179;E9PMJ2;J3KP39;Q9BPY3;E9PIM5	Protein FAM118B	FAM118B	2	2	2	24.7681	21.4138	21.8937	25.0748	24.6517	24.9692	22.6919	1.81401	24.8986	0.220216	-2.2067	0.104636
Q9NZB2;Q9NZB2-6;Q9NZB2-4;Q9NZB2-5;Q9NZB2-2;Q5T035	Constitutive coactivator of PPAR-gamma-like protein 1	FAM120A	31	31	31	31.1143	31.1481	31.1217	31.3003	31.2284	31.3316	31.128	0.0177678	31.2868	0.0529143	-0.158733	0.00789782
B8ZZA2;B8ZZJ1;Q9BYI3;B4DMC7;H7C0W7	Hyccin	FAM126A	2	2	2	24.9606	25.0049	24.8738	24.421	24.8893	24.4549	24.9464	0.0666883	24.5884	0.261138	0.358033	0.0828581
Q9BZQ8;H0Y7M9	Protein Niban	FAM129A	15	15	15	29.1844	29.3688	29.2064	29.3513	29.3479	29.4315	29.2532	0.100715	29.3769	0.0473155	-0.1237	0.126477
Q96TA1-2;Q96TA1;Q9H8K1;Q2YD88;Q9H6L6	Niban-like protein 1	FAM129B	27	27	27	32.8801	32.8989	32.9304	32.3917	32.2899	32.3809	32.9031	0.0254158	32.3542	0.0559179	0.548967	0.000101639
Q8NC44;H7C3D5;B3KR51;C9JIF3;C9J3K5	Protein FAM134A	FAM134A	5	5	5	24.4906	22.907	22.4493	25.0388	24.6427	24.6327	23.2823	1.07115	24.7714	0.231629	-1.4891	0.0782177
Q86VR2;K7ENZ6;K7EMF4;K7ELM8;K7EJ34;K7ENF4;K7EQI9;K7EPD0;K7EJ42	Protein FAM134C	FAM134C	6	6	5	28.8948	28.6971	28.7047	28.7094	28.4961	28.5799	28.7655	0.112013	28.5951	0.107463	0.1704	0.130034
Q96C01;E7EQY1;B0AZT6;C9J2Y4;C9JF51	Protein FAM136A	FAM136A	7	7	7	29.6917	29.6048	29.6613	30.0326	29.9925	30.1948	29.6526	0.0440984	30.0733	0.107115	-0.4207	0.00326268
Q05DH4	Protein FAM160A1	FAM160A1	5	5	5	26.1509	26.2666	26.0349	26.0622	26.0489	26.0305	26.1508	0.11585	26.0472	0.0159182	0.1036	0.199698
Q8N612;Q8N612-2;Q8N612-3;E9PJK5;B3KPL0;A8K6N7	FTS and Hook-interacting protein	FAM160A2	3	3	3	23.0491	22.6204	23.4737	23.5766	23.7509	23.49	23.0477	0.426652	23.6058	0.132884	-0.5581	0.0965434
Q5W0V3-2;Q5W0V3;Q5W0V4	Protein FAM160B1	FAM160B1	9	9	9	26.4594	26.5904	26.8053	26.1288	25.9803	26.1862	26.6184	0.174638	26.0984	0.106256	0.519933	0.0116427
Q86V87;A6NNC3	Protein FAM160B2	FAM160B2	3	3	3	25.0765	25.1197	25.0855	24.3054	24.4363	24.0813	25.0939	0.0227921	24.2743	0.179527	0.819567	0.0014267
F8W7Q4;Q96A26;E9PH05;B4DF97;Q9H2P1	Protein FAM162A	FAM162A	4	4	4	29.7518	29.9334	29.7925	29.4014	29.6357	29.5761	29.8259	0.0952959	29.5377	0.121771	0.288167	0.0320394
D6RB01;Q9Y6X4	Soluble lamin-associated protein of 75 kDa	FAM169A	2	2	2	25.5017	25.3415	25.3938	25.5644	25.5615	25.2911	25.4123	0.0816922	25.4723	0.156959	-0.06	0.588544
Q8TBP5	Membrane protein FAM174A	FAM174A	2	2	2	23.1071	23.1553	24.8723	24.1763	23.5669	23.8943	23.7116	1.00551	23.8792	0.304982	-0.1676	0.796026
Q3ZCQ3	Membrane protein FAM174B	FAM174B	2	2	2	23.4542	22.8152	24.1288	23.0569	22.847	24.8552	23.4661	0.65688	23.5864	1.10384	-0.1203	0.879002
Q15018	BRISC complex subunit Abro1	FAM175B	10	10	10	28.4785	28.5297	28.4851	28.437	28.2609	28.3541	28.4978	0.0278513	28.3507	0.0881002	0.1471	0.0509814
H3BQQ6;H3BTI2;H3BTP8;H3BSY6;H3BP64;H3BUL4;H3BMX9;Q9GZU8;Q2VIL1;Q6P4H7;H3BSF0;H3BU93	Protein FAM192A	FAM192A;NIP30	2	2	2	24.0225	24.6516	22.1363	23.323	25.1831	23.1121	23.6035	1.30896	23.8727	1.1397	-0.269267	0.801438
Q9BTY7;P0CB43;E9PPP0;B3KUY6;Q96BK8;Q9P0T5	Protein FAM203A;Protein FAM203B	FAM203A;FAM203B	9	9	9	28.2588	28.3764	28.3154	28.4684	28.4002	28.5444	28.3169	0.0588137	28.471	0.0721352	-0.154133	0.0455435
Q9NSI2-2;Q9NSI2;C9JJU7	Protein FAM207A	FAM207A	6	6	6	26.5164	27.0597	26.7488	27.3008	27.1933	27.2596	26.775	0.272594	27.2512	0.0542362	-0.476267	0.0412257
Q9UK61-3;Q9UK61-4;Q9UK61;Q9UK61-2;A0A024R363	Protein FAM208A	FAM208A	15	15	15	27.0358	26.9634	27.2125	27.5656	27.6119	27.2709	27.0706	0.128138	27.4828	0.184965	-0.412233	0.033755
O75063;X6RH03	Glycosaminoglycan xylosylkinase	FAM20B	3	3	3	26.029	25.848	25.5583	25.7328	25.7696	25.326	25.8118	0.237433	25.6095	0.246178	0.2023	0.363518
K7EK00;Q96ND0;K7ERQ2	Protein FAM210A	FAM210A	5	5	5	27.7751	27.7614	27.956	28.1945	27.9088	28.1235	27.8308	0.108614	28.0756	0.148751	-0.244767	0.0827786
Q9BRX8-2;Q9BRX8	Redox-regulatory protein FAM213A	FAM213A	4	4	4	27.8568	27.8906	27.8501	27.3624	27.2987	27.2964	27.8658	0.0217086	27.3192	0.0374588	0.546667	2.58658e-05
Q9Y4E1-6;E7ESD2;Q9Y4E1-2;Q9Y4E1;Q9Y4E1-4;Q641Q2-2;B7ZME8;Q641Q2;Q9Y4E1-5;Q5SNT6;F8W7U3;J3KP36;Q9Y4E1-3;A8K5W5;Q9NVB8;B4DF48;Q9Y4N4;F5GY39;B4E255;B3KMC4;B4DHJ2;B4DPK9;Q5SRD0;Q5T1D7;Q6P0Q7;B1AP61;Q5SNT8	WASH complex subunit FAM21C;WASH complex subunit FAM21A;WASH complex subunit FAM21B	FAM21C;FAM21A;FAM21B	11	11	11	27.3426	27.1514	27.0754	26.9439	26.9734	27.1343	27.1898	0.137677	27.0172	0.102479	0.1726	0.156501
Q92520;C9JP35;C9JMN4	Protein FAM3C	FAM3C	7	7	7	29.3307	29.5119	29.2807	29.565	29.791	29.6224	29.3744	0.121646	29.6595	0.117471	-0.285033	0.0432693
Q8TCE6-2;Q8TCE6;B4DMU4;B4DNL9;Q6NSW5;B4DDW8;Q9NRV0	Protein FAM45A;Protein FAM45B	FAM45A;FAM45B	8	8	8	27.5695	27.3198	27.4502	27.0938	27.1594	27.0524	27.4465	0.124891	27.1019	0.0539542	0.344633	0.0118046
Q9H0Q0;B3KRB1;C9IYV6;C9JPE5	Protein FAM49A	FAM49A	10	8	8	27.3868	27.276	27.5396	26.7628	26.8733	26.6976	27.4008	0.132356	26.7779	0.088818	0.6229	0.00248567
Q9NUQ9;Q68D08;E5RI16;E5RJL8;Q9NW21;Q3ZTR9;E5RJE1;E5RIR8;E5RK61;E5RFS4;E5RHU5;E5RGI7;E5RK81;E5RH75	Protein FAM49B	FAM49B;DKFZp686B04128	15	15	13	30.6818	30.669	30.5993	30.4866	30.3676	30.4782	30.65	0.0444	30.4441	0.0664127	0.2059	0.0111247
Q14320;B0S8I6;Q9Y247	Protein FAM50A	FAM50A	8	8	8	29.4919	29.7706	29.4577	29.4167	29.6012	29.5657	29.5734	0.171634	29.5279	0.0978958	0.0455333	0.710182
Q8NBR6-2;Q8NBR6;B4DM49;Q3LIB2;H0YM15;J3KNL7	Protein FAM63B	FAM63B;Nbla00402	2	2	2	24.4083	24.273	22.435	23.3236	23.7542	23.9371	23.7054	1.10231	23.6716	0.314974	0.0338	0.961721
Q8NAN2-2;F8W7S1;B4DK63;Q8NAN2;B7ZLZ8	Protein FAM73A	FAM73A	2	2	2	25.1573	24.5019	24.3807	24.6911	24.6925	24.0415	24.68	0.417801	24.475	0.375452	0.204933	0.561758
Q5T0W9	Protein FAM83B	FAM83B	7	7	7	25.5508	25.671	25.66	26.1434	26.1616	26.2098	25.6273	0.0664501	26.1716	0.0343109	-0.544333	0.000227885
Q6ZRV2;J3KPS2;F4ZCG5;F4ZCG4	Protein FAM83H	FAM83H	34	34	34	29.9254	30.0709	30.1041	30.4986	30.3298	30.4361	30.0335	0.0950493	30.4215	0.0853418	-0.388033	0.00624853
Q96KN1;A8K9V9	Protein FAM84B	FAM84B	12	12	12	30.9065	30.9215	30.9194	31.2672	31.1909	31.3243	30.9158	0.00812219	31.2608	0.0669299	-0.345	0.000895002
Q9UBU6;B4DK49	Protein FAM8A1	FAM8A1	2	2	2	23.7253	25.5295	25.7733	22.0411	22.6288	21.9745	25.0094	1.1187	22.2148	0.360078	2.79457	0.0146283
Q658Y4;E7ER68;B4DUD8;G3V120;P0C866;H0YC80;Q8N6F3;H0YBR6	Protein FAM91A1	FAM91A1	18	18	18	29.1915	29.2318	29.0797	28.7532	28.7352	28.8997	29.1677	0.0788012	28.796	0.090228	0.371633	0.00579463
Q9Y3D0;H3BNV7;J3KS95	Mitotic spindle-associated MMXD complex subunit MIP18	FAM96B	5	5	5	27.567	27.8503	27.5204	27.5996	27.5368	27.5601	27.6459	0.178542	27.5655	0.0317463	0.0804	0.485358
Q8NCA5-2;I6L9E8;Q8NCA5;E9PH82;B4DT23;B4DY25;B3KTW4;Q05CT2;C9J3G8	Protein FAM98A	FAM98A	9	7	7	27.9213	27.8896	28.0678	27.9133	27.5822	27.6737	27.9596	0.0950635	27.7231	0.170981	0.2365	0.104371
Q52LJ0-2;Q52LJ0;H0YNA1	Protein FAM98B	FAM98B	13	13	11	29.4745	29.4377	29.5235	29.6886	29.7621	29.606	29.4786	0.0430443	29.6856	0.0780942	-0.207	0.0158547
Q17RN3-2;Q17RN3;B7ZLI5;K7EQL1;K7EQT7	Protein FAM98C	FAM98C	2	2	2	25.4392	24.9914	25.3588	24.8525	24.86	24.9817	25.2631	0.238737	24.8981	0.0725256	0.365067	0.0643749
Q9BXW9-2;Q9BXW9;Q9BXW9-3;Q9BXW9-4;H7BZJ7	Fanconi anemia group D2 protein	FANCD2	10	10	10	29.2591	28.471	29.2101	29.3959	29.1703	29.4814	28.9801	0.441545	29.3492	0.160722	-0.369133	0.245242
Q9NVI1;B7ZMF2;Q9NVI1-2;Q9NVI1-1;H3BP78;F8W7R3;B3KNW8;H3BS60;H3BQE2;H3BT54;H3BMG4;Q9NVI1-4	Fanconi anemia group I protein	FANCI	10	10	10	23.6323	24.4524	24.0565	26.4248	26.796	26.5589	24.0471	0.410131	26.5932	0.187967	-2.54617	0.00061369
Q8WVX9;B2RDG1;E9PNW8;Q9H600;E9PPB8	Fatty acyl-CoA reductase 1	FAR1	13	13	13	28.9912	29.069	28.9163	29.7463	29.7395	29.5285	28.9922	0.0763546	29.6714	0.123831	-0.679267	0.00127035
Q9Y4F1;Q9Y4F1-2;C9JME2;M0QYB0;M0QXT1;M0R262;Q9Y4F1-3;H0Y783	FERM, RhoGEF and pleckstrin domain-containing protein 1	FARP1	15	15	14	28.7334	28.5548	28.5729	27.3867	27.388	27.0104	28.6204	0.0983072	27.2617	0.217633	1.35867	0.000594838
O94887-3;O94887-2;O94887;C9JWM9;C9JVQ5	FERM, RhoGEF and pleckstrin domain-containing protein 2	FARP2	8	7	6	27.1169	27.3396	27.3557	27.2344	27.4622	27.174	27.2707	0.133467	27.2902	0.151987	-0.0194667	0.875698
O95363;Q5JRF7	Phenylalanine--tRNA ligase, mitochondrial	FARS2	2	2	2	24.0436	23.8666	23.6585	24.0398	24.3257	23.6316	23.8562	0.192759	23.999	0.348841	-0.1428	0.568484
Q9Y285;K7ER00;B4E363;K7ER16;K7EK06	Phenylalanine--tRNA ligase alpha subunit	FARSA	22	22	8	31.3761	31.3735	31.3766	31.3273	31.4111	31.4315	31.3754	0.00166433	31.39	0.0552211	-0.0145667	0.671596
Q9BR63;Q9NSD9;A8K666;F5H6Y1;B7ZB32;B4DFM0	Phenylalanine--tRNA ligase beta subunit	FARSB;FARSLB	23	23	23	31.5694	31.5569	31.5251	31.7233	31.688	31.7495	31.5505	0.02284	31.7203	0.030862	-0.1698	0.00156109
P25445-6;Q6ICT6;P25445;Q59FU8;Q8IUB7;S5PSV7;Q8IUB6;S5PZ57;E6Y7C3;B6VNV5;P25445-5;P25445-4;K9J972;E6Y7C4;F0UWG7;P25445-7;H7C5Z8	Tumor necrosis factor receptor superfamily member 6	FAS;TNFRSF6;CD95	6	6	6	27.3415	27.3951	27.9614	27.3503	27.3383	27.6373	27.566	0.343474	27.442	0.16927	0.124033	0.604711
P49327;Q6PJJ3;Q13587;J3KTF0	Fatty acid synthase;[Acyl-carrier-protein] S-acetyltransferase;[Acyl-carrier-protein] S-malonyltransferase;3-oxoacyl-[acyl-carrier-protein] synthase;3-oxoacyl-[acyl-carrier-protein] reductase;3-hydroxyacyl-[acyl-carrier-protein] dehydratase;Enoyl-[acyl-carrier-protein] reductase;Oleoyl-[acyl-carrier-protein] hydrolase	FASN	106	106	106	35.0777	35.0409	34.9501	34.2659	34.2173	34.3803	35.0229	0.0656768	34.2878	0.0836842	0.735067	0.000279305
Q14296-3;Q53FZ9;Q14296;G3V1R6;Q14296-2;Q69YS8;Q9BWD7	Fas-activated serine/threonine kinase	FASTK;DKFZp667F1810	2	2	2	23.967	24.2514	28.8081	23.8951	23.1477	24.221	25.6755	2.71664	23.7546	0.550271	1.9209	0.296235
Q53R41-2;D3DPC4;Q53R41;C9JMM4;E7EW60;Q05D57;C9JTP4	FAST kinase domain-containing protein 1	FASTKD1;FLJ21901	2	2	2	24.3204	24.4434	24.4866	24.7697	24.9351	24.8404	24.4168	0.0862339	24.8484	0.0829897	-0.4316	0.00334884
Q9NYY8;B3KMB8;Q9NYY8-2	FAST kinase domain-containing protein 2	FASTKD2	16	16	16	27.7688	27.7977	27.6576	28.3719	28.4276	28.0639	27.7414	0.0739692	28.2878	0.195893	-0.546433	0.0106586
D6RAR6;Q14CZ7;Q9P0E5	FAST kinase domain-containing protein 3	FASTKD3	2	2	2	25.1705	23.8217	23.2618	24.1931	23.1714	22.5133	24.0847	0.981146	23.2926	0.846433	0.792067	0.349422
Q7L8L6;B4DWZ8	FAST kinase domain-containing protein 5	FASTKD5	12	12	12	28.7874	28.9423	28.9498	29.077	29.0704	28.9998	28.8932	0.0916734	29.0491	0.0427936	-0.1559	0.0558613
Q14517;Q9UEJ6;D6RCE4	Protocadherin Fat 1;Protocadherin Fat 1, nuclear form	FAT1	14	14	14	26.622	26.8046	26.6538	26.0299	25.7847	25.958	26.6935	0.0975488	25.9242	0.126046	0.769267	0.00111957
Q96BS4;P22087;M0QXL5;M0R299;M0R2Q4;B4DLD4;M0R0P1;M0R2U2;M0R1H0;M0R2B0;M0QXC9	rRNA 2-O-methyltransferase fibrillarin	FBL	14	14	12	31.6831	31.8816	31.6733	32.2383	32.2048	32.1352	31.746	0.117535	32.1928	0.0525928	-0.446767	0.00385996
Q8WUP2;Q8WUP2-3;Q8WUP2-2	Filamin-binding LIM protein 1	FBLIM1	4	4	4	25.8815	23.4382	25.7932	24.7593	23.9522	24.4376	25.0376	1.38585	24.383	0.406307	0.6546	0.476299
P35555;Q75N88;Q9NP01;Q75N89;F6U495;Q59HB9;H0YND0;B4E3I6	Fibrillin-1	FBN1	6	6	6	25.8298	26.5569	25.9722	26.1662	25.7237	26.2446	26.1196	0.385319	26.0448	0.280859	0.0748	0.799289
B3KTZ7;A0A024QZC5;F2Z2T6;Q9HAH7;Q9HAH7-1;J3KNZ9	Probable fibrosin-1	FBRS	2	2	2	23.9511	23.9523	23.5811	23.9414	24.2359	24.0022	23.8282	0.213967	24.0598	0.155479	-0.231667	0.203841
Q9NXK8-2;Q9NXK8	F-box/LRR-repeat protein 12	FBXL12	2	2	2	22.7326	20.7793	22.4151	22.4072	22.4098	22.4053	21.9757	1.04818	22.4074	0.00225906	-0.431767	0.514973
Q96ME1-4;Q96ME1-2;F5H4Z4;Q96ME1;B4DH63;B3KTC9;H0Y6I6;Q96ME1-3	F-box/LRR-repeat protein 18	FBXL18	10	10	10	28.4934	28.5427	28.4141	27.7459	27.7101	27.8654	28.4834	0.0648806	27.7738	0.0813224	0.7096	0.000293813
Q96IG2-2;Q96IG2;B3KVQ0;B2R6K2;J3KTA1	F-box/LRR-repeat protein 20	FBXL20	2	2	2	23.6003	23.9887	23.9643	24.0409	24.1791	23.4449	23.8511	0.217542	23.8883	0.390163	-0.0372	0.892289
Q71RB6;Q8N531-2;Q8N531	F-box/LRR-repeat protein 6	FBXL6	2	2	2	22.9207	24.1465	22.7719	24.5298	24.1978	24.4825	23.2797	0.754349	24.4034	0.17959	-1.12367	0.0660652
Q96EF6;M0QYV7	F-box only protein 17	FBXO17	5	2	2	26.3787	26.6375	26.6783	26.6859	26.6734	26.8442	26.5648	0.162482	26.7345	0.0952084	-0.169667	0.193666
Q8IUQ5;H0YIE9;Q4G104;O94952-1;O94952;B3KQC8;H0YHF6	F-box only protein 21	FBXO21	5	5	5	26.2723	26.0041	26.7421	25.9887	25.9012	26.5477	26.3395	0.373561	26.1459	0.350737	0.193633	0.548502
Q8NEZ5;Q53EY9;H3BTH6;Q8NEZ5-3;B4DFX7;H3BVA4;H3BUC1;H3BTR7;H3BRE0;Q8NEZ5-2	F-box only protein 22	FBXO22	10	10	10	27.883	27.9746	27.7535	28.2024	28.228	28.0416	27.8704	0.11109	28.1573	0.101042	-0.286967	0.0296574
Q9UK99-3;Q9UK99-2;E9PJM3;Q59GS0;Q9UK99;G3V1E0;Q49AF1;B7Z6P8;E9PL46;B4E3U2;Q9UKC5	F-box only protein 3	FBXO3	4	4	4	26.5413	26.322	26.428	25.9248	26.1473	26.4991	26.4304	0.10967	26.1904	0.289566	0.240033	0.250503
Q8TB52;B2R929	F-box only protein 30	FBXO30	3	3	3	24.1013	24.529	23.9835	24.5757	24.0822	24.3685	24.2046	0.287047	24.3421	0.247804	-0.137533	0.563968
Q6PIJ6-3;Q6PIJ6-2;Q6PIJ6;A0PJ52;Q6AZE0	F-box only protein 38	FBXO38	2	2	2	22.5551	22.5798	22.8727	22.6563	22.5132	22.3942	22.6692	0.176668	22.5212	0.131235	0.147967	0.30893
Q9Y3I1-3;Q9Y3I1-2;Q9Y3I1;A8K7F7;Q5HYB3	F-box only protein 7	FBXO7;DKFZp686B08113	4	4	4	25.9267	25.9747	25.7308	25.5303	25.3537	25.5815	25.8774	0.129208	25.4885	0.119514	0.3889	0.0186644
Q9UKB1-2;B4DH70;Q9UKB1-3;Q9UKB1;E5RH92;E5RGC1	F-box/WD repeat-containing protein 11	FBXW11	2	2	2	24.7898	25.2332	24.3452	24.3606	24.593	24.7375	24.7894	0.444	24.5637	0.190151	0.2257	0.463704
Q8N3Y1-2;A8K0Q6;A0A024RBM5;Q8N3Y1	F-box/WD repeat-containing protein 8	FBXW8	3	3	3	24.77	24.7497	24.822	24.1618	24.7501	24.4411	24.7806	0.0372903	24.451	0.294275	0.329567	0.126631
Q5XUX1-3;Q5XUX1-2;Q5XUX1;B4DZ46	F-box/WD repeat-containing protein 9	FBXW9	2	2	2	23.7338	24.1943	23.9999	23.5029	23.1908	23.2928	23.976	0.231178	23.3288	0.15914	0.647167	0.0162119
G3V5S9;G3V1S4;Q9Y324;Q66K47;G3V2M5	rRNA-processing protein FCF1 homolog	FCF1	3	3	3	25.5504	25.5768	25.5751	26.5878	26.6842	26.7391	25.5674	0.0147758	26.6704	0.0765927	-1.10293	1.64963e-05
Q0JRZ9;J3KNW0;Q0JRZ9-3;Q0JRZ9-2;H7BXJ4;H0YAE2;A0JLQ4;B4DEU7	FCH domain only protein 2	FCHO2	10	10	10	26.9101	26.9845	26.7217	27.3992	27.2323	27.5631	26.8721	0.135458	27.3982	0.165402	-0.5261	0.0130303
Q86WN1-3;E5RGT6;Q86WN1;E5RGB1	FCH and double SH3 domains protein 1	FCHSD1	4	4	4	25.6738	25.5567	25.7852	24.0039	23.0296	22.4021	25.6719	0.114262	23.1452	0.807133	2.5267	0.00581278
P37268;E9PNM1;B4DND3;B7Z9R8;B7Z1J3;B4DT56;B4DJE5;B3KQ95;B4DTK0;E9PJG4;B4DWP0;E9PS69;E9PQ90;E9PNJ2;E9PSH1	Squalene synthase	FDFT1	22	22	22	32.8011	32.6676	32.7881	30.5399	30.2891	30.287	32.7523	0.073611	30.372	0.145409	2.38027	1.45022e-05
P14324-2;P14324;B3KMW3;Q14329	Farnesyl pyrophosphate synthase	FDPS	13	13	13	33.1479	33.1708	33.2125	32.0724	31.95	32.1932	33.1771	0.0327528	32.0719	0.121601	1.1052	0.000109219
P10109	Adrenodoxin, mitochondrial	FDX1	3	3	3	26.723	26.6481	23.6698	27.3241	27.3385	26.5597	25.6803	1.74155	27.0741	0.445542	-1.3938	0.250428
P22570;P22570-7;P22570-5;B4DDI9;P22570-2;P22570-3;P22570-4;J3QQX3;P22570-6;G3V0F2;B3KSQ6;J3QKZ8;J3QQW7;J3KS64	NADPH:adrenodoxin oxidoreductase, mitochondrial	FDXR	25	25	25	31.4786	31.341	31.3045	31.7564	31.7645	31.6383	31.3747	0.0918121	31.7197	0.0706395	-0.345033	0.00670323
Q9UK73	Protein fem-1 homolog B	FEM1B	3	3	3	23.0667	23.1688	23.8264	23.092	23.698	23.6506	23.354	0.412312	23.4802	0.337025	-0.126233	0.702426
B4DWZ4;P39748;P39748-2;I3L3E9;F5H1Y3	Flap endonuclease 1	FEN1	11	11	11	29.1512	29.4493	29.3351	30.0486	30.0945	29.9467	29.3119	0.150402	30.0299	0.0756475	-0.718067	0.0017901
A8K6S3;Q96AC1-2;Q96AC1;Q96AC1-3;H0YJ34;G3V3J0	Fermitin family homolog 2	FERMT2	4	4	4	27.3283	27.0623	26.8424	26.7484	26.5621	26.5013	27.0777	0.243314	26.6039	0.128752	0.473733	0.0407101
F8VWL3;Q96M96;B7Z493;E9PJX4;B7Z8F9;F8W1R0;Q49A55;G3XA97;E9PQT1;E9PNX0;Q96M96-2;Q96M96-3	FYVE, RhoGEF and PH domain-containing protein 4	FGD4	8	8	8	26.619	26.7629	26.8328	27.2819	27.3787	27.2811	26.7382	0.109014	27.3139	0.0561199	-0.575667	0.00124388
P09038-2;P09038-3;P09038-1;P09038	Fibroblast growth factor 2	FGF2	4	4	4	24.3841	24.4903	24.7864	26.4622	26.8008	25.9757	24.5536	0.208486	26.4129	0.414753	-1.8593	0.00226708
Q14512	Fibroblast growth factor-binding protein 1	FGFBP1	7	7	7	27.0817	27.368	27.209	29.2306	28.8002	29.004	27.2196	0.143442	29.0116	0.215301	-1.79203	0.00027664
P07954-2;P07954	Fumarate hydratase, mitochondrial	FH	14	14	14	31.8851	31.8899	31.8428	31.8717	31.9795	31.836	31.8726	0.0259189	31.8957	0.0747079	-0.0231333	0.639019
B7Z6U8;B7Z5V0;Q53FI7;Q13642-1;Q13642-5;Q13642-4;B7Z4B7;Q5JXI8;B7Z5T3;B7Z9A1;B3KRI9;Q13642-3;Q5JXH8;Q5JXH7;Q5JXI3;Q5JXI2;Q13642;Q5JXI0;Q5JXH9	Four and a half LIM domains protein 1	FHL1	6	6	6	24.6205	24.9561	25.1801	24.5301	24.7337	25.0831	24.9189	0.281649	24.7823	0.279685	0.1366	0.583216
Q14192;Q2XQU9;J3KNW4;I0CE67;Q2TSB7;Q53T40;Q53QP3;F8WDA8;U3KQT4;C9J3S8	Four and a half LIM domains protein 2	FHL2;AAG11	15	15	13	29.9178	30.1017	30.2366	28.8095	28.7195	28.9565	30.0854	0.160026	28.8285	0.119637	1.25687	0.000402866
Q9Y613;B4DVN5;B4E2Z4;H3BVE7	FH1/FH2 domain-containing protein 1	FHOD1	4	4	4	24.3674	24.965	24.7188	24.61	24.4233	22.7451	24.6837	0.300339	23.9261	1.02706	0.7576	0.287346
Q7Z7B0-2;Q7Z7B0;A8K2G7;Q7Z7B0-3;Q05C39	Filamin-A-interacting protein 1	FILIP1	3	3	3	24.3487	25.1564	25.3547	25.6221	25.4956	25.7519	24.9533	0.532876	25.6232	0.128154	-0.669933	0.101665
Q6UN15;Q6UN15-5;Q6UN15-3;Q6UN15-4;B4DTW7;H0Y8P7	Pre-mRNA 3-end-processing factor FIP1	FIP1L1	12	12	12	28.3948	28.4743	28.4972	28.9088	29.0424	28.9429	28.4554	0.0537439	28.9647	0.0694166	-0.509267	0.00055177
Q9Y3D6	Mitochondrial fission 1 protein	FIS1	5	5	5	26.8553	26.5198	27.1484	26.8234	26.3433	26.4291	26.8412	0.314538	26.5319	0.256037	0.309233	0.257119
Q96SL8	Flt3-interacting zinc finger protein 1	FIZ1	2	2	2	23.9668	23.9246	24.2112	24.11	24.7163	24.7674	24.0342	0.154732	24.5312	0.365692	-0.497033	0.0960204
B4DJJ5;Q6ZME7;Q96AY3;Q658U4;Q8NAG5;K7ELI6;C9JPC3;K7EM43;K7ESG6;Q9H6J3;H0Y827	Peptidyl-prolyl cis-trans isomerase FKBP10;Peptidyl-prolyl cis-trans isomerase	FKBP10;DKFZp666D193	4	3	3	25.9834	25.8327	25.9922	25.7241	25.6998	25.6652	25.9361	0.0896551	25.6964	0.0295997	0.239733	0.01171
Q9NWM8;H7C1Z9;H9XW20	Peptidyl-prolyl cis-trans isomerase FKBP14	FKBP14	3	3	3	24.4801	24.7397	24.7403	24.8378	24.8322	24.3859	24.6534	0.150054	24.6853	0.259303	-0.0319333	0.86251
Q5T1M5;Q5T1M5-2;B4DZS8;B4DVS2;Q5T1M5-3;X6RKW4	FK506-binding protein 15;Peptidyl-prolyl cis-trans isomerase	FKBP15	11	11	11	27.6594	27.68	27.6616	27.3345	27.4285	27.5008	27.667	0.0113119	27.4213	0.0833856	0.245733	0.00719092
P62942;Q5W0X3;Q0VDC6;Q1JUQ5;Q1JUQ3;Q0VDC5;Q1JUQ4;A8MSS1;Q5VVH2	Peptidyl-prolyl cis-trans isomerase FKBP1A;Peptidyl-prolyl cis-trans isomerase	FKBP1A	7	7	7	30.651	30.6115	30.446	30.0884	29.7822	30.0469	30.5695	0.108762	29.9725	0.166106	0.597	0.00648031
P26885;F5H0N4	Peptidyl-prolyl cis-trans isomerase FKBP2;Peptidyl-prolyl cis-trans isomerase	FKBP2	6	6	6	29.9239	29.9494	29.8584	29.7076	29.8815	29.7209	29.9106	0.0469423	29.77	0.0967905	0.140567	0.0863663
Q53GD8;Q00688;G3V5F2	Peptidyl-prolyl cis-trans isomerase;Peptidyl-prolyl cis-trans isomerase FKBP3	FKBP3	9	9	9	30.6035	30.692	30.7463	29.9874	30.1802	30.2437	30.6806	0.0720793	30.1371	0.133475	0.5435	0.00343011
Q02790;B2R9U2;F5H1U3;H0YFG2;F5H120	Peptidyl-prolyl cis-trans isomerase FKBP4;Peptidyl-prolyl cis-trans isomerase FKBP4, N-terminally processed	FKBP4	36	36	36	33.0182	33.0765	32.9939	33.2015	33.1982	33.3502	33.0295	0.0424502	33.25	0.0868203	-0.220433	0.0168087
Q53GX4;Q2TA84;Q13451;B7Z8G2;Q13451-2;B7Z7Z8;Q6ZR21	Peptidyl-prolyl cis-trans isomerase FKBP5	FKBP5	9	9	9	25.4903	26.4518	26.3564	27.2678	27.6298	27.5902	26.0995	0.529735	27.4959	0.198559	-1.39643	0.0128948
B2R8G6;Q14318-2;Q14318;J3KQ73;B7Z6M0;U3KQ64;Q14318-3;M0R2K9;U3KQI1;M0R2Q6;M0R1Q0;M0R1S6	Peptidyl-prolyl cis-trans isomerase FKBP8;Peptidyl-prolyl cis-trans isomerase	FKBP8	8	8	8	28.9114	28.673	28.8632	28.5043	28.5928	28.495	28.8159	0.126051	28.5307	0.0539808	0.285167	0.0227171
O95302;B3KQQ0;O95302-3;B7Z1U8;B7Z230;O95302-2;B7ZAH5;B7Z994;Q75LS8;A7YQ73;C9J4P8;A8K073	Peptidyl-prolyl cis-trans isomerase FKBP9	FKBP9	16	16	15	30.0578	29.835	29.9495	29.9822	29.9242	29.8743	29.9474	0.111414	29.9269	0.0540006	0.0205333	0.788187
Q9H9S5;M0R1M1;M0R005;M0QYV8	Fukutin-related protein	FKRP	2	2	2	24.0679	24.8328	25.1412	24.8499	25.0742	24.7626	24.6806	0.552593	24.8956	0.160741	-0.214933	0.55296
I6L9J5;O75072-2;O75072;G3XFS1;H7C3W5;I7HFV8;I7HPB4;B4E2W4	Fukutin	FKTN	2	2	2	24.021	22.7956	22.183	24.5263	24.45	24.5024	22.9999	0.935871	24.4929	0.039027	-1.49303	0.0508073
Q8NFF5-2;Q8NFF5;Q8NFF5-3;Q5T196;B3KQW9;Q8NFF5-4;Q8NFF5-5;Q5T190;Q5T191	FAD synthase;Molybdenum cofactor biosynthesis protein-like region;FAD synthase region	FLAD1	16	16	16	28.7208	28.8254	28.7237	28.6334	28.6728	28.5248	28.7566	0.0595713	28.6103	0.0766489	0.1463	0.0594007
I0B0K8;P20930;I0B0K6;I0B0K7;I0B0K5;I0B0K4;Q05331;I0B0K3;Q01212;Q15206;Q03838;Q59H78;Q03837;Q4JFL9;O75370	Filaggrin	FLG	26	26	20	29.1595	29.8232	29.9553	30.3923	30.6406	30.8752	29.646	0.426467	30.636	0.241482	-0.990033	0.0249204
Q16824		FLG	8	2	2	23.1236	22.0223	23.848	22.5956	25.0388	25.1126	22.998	0.919311	24.249	1.43236	-1.25103	0.271933
Q13045;Q13045-3;B4DIX0;Q59H95;B4DNA8;J3QQQ2;J3QQU5;J3QLR6;J3KT47	Protein flightless-1 homolog	FLII	41	41	1	31.7174	31.7602	31.6878	31.6832	31.7607	31.7337	31.7218	0.0364	31.7259	0.0393393	-0.00406667	0.901787
Q6ZWP8;Q6PJF5-2;Q6PJF5;B7Z8H4;K7EPV3	Inactive rhomboid protein 2	FLJ00080;RHBDF2	11	11	11	28.3036	28.2943	28.2454	27.9156	28.013	27.9646	28.2811	0.0312648	27.9644	0.0487003	0.3167	0.000691262
Q8TEF1;E9PDP5;Q8IWZ3;Q8IWZ3-4;Q8IWZ3-6;Q7Z586;H7C2F5;Q9NXF0;H3BLS9;D6RHC4;Q8IWZ3-5;Q8IWZ3-3;Q8IWZ3-2	Ankyrin repeat and KH domain-containing protein 1	FLJ00246;ANKHD1	11	5	5	25.2732	25.8789	26.0172	25.7134	25.8271	25.5057	25.7231	0.395714	25.6821	0.162975	0.0410333	0.876157
Q6ZNJ9;P34059;B2R6P1;Q6YL38;F5H325;B7Z267;Q9HAL1;Q96I49;H3BP66	N-acetylgalactosamine-6-sulfatase	FLJ00319;GALNS	6	6	6	26.6158	26.4352	26.447	26.4974	26.2304	26.3459	26.4993	0.101036	26.3579	0.133904	0.141433	0.217974
B3KSJ9;B4DKX7;Q8IW45;Q8IW45-2;O95333;B4DQR1;Q8IW45-4	ATP-dependent (S)-NAD(P)H-hydrate dehydratase	FLJ10769;CARKD	3	3	3	25.0593	24.5353	24.8109	24.961	23.553	24.884	24.8018	0.262118	24.466	0.791618	0.335833	0.523875
F5H1R7;Q9H6K5;M0QXB9	Putative uncharacterized protein FLJ22184	FLJ22184	2	2	2	24.1872	24.0184	24.378	23.7813	23.8364	23.951	24.1945	0.179912	23.8562	0.086571	0.3383	0.0426095
P21333-2;P21333;Q5HY54;Q60FE6;Q60FE5;A6NDY9;Q8TES4;Q6NXF2;Q96C61;E9PHF0;B4E2F9;B4DTD5;F8WE98;Q2VP91;H0Y5C6;Q86TQ3;H0Y5F3;H7C2E7	Filamin-A	FLNA;FLJ00119	120	113	110	35.861	35.8352	35.8206	35.2746	35.2976	35.3835	35.8389	0.0204571	35.3186	0.0573978	0.520367	0.000121619
O75369-8;O75369;O75369-2;O75369-9;O75369-3;O75369-6;A0A024R321;E7EN95;O75369-7;Q68CT4;O75369-5;O75369-4;H7C5L4;Q8WXT3	Filamin-B	FLNB;DKFZp686A1668	129	129	120	35.165	35.0771	35.1621	34.1338	34.1626	34.2081	35.1347	0.049933	34.1682	0.0374615	0.966567	1.14909e-05
Q53HQ0;O75955;Q6IB58;B4DVY7;A2AB12;A2AB09;A2AB10;A2AB13;A2VCL5;A2AB11;A2ABJ5	Flotillin-1	FLOT1	12	12	12	27.9241	27.8486	28.0533	28.0353	28.0816	27.6163	27.942	0.103517	27.9111	0.256323	0.0309333	0.855764
Q14254;Q6FG43;J3QLD9;E7EMK3;Q9BTI6;K7EKW9	Flotillin-2	FLOT2	15	15	15	29.9056	29.8001	29.846	29.593	29.5764	29.4747	29.8506	0.052898	29.548	0.0640486	0.302533	0.00322921
B2RB38;Q9Y5Y0-2;H7C3Z2;Q9Y5Y0	Feline leukemia virus subgroup C receptor-related protein 1	FLVCR1	4	4	4	23.7242	23.6948	23.8241	24.9435	23.7396	23.9691	23.7477	0.0677777	24.2174	0.639205	-0.4697	0.274338
Q96CP2;I3L1Y9;I3L4I0	FLYWCH family member 2	FLYWCH2	3	3	2	24.8645	24.8398	24.4579	25.3299	25.0168	25.5689	24.7207	0.227955	25.3052	0.276878	-0.584467	0.0476992
Q96PY5-3;Q96PY5;C9IZY8;Q6ZN96;B3KT32	Formin-like protein 2	FMNL2	9	9	5	26.2564	26.2103	26.6664	24.8882	24.9151	23.7962	26.3777	0.251082	24.5332	0.638374	1.84453	0.00960859
B3KXD8;Q8IVF7-2;Q8IVF7-3;Q8IVF7;Q8N4Y7;Q9NSL0;F8W1F5	Formin-like protein 3	FMNL3;DKFZp762B245	5	2	2	24.2275	24.0124	24.0408	21.2629	22.9679	23.1093	24.0936	0.116856	22.4467	1.02764	1.64687	0.0509555
Q06787-6;Q06787-4;Q06787-7;R9WQY1;A8MQB8;G3V0J0;Q06787-2;Q06787-5;Q06787-3;X5DQX7;Q06787;Q59GC1;G8JLE9;Q06787-8;G8JL90;R9WPL0;R9WNI0;W5ZQ92;F8W871;B4DZ17;Q8IXW7;B4DFH8	Fragile X mental retardation protein 1	FMR1	12	12	11	28.8922	28.9607	28.9605	28.6672	28.665	28.76	28.9378	0.0394909	28.6974	0.0542243	0.2404	0.00342702
A0A024R462;B7ZLE5;P02751-17;P02751-3;P02751;P02751-7;P02751-15;P02751-10;P02751-6;Q6MZM7;P02751-5;F8W7G7;P02751-9;P02751-14;P02751-13;P02751-8;P02751-11;Q59G22;Q6N084;Q68CX6;B4DU16;B4DTK1;H0Y7Z1;P02751-4;P02751-12;Q5CZ99;A6YID5;A6YID3;A6YID2;A6YID6;A6YID4;Q6PJE5;B4DN21;B4DTH2;Q9UQS6;O95617;Q9H382;Q7L553;Q6MZF4;Q53S27;H0Y4K8;A6YID7;P02751-2;P02751-16	Fibronectin;Anastellin;Ugl-Y1;Ugl-Y2;Ugl-Y3	FN1;DKFZp686O12165;DKFZp686L11144;DKFZp686O13149;DKFZp686I1370	19	19	19	28.1174	28.4015	28.1286	23.0058	24.4311	23.0459	28.2158	0.16089	23.4943	0.811569	4.72157	0.00058787
B4DH12;Q9H479;B3KNR9	Fructosamine-3-kinase	FN3K	3	3	3	24.9894	25.1273	25.3043	24.5887	25.0626	24.545	25.1403	0.157854	24.7321	0.287054	0.408233	0.0970625
F5H4E4;B4DXG0;B4DE94;Q9HA64;B2RD19;I3L3W5;I3L378;I3L2G3;I3L139;Q6FIG5	Ketosamine-3-kinase	FN3KRP	2	2	2	25.5993	25.747	25.6571	25.0809	25.1254	25.3897	25.6678	0.0744291	25.1987	0.166929	0.469133	0.0112832
Q96RU3-4;B7ZL14;Q96RU3-3;B7ZL13;E9PGQ4;B7ZL12;Q96RU3-2;Q96RU3;H0Y7W6;E7EPB7;B4DEQ5	Formin-binding protein 1	FNBP1	8	8	8	26.5886	26.6103	26.7948	26.1043	26.2103	26.3117	26.6646	0.113306	26.2088	0.103709	0.4558	0.00679275
Q5T0N5-3;Q5T0N5-4;Q5T0N5-2;Q5T0N5-5;Q5T0N5;S4R347;B4DSI7;B4DSW1;B4DKY5;B7Z9L6	Formin-binding protein 1-like	FNBP1L	9	9	9	27.1776	27.0083	27.0748	26.6947	26.6621	27.3634	27.0869	0.0852961	26.9067	0.395821	0.180167	0.483886
B3KNP0;Q8N3X1;D3DQS4;Q8N3X1-2	Formin-binding protein 4	FNBP4	4	4	4	23.0471	23.5381	23.6075	24.5581	24.5718	24.7586	23.3976	0.30549	24.6295	0.112014	-1.23193	0.00279654
G5E9X3;Q9Y2H6-2;Q9Y2H6	Fibronectin type-III domain-containing protein 3A	FNDC3A	3	3	3	23.0117	23.0118	24.732	22.7815	24.6286	24.979	23.5852	0.993187	24.1297	1.18065	-0.544533	0.574027
Q53EP0;Q53EP0-2	Fibronectin type III domain-containing protein 3B	FNDC3B	20	20	20	28.7507	28.8258	28.861	28.9393	29.0612	28.9229	28.8125	0.05634	28.9745	0.0755595	-0.161967	0.040883
P49354;D3DSY9;P49354-2;E9PQP6;H0YE66;B3KVN2;H0YCW1;E9PPM9;E9PN85;E9PK84	Protein farnesyltransferase/geranylgeranyltransferase type-1 subunit alpha	FNTA	13	13	13	28.7683	28.7849	28.7343	28.5304	28.6381	28.6211	28.7625	0.0257938	28.5965	0.0579005	0.165967	0.0105362
P49356-2;P49356;Q86TX8;B4DL54;H0YHI0;B3KSC2;B4DJ86	Protein farnesyltransferase subunit beta	FNTB;CHURC1-FNTB	4	4	4	26.4597	26.4118	26.4003	25.5648	26.0103	25.0116	26.4239	0.031504	25.5289	0.500317	0.895033	0.0364893
Q5VW36;S4R400;B3KNV9;S4R3N8	Focadhesin	FOCAD	19	19	19	27.4294	27.33	27.3583	27.2456	27.2989	27.259	27.3726	0.0512127	27.2678	0.0277262	0.104733	0.0357006
P15328;O14597;Q9NP04;Q96QD1	Folate receptor alpha	FOLR1	6	6	6	28.9742	28.7617	28.8973	26.8648	26.9255	26.6315	28.8777	0.107593	26.8073	0.155215	2.07047	4.53106e-05
K7ERZ8;K7EKC1;A8VJG1;Q49AD7;A8VJE6;K7EMJ6;A8VJF0;P53539;K7EKA0;A1L186;Q6FGK6	Protein fosB	FOSB	2	2	2	24.0918	23.3471	23.4977	23.885	24.008	23.5041	23.6455	0.393746	23.799	0.262719	-0.1535	0.604313
Q53GM9;P15407;B2R9B4;E9PPX2;B4DDQ7;E9PKL5;B4DR11	Fos-related antigen 1	FOSL1	5	5	5	24.5691	25.5473	25.4148	27.1384	27.4225	27.6057	25.1771	0.530666	27.3889	0.235459	-2.2118	0.00273261
P15408;C9JCN8;P15408-3;P15408-2	Fos-related antigen 2	FOSL2	3	3	3	25.3618	25.3996	24.9569	26.0018	26.1359	26.2145	25.2394	0.24541	26.1174	0.10755	-0.877967	0.00475581
P85037;P85037-2;B4DY33;B3KV39;U3KQ26	Forkhead box protein K1	FOXK1	12	12	3	27.4848	27.3257	27.6682	28.2219	28.3999	28.4333	27.4929	0.171394	28.3517	0.113644	-0.8588	0.00193831
Q96CU9-3;Q96CU9;B4DXM1;B4DI59;Q96CU9-2;B4DQI0;B4DNQ2;E9PP78	FAD-dependent oxidoreductase domain-containing protein 1	FOXRED1	10	10	10	28.9174	28.5745	28.7703	28.9136	28.7835	28.7286	28.7541	0.172025	28.8086	0.0950132	-0.0545	0.656073
Q05932-3;Q05932-2;Q05932-4;Q05932;Q5JU21;Q5JU20;Q5JU23;Q96G81;B2RDF7;Q96LE3;Q96LE4	Folylpolyglutamate synthase, mitochondrial	FPGS	8	8	8	26.833	27.1691	26.9594	26.2247	26.5591	26.3641	26.9872	0.169762	26.3826	0.167969	0.604533	0.0118333
Q53FM8;O14772;O14772-2	Fucose-1-phosphate guanylyltransferase	FPGT	3	3	3	22.6288	22.8528	22.3132	23.4311	22.5702	22.9112	22.5983	0.271093	22.9708	0.433537	-0.372567	0.275506
Q14331;E9PRR7	Protein FRG1	FRG1	3	3	3	25.0459	24.8172	24.8601	26.2464	25.5781	25.7751	24.9077	0.121563	25.8665	0.343404	-0.9588	0.0103486
Q9BZ67;A8K6L3;Q9BZ67-2;B4E2P1;E9PS62;Q96MK6;Q9BZ68;E9PRP1;E9PRA3;Q8N4M4	FERM domain-containing protein 8	FRMD8	13	13	13	29.09	29.061	29.1366	28.7579	28.7008	28.7045	29.0959	0.0381399	28.7211	0.0319522	0.3748	0.000199182
Q8WU20;F8VX65	Fibroblast growth factor receptor substrate 2	FRS2	6	6	6	26.472	26.8534	26.7089	26.8265	26.6453	26.7159	26.6781	0.192556	26.7292	0.0913329	-0.0511333	0.699051
O94915;F5GX82;F2Z2S2;D6RJI4;Q6AI58;H0Y9X0;Q6ZR29;B3KXG5;D6R9B9;Q6ZNE6;O94915-2;B3KY15	Protein furry homolog-like	FRYL	21	21	21	27.9829	27.8343	27.6796	27.8016	27.843	27.6043	27.8323	0.15166	27.7496	0.127553	0.0826333	0.510114
Q16658;J3KNT0;B3KTA3;B3KTM9;C9JPH9;C9JFC0	Fascin	FSCN1	13	13	13	30.257	30.1782	30.0657	28.9271	28.6333	28.8829	30.167	0.0961435	28.8144	0.158415	1.35253	0.000225418
Q12841;Q12841-2;B4DTZ8;C9J5G4;Q9BZQ0	Follistatin-related protein 1	FSTL1	6	6	6	26.3427	26.2865	26.8238	26.6558	26.8196	26.8872	26.4843	0.295327	26.7875	0.118986	-0.3032	0.174413
P02794;Q6NZ44;B3KXC3;Q6NS36;G3V192;G3V1D1;Q8TD27;E9PRK8;E9PKY7;E9PPQ4;A9JQE1;E9PQR3;E9PKM5;E9PK45;D3DPG2	Ferritin heavy chain;Ferritin	FTH1	11	11	11	29.9091	30.0484	29.9227	30.5859	30.5922	30.6105	29.9601	0.0768005	30.5962	0.0127785	-0.636133	0.000144735
B1Q3B3;P02792;B1Q3B4;Q6S4P3	Ferritin;Ferritin light chain	FTL;FTL variant	2	2	2	24.6665	24.8667	24.77	24.5346	24.9196	24.1733	24.7677	0.100119	24.5425	0.373213	0.225233	0.369802
Q9C0B1;B3KU60;B4DHN4;Q9C0B1-4;Q9C0B1-2;Q9C0B1-3;F8WCB8;X6R3I0	Alpha-ketoglutarate-dependent dioxygenase FTO	FTO	13	13	13	27.9321	27.7574	27.8468	27.7823	27.8385	27.6841	27.8454	0.087358	27.7683	0.0781463	0.0771333	0.31798
Q9UET6-2;Q9UET6;B7Z4K4;B3KN91	Putative tRNA (cytidine(32)/guanosine(34)-2-O)-methyltransferase	FTSJ1	3	3	3	26.0954	26.1673	26.1429	26.1698	25.9645	25.9886	26.1352	0.0365632	26.041	0.112222	0.0942333	0.23889
Q1WWK4;Q9UI43;E7ETL2;B4DXN8;E9PGN6	Putative ribosomal RNA methyltransferase 2	FTSJ2	2	2	2	24.2107	22.0251	23.9269	23.9069	24.5683	24.4615	23.3876	1.18843	24.3122	0.355067	-0.924667	0.26619
Q8IY81;B4DKU3;J3KS36;J3QSE2	pre-rRNA processing protein FTSJ3	FTSJ3	23	23	23	30.5715	30.6706	30.6184	31.2108	31.1819	31.1435	30.6202	0.0495736	31.1787	0.0337616	-0.558567	8.64045e-05
Q8IYT2;H3BNZ8;H3BS00;H3BR19;H3BTZ7	FtsJ methyltransferase domain-containing protein 1	FTSJD1	4	4	4	23.8676	23.9754	23.5796	24.1611	24.3387	23.1605	23.8075	0.204623	23.8868	0.635203	-0.0792333	0.847111
Q8N1G2;H0YCQ1;Q5T7F5;H0Y4T0	Cap-specific mRNA (nucleoside-2-O-)-methyltransferase 1	FTSJD2	7	7	7	25.2075	24.8877	23.9517	25.7859	25.1602	25.3881	24.6823	0.65261	25.4447	0.316671	-0.762433	0.142791
B4E0X8;Q96AE4-2;B4DWL1;Q59FU3;C9JSZ1	Far upstream element-binding protein 1	FUBP1	24	23	1	32.0294	32.0586	32.0506	32.4174	32.4978	32.5185	32.0462	0.0150891	32.4779	0.053407	-0.4317	0.000175588
Q96I24;Q96I24-2	Far upstream element-binding protein 3	FUBP3	23	22	22	31.4569	31.2904	31.3315	31.6001	31.5824	31.6379	31.3596	0.0867339	31.6068	0.0283501	-0.2472	0.00936234
P04066;B5MDC5;B7Z362	Tissue alpha-L-fucosidase	FUCA1	14	14	14	31.2285	31.0679	31.1544	30.9441	30.7971	30.7409	31.1503	0.0803797	30.8274	0.104927	0.3229	0.0133559
Q9BTY2;Q7Z6V1	Plasma alpha-L-fucosidase	FUCA2	9	9	7	29.2926	29.0563	29.1201	29.3125	29.1619	29.0613	29.1563	0.122246	29.1786	0.126427	-0.0222333	0.83739
Q8N8I9;B2RDL5;Q8N0W3;Q8N0W3-2;J3KSP6;Q8TEF6;J3KTP6	L-fucose kinase	FUK;FLJ00241	5	5	5	25.5062	25.184	25.4882	24.9555	24.6441	23.1007	25.3928	0.18105	24.2334	0.993255	1.15937	0.117592
Q9BWH2;H7C0K8	FUN14 domain-containing protein 2	FUNDC2	2	2	2	23.6735	23.9081	24.0123	22.925	23.8341	23.7713	23.8646	0.173532	23.5101	0.507712	0.3545	0.316295
Q59H57;B4DR70;P35637-2;A8K4H1;Q8TBR3;P35637;Q13344;H3BPE7;Q70T18	RNA-binding protein FUS	FUS	9	7	7	31.0995	31.2579	31.2661	31.3397	31.5482	31.6347	31.2078	0.093909	31.5075	0.151646	-0.2997	0.0436679
Q9BYC5;A8K8P8;G3XAD2;Q9BYC5-3;Q9BYC5-2;A5PLL2;Q9BYC5-4	Alpha-(1,6)-fucosyltransferase	FUT8	12	12	12	27.4568	27.3282	27.6276	27.3292	27.2721	27.1584	27.4709	0.150195	27.2532	0.086949	0.217633	0.0955913
Q16595-2;Q16595-3;Q16595;C9JAX1;Q9P0E6	Frataxin, mitochondrial;Frataxin intermediate form;Frataxin(56-210);Frataxin(78-210);Frataxin mature form	FXN	2	2	2	23.2358	24.5913	24.0014	22.8498	24.5051	24.3861	23.9428	0.679645	23.9137	0.923255	0.0291667	0.966964
B4DXZ6;P51114;P51114-2;P51114-3;E9PFF5;B4DM21;E7EU85;B4DGH9;H7C4S4;C9JAJ4;C9IZ22;C9JZE0;C9JY20;C9J5B4	Fragile X mental retardation syndrome-related protein 1	FXR1	22	22	8	30.7489	30.6788	30.8285	30.8093	30.7573	30.8711	30.7521	0.0749002	30.8126	0.0569703	-0.0605	0.327876
P51116;I3L1Z2	Fragile X mental retardation syndrome-related protein 2	FXR2	9	7	7	26.3741	26.2871	26.3267	26.7839	26.7777	26.8016	26.3293	0.0435582	26.7877	0.0124026	-0.458433	6.21491e-05
Q9BQS8;Q9BQS8-4;Q9BQS8-3;Q9BQS8-2;C9J2W6;H7BZ74	FYVE and coiled-coil domain-containing protein 1	FYCO1	13	13	13	27.5089	27.5755	27.7631	27.6847	27.6566	27.9672	27.6158	0.131812	27.7695	0.171789	-0.153667	0.286364
Q96QD9;Q96QD9-2;Q96QD9-4;F6VVD0;Q96QD9-3;H9KVD1;H9KVC6;H9KVC1;H9KVD5	UAP56-interacting factor	FYTTD1	9	9	9	29.0059	28.8433	28.8463	28.7665	28.686	28.5074	28.8985	0.0930232	28.6533	0.132609	0.2452	0.058684
B4E236;B7ZB79;O60353-2;O60353;B2R9H9;F5H831;B4DL33;G5EA13;Q8TDT9;Q59ES7;E5RJG0	Frizzled-6	FZD6	11	11	11	27.4152	27.4894	27.584	27.8677	27.9164	27.8792	27.4962	0.0846052	27.8878	0.0254551	-0.391567	0.0015486
O75084;Q14332;Q86UZ8	Frizzled-7;Frizzled-2	FZD7;FZD2	2	2	2	24.2283	24.3742	24.6111	24.734	24.8612	25.2543	24.4045	0.193194	24.9498	0.271238	-0.5453	0.0470467
Q13283;Q53HH4;Q6FI03;Q32P45;Q6ZP53;F5H4D6;B7Z8K4;E5RIZ6;E5RIF8;E5RH42;Q5HYE9;E5RJU8;E5RI46;E5RH00	Ras GTPase-activating protein-binding protein 1	G3BP1;G3BP	22	22	20	32.6953	32.7175	32.6233	32.8443	32.8308	32.8482	32.6787	0.0492451	32.8411	0.00913072	-0.1624	0.00494013
Q9UN86-2;A8K6V7;Q9UN86;D6RAC7;D6RB17;D6RGJ4;D6RE13;D6RBW8;D6RBM9;D6REX8;D6RBR0;D6R9X5;D6R9A4	Ras GTPase-activating protein-binding protein 2	G3BP2	15	13	13	31.2631	31.2376	31.3418	31.1158	31.256	31.1202	31.2808	0.0543163	31.164	0.0797047	0.116833	0.103883
P11413;P11413-2;A8K8D9;P11413-3;Q2VF42;B4DYA7;Q2Q9H2;Q2Q9B7;Q0PHS1;E9PD92;Q0PHS5;A7IZZ3;Q0PHS6;Q0PHS3;Q0PHS2;I3V9R4;A2IBT6;B6ZHS6	Glucose-6-phosphate 1-dehydrogenase	G6PD	30	30	7	32.0947	32.08	32.0343	30.6572	30.5957	30.7002	32.0697	0.031498	30.651	0.0525222	1.41863	2.30599e-06
Q0PHS4		G6PD	5	2	2	27.0232	26.9581	26.8702	25.5872	25.7764	25.2783	26.9505	0.0767826	25.5473	0.251436	1.4032	0.000761099
P10253;A0A024R8Q1;I3L0S5;I3L3L3	Lysosomal alpha-glucosidase;76 kDa lysosomal alpha-glucosidase;70 kDa lysosomal alpha-glucosidase	GAA	15	15	6	29.6739	29.4509	29.4788	29.2321	29.1806	29.0089	29.5345	0.121499	29.1405	0.11687	0.394	0.0155012
H6UMI1;O95166;B2R5J1;I3L3J4;F5GZY7;Q9H0R8;B2RD60;Q9H0R8-2	Gamma-aminobutyric acid receptor-associated protein;Gamma-aminobutyric acid receptor-associated protein-like 1	GABARAP;GABARAPL1	2	2	2	25.6026	25.763	25.5556	25.3191	25.5706	25.5656	25.6404	0.108744	25.4851	0.143782	0.1553	0.209949
Q8IYS3;Q53FW7;Q06546;B2R8X4	GA-binding protein alpha chain	GABPA;GABPAP	5	5	5	25.7394	26.0323	25.7532	26.8017	26.8722	26.2348	25.8416	0.165266	26.6362	0.349434	-0.7946	0.0235758
Q8TAE8;Q7LAX7	Growth arrest and DNA damage-inducible proteins-interacting protein 1	GADD45GIP1	7	7	7	27.566	27.5023	27.7724	28.1011	27.9958	28.1624	27.6136	0.141193	28.0864	0.0842628	-0.472867	0.00759107
O14976;Q59HA5;B4DS37;O14976-2;Q6P490;D6RAW3;Q6ZTD0;Q86U72;H0Y8H5;B3KUQ6;D6RC24	Cyclin-G-associated kinase	GAK	13	13	13	27.9425	27.6198	27.6531	27.296	26.9143	27.1067	27.7385	0.177481	27.1057	0.190852	0.6328	0.0136356
P54803-4;P54803-3;E7EPA4;P54803;B4DFD1;P54803-5;G3V5E8;G3V255	Galactocerebrosidase	GALC	3	3	3	24.6053	24.2408	24.4232	24.6033	24.3329	24.0406	24.4231	0.18225	24.3256	0.281421	0.0975	0.640959
Q14376;Q5QPP3;B3KQ39;A0A024RAH5;Q5QPP1;Q5QPP4;A0A024RAB7;Q5QPP9	UDP-glucose 4-epimerase	GALE	10	10	10	28.9514	29.0473	28.8183	28.0712	28.0866	28.21	28.939	0.115002	28.1226	0.0760813	0.8164	0.000509798
P51570;P51570-2;Q6ZP37;Q71UH7;K7ERJ9;B4E1A8;C8CHJ6;K7EII7;E5LAN0;D1MI96;K7ERN9	Galactokinase	GALK1	11	11	11	29.4725	29.4719	29.478	29.2183	29.0935	29.2635	29.4741	0.00336204	29.1918	0.0880512	0.282367	0.00515552
Q96C23;F8WB82;B8ZZ75;H7C320;H7C1B5	Aldose 1-epimerase	GALM	9	9	4	28.8821	28.8214	28.8998	27.0904	26.938	27.0919	28.8678	0.0411184	27.0401	0.0884244	1.82767	5.36911e-06
Q10472;Q05BM8;F5GY99;A8KAJ7;K7EJV8;Q68VJ7;Q10472-2	Polypeptide N-acetylgalactosaminyltransferase 1;Polypeptide N-acetylgalactosaminyltransferase 1 soluble form	GALNT1	8	8	6	27.2341	27.1778	27.3135	26.886	26.9082	26.7234	27.2418	0.0681769	26.8392	0.100898	0.4026	0.00460363
D3DQI7;Q86SR1;Q86SR1-2;Q4G0E1;Q86SR1-3;Q86SR1-4;C9JGD4;Q49A17-2;Q49A17	Polypeptide N-acetylgalactosaminyltransferase 10	GALNT10	5	5	5	24.8461	24.3289	24.6843	24.5317	24.1555	24.1543	24.6198	0.26457	24.2805	0.217546	0.339267	0.161385
Q8IUC8;B3KY85;Q8IUC8-2;Q8IUC8-3;H7C2I5	Polypeptide N-acetylgalactosaminyltransferase 13	GALNT13	4	2	2	23.9426	24.1085	23.9051	23.5539	24.3715	24.3821	23.9854	0.108244	24.1025	0.475131	-0.1171	0.698616
F5H263;B7Z5C5;Q96FL9-2;Q96FL9-4;Q96FL9;Q96FL9-3;J3KQQ5;Q68VI9	Polypeptide N-acetylgalactosaminyltransferase 14	GALNT14;GALNT15	4	4	4	25.1242	25.8108	23.0348	25.2382	24.9327	25.0212	24.6566	1.44587	25.064	0.15719	-0.407433	0.652898
Q10471;G3V1S6;B7Z6K2;B7Z462;B7Z8V8	Polypeptide N-acetylgalactosaminyltransferase 2;Polypeptide N-acetylgalactosaminyltransferase 2 soluble form	GALNT2	18	18	17	30.7568	30.6507	30.6853	30.3574	30.4818	30.3901	30.6976	0.0541089	30.4098	0.0644897	0.287833	0.00407267
Q14435;B2R8J0;C9J2C3;E7EUL0;Q68VJ6;Q14435-2;C9J388;H7BZS4;C9JXX2	Polypeptide N-acetylgalactosaminyltransferase 3	GALNT3	19	19	19	30.3027	30.3196	30.2524	30.9297	30.8602	30.7742	30.2916	0.034956	30.8547	0.0778958	-0.563133	0.000334977
B4DL56;Q8NCL4;Q24JS2;D7UNW5;S4R3S5;S4R310;S4R345;S4R3M3;S4R3A9;B3KRZ8	Polypeptide N-acetylgalactosaminyltransferase 6	GALNT6	7	7	7	26.9224	26.8359	26.6812	25.9253	26.3124	26.0696	26.8132	0.122196	26.1024	0.195628	0.710733	0.00593696
Q86SF2;H0YAH3;Q68VJ4;H0YAK0;E9PBY3;Q4W5F7;B4DIB4	N-acetylgalactosaminyltransferase 7	GALNT7	14	14	14	28.5796	28.6175	28.6894	28.5341	28.3971	28.5147	28.6288	0.0557705	28.482	0.074134	0.146867	0.0517952
P07902;B2RAT6;D3DRM8;P07902-2;B3KTV7;B4DT62;Q14362;C8CHJ4;Q14388;G3V3U5;G3V223;F2Z2X9;B4DDJ1;Q8N8Y3;G3V4G9	Galactose-1-phosphate uridylyltransferase	GALT;hCG_2040046	6	6	6	27.4134	27.2819	26.9458	26.3095	26.3575	26.8132	27.2137	0.241145	26.4934	0.277993	0.7203	0.0275269
Q14353;Q14353-2;B4DMJ3;K7EM34	Guanidinoacetate N-methyltransferase	GAMT	7	7	7	27.2639	27.3159	27.3323	26.6842	26.6532	26.8383	27.304	0.0357107	26.7252	0.0991378	0.5788	0.000681381
Q9H2C0;B3KTC3	Gigaxonin	GAN	11	11	11	27.043	27.0953	26.8043	26.6752	26.4588	26.8037	26.9809	0.155131	26.6459	0.174307	0.334967	0.0677458
Q14697;B4DJ30;F5H6X6;A0A024R592;B4DSM6;B4DIW2	Neutral alpha-glucosidase AB	GANAB	43	43	1	33.5206	33.5649	33.5874	33.6298	33.7029	33.6253	33.5576	0.0339877	33.6527	0.0435615	-0.0950333	0.0407739
P04406;Q2TSD0;E7EUT5;Q0QET7;A4UCT1;B4DRV9	Glyceraldehyde-3-phosphate dehydrogenase	GAPDH	18	18	2	36.2267	36.1814	36.109	35.6905	35.5681	35.5308	36.1724	0.0593677	35.5965	0.0835435	0.5759	0.000624123
Q14C86-4;Q14C86-5;Q14C86-2;Q14C86;Q14C86-6;F8W9S7;Q14C86-3;C9IZ08;B4DK42;B4DGD8;B3KN67;B0QZ65;H0Y7I9;H0Y4E7;B3KTX2;B3KMM3;C9IZX9	GTPase-activating protein and VPS9 domain-containing protein 1	GAPVD1	21	21	21	29.445	29.468	29.4102	29.5476	29.4769	29.5543	29.4411	0.0291001	29.5263	0.0428838	-0.0852	0.0465143
Q9NY12-2;Q9NY12	H/ACA ribonucleoprotein complex subunit 1	GAR1	3	3	3	29.5859	29.5471	29.4645	29.8029	29.7609	29.9438	29.5325	0.0620029	29.8359	0.0958029	-0.303367	0.00999713
P41250;Q75MN1;H7C443;F8WCK4	Glycine--tRNA ligase	GARS	34	34	34	33.1985	33.3012	33.2066	33.5266	33.5591	33.6149	33.2354	0.0570994	33.5669	0.0446594	-0.331433	0.00137602
Q3B7A7;P22102;Q59HH3;P22102-2;B4DJ93;Q15374;F8WD69;C9JBJ1;C9JTV6;C9JKQ7;O14660;Q71VH3;H7C366	Trifunctional purine biosynthetic protein adenosine-3;Phosphoribosylamine--glycine ligase;Phosphoribosylformylglycinamidine cyclo-ligase;Phosphoribosylglycinamide formyltransferase	GART	42	42	34	32.5973	32.7778	32.5696	33.1318	33.0962	33.1764	32.6482	0.11306	33.1348	0.0401841	-0.486567	0.00216458
Q86YP4-2;Q86YP4;Q86YP4-3;B4DKZ7;C9JVY3;V9GY85;H7C3H1;C9JMI3;C9JGN4;C9JHD7;C9JJK9;F5H7D9;B4E0Q6;V9GYX5	Transcriptional repressor p66-alpha	GATAD2A	11	10	10	26.6887	26.6113	26.4911	27.3598	27.2721	27.3744	26.597	0.0995695	27.3354	0.0553319	-0.7384	0.000358409
Q8WXI9;B3KSZ4	Transcriptional repressor p66-beta	GATAD2B	11	11	10	28.4792	28.5265	28.4118	28.8185	28.7561	28.8862	28.4725	0.0576428	28.8203	0.065068	-0.347767	0.00227712
A6NHX0;A6NNH0	GATS-like protein 2;GATS-like protein 1	GATSL2;GATSL1	2	2	2	25.3632	25.3546	25.2932	23.5674	22.4412	21.9823	25.337	0.0381749	22.6636	0.815624	2.67337	0.00476949
P04062-4;B7Z7G9;P04062-2;P04062;D3DV87;B7Z6S9;F5H241;P04062-5;B7Z6E6;B7Z731;B2R6A7;P04062-3;B4DHT6;B4DMV8;B3KQW3	Glucosylceramidase	GBA	14	14	14	29.9852	29.9848	30.129	29.9129	29.9266	29.7577	30.033	0.0831387	29.8657	0.09381	0.167267	0.0819186
O75323;O75323-2;C9K068;H7C333;C9J7B1;F8WBI5	Protein NipSnap homolog 2	GBAS	11	11	11	29.934	29.6805	29.8553	29.796	29.8842	29.4648	29.8233	0.12975	29.715	0.221122	0.108267	0.505059
Q04446	1,4-alpha-glucan-branching enzyme	GBE1	9	9	1	27.6932	27.7892	27.8465	27.2468	27.2784	27.2232	27.7763	0.0774599	27.2495	0.0276964	0.526833	0.00037571
Q149P0;Q92538;Q149P1;Q05BW6;Q504U7	Golgi-specific brefeldin A-resistance guanine nucleotide exchange factor 1	GBF1	37	37	37	30.3267	30.324	30.3135	30.0933	30.0935	30.0677	30.3214	0.00697352	30.0848	0.0148382	0.236567	1.52175e-05
P32455;B4DNS2;Q8TCE5;P32456;Q5D1D5;Q59H47;B4E1L5;F6SPX6;H3BNS1;F6X827	Interferon-induced guanylate-binding protein 1;Interferon-induced guanylate-binding protein 2	GBP1;GBP2	4	4	2	25.5741	25.5857	25.9469	25.7107	25.5923	25.8319	25.7022	0.211967	25.7116	0.119803	-0.0094	0.949895
H7C2Z6;H7BXD5;B7Z322;P28676;C9JIZ3;C9JWQ8;C9JV47	Grancalcin	GCA	7	7	7	27.9189	27.8852	27.8272	27.4025	27.6042	27.8182	27.8771	0.0463835	27.6083	0.20788	0.2688	0.0941241
Q8IWJ2;D3DX70;B8ZZW2;A0PJA5;B3KR21;B8ZZA5;H7BYJ9	GRIP and coiled-coil domain-containing protein 2	GCC2	26	24	24	28.5166	28.5923	28.5666	28.0752	28.4151	28.7677	28.5585	0.0384945	28.4193	0.346269	0.139167	0.527091
Q92947;Q92947-2;B4DK85;B4DUY0;B4DQF2;K7ESA6;K7EKT3;K7EQ99;K7ES74;K7EKH1;K7ERX1	Glutaryl-CoA dehydrogenase, mitochondrial	GCDH	11	11	11	29.372	29.3019	29.2692	29.5222	29.4256	29.3512	29.3144	0.0525216	29.433	0.0857398	-0.118633	0.110491
P16383-2;P16383;B3KUM5;C9JII4;Q9BVX3;P16383-3;A4UHQ9;A4UHR0	GC-rich sequence DNA-binding factor 2	GCFC2	4	4	4	25.6709	25.6828	25.1712	25.7881	26.4293	25.9454	25.5083	0.291998	26.0543	0.334176	-0.545967	0.100106
E1CEI4;P48506;B4E2I4;H0Y9I7;H0YAB6	Glutamate--cysteine ligase catalytic subunit	GCLC	5	5	5	25.648	25.7488	25.6982	25.8976	25.8354	25.6194	25.6983	0.0504001	25.7841	0.146014	-0.0858	0.390491
P48507;D3DT44;M5A959	Glutamate--cysteine ligase regulatory subunit	GCLM	5	5	5	26.6907	26.8795	26.8646	26.3592	26.5385	26.8356	26.8116	0.104967	26.5778	0.240615	0.233833	0.197744
O95395;B2R758;H0YMW7;H0YM40	Beta-1,3-galactosyl-O-glycosyl-glycoprotein beta-1,6-N-acetylglucosaminyltransferase 3	GCNT3	14	14	14	25.116	25.4015	26.0457	28.6658	28.9303	28.5342	25.5211	0.476243	28.7101	0.201732	-3.18903	0.000435474
Q58F09;Q13724;Q13724-2;A8K9K4;C9J8D4;C9JDQ1;B8ZZE2;B4E3B8	Mannosyl-oligosaccharide glucosidase	GCS1;MOGS	23	23	23	30.7103	30.5796	30.6137	30.72	30.8124	30.7013	30.6345	0.0677949	30.7446	0.0594848	-0.110033	0.102135
Q6QN92;Q53XL7;P23434;Q6IAT2;H3BNV1	Glycine cleavage system H protein, mitochondrial	GCSH	3	3	3	29.0236	29.1046	29.1192	29.681	29.5786	29.4635	29.0825	0.0515	29.5744	0.108812	-0.4919	0.00210365
Q9Y2T3;Q9Y2T3-3;J3QSY3;Q9Y2T3-2;Q5SZC6;B3KUM3;H0YDZ7;B4DIP8;Q5SZC3;Q5SZC5	Guanine deaminase	GDA	21	21	21	31.2549	31.2715	31.2986	30.9847	30.8069	31.1041	31.275	0.0220592	30.9652	0.149553	0.309767	0.0238165
B4DIH2;Q8TB36-2;Q8TB36	Ganglioside-induced differentiation-associated protein 1	GDAP1	3	3	3	25.2625	25.2908	25.1502	25.9018	25.8102	25.2423	25.2345	0.0743646	25.6514	0.357268	-0.416933	0.118951
Q9NXN4-2;Q9NXN4	Ganglioside-induced differentiation-associated protein 2	GDAP2	2	2	2	23.2029	24.1562	24.2998	24.0065	23.1307	23.7997	23.8863	0.596181	23.6456	0.457776	0.240667	0.608735
Q99988	Growth/differentiation factor 15	GDF15	3	3	3	22.7877	23.1604	23.3568	23.4176	24.7842	24.5565	23.1016	0.289065	24.2528	0.732181	-1.15113	0.0644673
P31150;B4DHX4;B4DH24;G5E9U5;B4E070	Rab GDP dissociation inhibitor alpha	GDI1	22	12	12	30.5327	30.566	30.5225	29.8281	29.7962	29.9248	30.5404	0.0227493	29.8497	0.0669657	0.6907	7.16104e-05
P50395;E7EU23;B4DLV7;P50395-2;Q5SX87;Q8TB95;Q5SX91;V9GYF8;Q5SX90;V9GYJ7	Rab GDP dissociation inhibitor beta	GDI2	30	30	3	33.0194	33.0349	32.914	32.7518	32.6526	32.8712	32.9894	0.0657853	32.7585	0.109455	0.2309	0.0351273
Q5SX86		GDI2	11	2	2	24.4034	24.7437	24.3032	22.9364	23.8276	22.8644	24.4834	0.230898	23.2095	0.536528	1.27397	0.0194742
Q8N9F7-3;Q8N9F7-2;Q8N9F7;J3QQN7;J3KTA9;J3QRR6	Glycerophosphodiester phosphodiesterase domain-containing protein 1	GDPD1	7	7	7	26.6913	26.7414	26.7774	27.5326	27.5757	27.5727	26.7367	0.043242	27.5603	0.0240646	-0.823633	8.61916e-06
Q6ZNW5;H0YN11	GDP-D-glucose phosphorylase 1	GDPGP1	2	2	2	24.7239	24.8742	24.1121	24.4976	23.3772	24.6765	24.5701	0.403668	24.1838	0.704211	0.3863	0.456081
O14893-2;O14893;H0YEL0;O14893-3;G5EA29;H0YDP6;S4R421	Gem-associated protein 2	GEMIN2	4	4	4	22.8528	25.6479	25.3277	25.628	25.6054	25.9603	24.6095	1.52972	25.7312	0.198699	-1.12177	0.276313
Q9HBB9;Q8WUM5;Q9HC39;I3L2C7;P57678;I3L399;I3L4A4	Gem-associated protein 4	GEMIN4	12	12	12	27.0246	27.0512	26.9718	27.6227	27.5436	27.4566	27.0159	0.040414	27.541	0.0830813	-0.5251	0.000597211
B7ZLC9;Q8TEQ6;Q58EZ8	Gem-associated protein 5	GEMIN5	24	24	24	28.7062	28.7504	28.5352	29.0275	29.1145	29.2612	28.6639	0.113656	29.1344	0.118114	-0.470467	0.00764458
Q7L5D6;Q7L5D6-2;A0A024R847;C9JPA8;C9JHN8;C9JY46	Golgi to ER traffic protein 4 homolog	GET4	8	8	8	28.2686	28.4852	28.2744	28.2283	28.3104	28.4271	28.3427	0.123414	28.3219	0.0999006	0.0208	0.831628
P55789;H3BRW3;H3BRD2;Q9NY86;P55789-2;H3BQQ4;Q9UQK8;Q9H2X5	FAD-linked sulfhydryl oxidase ALR	GFER;ALR	6	6	6	26.5985	26.5289	26.7599	26.7627	26.8388	26.8925	26.6291	0.118501	26.8313	0.0652213	-0.202233	0.0607101
Q96RP9;E5KND7;Q96RP9-2;C9IZ01;D3DNL3;F8WAU4;Q9H9M0;C9JA25	Elongation factor G, mitochondrial	GFM1	22	22	22	30.5996	30.624	30.4999	30.7137	30.9473	30.8145	30.5745	0.0657473	30.8252	0.117165	-0.250667	0.0319276
Q969S9-5;Q969S9-4;Q969S9-2;Q969S9-3;Q969S9;D6RAL1;D6RF75	Ribosome-releasing factor 2, mitochondrial	GFM2	5	5	5	26.4041	26.492	26.5425	26.0665	25.9091	26.2369	26.4795	0.0700372	26.0708	0.163943	0.4087	0.0165285
Q06210-2;Q06210;O94808;B3KMR8;B2RB90;B4DN38;B3KM63;E5RJP4	Glutamine--fructose-6-phosphate aminotransferase [isomerizing] 1	GFPT1	34	34	34	32.6772	32.7099	32.6661	32.127	32.0787	32.2506	32.6844	0.0227704	32.1521	0.0886561	0.5323	0.000546503
Q9UJY5;B0QYR6;Q9UJY5-4;Q9UJY5-3;Q9UJY5-2;Q6IC75;B0QYS3;B0QYS5;B0QYS2;B0QYR5	ADP-ribosylation factor-binding protein GGA1	GGA1	4	4	4	25.5937	25.282	25.0796	25.2414	25.9174	25.2365	25.3184	0.258979	25.4651	0.391711	-0.146667	0.617241
Q9UJY4;H3BMM6	ADP-ribosylation factor-binding protein GGA2	GGA2	4	4	4	25.6487	25.8389	25.7939	25.1746	24.9231	25.117	25.7605	0.0994016	25.0716	0.131762	0.688933	0.00194185
Q9NZ52-3;B7Z456;J3KSS7;Q9NZ52-4;Q9NZ52-2;Q9NZ52;A8K6M0;A8K6I6;J3KSG3	ADP-ribosylation factor-binding protein GGA3	GGA3	4	4	4	24.3121	24.0582	24.2595	25.0278	23.9966	23.3562	24.2099	0.134011	24.1269	0.843379	0.0830667	0.874381
Q9BVM4	Gamma-glutamylaminecyclotransferase	GGACT	2	2	2	23.3012	23.7132	23.4029	22.9685	22.6672	22.5383	23.4724	0.214621	22.7247	0.220782	0.747767	0.0136259
O75223;M0QZK8;B8ZZK2;O75223-3;H7BZK5;B3KMN7;O75223-2;O75223-4	Gamma-glutamylcyclotransferase	GGCT	6	6	6	29.0233	29.092	29.0323	29.1262	28.9814	29.3513	29.0492	0.0373381	29.153	0.186397	-0.103767	0.397966
Q53GV4;P38435;A7YA96;B4DQW4;P38435-2;F8WDU9	Vitamin K-dependent gamma-carboxylase	GGCX	5	5	5	26.4385	26.7027	26.4442	25.582	25.4744	25.217	26.5285	0.150917	25.4245	0.187553	1.104	0.00136027
Q92820;A8K335;B4DVI2	Gamma-glutamyl hydrolase	GGH	11	11	11	29.9825	29.9137	29.9923	30.242	30.1597	30.1296	29.9628	0.0428319	30.1771	0.0581851	-0.214267	0.00680725
O95749;C9J6G3;C9J7M1;A8MVQ8	Geranylgeranyl pyrophosphate synthase	GGPS1	4	4	4	26.8283	26.7365	26.841	26.0378	25.8629	26.1382	26.8019	0.0570216	26.013	0.13932	0.788967	0.000816411
P19440;A0A024R1F4;A6NGU5;Q6NZY2;E7ET76;B5MCK8;P19440-3;A2VCM7;B5MC34;P19440-2;P36268-2;P36268;P36268-3;E7ETR7;Q14390;B5MC36;Q6ISU8;B5MD39;Q9BX51;J3KR28;D3DW46	Gamma-glutamyltranspeptidase 1;Gamma-glutamyltranspeptidase 1 heavy chain;Gamma-glutamyltranspeptidase 1 light chain;Putative gamma-glutamyltranspeptidase 3;Putative gamma-glutamyltranspeptidase 3 heavy chain;Putative gamma-glutamyltranspeptidase 3 light chain	GGT1;GGT3P;GGT2	5	5	5	27.5905	27.4693	27.737	26.3136	25.7478	26.4625	27.5989	0.134049	26.1746	0.377071	1.4243	0.0035154
Q8N2G8;B3KVB0;Q8N2G8-3;Q8N2G8-2;K7ESN3;K7EL54;K7EQ41;K7EJT7	GH3 domain-containing protein	GHDC	12	12	12	28.1808	28.2031	28.2863	27.8792	27.8208	27.8339	28.2234	0.0556024	27.8446	0.0306438	0.378767	0.000494923
Q5VT94;B4DSV8;Q9H3K2;B4DPG9;Q6FIA7;B4DNL0;Q9Y6G2;Q9P099;Q658I8	Growth hormone-inducible transmembrane protein	GHITM	6	6	6	28.6649	28.4401	28.476	28.5696	28.6019	28.5423	28.527	0.120766	28.5713	0.0298349	-0.0442667	0.571011
Q9NWU2;B4DS00	Glucose-induced degradation protein 8 homolog	GID8	4	4	4	25.268	22.8136	25.1877	25.4616	25.1899	25.5222	24.4231	1.39445	25.3912	0.176973	-0.968133	0.29881
Q2TU84;P17174;B7Z7E9;B7Z1I2	Aspartate aminotransferase;Aspartate aminotransferase, cytoplasmic	GIG18;GOT1	15	15	15	31.9825	31.9502	31.9035	31.5303	31.4916	31.6131	31.9454	0.0397181	31.545	0.0620696	0.4004	0.000710487
Q6Y7W6-4;Q6Y7W6-5;A0A024R4A5;Q6Y7W6;I1E4Y6;Q6Y7W6-3;E7ESB6;C9JHW1;B4DRT8;E9PC50;B4DZM1;F8WCD5;C9JPV7;C9JXQ0;C9J0V6;C9JHT0;C9JRZ2;B4DLU7;C9JH18;C9JW88;C9J7G1;B8ZZD2	PERQ amino acid-rich with GYF domain-containing protein 2	GIGYF2	13	13	13	28.5201	28.5807	28.5533	28.4229	28.513	28.5155	28.5514	0.0303462	28.4838	0.0527558	0.0675667	0.126849
Q9Y248;Q53G08	DNA replication complex GINS protein PSF2	GINS2	2	2	2	23.9195	24.7394	24.4783	25.1579	25.0459	25.38	24.3791	0.418861	25.1946	0.170047	-0.815533	0.0353667
Q9BRX5;Q9BRX5-3;Q9BRX5-2	DNA replication complex GINS protein PSF3	GINS3	5	5	5	25.8685	26.0695	25.6784	27.1458	27.0883	27.3632	25.8721	0.195575	27.1991	0.144994	-1.32697	0.000702057
Q9BRT9;E5RFF9;B4DRD5	DNA replication complex GINS protein SLD5;DNA replication complex GINS protein SLD5, N-terminally processed	GINS4	3	3	3	25.2945	25.246	25.1845	26.4984	26.3063	26.5473	25.2417	0.0551279	26.4507	0.127393	-1.209	0.00011253
O14908;A8K2I7;O14908-2;K7EM11;K7ESN1;K7ELJ2;K7EIT0;Q8TF64	PDZ domain-containing protein GIPC1	GIPC1	17	17	17	30.8267	30.8929	30.9345	30.4381	30.3789	30.5232	30.8847	0.0543658	30.4467	0.0725364	0.437967	0.00111516
J3QRU8;Q9Y2X7;Q9Y2X7-3;Q59FC3;B4DMF7;Q7Z2E5;B4DS81;J3QLH1;J3QL89;Q6PIN6;K7EN79;Q9Y2X7-2;J3QQI0	ARF GTPase-activating protein GIT1	GIT1	13	13	11	30.4268	30.2991	30.1247	30.028	29.9197	30.0499	30.2835	0.15165	29.9992	0.0697143	0.284333	0.0419433
Q14161-9;F8W7V0;Q14161-10;F8WAK2;Q14161-8;F8VXI9;Q14161-4;Q14161-5;Q14161-3;Q14161;B4E027;Q14161-11;R4GNG3;Q14161-7;Q14161-6;A0A024RBI8;F8W822;B4E2E7;Q14161-2;B5BU58;Q68DM7	ARF GTPase-activating protein GIT2	GIT2	7	5	5	25.8634	25.4243	25.5076	25.1414	24.784	22.6667	25.5984	0.233217	24.1974	1.33759	1.40107	0.148419
B4DGM6;B4DI81;B4DN50;Q53FJ6;P17302;B4DN47;B4DMC9;Q59GT9	Gap junction protein;Gap junction alpha-1 protein	GJA1	3	3	3	23.5571	22.4792	23.0283	22.8768	23.9384	24.319	23.0215	0.538982	23.7114	0.747417	-0.689867	0.264481
Q53HF3;P06280;V9GYN5;B4DLT5	Alpha-galactosidase A	GLA	7	7	7	26.563	26.5434	26.5487	26.6105	26.4954	26.6751	26.5517	0.0101385	26.5937	0.091025	-0.0419667	0.471824
P16278-3;Q53H18;Q53G40;P16278;B7Z6Q5;P16278-2;E7EQ29;B7Z5H9;C9J4G9;C9JF15;C9J539;F8WF40;C9JWX1;A0A024R439;Q6UWU2-2;B4DTH1;Q6UWU2;B4DRS5	Beta-galactosidase	GLB1	12	12	12	29.7281	29.6989	29.7902	29.7412	29.5963	29.4894	29.7391	0.0466275	29.609	0.126377	0.1301	0.169673
H0YCY4;Q8IW92;Q8NCG3	Beta-galactosidase-1-like protein 2	GLB1L2	3	3	3	23.2904	23.2909	22.143	23.6244	22.3114	23.5026	22.9081	0.662596	23.1461	0.725461	-0.238033	0.696317
P23378;Q9HDA3	Glycine dehydrogenase [decarboxylating], mitochondrial	GLDC	24	24	24	30.1708	30.2655	30.2633	30.7198	30.8126	30.6598	30.2332	0.0540512	30.7307	0.0769845	-0.497533	0.000788118
Q53GS7;B3KMG0;A8K3B8;Q53GS7-2	Nucleoporin GLE1	GLE1	9	9	9	26.4385	26.4574	26.2774	26.7648	26.9348	26.6942	26.3911	0.0989195	26.7979	0.123675	-0.406833	0.0112513
Q92896;Q92896-2;Q92896-3;H3BM42;Q6ZMF1;H3BQU9;H3BQT1;H3BRD8	Golgi apparatus protein 1	GLG1	35	35	35	30.7298	30.8212	30.7636	30.5761	30.6974	30.6674	30.7715	0.0462136	30.647	0.0631788	0.124567	0.0510421
Q92990;Q92990-2;B4DJ85;M0QX84;M0QXG8	Glomulin	GLMN	5	5	5	27.9019	27.7952	26.2488	28.0087	27.9041	27.5699	27.3153	0.925156	27.8276	0.229193	-0.512267	0.404596
Q04760;Q04760-2;V9HW62	Lactoylglutathione lyase	GLO1	13	13	13	32.5854	32.4651	32.4213	32.5674	32.3457	32.4335	32.4906	0.0849699	32.4489	0.111646	0.0417333	0.633575
B4DX01;Q9HC38-2;Q9HC38;B3KV49;B7Z403;A8K8F0;Q9Y3E8;I3L3Q4;Q9HC38-3;I3L1I0;I3NI27;I3NI24;I3L2C2;I3L1F4;I3L277	Glyoxalase domain-containing protein 4	GLOD4;C17orf25	12	12	12	28.7994	28.712	28.6232	28.7123	28.626	28.6447	28.7115	0.0881009	28.661	0.0454003	0.0505333	0.427055
P35754	Glutaredoxin-1	GLRX	2	2	2	26.4602	26.7995	26.4086	25.1947	25.2067	24.9772	26.5561	0.212364	25.1262	0.129177	1.4299	0.000569951
O76003	Glutaredoxin-3	GLRX3	13	13	13	30.8416	30.904	30.8154	30.9707	30.7909	31.0548	30.8537	0.0455159	30.9388	0.134811	-0.0851333	0.35859
Q86SX6	Glutaredoxin-related protein 5, mitochondrial	GLRX5	2	2	2	26.0388	26.045	25.9904	25.9525	26.1506	26.3255	26.0247	0.0298947	26.1429	0.18662	-0.118133	0.339881
O94925;A8K132;Q53TX0;H7BZD1;Q53S89;O94925-2;B7Z509;H7C201;Q53RX0	Glutaminase kidney isoform, mitochondrial	GLS	20	20	1	30.3581	30.3228	30.3137	29.3095	29.4881	29.335	30.3315	0.023453	29.3775	0.0965987	0.954	7.67258e-05
O94925-3;B3KM58;Q68D38	Glutaminase kidney isoform, mitochondrial	GLS	20	2	0	26.5523	26.0083	25.9538	25.3588	25.3302	25.4311	26.1715	0.330935	25.3734	0.0520033	0.7981	0.0145357
F5H0U5;Q9NZD2;E7CEM8;F5GZ49;I3P687;H0YFS9	Glycolipid transfer protein	GLTP	3	3	3	26.9307	26.996	26.861	25.7395	25.8018	25.8796	26.9292	0.0675119	25.807	0.0701928	1.12227	3.7184e-05
B4E013;B4DND9;Q7L4X7;Q96CS0;Q9NZM5;Q53YP0;B4E1N4;B4DVK1;M0QX73;M0QZ34	Glioma tumor suppressor candidate region gene 2 protein	GLTSCR2	6	6	6	28.1412	28.1503	28.0853	28.7399	28.7542	28.7177	28.1256	0.0351962	28.7373	0.0183919	-0.611667	1.17348e-05
B4DMF5;P00367;B4DMG8;B4E0N9;Q53GW3;B4DGN5;B3KT18;B3KV55;Q59FQ4;Q14400;Q9BSD0;Q9UQV0	Glutamate dehydrogenase;Glutamate dehydrogenase 1, mitochondrial	GLUD1	31	31	6	33.6956	33.6362	33.6601	33.9159	33.9088	33.8783	33.664	0.0298882	33.901	0.0199767	-0.237033	0.000335403
P49448	Glutamate dehydrogenase 2, mitochondrial	GLUD2	24	3	3	25.2291	24.9986	24.6971	25.4	25.2139	25.3831	24.9749	0.266788	25.3323	0.102914	-0.3574	0.0963655
P15104;Q9NSP3;B4DWM6;Q2TU80	Glutamine synthetase	GLUL;DKFZp434M0813;PIG43	2	2	2	24.2704	23.2831	23.6079	22.5308	24.868	23.623	23.7205	0.503184	23.6739	1.16943	0.0465333	0.952558
Q49A26-4;K7EMM8;Q49A26-2;Q49A26-3;Q49A26;D3DUE6;D3DUE7;Q49A26-5;K7EPU6;K7EQB2;K7EK70	Putative oxidoreductase GLYR1	GLYR1;N-PAC	11	11	11	28.3893	28.3924	28.4017	28.6153	28.5393	28.6021	28.3945	0.00645316	28.5856	0.040608	-0.1911	0.00129291
P17900;Q14427;H0YBY3;E5RJD0;B4DQM5	Ganglioside GM2 activator;Ganglioside GM2 activator isoform short	GM2A	4	4	4	28.1206	28.07	27.9778	27.5701	27.2939	27.3325	28.0561	0.0724029	27.3988	0.149572	0.6573	0.00237581
O60547;O60547-2;B2R9X3	GDP-mannose 4,6 dehydratase	GMDS	11	11	11	29.0417	29.2281	29.1712	28.8984	28.8833	28.8893	29.147	0.0955273	28.8903	0.00760285	0.256667	0.00974075
[truncated: 3,893 more rows]
